# Supplementary material for: KomoTrip: a multi-day travel itinerary recommendation method based on the discrete komodo mlipir algorithm
Source: PeerJ Comput Sci. 2025 Nov 12;11:e3350. doi: 10.7717/peerj-cs.3350 (PMC12704617; doi:10.7717/peerj-cs.3350)
Supplement: Supplemental Information 1 [file peerj-cs-11-3350-s001.csv]

id	name	type	latitude	longitude	tariff	duratio	rating
1	MALIOBORO JOGJAKARTA	location	-7.7925764	110.365843	0	5400	4.8
2	Tourism Zone Malioboro	location	-7.7982487	110.3652793	0	3600	4.7
3	Plengkung Gading	location	-7.8137278	110.3629074	0	1800	4.6
4	Bringin Kembar Yogyakarta	location	-7.8119357	110.363194	0	5400	4.6
5	Rumah Hantu Malioboro	location	-7.7956378	110.3653538	35000	2700	4.5
6	Fort Vredeburg Museum	location	-7.800293	110.3661642	3000	7200	4.6
7	Titik Nol Km Yogyakarta	location	-7.8013966	110.3647641	0	3600	4.8
8	Museum Sonobudoyo Unit I	location	-7.8022995	110.3643835	3000	7200	4.7
9	Tarunasura Wijilan Gate	location	-7.8038148	110.3666102	0	1800	4.7
10	Yogyakarta Northern Square	location	-7.8038975	110.3644232	0	3600	4.6
11	Pasar Ngasem	location	-7.8082845	110.3602155	0	2700	4.5
12	Museum Sandi	location	-7.7845549	110.3711548	3000	5400	4.7
13	Tugu	location	-7.7829218	110.3670757	0	3600	4.8
14	Desa Wisata Gerabah Kasongan Yogyakarta	location	-7.8455358	110.3379568	0	1800	4.5
15	Pojok Benteng Wetan	location	-7.8146508	110.3684854	0	1800	4.5
16	Situs Gua Seluman	location	-7.802813	110.413899	0	3600	4.4
17	Pojok Benteng Kulon	location	-7.8128408	110.356113	0	2700	4.5
18	Pakualaman Palace	location	-7.7997354	110.3762182	0	3600	4.5
19	Museum Perjuangan	location	-7.8164905	110.3718611	10000	5400	4.5
20	Omah UGM Kotagede Yogyakarta	location	-7.8293112	110.3956256	10000	5400	4.7
21	Pasar Kotagede	location	-7.8283312	110.3997949	0	900	4.6
22	Bentara Budaya Yogyakarta (BBY)	location	-7.7857242	110.3746954	0	5400	4.5
23	Panggung Krapyak (Kandang Menjangan)	location	-7.8276355	110.3606071	0	1800	4.6
24	Pusat Kuliner Belut Godean	location	-7.7676636	110.2934028	0	1200	4.4
25	Kekayon Museum	location	-7.8145939	110.4130604	7000	5400	4.2
26	Dewi Rawe	location	-7.7514803	110.3352759	0	7200	4.5
27	Bukit Panguk Kediwung	location	-7.9583695	110.4407622	3000	5400	4.5
28	Kids Fun	location	-7.7823797	110.3791605	115000	9000	4.4
29	The Lost World Castle	location	-7.6041648	110.4510042	30000	5400	4.3
30	Embung Ketingan	location	-7.7443285	110.3313177	20000	7200	3.9
31	Merapi Park Yogyakarta	location	-7.6209046	110.4216275	20000	7200	4.3
32	Pasar Beringharjo	location	-7.798812	110.3657371	0	5400	4.5
33	Taman Kehati	location	-7.7887054	110.3873403	10000	5400	4.6
34	Grojogan Watu Purbo Gate	location	-7.6309566	110.3404834	0	5400	4.5
35	House of Chocolate Monggo & Gelato Tirtodipuran	location	-7.8184611	110.3635327	10000	3600	4.6
36	Dagadu Alun-Alun Utara	location	-7.8031874	110.3657633	0	1500	4.5
37	Lava Merapi and Alien Stone	location	-7.6023375	110.4552585	5000	1500	4.5
38	Tlogo Muncar National Garden	location	-7.5916872	110.4339755	8000	5400	4.4
39	Sermo Reservoir Dam	location	-7.8248171	110.1236396	6000	3600	4.6
40	Jogja T-Shirt Jethe	location	-7.7624289	110.348049	0	2700	4.3
41	Museum Ullen Sentalu	location	-7.5978656	110.4233959	50000	7200	4.7
42	HeHa Sky View	location	-7.8496144	110.478324	20000	7200	4.4
43	Pasar Sore Malioboro	location	-7.94136080262228	110.4247377097752	0	3600	4.6
44	Kotagede Heritage Trail	location	-7.8263088	110.398512	0	3600	4.7
45	Wisata Mangunan	location	-7.9414886	110.4243856	8000	3600	4.7
46	ALUN ALUN KIDUL YOGYAKARTA	location	-7.7955798	110.3694896	0	5400	5.0
47	Paintball Jupiter Jogja	location	-7.798217999999999	110.4200702	100000	7200	4.5
48	History Of Java Museum (HOJM)	location	-7.8439029	110.36226099999999	30000	3600	4.5
49	Pokdarwis Jurug taman sari	location	-7.8290343	110.453198	0	3600	4.0
50	Vihara Buddha Prabha	location	-7.8018746	110.3694664	0	3600	4.8
51	Desa Wisata Pentingsari	location	-7.6428597	110.42957539999999	7500	7200	4.5
52	Miniature Baiturrahman Grand Mosque Aceh Yogyakarta	location	-7.8262101	110.3449539	0	1800	4.8
53	GOLDEN BIOSKOP VIRTUAL REALITY	location	-7.7955032	110.365309	25000	7200	5.0
54	Bukit Pangol	location	-7.8353074	110.45896599999999	0	3600	3.7
55	Plaosan Temple	location	-7.740780699999999	110.50467719999999	5000	3600	4.6
56	Desa Wisata Brayut	location	-7.701492	110.37390599999999	0	3600	4.5
57	Omah Oblong	location	-7.7624571	110.3481492	0	3600	4.5
58	Timang Beach	location	-8.1759266	110.66241959999999	10000	3600	4.5
59	Paradiso Jogja View	location	-7.8357465	110.4593415	20000	3600	4.6
60	Museum Kereta Karaton	location	-7.8054476	110.3627375	7000	3600	4.7
61	Klithikan Pakuncen Market	location	-7.7973552999999995	110.35349959999999	0	3600	4.3
62	Borobudur Temple	location	-7.607873799999999	110.2037513	50000	3600	4.7
63	Taman Budaya Yogyakarta	location	-7.8001040999999995	110.3676579	0	3600	4.6
64	Bukit Rhema Gereja Ayam	location	-7.6057093	110.18048399999999	25000	3600	4.7
65	Pantai Krakal	location	-8.145102399999999	110.59880059999999	10000	3600	4.6
66	Jogja City Mall	location	-7.7532423999999995	110.3609091	0	3600	4.5
67	De Mata Trick Eye Museum	location	-7.816315599999999	110.3871442	30000	3600	4.4
68	Taman Sari	location	-7.8100673	110.3594581	5000	5400	4.6
69	The Palace of Yogyakarta	location	-7.8052845	110.3642031	8000	3600	4.6
70	Taman Pintar Yogyakarta	location	-7.8006715	110.3676551	20000	9000	4.5
71	Hutan Pinus Pengger	location	-7.8712041	110.45951439999999	5000	7200	4.5
72	Gembira Loka Zoo	location	-7.8040164999999995	110.397994	75000	5400	4.5
73	Makam Panembahan Senopati	location	-7.8296224	110.3980162	0	2700	4.8
74	Tourism Village Mlangi	location	-7.761608	110.3308855	0	5400	4.8
75	Prambanan Temple	location	-7.7520206	110.49146739999999	50000	7200	4.7
76	Klenteng Poncowinatan	location	-7.781956399999999	110.3656838	0	2700	4.5
77	Gedung Agung Yogyakarta	location	-7.8001885	110.36387699999999	0	3600	4.6
78	Affandi Museum	location	-7.782712999999999	110.396397	25000	7200	4.6
79	Hutan Pinus Mangunan Dlingo	location	-7.9267837	110.4319967	3000	7200	4.6
80	Sindu Kusuma Edupark (SKE)	location	-7.7672973	110.35424859999999	25000	7200	4.2
81	1 March 1949 General Offensive Monument	location	-7.801012399999999	110.36533759999999	0	2700	4.6
82	Museum of Dewantara Kirti Griya	location	-7.8054438	110.3784719	5000	3600	4.6
83	Taman Pelangi Jogja	location	-7.7503027	110.36949879999999	20000	3600	4.3
84	Sewu Temple	location	-7.7439217	110.4929095	20000	5400	4.6
85	XT Square	location	-7.816705499999999	110.3862889	15000	3600	4.4
86	Mandira Baruga	location	-7.808978799999999	110.3707148	0	3600	4.4
87	Sasana Wiratama Monument Museum of Prince Diponegoro	location	-7.7865891	110.35144729999999	0	2700	4.4
88	Jogokariyan Mosque	location	-7.824260799999999	110.3644095	0	3600	4.8
89	Soko Tunggal Mosque	location	-7.810374599999999	110.3606882	0	5400	4.8
90	Maritime Museum - Jogja	location	-7.801140599999999	110.3493008	2000	3600	4.4
91	Indonesian Education Museum	location	-7.774809599999999	110.38720149999999	2500	5400	4.6
92	KAMPOENG GERABAH KASONGAN	location	-7.845220899999999	110.3374788	0	1800	4.5
93	Seribu Batu Songgo Langit	location	-7.9310984	110.43091899999999	2500	7200	4.6
94	Grogol Tourism Village	location	-7.7399571	110.3024078	0	3600	4.3
95	Kampung Wisata Basen	location	-7.824373899999999	110.40049049999999	0	2700	4.3
96	Yogyakarta Southern Square	location	-7.8116718999999994	110.363238	0	7200	4.7
97	CitraGrand Mutiara Waterpark Yogyakarta	location	-7.813734299999999	110.28318379999999	55000	5400	4.3
98	Cemeti - Institute for Art and Society	location	-7.817791799999999	110.3623492	0	3600	4.6
99	Selfie Park Jogja	location	-7.816513499999999	110.38660619999999	10000	5400	4.4
100	Hotel Tentrem Yogyakarta	hotel	-7.7738153	110.3684775	0	0	4.8
101	The Phoenix Hotel Yogyakarta - MGallery Collection	hotel	-7.782622699999999	110.36850659999999	0	0	4.6
102	Novotel Suites Yogyakarta Malioboro	hotel	-7.7931709	110.36656289999999	0	0	4.7
103	Yogyakarta Marriott Hotel	hotel	-7.7615123	110.3984402	0	0	4.7
104	Meliá Purosani Yogyakarta	hotel	-7.7973538	110.3689898	0	0	4.6
105	éL Hotel Royale Yogyakarta Malioboro	hotel	-7.7938589	110.3649049	0	0	4.5
106	Swiss-Belboutique Yogyakarta	hotel	-7.782607499999999	110.37423779999999	0	0	4.8
107	Aveta Hotel Malioboro	hotel	-7.7938902	110.36581659999999	0	0	4.4
108	Gaia Cosmo Hotel	hotel	-7.7989469	110.3929241	0	0	4.6
109	Grand Mercure Yogyakarta Adi Sucipto	hotel	-7.7837159	110.3923981	0	0	4.6
110	Malioboro Prime Hotel Yogyakarta	hotel	-7.790049	110.36519	0	0	4.2
111	Grand Zuri Malioboro Hotel	hotel	-7.787678	110.36669839999999	0	0	4.6
112	ARTOTEL Suites Bianti - Yogyakarta	hotel	-7.782889399999999	110.38191619999999	0	0	4.7
113	Lynn Hotel By Horison	hotel	-7.824458699999999	110.36685349999999	0	0	4.3
114	The Alana Hotel & Conference Center Malioboro	hotel	-7.8152832	110.36558529999999	0	0	4.5
115	The Manohara Hotel Yogyakarta	hotel	-7.774500499999999	110.38917359999999	0	0	4.7
116	THE 1O1 Yogyakarta Tugu	hotel	-7.7841438	110.3667813	0	0	4.6
117	Patra Malioboro Hotel	hotel	-7.7917305	110.3637213	0	0	4.8
118	D'Senopati Malioboro Grand Hotel	hotel	-7.801747199999999	110.37002779999999	0	0	4.4
119	Hotel Santika Premiere Jogja	hotel	-7.7824228	110.3697363	0	0	4.6
120	Harper Malioboro Yogyakarta	hotel	-7.784761199999999	110.36722999999999	0	0	4.6
121	Hotel New Saphir Yogyakarta	hotel	-7.783555	110.391437	0	0	4.5
122	KJ Hotel Yogyakarta	hotel	-7.8224427	110.3673455	0	0	4.5
123	Arte Hotel Malioboro	hotel	-7.7899967	110.3622553	0	0	4.4
124	ibis Styles Yogyakarta	hotel	-7.7938979999999995	110.3614602	0	0	4.4
125	Kotta GO Hotel Yogyakarta	hotel	-7.783135	110.3628832	0	0	4.7
126	Tasneem Hotel and Convention Yogyakarta	hotel	-7.8087447999999995	110.3711512	0	0	4.3
127	Grand Serela Yogyakarta	hotel	-7.768796	110.361195	0	0	4.3
128	Grand Rohan Jogja	hotel	-7.798237899999999	110.4051231	0	0	4.7
129	Amaris Hotel Malioboro Jogja	hotel	-7.796214399999999	110.3646619	0	0	4.3
130	Whiz Hotel Malioboro Yogyakarta	hotel	-7.7937804999999996	110.3648101	0	0	4.1
131	Horison Ultima Riss Malioboro Yogyakarta	hotel	-7.7876435	110.3644008	0	0	4.5
132	PORTA by The Ambarrukmo	hotel	-7.776762199999999	110.38233659999999	0	0	4.7
133	KHAS Malioboro Hotel Yogyakarta	hotel	-7.7982187	110.3633193	0	0	4.5
134	Malioboro Garden Hotel	hotel	-7.7942029999999995	110.366817	0	0	4.2
135	Horaios Malioboro Hotel	hotel	-7.7874194999999995	110.3636363	0	0	4.3
136	Museum Batik Yogyakarta	hotel	-7.7955906	110.3772754	0	0	4.2
137	Nueve Malioboro Hotel Yogyakarta	hotel	-7.7959233999999995	110.3688956	0	0	4.3
138	Hotel Zamrud Sosrokusuman	hotel	-7.7937897	110.3672539	0	0	4.6
139	Sahid Raya Hotel & Convention Yogyakarta	hotel	-7.779761199999999	110.4139668	0	0	4.3
140	Le Krasak Boutique Hotel	hotel	-7.7887602	110.37275629999999	0	0	4.3
141	Cavinton Hotel Yogyakarta by Tritama Hospitality	hotel	-7.8008378	110.35603499999999	0	0	4.4
142	The Jayakarta Yogyakarta Hotel & Spa	hotel	-7.7839979999999995	110.4197006	0	0	4.4
143	Yellow Star Hotel - Ambarrukmo	hotel	-7.7834794	110.3975966	0	0	4.3
144	Summer Quest Hotel	hotel	-7.792075799999999	110.36449929999999	0	0	4.1
145	Burza Hotel Yogyakarta	hotel	-7.8237862	110.3666306	0	0	4.4
146	The Alana Yogyakarta Hotel & Convention Center	hotel	-7.7393398	110.37719589999999	0	0	4.6
147	Agung Mas Hotel Yogyakarta	hotel	-7.791444899999999	110.35396019999999	0	0	4.3
148	All Nite & Day Hotel Gejayan Yogyakarta	hotel	-7.7802114	110.3879623	0	0	4.1
149	Tara Hotel Yogyakarta	hotel	-7.771604	110.3608098	0	0	4.4
150	POP! Hotel Timoho - Yogyakarta	hotel	-7.7986173999999995	110.3914401	0	0	4.3
151	Grand Puri Saron Hotel Malioboro	hotel	-7.791408499999999	110.3629208	0	0	4.3
152	Uniq Hotel Yogyakarta	hotel	-7.7775981	110.3607775	0	0	4.3
153	Hotel Citradream Yogyakarta	hotel	-7.7801874	110.36768389999999	0	0	4.3
154	The Rich Jogja Hotel	hotel	-7.7524542	110.36108229999999	0	0	4.5
155	The Victoria Hotel Yogyakarta	hotel	-7.7796239	110.40378869999999	0	0	4.4
156	Abadi Malioboro Jogja by Tritama Hospitality	hotel	-7.7903142999999995	110.3632615	0	0	4.4
157	Hotel Indah Palace Yogyakarta	hotel	-7.8185351	110.3729171	0	0	4.3
158	Hotel Dafam Fortuna Malioboro Yogyakarta	hotel	-7.7933718999999995	110.36297309999999	0	0	4.4
159	Indonesia Hotel	hotel	-7.7917673999999995	110.3651953	0	0	4.2
160	Duta Garden Hotel and Boutique Villa	hotel	-7.8167503	110.3695223	0	0	4.4
161	Hotel Grand Rosela	hotel	-7.819400699999999	110.37123989999999	0	0	4.2
162	Kalya Hotel	hotel	-7.8135292	110.40140749999999	0	0	4.3
163	Top Malioboro Hotel Jogja	hotel	-7.7912164	110.35327199999999	0	0	4.1
164	Hotel Dafam Fortuna Seturan	hotel	-7.7658154999999995	110.4108134	0	0	4.4
165	Royal Brongto Hotel	hotel	-7.817778	110.3599488	0	0	4.4
166	Satoria Hotel Yogyakarta	hotel	-7.7836064	110.42206499999999	0	0	4.5
167	Prime Cailendra Hotel RedPartner near Malioboro Yogyakarta	hotel	-7.810461999999999	110.37723799999999	0	0	4.6
168	POP! Hotel Malioboro - Yogyakarta	hotel	-7.7907481999999995	110.3620009	0	0	4.1
169	@HOM Premiere Timoho By Horison	hotel	-7.7985481	110.3927832	0	0	4.5
170	Tab Hotel Malioboro Jogja	hotel	-7.7922148	110.3601348	0	0	4.6
171	POP! Hotel Sangaji	hotel	-7.7813117	110.367661	0	0	4.2
172	Ceria Hotel @Alun Alun Yogyakarta	hotel	-7.8035485	110.368612	0	0	4.3
173	Grand Sarila	hotel	-7.7589596	110.3959946	0	0	4.2
174	Urban Nurdiono Hotel	hotel	-7.795883099999999	110.39088679999999	0	0	4.6
175	Hotel Madina Inn Yogyakarta	hotel	-7.8072349	110.3773569	0	0	4.8
176	Front One Cabin Malioboro Jogja	hotel	-7.7970350999999996	110.3704515	0	0	4.6
177	Pawon Cokelat	hotel	-7.790546699999999	110.3654284	0	0	4.2
178	YezYezYez Yogyakarta	hotel	-7.8180361	110.3699946	0	0	4.5
179	Tickle Hotel	hotel	-7.7829118	110.3853717	0	0	4.2
180	Happy Family Hotel /dekat Malioboro Yogya/Diy.	hotel	-7.7908228	110.3604696	0	0	4.1
181	h-Boutique Hotel Jogjakarta	hotel	-7.781765	110.3790782	0	0	4.3
182	Malioboro Inn Hotel	hotel	-7.7918185	110.3642496	0	0	4.2
183	Forriz Hotel Yogyakarta	hotel	-7.7954415	110.3535053	0	0	4.4
184	Hotel Radyoharto Malioboro Yogyakarta	hotel	-7.795443799999999	110.3621311	0	0	4.3
185	Grand Tjokro Yogyakarta	hotel	-7.7669396	110.39149909999999	0	0	4.4
186	Grage Bussines Hotel Yogyakarta	hotel	-7.7913443	110.3622759	0	0	4.3
187	Hotel Laxston Jl. Magelang	hotel	-7.7801399	110.36065669999999	0	0	4.2
