# Supplementary material for: KomoTrip: a multi-day travel itinerary recommendation method based on the discrete komodo mlipir algorithm
Source: PeerJ Comput Sci. 2025 Nov 12;11:e3350. doi: 10.7717/peerj-cs.3350 (PMC12704617; doi:10.7717/peerj-cs.3350)
Supplement: Supplemental Information 2 [file peerj-cs-11-3350-s002.csv]

no	poi_id	open_hour	close_hour	day
1	1	00:00	23:59	monday
2	2	00:00	23:59	monday
3	3	00:00	23:59	monday
4	4	00:00	23:59	monday
5	5	16:00	18:00	monday
6	6	08:00	20:00	monday
7	7	00:00	23:59	monday
8	8	00:00	00:00	monday
9	9	00:00	23:59	monday
10	10	00:00	23:59	monday
11	11	05:00	16:00	monday
12	12	00:00	00:00	monday
13	13	00:00	23:59	monday
14	14	08:00	16:00	monday
15	15	00:00	23:59	monday
16	16	08:00	17:00	monday
17	17	06:00	18:00	monday
18	18	09:00	17:00	monday
19	19	07:30	16:00	monday
20	20	09:00	17:00	monday
21	21	00:00	23:59	monday
22	22	09:00	21:00	monday
23	23	00:00	23:59	monday
24	24	08:00	21:00	monday
25	25	08:30	14:00	monday
26	26	00:00	23:59	monday
27	27	00:00	23:59	monday
28	28	10:00	21:00	monday
29	29	07:00	18:00	monday
30	30	00:00	23:59	monday
31	31	09:00	17:00	monday
32	32	08:30	21:00	monday
33	33	00:00	23:59	monday
34	34	07:00	17:00	monday
35	35	11:00	21:00	monday
36	36	09:00	21:00	monday
37	37	00:00	23:59	monday
38	38	09:00	15:00	monday
39	39	07:00	16:00	monday
40	40	08:00	21:00	monday
41	41	00:00	00:00	monday
42	42	10:00	21:00	monday
43	43	17:00	23:59	monday
44	44	13:00	17:00	monday
45	45	09:00	17:00	monday
46	46	00:00	23:59	monday
47	47	09:00	17:00	monday
48	48	09:00	18:00	monday
49	49	00:00	23:59	monday
50	50	06:00	21:00	monday
51	51	00:00	23:59	monday
52	52	00:00	23:59	monday
53	53	12:00	22:00	monday
54	54	00:00	23:59	monday
55	55	07:30	16:30	monday
56	56	08:00	21:00	monday
57	57	08:00	21:00	monday
58	58	08:00	17:00	monday
59	59	03:15	23:30	monday
60	60	08:00	16:00	monday
61	61	10:00	23:00	monday
62	62	06:30	16:30	monday
63	63	07:30	16:00	monday
64	64	07:00	18:00	monday
65	65	08:00	17:00	monday
66	66	10:00	22:00	monday
67	67	09:00	16:00	monday
68	68	09:00	15:00	monday
69	69	08:30	14:00	monday
70	70	08:30	16:00	monday
71	71	08:00	21:00	monday
72	72	09:00	15:00	monday
73	73	00:00	23:59	monday
74	74	00:00	23:59	monday
75	75	06:30	17:00	monday
76	76	07:30	16:00	monday
77	77	08:00	14:00	monday
78	78	09:00	16:00	monday
79	79	06:00	18:00	monday
80	80	08:00	17:00	monday
81	81	00:00	00:00	monday
82	82	08:00	13:30	monday
83	83	16:30	22:00	monday
84	84	06:00	17:00	monday
85	85	08:00	21:00	monday
86	86	06:00	18:00	monday
87	87	08:30	15:30	monday
88	88	00:00	23:59	monday
89	89	00:00	23:59	monday
90	90	00:00	00:00	monday
91	91	08:00	15:30	monday
92	92	08:00	18:00	monday
93	93	06:00	21:00	monday
94	94	06:00	18:00	monday
95	95	08:00	18:00	monday
96	96	00:00	23:59	monday
97	97	00:00	00:00	monday
98	98	00:00	00:00	monday
99	99	09:00	16:30	monday
100	1	00:00	23:59	tuesday
101	2	00:00	23:59	tuesday
102	3	00:00	23:59	tuesday
103	4	00:00	23:59	tuesday
104	5	16:00	18:00	tuesday
105	6	08:00	20:00	tuesday
106	7	00:00	23:59	tuesday
107	8	08:00	20:00	tuesday
108	9	00:00	23:59	tuesday
109	10	00:00	23:59	tuesday
110	11	05:00	16:00	tuesday
111	12	09:00	18:00	tuesday
112	13	00:00	23:59	tuesday
113	14	08:00	16:00	tuesday
114	15	00:00	23:59	tuesday
115	16	08:00	17:00	tuesday
116	17	06:00	18:00	tuesday
117	18	09:00	17:00	tuesday
118	19	07:30	16:00	tuesday
119	20	09:00	17:00	tuesday
120	21	00:00	23:59	tuesday
121	22	09:00	21:00	tuesday
122	23	00:00	23:59	tuesday
123	24	08:00	21:00	tuesday
124	25	08:30	14:00	tuesday
125	26	00:00	23:59	tuesday
126	27	00:00	23:59	tuesday
127	28	10:00	21:00	tuesday
128	29	07:00	18:00	tuesday
129	30	00:00	23:59	tuesday
130	31	09:00	17:00	tuesday
131	32	08:30	21:00	tuesday
132	33	00:00	23:59	tuesday
133	34	07:00	17:00	tuesday
134	35	11:00	21:00	tuesday
135	36	09:00	21:00	tuesday
136	37	00:00	23:59	tuesday
137	38	09:00	15:00	tuesday
138	39	07:00	16:00	tuesday
139	40	08:00	21:00	tuesday
140	41	08:30	15:00	tuesday
141	42	10:00	21:00	tuesday
142	43	17:00	23:59	tuesday
143	44	08:00	17:00	tuesday
144	45	09:00	17:00	tuesday
145	46	00:00	23:59	tuesday
146	47	08:00	17:00	tuesday
147	48	09:00	18:00	tuesday
148	49	00:00	23:59	tuesday
149	50	06:00	21:00	tuesday
150	51	00:00	23:59	tuesday
151	52	00:00	23:59	tuesday
152	53	12:00	22:00	tuesday
153	54	00:00	23:59	tuesday
154	55	07:30	16:30	tuesday
155	56	08:00	21:00	tuesday
156	57	08:00	21:00	tuesday
157	58	08:00	17:00	tuesday
158	59	03:15	23:30	tuesday
159	60	08:00	16:00	tuesday
160	61	10:00	23:00	tuesday
161	62	06:30	16:30	tuesday
162	63	07:30	16:00	tuesday
163	64	07:00	18:00	tuesday
164	65	08:00	17:00	tuesday
165	66	10:00	22:00	tuesday
166	67	09:00	16:00	tuesday
167	68	09:00	15:00	tuesday
168	69	08:30	14:00	tuesday
169	70	08:30	16:00	tuesday
170	71	08:00	21:00	tuesday
171	72	09:00	15:00	tuesday
172	73	00:00	23:59	tuesday
173	74	00:00	23:59	tuesday
174	75	06:30	17:00	tuesday
175	76	07:30	16:00	tuesday
176	77	08:00	14:00	tuesday
177	78	09:00	16:00	tuesday
178	79	06:00	18:00	tuesday
179	80	08:00	17:00	tuesday
180	81	07:30	16:00	tuesday
181	82	08:00	13:30	tuesday
182	83	16:30	22:00	tuesday
183	84	06:00	17:00	tuesday
184	85	08:00	21:00	tuesday
185	86	06:00	18:00	tuesday
186	87	08:30	15:30	tuesday
187	88	00:00	23:59	tuesday
188	89	00:00	23:59	tuesday
189	90	08:30	15:30	tuesday
190	91	08:00	15:30	tuesday
191	92	08:00	18:00	tuesday
192	93	06:00	21:00	tuesday
193	94	06:00	18:00	tuesday
194	95	08:00	18:00	tuesday
195	96	00:00	23:59	tuesday
196	97	14:00	18:00	tuesday
197	98	10:00	17:00	tuesday
198	99	09:00	16:30	tuesday
199	1	00:00	23:59	wednesday
200	2	00:00	23:59	wednesday
201	3	00:00	23:59	wednesday
202	4	00:00	23:59	wednesday
203	5	16:00	18:00	wednesday
204	6	08:00	20:00	wednesday
205	7	00:00	23:59	wednesday
206	8	08:00	20:00	wednesday
207	9	00:00	23:59	wednesday
208	10	00:00	23:59	wednesday
209	11	05:00	16:00	wednesday
210	12	09:00	18:00	wednesday
211	13	00:00	23:59	wednesday
212	14	08:00	16:00	wednesday
213	15	00:00	23:59	wednesday
214	16	08:00	17:00	wednesday
215	17	06:00	18:00	wednesday
216	18	09:00	17:00	wednesday
217	19	07:30	16:00	wednesday
218	20	09:00	17:00	wednesday
219	21	00:00	23:59	wednesday
220	22	09:00	21:00	wednesday
221	23	00:00	23:59	wednesday
222	24	08:00	21:00	wednesday
223	25	08:30	14:00	wednesday
224	26	00:00	23:59	wednesday
225	27	00:00	23:59	wednesday
226	28	10:00	21:00	wednesday
227	29	07:00	18:00	wednesday
228	30	00:00	23:59	wednesday
229	31	09:00	17:00	wednesday
230	32	08:30	21:00	wednesday
231	33	00:00	23:59	wednesday
232	34	07:00	17:00	wednesday
233	35	11:00	21:00	wednesday
234	36	09:00	21:00	wednesday
235	37	00:00	23:59	wednesday
236	38	09:00	15:00	wednesday
237	39	07:00	16:00	wednesday
238	40	08:00	21:00	wednesday
239	41	08:30	15:00	wednesday
240	42	10:00	21:00	wednesday
241	43	17:00	23:59	wednesday
242	44	08:00	17:00	wednesday
243	45	09:00	17:00	wednesday
244	46	00:00	23:59	wednesday
245	47	08:00	17:00	wednesday
246	48	09:00	18:00	wednesday
247	49	00:00	23:59	wednesday
248	50	06:00	21:00	wednesday
249	51	00:00	23:59	wednesday
250	52	00:00	23:59	wednesday
251	53	12:00	22:00	wednesday
252	54	00:00	23:59	wednesday
253	55	07:30	16:30	wednesday
254	56	08:00	21:00	wednesday
255	57	08:00	21:00	wednesday
256	58	08:00	17:00	wednesday
257	59	03:15	23:30	wednesday
258	60	08:00	16:00	wednesday
259	61	10:00	23:00	wednesday
260	62	06:30	16:30	wednesday
261	63	07:30	16:00	wednesday
262	64	07:00	18:00	wednesday
263	65	08:00	17:00	wednesday
264	66	10:00	22:00	wednesday
265	67	09:00	16:00	wednesday
266	68	09:00	15:00	wednesday
267	69	08:30	14:00	wednesday
268	70	08:30	16:00	wednesday
269	71	08:00	21:00	wednesday
270	72	09:00	15:00	wednesday
271	73	00:00	23:59	wednesday
272	74	00:00	23:59	wednesday
273	75	06:30	17:00	wednesday
274	76	07:30	16:00	wednesday
275	77	08:00	14:00	wednesday
276	78	09:00	16:00	wednesday
277	79	06:00	18:00	wednesday
278	80	08:00	17:00	wednesday
279	81	07:30	16:00	wednesday
280	82	08:00	13:30	wednesday
281	83	16:30	22:00	wednesday
282	84	06:00	17:00	wednesday
283	85	08:00	21:00	wednesday
284	86	06:00	18:00	wednesday
285	87	08:30	15:30	wednesday
286	88	00:00	23:59	wednesday
287	89	00:00	23:59	wednesday
288	90	08:30	15:30	wednesday
289	91	08:00	15:30	wednesday
290	92	08:00	18:00	wednesday
291	93	06:00	21:00	wednesday
292	94	06:00	18:00	wednesday
293	95	08:00	18:00	wednesday
294	96	00:00	23:59	wednesday
295	97	14:00	18:00	wednesday
296	98	10:00	17:00	wednesday
297	99	09:00	16:30	wednesday
298	1	00:00	23:59	thursday
299	2	00:00	23:59	thursday
300	3	00:00	23:59	thursday
301	4	00:00	23:59	thursday
302	5	16:00	18:00	thursday
303	6	08:00	20:00	thursday
304	7	00:00	23:59	thursday
305	8	08:00	20:00	thursday
306	9	00:00	23:59	thursday
307	10	00:00	23:59	thursday
308	11	05:00	16:00	thursday
309	12	09:00	18:00	thursday
310	13	00:00	23:59	thursday
311	14	08:00	16:00	thursday
312	15	00:00	23:59	thursday
313	16	08:00	17:00	thursday
314	17	06:00	18:00	thursday
315	18	09:00	17:00	thursday
316	19	07:30	16:00	thursday
317	20	09:00	17:00	thursday
318	21	00:00	23:59	thursday
319	22	09:00	21:00	thursday
320	23	00:00	23:59	thursday
321	24	08:00	21:00	thursday
322	25	08:30	14:00	thursday
323	26	00:00	23:59	thursday
324	27	00:00	23:59	thursday
325	28	10:00	21:00	thursday
326	29	07:00	18:00	thursday
327	30	00:00	23:59	thursday
328	31	09:00	17:00	thursday
329	32	08:30	21:00	thursday
330	33	00:00	23:59	thursday
331	34	07:00	17:00	thursday
332	35	11:00	21:00	thursday
333	36	09:00	21:00	thursday
334	37	00:00	23:59	thursday
335	38	09:00	15:00	thursday
336	39	07:00	16:00	thursday
337	40	08:00	21:00	thursday
338	41	08:30	15:00	thursday
339	42	10:00	21:00	thursday
340	43	17:00	23:59	thursday
341	44	08:00	17:00	thursday
342	45	09:00	17:00	thursday
343	46	00:00	23:59	thursday
344	47	08:00	17:00	thursday
345	48	09:00	18:00	thursday
346	49	00:00	23:59	thursday
347	50	06:00	21:00	thursday
348	51	00:00	23:59	thursday
349	52	00:00	23:59	thursday
350	53	12:00	22:00	thursday
351	54	00:00	23:59	thursday
352	55	07:30	16:30	thursday
353	56	08:00	21:00	thursday
354	57	08:00	21:00	thursday
355	58	08:00	17:00	thursday
356	59	03:15	23:30	thursday
357	60	08:00	16:00	thursday
358	61	10:00	23:00	thursday
359	62	06:30	16:30	thursday
360	63	07:30	16:00	thursday
361	64	07:00	18:00	thursday
362	65	08:00	17:00	thursday
363	66	10:00	22:00	thursday
364	67	09:00	16:00	thursday
365	68	09:00	15:00	thursday
366	69	08:30	14:00	thursday
367	70	08:30	16:00	thursday
368	71	08:00	21:00	thursday
369	72	09:00	15:00	thursday
370	73	00:00	23:59	thursday
371	74	00:00	23:59	thursday
372	75	06:30	17:00	thursday
373	76	07:30	16:00	thursday
374	77	08:00	14:00	thursday
375	78	09:00	16:00	thursday
376	79	06:00	18:00	thursday
377	80	08:00	17:00	thursday
378	81	07:30	16:00	thursday
379	82	08:00	13:30	thursday
380	83	16:30	22:00	thursday
381	84	06:00	17:00	thursday
382	85	08:00	21:00	thursday
383	86	06:00	18:00	thursday
384	87	08:30	15:30	thursday
385	88	00:00	23:59	thursday
386	89	00:00	23:59	thursday
387	90	08:30	15:30	thursday
388	91	08:00	15:30	thursday
389	92	08:00	18:00	thursday
390	93	06:00	21:00	thursday
391	94	06:00	18:00	thursday
392	95	08:00	18:00	thursday
393	96	00:00	23:59	thursday
394	97	14:00	18:00	thursday
395	98	10:00	17:00	thursday
396	99	09:00	16:30	thursday
397	1	00:00	23:59	friday
398	2	00:00	23:59	friday
399	3	00:00	23:59	friday
400	4	00:00	23:59	friday
401	5	16:00	18:00	friday
402	6	08:00	21:00	friday
403	7	00:00	23:59	friday
404	8	08:00	21:00	friday
405	9	00:00	23:59	friday
406	10	00:00	23:59	friday
407	11	05:00	16:00	friday
408	12	09:00	21:00	friday
409	13	00:00	23:59	friday
410	14	08:00	16:00	friday
411	15	00:00	23:59	friday
412	16	08:00	17:00	friday
413	17	06:00	18:00	friday
414	18	09:00	17:00	friday
415	19	07:30	16:00	friday
416	20	09:00	17:00	friday
417	21	00:00	23:59	friday
418	22	09:00	21:00	friday
419	23	00:00	23:59	friday
420	24	08:00	21:00	friday
421	25	08:30	14:00	friday
422	26	00:00	23:59	friday
423	27	00:00	23:59	friday
424	28	10:00	21:00	friday
425	29	07:00	18:00	friday
426	30	00:00	23:59	friday
427	31	09:00	17:00	friday
428	32	08:30	21:00	friday
429	33	00:00	23:59	friday
430	34	07:00	17:00	friday
431	35	11:00	21:00	friday
432	36	09:00	22:00	friday
433	37	00:00	23:59	friday
434	38	09:00	15:00	friday
435	39	07:00	16:00	friday
436	40	08:00	21:00	friday
437	41	08:30	15:00	friday
438	42	10:00	21:00	friday
439	43	17:00	23:59	friday
440	44	08:00	17:00	friday
441	45	09:00	17:00	friday
442	46	00:00	23:59	friday
443	47	08:00	17:00	friday
444	48	09:00	18:00	friday
445	49	00:00	23:59	friday
446	50	06:00	21:00	friday
447	51	00:00	23:59	friday
448	52	00:00	23:59	friday
449	53	12:00	22:00	friday
450	54	00:00	23:59	friday
451	55	08:00	16:00	friday
452	56	08:00	21:00	friday
453	57	08:00	21:00	friday
454	58	08:00	17:00	friday
455	59	03:15	23:30	friday
456	60	08:00	16:00	friday
457	61	10:00	23:00	friday
458	62	06:30	16:30	friday
459	63	07:30	16:00	friday
460	64	07:00	18:00	friday
461	65	08:00	17:00	friday
462	66	10:00	22:00	friday
463	67	09:00	16:00	friday
464	68	09:00	15:00	friday
465	69	08:30	12:00	friday
466	70	08:30	16:00	friday
467	71	08:00	21:00	friday
468	72	09:00	15:00	friday
469	73	00:00	23:59	friday
470	74	00:00	23:59	friday
471	75	06:30	17:00	friday
472	76	07:30	16:00	friday
473	77	08:00	11:00	friday
474	78	09:00	16:00	friday
475	79	06:00	18:00	friday
476	80	00:00	00:00	friday
477	81	07:30	16:00	friday
478	82	08:00	11:00	friday
479	83	16:30	23:00	friday
480	84	06:00	17:00	friday
481	85	08:00	21:00	friday
482	86	06:00	18:00	friday
483	87	08:30	13:30	friday
484	88	00:00	23:59	friday
485	89	00:00	23:59	friday
486	90	08:30	15:30	friday
487	91	08:00	14:00	friday
488	92	08:00	18:00	friday
489	93	06:00	21:00	friday
490	94	06:00	18:00	friday
491	95	08:00	18:00	friday
492	96	00:00	23:59	friday
493	97	14:00	18:00	friday
494	98	10:00	17:00	friday
495	99	09:00	16:30	friday
496	1	00:00	23:59	saturday
497	2	00:00	23:59	saturday
498	3	00:00	23:59	saturday
499	4	00:00	23:59	saturday
500	5	16:00	18:00	saturday
501	6	08:00	21:00	saturday
502	7	00:00	23:59	saturday
503	8	08:00	21:00	saturday
504	9	00:00	23:59	saturday
505	10	00:00	23:59	saturday
506	11	05:00	16:00	saturday
507	12	09:00	15:00	saturday
508	13	00:00	23:59	saturday
509	14	08:00	16:00	saturday
510	15	00:00	23:59	saturday
511	16	08:00	17:00	saturday
512	17	06:00	18:00	saturday
513	18	09:00	17:00	saturday
514	19	00:00	00:00	saturday
515	20	09:00	17:00	saturday
516	21	00:00	23:59	saturday
517	22	09:00	21:00	saturday
518	23	00:00	23:59	saturday
519	24	08:00	21:00	saturday
520	25	08:30	23:59	saturday
521	26	00:00	23:59	saturday
522	27	00:00	23:59	saturday
523	28	10:00	21:00	saturday
524	29	07:00	18:00	saturday
525	30	00:00	23:59	saturday
526	31	09:00	17:00	saturday
527	32	08:30	21:00	saturday
528	33	00:00	23:59	saturday
529	34	07:00	17:30	saturday
530	35	11:00	21:00	saturday
531	36	09:00	22:00	saturday
532	37	00:00	23:59	saturday
533	38	09:00	15:00	saturday
534	39	07:00	16:00	saturday
535	40	08:00	22:00	saturday
536	41	08:30	15:00	saturday
537	42	08:00	21:00	saturday
538	43	17:00	23:59	saturday
539	44	08:00	17:00	saturday
540	45	09:00	17:00	saturday
541	46	00:00	23:59	saturday
542	47	08:00	17:00	saturday
543	48	09:00	18:00	saturday
544	49	00:00	23:59	saturday
545	50	06:00	21:00	saturday
546	51	00:00	23:59	saturday
547	52	00:00	23:59	saturday
548	53	12:00	22:00	saturday
549	54	00:00	23:59	saturday
550	55	07:30	16:30	saturday
551	56	00:00	00:00	saturday
552	57	08:00	22:00	saturday
553	58	08:00	17:00	saturday
554	59	05:00	23:30	saturday
555	60	08:00	16:00	saturday
556	61	10:00	23:00	saturday
557	62	06:30	16:30	saturday
558	63	00:00	00:00	saturday
559	64	07:00	18:00	saturday
560	65	08:00	17:00	saturday
561	66	10:00	22:00	saturday
562	67	09:00	16:00	saturday
563	68	09:00	15:00	saturday
564	69	08:30	14:00	saturday
565	70	08:30	16:00	saturday
566	71	08:00	21:00	saturday
567	72	08:30	16:00	saturday
568	73	00:00	23:59	saturday
569	74	00:00	23:59	saturday
570	75	06:30	17:00	saturday
571	76	07:30	16:00	saturday
572	77	00:00	00:00	saturday
573	78	09:00	16:00	saturday
574	79	06:00	18:00	saturday
575	80	08:00	17:00	saturday
576	81	07:30	16:00	saturday
577	82	08:00	13:00	saturday
578	83	16:30	23:00	saturday
579	84	06:00	17:00	saturday
580	85	08:00	21:00	saturday
581	86	06:00	18:00	saturday
582	87	00:00	00:00	saturday
583	88	00:00	23:59	saturday
584	89	00:00	23:59	saturday
585	90	08:30	15:30	saturday
586	91	00:00	00:00	saturday
587	92	08:00	18:00	saturday
588	93	06:00	21:00	saturday
589	94	06:00	18:00	saturday
590	95	08:00	18:00	saturday
591	96	00:00	23:59	saturday
592	97	08:30	18:00	saturday
593	98	10:00	17:00	saturday
594	99	09:00	16:30	saturday
595	1	00:00	23:59	minggu
596	2	00:00	23:59	sunday
597	3	00:00	23:59	sunday
598	4	00:00	23:59	sunday
599	5	16:00	18:00	sunday
600	6	08:00	21:00	sunday
601	7	00:00	23:59	sunday
602	8	08:00	21:00	sunday
603	9	00:00	23:59	sunday
604	10	00:00	23:59	sunday
605	11	05:00	16:00	sunday
606	12	09:00	15:00	sunday
607	13	00:00	23:59	sunday
608	14	09:00	16:00	sunday
609	15	00:00	23:59	sunday
610	16	08:00	17:00	sunday
611	17	06:00	18:00	sunday
612	18	09:00	17:00	sunday
613	19	00:00	00:00	sunday
614	20	09:00	17:00	sunday
615	21	00:00	23:59	sunday
616	22	09:00	21:00	sunday
617	23	00:00	23:59	sunday
618	24	08:00	21:00	sunday
619	25	00:00	00:00	sunday
620	26	00:00	23:59	sunday
621	27	00:00	23:59	sunday
622	28	10:00	21:00	sunday
623	29	07:00	18:00	sunday
624	30	00:00	23:59	sunday
625	31	09:00	17:00	sunday
626	32	08:30	21:00	sunday
627	33	00:00	23:59	sunday
628	34	07:00	17:30	sunday
629	35	11:00	21:00	sunday
630	36	09:00	22:00	sunday
631	37	00:00	23:59	sunday
632	38	09:00	15:00	sunday
633	39	07:00	16:00	sunday
634	40	08:00	22:00	sunday
635	41	08:30	15:00	sunday
636	42	08:00	21:00	sunday
637	43	17:00	23:59	sunday
638	44	07:00	17:00	sunday
639	45	09:00	17:00	sunday
640	46	00:00	23:59	sunday
641	47	08:00	17:00	sunday
642	48	09:00	18:00	sunday
643	49	00:00	23:59	sunday
644	50	06:00	21:00	sunday
645	51	00:00	23:59	sunday
646	52	00:00	23:59	sunday
647	53	12:00	22:00	sunday
648	54	00:00	23:59	sunday
649	55	07:30	16:30	sunday
650	56	08:00	10:00	sunday
651	57	08:00	22:00	sunday
652	58	08:00	17:00	sunday
653	59	05:00	23:30	sunday
654	60	08:00	16:00	sunday
655	61	10:00	23:00	sunday
656	62	06:30	16:30	sunday
657	63	00:00	00:00	sunday
658	64	07:00	18:00	sunday
659	65	08:00	17:00	sunday
660	66	10:00	22:00	sunday
661	67	09:00	16:00	sunday
662	68	09:00	15:00	sunday
663	69	08:30	14:00	sunday
664	70	08:30	16:00	sunday
665	71	08:00	21:00	sunday
666	72	08:30	16:00	sunday
667	73	00:00	23:59	sunday
668	74	00:00	23:59	sunday
669	75	06:30	17:00	sunday
670	76	07:30	16:00	sunday
671	77	00:00	00:00	sunday
672	78	00:00	00:00	sunday
673	79	06:00	18:00	sunday
674	80	08:00	17:00	sunday
675	81	07:30	16:00	sunday
676	82	00:00	00:00	sunday
677	83	16:30	23:00	sunday
678	84	06:00	17:00	sunday
679	85	08:00	21:00	sunday
680	86	06:00	18:00	sunday
681	87	00:00	00:00	sunday
682	88	00:00	23:59	sunday
683	89	00:00	23:59	sunday
684	90	08:30	15:30	sunday
685	91	00:00	00:00	sunday
686	92	08:00	18:00	sunday
687	93	06:00	21:00	sunday
688	94	06:00	18:00	sunday
689	95	08:00	18:00	sunday
690	96	00:00	23:59	sunday
691	97	08:30	18:00	sunday
692	98	00:00	00:00	sunday
693	99	09:00	16:30	sunday
