# Supplementary material for: KomoTrip: a multi-day travel itinerary recommendation method based on the discrete komodo mlipir algorithm
Source: PeerJ Comput Sci. 2025 Nov 12;11:e3350. doi: 10.7717/peerj-cs.3350 (PMC12704617; doi:10.7717/peerj-cs.3350)
Supplement: Supplemental Information 3 [file peerj-cs-11-3350-s003.csv]

no	id_a	id_b	duration
1	1	1	0
2	1	2	134
3	1	3	605
4	1	4	595
5	1	5	79
6	1	6	228
7	1	7	222
8	1	8	256
9	1	9	327
10	1	10	320
11	1	11	455
12	1	12	273
13	1	13	374
14	1	14	1318
15	1	15	531
16	1	16	1180
17	1	17	629
18	1	18	484
19	1	19	647
20	1	20	1212
21	1	21	1200
22	1	22	330
23	1	23	903
24	1	24	1562
25	1	25	1238
26	1	26	1511
27	1	27	3262
28	1	28	486
29	1	29	3450
30	1	30	1530
31	1	31	2940
32	1	32	187
33	1	33	551
34	1	34	2616
35	1	35	690
36	1	36	292
37	1	37	3510
38	1	38	3348
39	1	39	3581
40	1	40	976
41	1	41	3290
42	1	42	2605
43	1	43	3107
44	1	44	1189
45	1	45	3109
46	1	46	198
47	1	47	1209
48	1	48	1081
49	1	49	1770
50	1	50	333
51	1	51	3051
52	1	52	976
53	1	53	77
54	1	54	2401
55	1	55	2250
56	1	56	1776
57	1	57	976
58	1	58	8031
59	1	59	2316
60	1	60	334
61	1	61	590
62	1	62	4210
63	1	63	312
64	1	64	4492
65	1	65	6247
66	1	66	1020
67	1	67	865
68	1	68	572
69	1	69	357
70	1	70	284
71	1	71	2977
72	1	72	998
73	1	73	1277
74	1	74	1222
75	1	75	1970
76	1	76	556
77	1	77	226
78	1	78	673
79	1	79	2826
80	1	80	840
81	1	81	233
82	1	82	558
83	1	83	1117
84	1	84	2135
85	1	85	814
86	1	86	505
87	1	87	617
88	1	88	777
89	1	89	502
90	1	90	550
91	1	91	813
92	1	92	1326
93	1	93	2776
94	1	94	1973
95	1	95	1090
96	1	96	587
97	1	97	1422
98	1	98	708
99	1	99	814
100	2	1	499
101	2	2	0
102	2	3	471
103	2	4	461
104	2	5	463
105	2	6	95
106	2	7	88
107	2	8	122
108	2	9	193
109	2	10	187
110	2	11	321
111	2	12	504
112	2	13	605
113	2	14	1184
114	2	15	397
115	2	16	1185
116	2	17	495
117	2	18	408
118	2	19	513
119	2	20	1115
120	2	21	1103
121	2	22	561
122	2	23	770
123	2	24	1462
124	2	25	1243
125	2	26	1423
126	2	27	3128
127	2	28	703
128	2	29	3682
129	2	30	1442
130	2	31	3166
131	2	32	53
132	2	33	731
133	2	34	2677
134	2	35	556
135	2	36	159
136	2	37	3741
137	2	38	3579
138	2	39	3447
139	2	40	1037
140	2	41	3515
141	2	42	2610
142	2	43	2973
143	2	44	1091
144	2	45	2975
145	2	46	241
146	2	47	1214
147	2	48	948
148	2	49	1776
149	2	50	199
150	2	51	3282
151	2	52	842
152	2	53	460
153	2	54	2406
154	2	55	2468
155	2	56	1836
156	2	57	1037
157	2	58	8036
158	2	59	2321
159	2	60	200
160	2	61	456
161	2	62	4271
162	2	63	178
163	2	64	4553
164	2	65	6113
165	2	66	1081
166	2	67	780
167	2	68	438
168	2	69	223
169	2	70	150
170	2	71	2843
171	2	72	1003
172	2	73	1180
173	2	74	1135
174	2	75	2187
175	2	76	710
176	2	77	93
177	2	78	890
178	2	79	2692
179	2	80	901
180	2	81	100
181	2	82	456
182	2	83	1177
183	2	84	2352
184	2	85	728
185	2	86	371
186	2	87	626
187	2	88	643
188	2	89	368
189	2	90	416
190	2	91	1003
191	2	92	1192
192	2	93	2642
193	2	94	1873
194	2	95	992
195	2	96	453
196	2	97	1288
197	2	98	574
198	2	99	736
199	3	1	737
200	3	2	756
201	3	3	0
202	3	4	40
203	3	5	702
204	3	6	698
205	3	7	451
206	3	8	414
207	3	9	365
208	3	10	453
209	3	11	272
210	3	12	743
211	3	13	844
212	3	14	789
213	3	15	126
214	3	16	1181
215	3	17	157
216	3	18	596
217	3	19	258
218	3	20	859
219	3	21	847
220	3	22	799
221	3	23	277
222	3	24	1516
223	3	25	994
224	3	26	1477
225	3	27	2873
226	3	28	942
227	3	29	3826
228	3	30	1496
229	3	31	3410
230	3	32	581
231	3	33	961
232	3	34	2915
233	3	35	174
234	3	36	376
235	3	37	3885
236	3	38	3818
237	3	39	3501
238	3	40	1388
239	3	41	3759
240	3	42	2361
241	3	43	2717
242	3	44	836
243	3	45	2720
244	3	46	480
245	3	47	1194
246	3	48	612
247	3	49	1526
248	3	50	456
249	3	51	3521
250	3	52	499
251	3	53	699
252	3	54	2157
253	3	55	2509
254	3	56	2188
255	3	57	1388
256	3	58	7786
257	3	59	2072
258	3	60	409
259	3	61	587
260	3	62	4509
261	3	63	495
262	3	64	4791
263	3	65	5858
264	3	66	1432
265	3	67	524
266	3	68	190
267	3	69	432
268	3	70	506
269	3	71	2588
270	3	72	779
271	3	73	924
272	3	74	1189
273	3	75	2228
274	3	76	1025
275	3	77	696
276	3	78	1129
277	3	79	2437
278	3	80	1252
279	3	81	464
280	3	82	453
281	3	83	1478
282	3	84	2393
283	3	85	473
284	3	86	310
285	3	87	821
286	3	88	253
287	3	89	319
288	3	90	541
289	3	91	1242
290	3	92	797
291	3	93	2387
292	3	94	1927
293	3	95	737
294	3	96	95
295	3	97	1342
296	3	98	82
297	3	99	480
298	4	1	786
299	4	2	805
300	4	3	49
301	4	4	0
302	4	5	751
303	4	6	747
304	4	7	452
305	4	8	415
306	4	9	414
307	4	10	376
308	4	11	231
309	4	12	792
310	4	13	893
311	4	14	838
312	4	15	175
313	4	16	1230
314	4	17	167
315	4	18	645
316	4	19	307
317	4	20	908
318	4	21	896
319	4	22	848
320	4	23	326
321	4	24	1544
322	4	25	1043
323	4	26	1506
324	4	27	2922
325	4	28	991
326	4	29	3875
327	4	30	1525
328	4	31	3459
329	4	32	630
330	4	33	1010
331	4	34	2943
332	4	35	223
333	4	36	425
334	4	37	3934
335	4	38	3867
336	4	39	3529
337	4	40	1374
338	4	41	3808
339	4	42	2410
340	4	43	2766
341	4	44	884
342	4	45	2769
343	4	46	529
344	4	47	1243
345	4	48	661
346	4	49	1575
347	4	50	505
348	4	51	3570
349	4	52	548
350	4	53	748
351	4	54	2206
352	4	55	2558
353	4	56	2173
354	4	57	1374
355	4	58	7835
356	4	59	2121
357	4	60	368
358	4	61	574
359	4	62	4537
360	4	63	544
361	4	64	4819
362	4	65	5907
363	4	66	1418
364	4	67	573
365	4	68	149
366	4	69	391
367	4	70	555
368	4	71	2637
369	4	72	828
370	4	73	973
371	4	74	1217
372	4	75	2277
373	4	76	1047
374	4	77	745
375	4	78	1178
376	4	79	2486
377	4	80	1238
378	4	81	465
379	4	82	502
380	4	83	1506
381	4	84	2442
382	4	85	522
383	4	86	359
384	4	87	806
385	4	88	302
386	4	89	279
387	4	90	535
388	4	91	1291
389	4	92	846
390	4	93	2436
391	4	94	1955
392	4	95	786
393	4	96	54
394	4	97	1370
395	4	98	131
396	4	99	529
397	5	1	376
398	5	2	55
399	5	3	525
400	5	4	515
401	5	5	0
402	5	6	149
403	5	7	143
404	5	8	177
405	5	9	248
406	5	10	241
407	5	11	376
408	5	12	382
409	5	13	482
410	5	14	1238
411	5	15	452
412	5	16	1101
413	5	17	549
414	5	18	405
415	5	19	568
416	5	20	1133
417	5	21	1121
418	5	22	438
419	5	23	824
420	5	24	1516
421	5	25	1159
422	5	26	1478
423	5	27	3183
424	5	28	581
425	5	29	3559
426	5	30	1497
427	5	31	3049
428	5	32	108
429	5	33	608
430	5	34	2613
431	5	35	610
432	5	36	213
433	5	37	3618
434	5	38	3457
435	5	39	3502
436	5	40	973
437	5	41	3398
438	5	42	2526
439	5	43	3027
440	5	44	1109
441	5	45	3030
442	5	46	119
443	5	47	1130
444	5	48	1002
445	5	49	1691
446	5	50	253
447	5	51	3160
448	5	52	897
449	5	53	338
450	5	54	2322
451	5	55	2345
452	5	56	1773
453	5	57	973
454	5	58	7951
455	5	59	2236
456	5	60	255
457	5	61	510
458	5	62	4207
459	5	63	233
460	5	64	4489
461	5	65	6168
462	5	66	1017
463	5	67	786
464	5	68	492
465	5	69	278
466	5	70	204
467	5	71	2898
468	5	72	919
469	5	73	1198
470	5	74	1189
471	5	75	2064
472	5	76	647
473	5	77	147
474	5	78	767
475	5	79	2747
476	5	80	837
477	5	81	154
478	5	82	478
479	5	83	1114
480	5	84	2229
481	5	85	734
482	5	86	426
483	5	87	563
484	5	88	698
485	5	89	422
486	5	90	471
487	5	91	881
488	5	92	1246
489	5	93	2697
490	5	94	1927
491	5	95	1011
492	5	96	507
493	5	97	1342
494	5	98	629
495	5	99	734
496	6	1	503
497	6	2	522
498	6	3	432
499	6	4	422
500	6	5	467
501	6	6	0
502	6	7	50
503	6	8	83
504	6	9	154
505	6	10	148
506	6	11	282
507	6	12	509
508	6	13	610
509	6	14	1145
510	6	15	359
511	6	16	1146
512	6	17	456
513	6	18	370
514	6	19	475
515	6	20	1076
516	6	21	1064
517	6	22	565
518	6	23	731
519	6	24	1423
520	6	25	1204
521	6	26	1385
522	6	27	3089
523	6	28	708
524	6	29	3686
525	6	30	1404
526	6	31	3176
527	6	32	294
528	6	33	735
529	6	34	2716
530	6	35	517
531	6	36	120
532	6	37	3745
533	6	38	3584
534	6	39	3408
535	6	40	1076
536	6	41	3525
537	6	42	2571
538	6	43	2934
539	6	44	1052
540	6	45	2937
541	6	46	246
542	6	47	1176
543	6	48	909
544	6	49	1737
545	6	50	160
546	6	51	3287
547	6	52	803
548	6	53	465
549	6	54	2368
550	6	55	2487
551	6	56	1876
552	6	57	1076
553	6	58	7997
554	6	59	2282
555	6	60	162
556	6	61	417
557	6	62	4310
558	6	63	139
559	6	64	4592
560	6	65	6075
561	6	66	1120
562	6	67	741
563	6	68	399
564	6	69	184
565	6	70	111
566	6	71	2805
567	6	72	965
568	6	73	1141
569	6	74	1096
570	6	75	2206
571	6	76	750
572	6	77	345
573	6	78	895
574	6	79	2653
575	6	80	940
576	6	81	61
577	6	82	417
578	6	83	1217
579	6	84	2371
580	6	85	689
581	6	86	332
582	6	87	649
583	6	88	605
584	6	89	329
585	6	90	377
586	6	91	1008
587	6	92	1153
588	6	93	2604
589	6	94	1834
590	6	95	954
591	6	96	414
592	6	97	1249
593	6	98	536
594	6	99	697
595	7	1	456
596	7	2	474
597	7	3	371
598	7	4	361
599	7	5	420
600	7	6	307
601	7	7	0
602	7	8	23
603	7	9	93
604	7	10	87
605	7	11	223
606	7	12	461
607	7	13	562
608	7	14	1074
609	7	15	311
610	7	16	1099
611	7	17	397
612	7	18	322
613	7	19	427
614	7	20	1028
615	7	21	1016
616	7	22	517
617	7	23	683
618	7	24	1374
619	7	25	1157
620	7	26	1335
621	7	27	3042
622	7	28	660
623	7	29	3638
624	7	30	1354
625	7	31	3128
626	7	32	246
627	7	33	687
628	7	34	2666
629	7	35	469
630	7	36	59
631	7	37	3698
632	7	38	3536
633	7	39	3359
634	7	40	1027
635	7	41	3477
636	7	42	2524
637	7	43	2886
638	7	44	1005
639	7	45	2889
640	7	46	198
641	7	47	1128
642	7	48	861
643	7	49	1689
644	7	50	112
645	7	51	3239
646	7	52	754
647	7	53	417
648	7	54	2320
649	7	55	2439
650	7	56	1826
651	7	57	1027
652	7	58	7949
653	7	59	2234
654	7	60	101
655	7	61	368
656	7	62	4260
657	7	63	92
658	7	64	4542
659	7	65	6027
660	7	66	1071
661	7	67	693
662	7	68	340
663	7	69	124
664	7	70	63
665	7	71	2757
666	7	72	917
667	7	73	1093
668	7	74	1046
669	7	75	2158
670	7	76	700
671	7	77	295
672	7	78	847
673	7	79	2606
674	7	80	891
675	7	81	13
676	7	82	370
677	7	83	1167
678	7	84	2323
679	7	85	642
680	7	86	285
681	7	87	599
682	7	88	557
683	7	89	270
684	7	90	328
685	7	91	960
686	7	92	1082
687	7	93	2556
688	7	94	1785
689	7	95	906
690	7	96	355
691	7	97	1199
692	7	98	488
693	7	99	649
694	8	1	492
695	8	2	511
696	8	3	349
697	8	4	339
698	8	5	456
699	8	6	323
700	8	7	37
701	8	8	0
702	8	9	71
703	8	10	64
704	8	11	200
705	8	12	498
706	8	13	599
707	8	14	1051
708	8	15	287
709	8	16	1135
710	8	17	374
711	8	18	359
712	8	19	403
713	8	20	1004
714	8	21	992
715	8	22	554
716	8	23	626
717	8	24	1390
718	8	25	1193
719	8	26	1351
720	8	27	3017
721	8	28	697
722	8	29	3675
723	8	30	1370
724	8	31	3165
725	8	32	283
726	8	33	724
727	8	34	2683
728	8	35	445
729	8	36	36
730	8	37	3734
731	8	38	3573
732	8	39	3375
733	8	40	1043
734	8	41	3514
735	8	42	2560
736	8	43	2862
737	8	44	980
738	8	45	2865
739	8	46	235
740	8	47	1165
741	8	48	837
742	8	49	1726
743	8	50	149
744	8	51	3276
745	8	52	728
746	8	53	454
747	8	54	2357
748	8	55	2476
749	8	56	1843
750	8	57	1043
751	8	58	7986
752	8	59	2271
753	8	60	78
754	8	61	384
755	8	62	4277
756	8	63	128
757	8	64	4559
758	8	65	6003
759	8	66	1087
760	8	67	669
761	8	68	317
762	8	69	101
763	8	70	100
764	8	71	2733
765	8	72	954
766	8	73	1069
767	8	74	1063
768	8	75	2195
769	8	76	716
770	8	77	311
771	8	78	884
772	8	79	2581
773	8	80	907
774	8	81	50
775	8	82	406
776	8	83	1183
777	8	84	2360
778	8	85	617
779	8	86	260
780	8	87	616
781	8	88	533
782	8	89	247
783	8	90	344
784	8	91	997
785	8	92	1059
786	8	93	2532
787	8	94	1801
788	8	95	882
789	8	96	332
790	8	97	1216
791	8	98	431
792	8	99	625
793	9	1	686
794	9	2	705
795	9	3	278
796	9	4	268
797	9	5	650
798	9	6	646
799	9	7	400
800	9	8	363
801	9	9	0
802	9	10	401
803	9	11	499
804	9	12	692
805	9	13	792
806	9	14	1067
807	9	15	254
808	9	16	1321
809	9	17	418
810	9	18	545
811	9	19	370
812	9	20	972
813	9	21	960
814	9	22	748
815	9	23	555
816	9	24	1766
817	9	25	1106
818	9	26	1728
819	9	27	2985
820	9	28	891
821	9	29	3869
822	9	30	1747
823	9	31	3359
824	9	32	530
825	9	33	918
826	9	34	3034
827	9	35	413
828	9	36	325
829	9	37	3928
830	9	38	3767
831	9	39	3752
832	9	40	1394
833	9	41	3708
834	9	42	2473
835	9	43	2830
836	9	44	948
837	9	45	2832
838	9	46	429
839	9	47	1306
840	9	48	805
841	9	49	1639
842	9	50	405
843	9	51	3470
844	9	52	777
845	9	53	648
846	9	54	2269
847	9	55	2621
848	9	56	2194
849	9	57	1394
850	9	58	7899
851	9	59	2184
852	9	60	415
853	9	61	760
854	9	62	4628
855	9	63	444
856	9	64	4910
857	9	65	5970
858	9	66	1439
859	9	67	637
860	9	68	417
861	9	69	438
862	9	70	454
863	9	71	2700
864	9	72	891
865	9	73	1036
866	9	74	1439
867	9	75	2341
868	9	76	974
869	9	77	644
870	9	78	1077
871	9	79	2549
872	9	80	1259
873	9	81	413
874	9	82	565
875	9	83	1535
876	9	84	2506
877	9	85	585
878	9	86	259
879	9	87	992
880	9	88	500
881	9	89	546
882	9	90	720
883	9	91	1190
884	9	92	1075
885	9	93	2499
886	9	94	2177
887	9	95	849
888	9	96	322
889	9	97	1592
890	9	98	360
891	9	99	593
892	10	1	570
893	10	2	589
894	10	3	357
895	10	4	363
896	10	5	534
897	10	6	401
898	10	7	114
899	10	8	78
900	10	9	125
901	10	10	0
902	10	11	166
903	10	12	576
904	10	13	676
905	10	14	1017
906	10	15	341
907	10	16	1213
908	10	17	340
909	10	18	436
910	10	19	457
911	10	20	1058
912	10	21	1046
913	10	22	632
914	10	23	634
915	10	24	1427
916	10	25	1193
917	10	26	1389
918	10	27	3072
919	10	28	774
920	10	29	3753
921	10	30	1408
922	10	31	3242
923	10	32	361
924	10	33	802
925	10	34	2760
926	10	35	499
927	10	36	91
928	10	37	3812
929	10	38	3650
930	10	39	3413
931	10	40	1121
932	10	41	3592
933	10	42	2560
934	10	43	2916
935	10	44	1034
936	10	45	2919
937	10	46	313
938	10	47	1242
939	10	48	891
940	10	49	1725
941	10	50	227
942	10	51	3353
943	10	52	694
944	10	53	531
945	10	54	2356
946	10	55	2553
947	10	56	1920
948	10	57	1121
949	10	58	7985
950	10	59	2271
951	10	60	44
952	10	61	421
953	10	62	4354
954	10	63	206
955	10	64	4636
956	10	65	6057
957	10	66	1165
958	10	67	723
959	10	68	283
960	10	69	67
961	10	70	178
962	10	71	2787
963	10	72	978
964	10	73	1123
965	10	74	1100
966	10	75	2273
967	10	76	794
968	10	77	389
969	10	78	961
970	10	79	2636
971	10	80	985
972	10	81	127
973	10	82	484
974	10	83	1261
975	10	84	2438
976	10	85	672
977	10	86	314
978	10	87	653
979	10	88	587
980	10	89	213
981	10	90	381
982	10	91	1074
983	10	92	1025
984	10	93	2586
985	10	94	1838
986	10	95	936
987	10	96	298
988	10	97	1253
989	10	98	439
990	10	99	679
991	11	1	748
992	11	2	767
993	11	3	213
994	11	4	219
995	11	5	712
996	11	6	579
997	11	7	292
998	11	8	256
999	11	9	303
1000	11	10	217
1001	11	11	0
1002	11	12	754
1003	11	13	854
1004	11	14	889
1005	11	15	338
1006	11	16	1391
1007	11	17	196
1008	11	18	614
1009	11	19	470
1010	11	20	1072
1011	11	21	1060
1012	11	22	810
1013	11	23	490
1014	11	24	1440
1015	11	25	1206
1016	11	26	1401
1017	11	27	3085
1018	11	28	953
1019	11	29	3931
1020	11	30	1420
1021	11	31	3311
1022	11	32	539
1023	11	33	980
1024	11	34	2838
1025	11	35	386
1026	11	36	269
1027	11	37	3990
1028	11	38	3829
1029	11	39	3425
1030	11	40	1273
1031	11	41	3660
1032	11	42	2574
1033	11	43	2930
1034	11	44	1048
1035	11	45	2932
1036	11	46	491
1037	11	47	1420
1038	11	48	838
1039	11	49	1739
1040	11	50	405
1041	11	51	3532
1042	11	52	570
1043	11	53	710
1044	11	54	2370
1045	11	55	2732
1046	11	56	2073
1047	11	57	1273
1048	11	58	7999
1049	11	59	2284
1050	11	60	209
1051	11	61	474
1052	11	62	4432
1053	11	63	384
1054	11	64	4714
1055	11	65	6071
1056	11	66	1317
1057	11	67	737
1058	11	68	138
1059	11	69	232
1060	11	70	356
1061	11	71	2801
1062	11	72	991
1063	11	73	1137
1064	11	74	1112
1065	11	75	2451
1066	11	76	946
1067	11	77	567
1068	11	78	1139
1069	11	79	2649
1070	11	80	1137
1071	11	81	306
1072	11	82	662
1073	11	83	1401
1074	11	84	2616
1075	11	85	685
1076	11	86	446
1077	11	87	706
1078	11	88	466
1079	11	89	68
1080	11	90	434
1081	11	91	1252
1082	11	92	897
1083	11	93	2600
1084	11	94	1851
1085	11	95	949
1086	11	96	153
1087	11	97	1265
1088	11	98	294
1089	11	99	693
1090	12	1	398
1091	12	2	532
1092	12	3	901
1093	12	4	900
1094	12	5	477
1095	12	6	626
1096	12	7	620
1097	12	8	654
1098	12	9	673
1099	12	10	718
1100	12	11	790
1101	12	12	0
1102	12	13	100
1103	12	14	1466
1104	12	15	778
1105	12	16	1022
1106	12	17	899
1107	12	18	586
1108	12	19	894
1109	12	20	1172
1110	12	21	1160
1111	12	22	112
1112	12	23	1151
1113	12	24	1366
1114	12	25	1125
1115	12	26	1314
1116	12	27	3366
1117	12	28	300
1118	12	29	3240
1119	12	30	1333
1120	12	31	2666
1121	12	32	585
1122	12	33	365
1123	12	34	2342
1124	12	35	937
1125	12	36	690
1126	12	37	3300
1127	12	38	3138
1128	12	39	3705
1129	12	40	702
1130	12	41	3016
1131	12	42	2492
1132	12	43	3210
1133	12	44	1148
1134	12	45	3213
1135	12	46	483
1136	12	47	1046
1137	12	48	1329
1138	12	49	1657
1139	12	50	580
1140	12	51	2841
1141	12	52	1102
1142	12	53	475
1143	12	54	2288
1144	12	55	2064
1145	12	56	1502
1146	12	57	702
1147	12	58	7917
1148	12	59	2202
1149	12	60	732
1150	12	61	586
1151	12	62	3936
1152	12	63	710
1153	12	64	4218
1154	12	65	6477
1155	12	66	746
1156	12	67	825
1157	12	68	907
1158	12	69	755
1159	12	70	682
1160	12	71	3013
1161	12	72	926
1162	12	73	1237
1163	12	74	1026
1164	12	75	1784
1165	12	76	282
1166	12	77	624
1167	12	78	487
1168	12	79	2930
1169	12	80	566
1170	12	81	631
1171	12	82	606
1172	12	83	843
1173	12	84	1949
1174	12	85	774
1175	12	86	752
1176	12	87	604
1177	12	88	1024
1178	12	89	837
1179	12	90	674
1180	12	91	603
1181	12	92	1474
1182	12	93	2880
1183	12	94	1777
1184	12	95	1050
1185	12	96	922
1186	12	97	1545
1187	12	98	955
1188	12	99	774
1189	13	1	321
1190	13	2	455
1191	13	3	880
1192	13	4	883
1193	13	5	400
1194	13	6	549
1195	13	7	543
1196	13	8	577
1197	13	9	648
1198	13	10	641
1199	13	11	686
1200	13	12	256
1201	13	13	0
1202	13	14	1362
1203	13	15	852
1204	13	16	1152
1205	13	17	795
1206	13	18	719
1207	13	19	968
1208	13	20	1302
1209	13	21	1290
1210	13	22	199
1211	13	23	1129
1212	13	24	1262
1213	13	25	1255
1214	13	26	1210
1215	13	27	3496
1216	13	28	430
1217	13	29	3251
1218	13	30	1229
1219	13	31	2556
1220	13	32	508
1221	13	33	495
1222	13	34	2225
1223	13	35	1010
1224	13	36	613
1225	13	37	3310
1226	13	38	3083
1227	13	39	3601
1228	13	40	585
1229	13	41	2906
1230	13	42	2622
1231	13	43	3340
1232	13	44	1279
1233	13	45	3343
1234	13	46	519
1235	13	47	1176
1236	13	48	1350
1237	13	49	1787
1238	13	50	653
1239	13	51	2852
1240	13	52	998
1241	13	53	397
1242	13	54	2418
1243	13	55	2194
1244	13	56	1385
1245	13	57	585
1246	13	58	8047
1247	13	59	2332
1248	13	60	655
1249	13	61	483
1250	13	62	3819
1251	13	63	633
1252	13	64	4101
1253	13	65	6568
1254	13	66	630
1255	13	67	955
1256	13	68	803
1257	13	69	678
1258	13	70	604
1259	13	71	3143
1260	13	72	1056
1261	13	73	1367
1262	13	74	922
1263	13	75	1914
1264	13	76	178
1265	13	77	547
1266	13	78	617
1267	13	79	3060
1268	13	80	449
1269	13	81	554
1270	13	82	736
1271	13	83	726
1272	13	84	2079
1273	13	85	904
1274	13	86	826
1275	13	87	500
1276	13	88	1098
1277	13	89	733
1278	13	90	570
1279	13	91	613
1280	13	92	1370
1281	13	93	3010
1282	13	94	1673
1283	13	95	1180
1284	13	96	818
1285	13	97	1442
1286	13	98	936
1287	13	99	904
1288	14	1	1492
1289	14	2	1511
1290	14	3	780
1291	14	4	820
1292	14	5	1457
1293	14	6	1296
1294	14	7	1125
1295	14	8	1077
1296	14	9	1120
1297	14	10	1038
1298	14	11	894
1299	14	12	1462
1300	14	13	1427
1301	14	14	0
1302	14	15	881
1303	14	16	1576
1304	14	17	937
1305	14	18	1351
1306	14	19	1013
1307	14	20	1144
1308	14	21	1292
1309	14	22	1518
1310	14	23	501
1311	14	24	1615
1312	14	25	1406
1313	14	26	1650
1314	14	27	2678
1315	14	28	1697
1316	14	29	4291
1317	14	30	1669
1318	14	31	3560
1319	14	32	1336
1320	14	33	1716
1321	14	34	3088
1322	14	35	802
1323	14	36	1090
1324	14	37	4350
1325	14	38	4087
1326	14	39	3465
1327	14	40	1593
1328	14	41	3909
1329	14	42	2658
1330	14	43	2522
1331	14	44	1393
1332	14	45	2525
1333	14	46	1235
1334	14	47	1659
1335	14	48	473
1336	14	49	1823
1337	14	50	1235
1338	14	51	3981
1339	14	52	365
1340	14	53	1454
1341	14	54	2454
1342	14	55	2974
1343	14	56	2343
1344	14	57	1593
1345	14	58	8083
1346	14	59	2368
1347	14	60	1030
1348	14	61	985
1349	14	62	4682
1350	14	63	1215
1351	14	64	4964
1352	14	65	5663
1353	14	66	1739
1354	14	67	1279
1355	14	68	970
1356	14	69	1053
1357	14	70	1186
1358	14	71	2667
1359	14	72	1521
1360	14	73	1369
1361	14	74	1362
1362	14	75	2693
1363	14	76	1431
1364	14	77	1284
1365	14	78	1884
1366	14	79	2242
1367	14	80	1621
1368	14	81	1136
1369	14	82	1208
1370	14	83	1651
1371	14	84	2858
1372	14	85	1228
1373	14	86	1065
1374	14	87	1190
1375	14	88	648
1376	14	89	941
1377	14	90	910
1378	14	91	1997
1379	14	92	8
1380	14	93	2192
1381	14	94	2100
1382	14	95	1295
1383	14	96	875
1384	14	97	1305
1385	14	98	690
1386	14	99	1235
1387	15	1	612
1388	15	2	631
1389	15	3	122
1390	15	4	162
1391	15	5	576
1392	15	6	572
1393	15	7	325
1394	15	8	289
1395	15	9	239
1396	15	10	327
1397	15	11	394
1398	15	12	617
1399	15	13	718
1400	15	14	859
1401	15	15	0
1402	15	16	1056
1403	15	17	279
1404	15	18	470
1405	15	19	132
1406	15	20	734
1407	15	21	722
1408	15	22	674
1409	15	23	372
1410	15	24	1615
1411	15	25	868
1412	15	26	1577
1413	15	27	2747
1414	15	28	816
1415	15	29	3700
1416	15	30	1596
1417	15	31	3284
1418	15	32	456
1419	15	33	835
1420	15	34	2960
1421	15	35	159
1422	15	36	250
1423	15	37	3760
1424	15	38	3692
1425	15	39	3600
1426	15	40	1320
1427	15	41	3634
1428	15	42	2235
1429	15	43	2592
1430	15	44	710
1431	15	45	2594
1432	15	46	354
1433	15	47	1068
1434	15	48	550
1435	15	49	1401
1436	15	50	330
1437	15	51	3395
1438	15	52	598
1439	15	53	573
1440	15	54	2031
1441	15	55	2383
1442	15	56	2120
1443	15	57	1320
1444	15	58	7661
1445	15	59	1946
1446	15	60	341
1447	15	61	686
1448	15	62	4554
1449	15	63	370
1450	15	64	4836
1451	15	65	5732
1452	15	66	1364
1453	15	67	399
1454	15	68	312
1455	15	69	364
1456	15	70	380
1457	15	71	2462
1458	15	72	653
1459	15	73	798
1460	15	74	1288
1461	15	75	2103
1462	15	76	900
1463	15	77	570
1464	15	78	1003
1465	15	79	2311
1466	15	80	1184
1467	15	81	338
1468	15	82	327
1469	15	83	1461
1470	15	84	2268
1471	15	85	347
1472	15	86	185
1473	15	87	918
1474	15	88	246
1475	15	89	441
1476	15	90	646
1477	15	91	1116
1478	15	92	868
1479	15	93	2261
1480	15	94	2026
1481	15	95	611
1482	15	96	217
1483	15	97	1441
1484	15	98	177
1485	15	99	355
1486	16	1	1313
1487	16	2	1319
1488	16	3	1129
1489	16	4	1169
1490	16	5	1265
1491	16	6	1307
1492	16	7	1160
1493	16	8	1084
1494	16	9	1074
1495	16	10	1149
1496	16	11	1285
1497	16	12	1043
1498	16	13	1092
1499	16	14	1412
1500	16	15	1007
1501	16	16	0
1502	16	17	1285
1503	16	18	898
1504	16	19	1007
1505	16	20	933
1506	16	21	580
1507	16	22	980
1508	16	23	1208
1509	16	24	2358
1510	16	25	296
1511	16	26	2062
1512	16	27	2824
1513	16	28	927
1514	16	29	3038
1515	16	30	2081
1516	16	31	3127
1517	16	32	1191
1518	16	33	903
1519	16	34	3033
1520	16	35	1165
1521	16	36	1085
1522	16	37	3097
1523	16	38	3524
1524	16	39	4359
1525	16	40	1695
1526	16	41	3476
1527	16	42	1641
1528	16	43	2668
1529	16	44	718
1530	16	45	2671
1531	16	46	1043
1532	16	47	195
1533	16	48	1096
1534	16	49	807
1535	16	50	981
1536	16	51	3135
1537	16	52	1258
1538	16	53	1262
1539	16	54	1437
1540	16	55	1720
1541	16	56	2193
1542	16	57	1695
1543	16	58	7067
1544	16	59	1352
1545	16	60	1162
1546	16	61	1432
1547	16	62	4627
1548	16	63	1105
1549	16	64	4909
1550	16	65	5807
1551	16	66	1610
1552	16	67	678
1553	16	68	1319
1554	16	69	1185
1555	16	70	1126
1556	16	71	2163
1557	16	72	409
1558	16	73	657
1559	16	74	2018
1560	16	75	1440
1561	16	76	1274
1562	16	77	1305
1563	16	78	761
1564	16	79	2388
1565	16	80	1559
1566	16	81	1173
1567	16	82	847
1568	16	83	1562
1569	16	84	1605
1570	16	85	675
1571	16	86	1148
1572	16	87	1596
1573	16	88	1213
1574	16	89	1331
1575	16	90	1392
1576	16	91	959
1577	16	92	1420
1578	16	93	2338
1579	16	94	2561
1580	16	95	548
1581	16	96	1224
1582	16	97	2200
1583	16	98	1184
1584	16	99	675
1585	17	1	897
1586	17	2	915
1587	17	3	159
1588	17	4	190
1589	17	5	861
1590	17	6	649
1591	17	7	421
1592	17	8	385
1593	17	9	432
1594	17	10	346
1595	17	11	201
1596	17	12	902
1597	17	13	953
1598	17	14	903
1599	17	15	285
1600	17	16	1340
1601	17	17	0
1602	17	18	755
1603	17	19	417
1604	17	20	1018
1605	17	21	1007
1606	17	22	959
1607	17	23	436
1608	17	24	1454
1609	17	25	1153
1610	17	26	1415
1611	17	27	3032
1612	17	28	1101
1613	17	29	3985
1614	17	30	1434
1615	17	31	3325
1616	17	32	668
1617	17	33	1120
1618	17	34	2852
1619	17	35	333
1620	17	36	398
1621	17	37	4045
1622	17	38	3852
1623	17	39	3439
1624	17	40	1283
1625	17	41	3674
1626	17	42	2520
1627	17	43	2876
1628	17	44	995
1629	17	45	2879
1630	17	46	639
1631	17	47	1353
1632	17	48	771
1633	17	49	1685
1634	17	50	534
1635	17	51	3680
1636	17	52	584
1637	17	53	858
1638	17	54	2316
1639	17	55	2668
1640	17	56	2083
1641	17	57	1283
1642	17	58	7946
1643	17	59	2231
1644	17	60	338
1645	17	61	484
1646	17	62	4446
1647	17	63	513
1648	17	64	4728
1649	17	65	6017
1650	17	66	1327
1651	17	67	684
1652	17	68	289
1653	17	69	361
1654	17	70	485
1655	17	71	2747
1656	17	72	938
1657	17	73	1083
1658	17	74	1126
1659	17	75	2387
1660	17	76	956
1661	17	77	637
1662	17	78	1288
1663	17	79	2596
1664	17	80	1147
1665	17	81	435
1666	17	82	612
1667	17	83	1415
1668	17	84	2553
1669	17	85	632
1670	17	86	469
1671	17	87	715
1672	17	88	412
1673	17	89	248
1674	17	90	444
1675	17	91	1401
1676	17	92	911
1677	17	93	2546
1678	17	94	1865
1679	17	95	896
1680	17	96	194
1681	17	97	1279
1682	17	98	241
1683	17	99	639
1684	18	1	596
1685	18	2	615
1686	18	3	569
1687	18	4	568
1688	18	5	560
1689	18	6	575
1690	18	7	428
1691	18	8	352
1692	18	9	341
1693	18	10	416
1694	18	11	552
1695	18	12	469
1696	18	13	571
1697	18	14	1306
1698	18	15	447
1699	18	16	940
1700	18	17	726
1701	18	18	0
1702	18	19	563
1703	18	20	930
1704	18	21	918
1705	18	22	533
1706	18	23	819
1707	18	24	1706
1708	18	25	998
1709	18	26	1667
1710	18	27	3123
1711	18	28	480
1712	18	29	3561
1713	18	30	1686
1714	18	31	3106
1715	18	32	458
1716	18	33	500
1717	18	34	2813
1718	18	35	605
1719	18	36	353
1720	18	37	3621
1721	18	38	3503
1722	18	39	3691
1723	18	40	1173
1724	18	41	3455
1725	18	42	2365
1726	18	43	2968
1727	18	44	906
1728	18	45	2970
1729	18	46	339
1730	18	47	969
1731	18	48	997
1732	18	49	1531
1733	18	50	248
1734	18	51	3206
1735	18	52	1045
1736	18	53	558
1737	18	54	2161
1738	18	55	2244
1739	18	56	1973
1740	18	57	1173
1741	18	58	7791
1742	18	59	2076
1743	18	60	430
1744	18	61	700
1745	18	62	4407
1746	18	63	372
1747	18	64	4689
1748	18	65	6103
1749	18	66	1217
1750	18	67	583
1751	18	68	669
1752	18	69	453
1753	18	70	394
1754	18	71	2727
1755	18	72	758
1756	18	73	995
1757	18	74	1379
1758	18	75	1964
1759	18	76	752
1760	18	77	573
1761	18	78	667
1762	18	79	2687
1763	18	80	1037
1764	18	81	441
1765	18	82	233
1766	18	83	1313
1767	18	84	2129
1768	18	85	531
1769	18	86	420
1770	18	87	932
1771	18	88	693
1772	18	89	599
1773	18	90	660
1774	18	91	780
1775	18	92	1314
1776	18	93	2638
1777	18	94	2117
1778	18	95	807
1779	18	96	623
1780	18	97	1532
1781	18	98	624
1782	18	99	531
1783	19	1	753
1784	19	2	772
1785	19	3	269
1786	19	4	309
1787	19	5	717
1788	19	6	713
1789	19	7	466
1790	19	8	430
1791	19	9	380
1792	19	10	468
1793	19	11	541
1794	19	12	759
1795	19	13	859
1796	19	14	1006
1797	19	15	147
1798	19	16	1076
1799	19	17	426
1800	19	18	538
1801	19	19	0
1802	19	20	754
1803	19	21	742
1804	19	22	815
1805	19	23	519
1806	19	24	1762
1807	19	25	888
1808	19	26	1724
1809	19	27	2767
1810	19	28	848
1811	19	29	3720
1812	19	30	1743
1813	19	31	3426
1814	19	32	597
1815	19	33	855
1816	19	34	3101
1817	19	35	305
1818	19	36	392
1819	19	37	3780
1820	19	38	3833
1821	19	39	3747
1822	19	40	1461
1823	19	41	3775
1824	19	42	2255
1825	19	43	2612
1826	19	44	730
1827	19	45	2614
1828	19	46	496
1829	19	47	1088
1830	19	48	697
1831	19	49	1421
1832	19	50	472
1833	19	51	3536
1834	19	52	745
1835	19	53	714
1836	19	54	2051
1837	19	55	2403
1838	19	56	2261
1839	19	57	1461
1840	19	58	7681
1841	19	59	1966
1842	19	60	482
1843	19	61	827
1844	19	62	4695
1845	19	63	511
1846	19	64	4977
1847	19	65	5752
1848	19	66	1505
1849	19	67	419
1850	19	68	459
1851	19	69	505
1852	19	70	521
1853	19	71	2482
1854	19	72	673
1855	19	73	818
1856	19	74	1435
1857	19	75	2123
1858	19	76	1041
1859	19	77	711
1860	19	78	1034
1861	19	79	2331
1862	19	80	1325
1863	19	81	480
1864	19	82	347
1865	19	83	1602
1866	19	84	2288
1867	19	85	367
1868	19	86	294
1869	19	87	1059
1870	19	88	393
1871	19	89	588
1872	19	90	787
1873	19	91	1148
1874	19	92	1014
1875	19	93	2281
1876	19	94	2173
1877	19	95	631
1878	19	96	364
1879	19	97	1588
1880	19	98	324
1881	19	99	375
1882	20	1	1351
1883	20	2	1369
1884	20	3	876
1885	20	4	916
1886	20	5	1315
1887	20	6	1307
1888	20	7	1074
1889	20	8	1037
1890	20	9	987
1891	20	10	1075
1892	20	11	1148
1893	20	12	1175
1894	20	13	1277
1895	20	14	1156
1896	20	15	754
1897	20	16	858
1898	20	17	1033
1899	20	18	898
1900	20	19	754
1901	20	20	0
1902	20	21	490
1903	20	22	1239
1904	20	23	952
1905	20	24	2252
1906	20	25	689
1907	20	26	2288
1908	20	27	2576
1909	20	28	1186
1910	20	29	3573
1911	20	30	2307
1912	20	31	3663
1913	20	32	1191
1914	20	33	1040
1915	20	34	3568
1916	20	35	912
1917	20	36	999
1918	20	37	3633
1919	20	38	4059
1920	20	39	4103
1921	20	40	1879
1922	20	41	4012
1923	20	42	1940
1924	20	43	2421
1925	20	44	473
1926	20	45	2424
1927	20	46	1093
1928	20	47	941
1929	20	48	839
1930	20	49	1105
1931	20	50	981
1932	20	51	3670
1933	20	52	1001
1934	20	53	1312
1935	20	54	1736
1936	20	55	2256
1937	20	56	2728
1938	20	57	1879
1939	20	58	7365
1940	20	59	1651
1941	20	60	1089
1942	20	61	1432
1943	20	62	5162
1944	20	63	1105
1945	20	64	5444
1946	20	65	5701
1947	20	66	1923
1948	20	67	567
1949	20	68	1066
1950	20	69	1112
1951	20	70	1126
1952	20	71	2215
1953	20	72	599
1954	20	73	567
1955	20	74	2000
1956	20	75	1976
1957	20	76	1458
1958	20	77	1305
1959	20	78	1158
1960	20	79	2140
1961	20	80	1743
1962	20	81	1087
1963	20	82	705
1964	20	83	2097
1965	20	84	2141
1966	20	85	515
1967	20	86	895
1968	20	87	1664
1969	20	88	857
1970	20	89	1195
1971	20	90	1393
1972	20	91	1494
1973	20	92	1164
1974	20	93	2091
1975	20	94	2738
1976	20	95	379
1977	20	96	971
1978	20	97	1943
1979	20	98	931
1980	20	99	515
1981	21	1	1278
1982	21	2	1297
1983	21	3	804
1984	21	4	844
1985	21	5	1242
1986	21	6	1235
1987	21	7	1001
1988	21	8	964
1989	21	9	915
1990	21	10	1003
1991	21	11	1076
1992	21	12	1103
1993	21	13	1204
1994	21	14	1240
1995	21	15	682
1996	21	16	669
1997	21	17	960
1998	21	18	826
1999	21	19	682
[truncated: 25,226 more rows]
