# Supplementary material for: KomoTrip: a multi-day travel itinerary recommendation method based on the discrete komodo mlipir algorithm
Source: PeerJ Comput Sci. 2025 Nov 12;11:e3350. doi: 10.7717/peerj-cs.3350 (PMC12704617; doi:10.7717/peerj-cs.3350)
Supplement: Supplemental Information 4 [file peerj-cs-11-3350-s004.zip]

Archive with 226 entries (210 files):
- travel-itinerary-recommendation-main/
- travel-itinerary-recommendation-main/.gitignore
- travel-itinerary-recommendation-main/.ipynb_checkpoints/
- travel-itinerary-recommendation-main/.ipynb_checkpoints/DKA vrp-checkpoint.ipynb
- travel-itinerary-recommendation-main/.ipynb_checkpoints/GA vrp-checkpoint.ipynb
- travel-itinerary-recommendation-main/.ipynb_checkpoints/Results_analysis_running_time_hybrid_detail-checkpoint.ipynb
- travel-itinerary-recommendation-main/.ipynb_checkpoints/SA vrp-checkpoint.ipynb
- travel-itinerary-recommendation-main/.ipynb_checkpoints/data_preprocess-checkpoint.ipynb
- travel-itinerary-recommendation-main/.ipynb_checkpoints/hyperparameter_tuning-checkpoint.ipynb
- travel-itinerary-recommendation-main/.ipynb_checkpoints/hyperparameter_tuning_HACO-checkpoint.ipynb
- travel-itinerary-recommendation-main/.ipynb_checkpoints/tabu vrp-checkpoint.ipynb
- travel-itinerary-recommendation-main/Hasil Clustering Eps 1500.csv
- travel-itinerary-recommendation-main/MGAMultiday.ipynb
- travel-itinerary-recommendation-main/README.md
- travel-itinerary-recommendation-main/Results_analysis_2_1_komodo_project_DKA_etc.ipynb
- travel-itinerary-recommendation-main/Results_analysis_2_2_komodo_project_KMA_WOA_VNS.ipynb
- travel-itinerary-recommendation-main/Results_analysis_2_3_komodo_project_PSO.ipynb
- travel-itinerary-recommendation-main/Results_analysis_2_4_komodo_project_MGA_ILS.ipynb
- travel-itinerary-recommendation-main/Results_analysis_2_5_komodo_project_toptw_public_dataset.ipynb
- travel-itinerary-recommendation-main/Results_analysis_2_6_komodo_project_DKA_Bandung.ipynb
- travel-itinerary-recommendation-main/Results_analysis_2_7_komodo_project_mctoptw_public_dataset_maut.ipynb
- travel-itinerary-recommendation-main/Results_analysis_3_haco.ipynb
- travel-itinerary-recommendation-main/Results_analysis_3_thesis_book.ipynb
- travel-itinerary-recommendation-main/Results_analysis_paper.ipynb
- travel-itinerary-recommendation-main/Results_analysis_running_time_hybrid_detail.ipynb
- travel-itinerary-recommendation-main/SQL database/
- travel-itinerary-recommendation-main/SQL database/rekomendasi_wisata_bdg.sql
- travel-itinerary-recommendation-main/SQL database/rekomendasi_wisata_jogja.sql
- travel-itinerary-recommendation-main/__init__.py
- travel-itinerary-recommendation-main/__pycache__/
- travel-itinerary-recommendation-main/__pycache__/sql_connection.cpython-311.pyc
- travel-itinerary-recommendation-main/bandung_full.png
- travel-itinerary-recommendation-main/data_preprocess.ipynb
- travel-itinerary-recommendation-main/hyperparameter_tuning.ipynb
- travel-itinerary-recommendation-main/hyperparameter_tuning_HACO.ipynb
- travel-itinerary-recommendation-main/map.html
- travel-itinerary-recommendation-main/optimization/
- travel-itinerary-recommendation-main/optimization/__init__.py
- travel-itinerary-recommendation-main/optimization/__pycache__/
- travel-itinerary-recommendation-main/optimization/__pycache__/__init__.cpython-311.pyc
- travel-itinerary-recommendation-main/optimization/__pycache__/aco.cpython-311.pyc
- travel-itinerary-recommendation-main/optimization/__pycache__/acs.cpython-311.pyc
- travel-itinerary-recommendation-main/optimization/__pycache__/bso.cpython-311.pyc
- travel-itinerary-recommendation-main/optimization/__pycache__/dka.cpython-311.pyc
- travel-itinerary-recommendation-main/optimization/__pycache__/ga.cpython-311.pyc
- travel-itinerary-recommendation-main/optimization/__pycache__/haco.cpython-311.pyc
- travel-itinerary-recommendation-main/optimization/__pycache__/hybrid_acs_bso.cpython-311.pyc
- travel-itinerary-recommendation-main/optimization/__pycache__/hybrid_acs_bso_a.cpython-311.pyc
- travel-itinerary-recommendation-main/optimization/__pycache__/hybrid_acs_bso_b.cpython-311.pyc
- travel-itinerary-recommendation-main/optimization/__pycache__/koneksi.cpython-311.pyc
- travel-itinerary-recommendation-main/optimization/__pycache__/node.cpython-311.pyc
- travel-itinerary-recommendation-main/optimization/__pycache__/sa.cpython-311.pyc
- travel-itinerary-recommendation-main/optimization/__pycache__/tabu_search.cpython-311.pyc
- travel-itinerary-recommendation-main/optimization/aco.py
- travel-itinerary-recommendation-main/optimization/acs.py
- travel-itinerary-recommendation-main/optimization/bso.py
- travel-itinerary-recommendation-main/optimization/dka.py
- travel-itinerary-recommendation-main/optimization/ga.py
- travel-itinerary-recommendation-main/optimization/haco.py
- travel-itinerary-recommendation-main/optimization/hybrid_acs_bso.py
- travel-itinerary-recommendation-main/optimization/ils.py
- travel-itinerary-recommendation-main/optimization/ils_sa.py
- travel-itinerary-recommendation-main/optimization/ils_sa_ts.py
- travel-itinerary-recommendation-main/optimization/ils_ts.py
- travel-itinerary-recommendation-main/optimization/kma.py
- travel-itinerary-recommendation-main/optimization/koneksi.py
- travel-itinerary-recommendation-main/optimization/mga.py
- travel-itinerary-recommendation-main/optimization/node.py
- travel-itinerary-recommendation-main/optimization/other/
- travel-itinerary-recommendation-main/optimization/other/Dataset/
- travel-itinerary-recommendation-main/optimization/other/Dataset/algoritma.csv
- travel-itinerary-recommendation-main/optimization/other/Dataset/place_jadwal.csv
- travel-itinerary-recommendation-main/optimization/other/Dataset/place_timematrix.csv
- travel-itinerary-recommendation-main/optimization/other/Dataset/places.csv
- travel-itinerary-recommendation-main/optimization/other/__init__.py
- travel-itinerary-recommendation-main/optimization/other/algorithm.py
- travel-itinerary-recommendation-main/optimization/other/algorithm_abc.py
- travel-itinerary-recommendation-main/optimization/other/algorithm_cuckoo.py
- travel-itinerary-recommendation-main/optimization/other/algorithm_firefly.py
- travel-itinerary-recommendation-main/optimization/other/algorithm_gwo.py
- travel-itinerary-recommendation-main/optimization/other/algorithm_pso.py
- travel-itinerary-recommendation-main/optimization/other/algorithm_woa.py
- travel-itinerary-recommendation-main/optimization/other/cso/
- travel-itinerary-recommendation-main/optimization/other/cso/__init__.py
- travel-itinerary-recommendation-main/optimization/other/cso/cso.py
- travel-itinerary-recommendation-main/optimization/other/hive/
- travel-itinerary-recommendation-main/optimization/other/hive/Hive.py
- travel-itinerary-recommendation-main/optimization/other/hive/SelectionMethods.py
- travel-itinerary-recommendation-main/optimization/other/hive/Utilities.py
- travel-itinerary-recommendation-main/optimization/other/hive/__init__.py
- travel-itinerary-recommendation-main/optimization/other/provider/
- travel-itinerary-recommendation-main/optimization/other/provider/dataset_provider.py
- travel-itinerary-recommendation-main/optimization/other/vns.py
- travel-itinerary-recommendation-main/optimization/pso.py
- travel-itinerary-recommendation-main/optimization/sa.py
- travel-itinerary-recommendation-main/optimization/tabu_search.py
- travel-itinerary-recommendation-main/optimization/vns.py
- travel-itinerary-recommendation-main/optimization/woa.py
- travel-itinerary-recommendation-main/optimization_c_r_rc_100_100_dataset/
- travel-itinerary-recommendation-main/optimization_c_r_rc_100_100_dataset/aco.py
- travel-itinerary-recommendation-main/optimization_c_r_rc_100_100_dataset/acs.py
- travel-itinerary-recommendation-main/optimization_c_r_rc_100_100_dataset/bso.py
- travel-itinerary-recommendation-main/optimization_c_r_rc_100_100_dataset/dka.py
- travel-itinerary-recommendation-main/optimization_c_r_rc_100_100_dataset/ga.py
- travel-itinerary-recommendation-main/optimization_c_r_rc_100_100_dataset/ils.py
- travel-itinerary-recommendation-main/optimization_c_r_rc_100_100_dataset/ils_sa.py
- travel-itinerary-recommendation-main/optimization_c_r_rc_100_100_dataset/ils_sa_ts.py
- travel-itinerary-recommendation-main/optimization_c_r_rc_100_100_dataset/ils_ts.py
- travel-itinerary-recommendation-main/optimization_c_r_rc_100_100_dataset/mga.py
- travel-itinerary-recommendation-main/optimization_c_r_rc_100_100_dataset/pso.py
- travel-itinerary-recommendation-main/optimization_c_r_rc_100_100_dataset/sa.py
- travel-itinerary-recommendation-main/optimization_c_r_rc_100_100_dataset/tabu_search.py
- travel-itinerary-recommendation-main/optimization_c_r_rc_100_100_dataset/woa.py
- travel-itinerary-recommendation-main/optimization_mctoptw_solomon_dataset_maut/
- travel-itinerary-recommendation-main/optimization_mctoptw_solomon_dataset_maut/aco.py
- travel-itinerary-recommendation-main/optimization_mctoptw_solomon_dataset_maut/acs.py
- travel-itinerary-recommendation-main/optimization_mctoptw_solomon_dataset_maut/bso.py
- travel-itinerary-recommendation-main/optimization_mctoptw_solomon_dataset_maut/dka.py
- travel-itinerary-recommendation-main/optimization_mctoptw_solomon_dataset_maut/ga.py
- travel-itinerary-recommendation-main/optimization_mctoptw_solomon_dataset_maut/ils.py
- travel-itinerary-recommendation-main/optimization_mctoptw_solomon_dataset_maut/ils_sa.py
- travel-itinerary-recommendation-main/optimization_mctoptw_solomon_dataset_maut/ils_sa_ts.py
- travel-itinerary-recommendation-main/optimization_mctoptw_solomon_dataset_maut/ils_ts.py
- travel-itinerary-recommendation-main/optimization_mctoptw_solomon_dataset_maut/mga.py
- travel-itinerary-recommendation-main/optimization_mctoptw_solomon_dataset_maut/pso.py
- travel-itinerary-recommendation-main/optimization_mctoptw_solomon_dataset_maut/sa.py
- travel-itinerary-recommendation-main/optimization_mctoptw_solomon_dataset_maut/tabu_search.py
- travel-itinerary-recommendation-main/optimization_mctoptw_solomon_dataset_maut/woa.py
- travel-itinerary-recommendation-main/poi_map.html
- travel-itinerary-recommendation-main/raw_data/
- travel-itinerary-recommendation-main/raw_data/MCTOPMTW-Solomon/
- travel-itinerary-recommendation-main/raw_data/MCTOPMTW-Solomon/MCTOPMTW-3-c101.txt
- travel-itinerary-recommendation-main/raw_data/MCTOPMTW-Solomon/MCTOPMTW-3-c102.txt
- travel-itinerary-recommendation-main/raw_data/MCTOPMTW-Solomon/MCTOPMTW-3-c103.txt
- travel-itinerary-recommendation-main/raw_data/MCTOPMTW-Solomon/MCTOPMTW-3-c104.txt
- travel-itinerary-recommendation-main/raw_data/MCTOPMTW-Solomon/MCTOPMTW-3-c105.txt
- travel-itinerary-recommendation-main/raw_data/MCTOPMTW-Solomon/MCTOPMTW-3-c106.txt
- travel-itinerary-recommendation-main/raw_data/MCTOPMTW-Solomon/MCTOPMTW-3-c107.txt
- travel-itinerary-recommendation-main/raw_data/MCTOPMTW-Solomon/MCTOPMTW-3-c108.txt
- travel-itinerary-recommendation-main/raw_data/MCTOPMTW-Solomon/MCTOPMTW-3-c109.txt
- travel-itinerary-recommendation-main/raw_data/MCTOPMTW-Solomon/MCTOPMTW-3-r101.txt
- travel-itinerary-recommendation-main/raw_data/MCTOPMTW-Solomon/MCTOPMTW-3-r102.txt
- travel-itinerary-recommendation-main/raw_data/MCTOPMTW-Solomon/MCTOPMTW-3-r103.txt
- travel-itinerary-recommendation-main/raw_data/MCTOPMTW-Solomon/MCTOPMTW-3-r104.txt
- travel-itinerary-recommendation-main/raw_data/MCTOPMTW-Solomon/MCTOPMTW-3-r105.txt
- travel-itinerary-recommendation-main/raw_data/MCTOPMTW-Solomon/MCTOPMTW-3-r106.txt
- travel-itinerary-recommendation-main/raw_data/MCTOPMTW-Solomon/MCTOPMTW-3-r107.txt
- travel-itinerary-recommendation-main/raw_data/MCTOPMTW-Solomon/MCTOPMTW-3-r108.txt
- travel-itinerary-recommendation-main/raw_data/MCTOPMTW-Solomon/MCTOPMTW-3-r109.txt
- travel-itinerary-recommendation-main/raw_data/MCTOPMTW-Solomon/MCTOPMTW-3-r110.txt
- travel-itinerary-recommendation-main/raw_data/MCTOPMTW-Solomon/MCTOPMTW-3-r111.txt
- travel-itinerary-recommendation-main/raw_data/MCTOPMTW-Solomon/MCTOPMTW-3-r112.txt
- travel-itinerary-recommendation-main/raw_data/MCTOPMTW-Solomon/MCTOPMTW-3-rc101.txt
- travel-itinerary-recommendation-main/raw_data/MCTOPMTW-Solomon/MCTOPMTW-3-rc102.txt
- travel-itinerary-recommendation-main/raw_data/MCTOPMTW-Solomon/MCTOPMTW-3-rc103.txt
- travel-itinerary-recommendation-main/raw_data/MCTOPMTW-Solomon/MCTOPMTW-3-rc104.txt
- travel-itinerary-recommendation-main/raw_data/MCTOPMTW-Solomon/MCTOPMTW-3-rc105.txt
- travel-itinerary-recommendation-main/raw_data/MCTOPMTW-Solomon/MCTOPMTW-3-rc106.txt
- travel-itinerary-recommendation-main/raw_data/MCTOPMTW-Solomon/MCTOPMTW-3-rc107.txt
- travel-itinerary-recommendation-main/raw_data/MCTOPMTW-Solomon/MCTOPMTW-3-rc108.txt
- travel-itinerary-recommendation-main/raw_data/MCTOPMTW-Solomon/MCTOPMTW-4-c101.txt
- travel-itinerary-recommendation-main/raw_data/MCTOPMTW-Solomon/MCTOPMTW-4-c102.txt
- travel-itinerary-recommendation-main/raw_data/MCTOPMTW-Solomon/MCTOPMTW-4-c103.txt
- travel-itinerary-recommendation-main/raw_data/MCTOPMTW-Solomon/MCTOPMTW-4-c104.txt
- travel-itinerary-recommendation-main/raw_data/MCTOPMTW-Solomon/MCTOPMTW-4-c105.txt
- travel-itinerary-recommendation-main/raw_data/MCTOPMTW-Solomon/MCTOPMTW-4-c106.txt
- travel-itinerary-recommendation-main/raw_data/MCTOPMTW-Solomon/MCTOPMTW-4-c107.txt
- travel-itinerary-recommendation-main/raw_data/MCTOPMTW-Solomon/MCTOPMTW-4-c108.txt
- travel-itinerary-recommendation-main/raw_data/MCTOPMTW-Solomon/MCTOPMTW-4-c109.txt
- travel-itinerary-recommendation-main/raw_data/MCTOPMTW-Solomon/MCTOPMTW-4-r101.txt
- travel-itinerary-recommendation-main/raw_data/MCTOPMTW-Solomon/MCTOPMTW-4-r102.txt
- travel-itinerary-recommendation-main/raw_data/MCTOPMTW-Solomon/MCTOPMTW-4-r103.txt
- travel-itinerary-recommendation-main/raw_data/MCTOPMTW-Solomon/MCTOPMTW-4-r104.txt
- travel-itinerary-recommendation-main/raw_data/MCTOPMTW-Solomon/MCTOPMTW-4-r105.txt
- travel-itinerary-recommendation-main/raw_data/MCTOPMTW-Solomon/MCTOPMTW-4-r106.txt
- travel-itinerary-recommendation-main/raw_data/MCTOPMTW-Solomon/MCTOPMTW-4-r107.txt
- travel-itinerary-recommendation-main/raw_data/MCTOPMTW-Solomon/MCTOPMTW-4-r108.txt
- travel-itinerary-recommendation-main/raw_data/MCTOPMTW-Solomon/MCTOPMTW-4-r109.txt
- travel-itinerary-recommendation-main/raw_data/MCTOPMTW-Solomon/MCTOPMTW-4-r110.txt
- travel-itinerary-recommendation-main/raw_data/MCTOPMTW-Solomon/MCTOPMTW-4-r111.txt
- travel-itinerary-recommendation-main/raw_data/MCTOPMTW-Solomon/MCTOPMTW-4-r112.txt
- travel-itinerary-recommendation-main/raw_data/MCTOPMTW-Solomon/MCTOPMTW-4-rc101.txt
- travel-itinerary-recommendation-main/raw_data/MCTOPMTW-Solomon/MCTOPMTW-4-rc102.txt
- travel-itinerary-recommendation-main/raw_data/MCTOPMTW-Solomon/MCTOPMTW-4-rc103.txt
- travel-itinerary-recommendation-main/raw_data/MCTOPMTW-Solomon/MCTOPMTW-4-rc104.txt
- travel-itinerary-recommendation-main/raw_data/MCTOPMTW-Solomon/MCTOPMTW-4-rc105.txt
- travel-itinerary-recommendation-main/raw_data/MCTOPMTW-Solomon/MCTOPMTW-4-rc106.txt
- travel-itinerary-recommendation-main/raw_data/MCTOPMTW-Solomon/MCTOPMTW-4-rc107.txt
- travel-itinerary-recommendation-main/raw_data/MCTOPMTW-Solomon/MCTOPMTW-4-rc108.txt
- travel-itinerary-recommendation-main/raw_data/c_r_rc_100_100/
- travel-itinerary-recommendation-main/raw_data/c_r_rc_100_100/c101.txt
- travel-itinerary-recommendation-main/raw_data/c_r_rc_100_100/c102.txt
- travel-itinerary-recommendation-main/raw_data/c_r_rc_100_100/c103.txt
- travel-itinerary-recommendation-main/raw_data/c_r_rc_100_100/c104.txt
- travel-itinerary-recommendation-main/raw_data/c_r_rc_100_100/c105.txt
- travel-itinerary-recommendation-main/raw_data/c_r_rc_100_100/c106.txt
- travel-itinerary-recommendation-main/raw_data/c_r_rc_100_100/c107.txt
- travel-itinerary-recommendation-main/raw_data/c_r_rc_100_100/c108.txt
- travel-itinerary-recommendation-main/raw_data/c_r_rc_100_100/c109.txt
- travel-itinerary-recommendation-main/raw_data/c_r_rc_100_100/r101.txt
- travel-itinerary-recommendation-main/raw_data/c_r_rc_100_100/r102.txt
- travel-itinerary-recommendation-main/raw_data/c_r_rc_100_100/r103.txt
- travel-itinerary-recommendation-main/raw_data/c_r_rc_100_100/r104.txt
- travel-itinerary-recommendation-main/raw_data/c_r_rc_100_100/r105.txt
- travel-itinerary-recommendation-main/raw_data/c_r_rc_100_100/r106.txt
- travel-itinerary-recommendation-main/raw_data/c_r_rc_100_100/r107.txt
- travel-itinerary-recommendation-main/raw_data/c_r_rc_100_100/r108.txt
- travel-itinerary-recommendation-main/raw_data/c_r_rc_100_100/r109.txt
- travel-itinerary-recommendation-main/raw_data/c_r_rc_100_100/r110.txt
- travel-itinerary-recommendation-main/raw_data/c_r_rc_100_100/r111.txt
- travel-itinerary-recommendation-main/raw_data/c_r_rc_100_100/r112.txt
- travel-itinerary-recommendation-main/raw_data/c_r_rc_100_100/rc101.txt
- travel-itinerary-recommendation-main/raw_data/c_r_rc_100_100/rc102.txt
- travel-itinerary-recommendation-main/raw_data/c_r_rc_100_100/rc103.txt
- travel-itinerary-recommendation-main/raw_data/c_r_rc_100_100/rc104.txt
- travel-itinerary-recommendation-main/raw_data/c_r_rc_100_100/rc105.txt
- travel-itinerary-recommendation-main/raw_data/c_r_rc_100_100/rc106.txt
- travel-itinerary-recommendation-main/raw_data/c_r_rc_100_100/rc107.txt
- travel-itinerary-recommendation-main/raw_data/c_r_rc_100_100/rc108.txt
- travel-itinerary-recommendation-main/raw_data/distance_matrix_hotels2tour.json
- travel-itinerary-recommendation-main/raw_data/distance_matrix_tour.json
- travel-itinerary-recommendation-main/raw_data/distance_matrix_tour2hotels.json
- travel-itinerary-recommendation-main/raw_data/hotels.json
- travel-itinerary-recommendation-main/raw_data/tour.json
- travel-itinerary-recommendation-main/significance.py
- travel-itinerary-recommendation-main/sql_connection.py
