# Supplementary material for: KomoTrip: a multi-day travel itinerary recommendation method based on the discrete komodo mlipir algorithm
Source: PeerJ Comput Sci. 2025 Nov 12;11:e3350. doi: 10.7717/peerj-cs.3350 (PMC12704617; doi:10.7717/peerj-cs.3350)
Supplement: Supplemental Information 4 [file peerj-cs-11-3350-s004.zip › travel-itinerary-recommendation-main/Hasil Clustering Eps 1500.csv]

	id	name	type	latitude	longitude	tarif	durasi	rating	dbscan_cluster_relaxed1500	is_outlier
0	1	MALIOBORO JOGJAKARTA	location	-7.7925764	110.365843	0	5400	4.8	0	False
1	2	Tourism Zone Malioboro	location	-7.7982487	110.3652793	0	3600	4.7	0	False
2	3	Plengkung Gading	location	-7.8137278	110.3629074	0	1800	4.6	0	False
3	4	Bringin Kembar Yogyakarta	location	-7.8119357	110.363194	0	5400	4.6	0	False
4	5	Rumah Hantu Malioboro	location	-7.7956378	110.3653538	35000	2700	4.5	0	False
5	6	Fort Vredeburg Museum	location	-7.800293	110.3661642	3000	7200	4.6	0	False
6	7	Titik Nol Km Yogyakarta	location	-7.8013966	110.3647641	0	3600	4.8	0	False
7	8	Museum Sonobudoyo Unit I	location	-7.8022995	110.3643835	3000	7200	4.7	0	False
8	9	Tarunasura Wijilan Gate	location	-7.8038148	110.3666102	0	1800	4.7	0	False
9	10	Yogyakarta Northern Square	location	-7.8038975	110.3644232	0	3600	4.6	0	False
10	11	Pasar Ngasem	location	-7.8082845	110.3602155	0	2700	4.5	0	False
11	12	Museum Sandi	location	-7.7845549	110.3711548	3000	5400	4.7	0	False
12	13	Tugu	location	-7.7829218	110.3670757	0	3600	4.8	0	False
13	14	Desa Wisata Gerabah Kasongan Yogyakarta	location	-7.8455358	110.3379568	0	1800	4.5	0	False
14	15	Pojok Benteng Wetan	location	-7.8146508	110.3684854	0	1800	4.5	0	False
15	16	Situs Gua Seluman	location	-7.802813	110.413899	0	3600	4.4	0	False
16	17	Pojok Benteng Kulon	location	-7.8128408	110.356113	0	2700	4.5	0	False
17	18	Pakualaman Palace	location	-7.7997354	110.3762182	0	3600	4.5	0	False
18	19	Museum Perjuangan	location	-7.8164905	110.3718611	10000	5400	4.5	0	False
19	20	Omah UGM Kotagede Yogyakarta	location	-7.8293112	110.3956256	10000	5400	4.7	0	False
20	21	Pasar Kotagede	location	-7.8283312	110.3997949	0	900	4.6	0	False
21	22	Bentara Budaya Yogyakarta (BBY)	location	-7.7857242	110.3746954	0	5400	4.5	0	False
22	23	Panggung Krapyak (Kandang Menjangan)	location	-7.8276355	110.3606071	0	1800	4.6	0	False
23	24	Pusat Kuliner Belut Godean	location	-7.7676636	110.2934028	0	1200	4.4	0	False
24	25	Kekayon Museum	location	-7.8145939	110.4130604	7000	5400	4.2	0	False
25	26	Dewi Rawe	location	-7.7514803	110.3352759	0	7200	4.5	0	False
26	27	Bukit Panguk Kediwung	location	-7.9583695	110.4407622	3000	5400	4.5	0	False
27	28	Kids Fun	location	-7.7823797	110.3791605	115000	9000	4.4	0	False
28	29	The Lost World Castle	location	-7.6041648	110.4510042	30000	5400	4.3	0	False
29	30	Embung Ketingan	location	-7.7443285	110.3313177	20000	7200	3.9	0	False
30	31	Merapi Park Yogyakarta	location	-7.6209046	110.4216275	20000	7200	4.3	0	False
31	32	Pasar Beringharjo	location	-7.798812	110.3657371	0	5400	4.5	0	False
32	33	Taman Kehati	location	-7.7887054	110.3873403	10000	5400	4.6	0	False
33	34	Grojogan Watu Purbo Gate	location	-7.6309566	110.3404834	0	5400	4.5	0	False
34	35	House of Chocolate Monggo & Gelato Tirtodipuran	location	-7.8184611	110.3635327	10000	3600	4.6	0	False
35	36	Dagadu Alun-Alun Utara	location	-7.8031874	110.3657633	0	1500	4.5	0	False
36	37	Lava Merapi and Alien Stone	location	-7.6023375	110.4552585	5000	1500	4.5	0	False
37	38	Tlogo Muncar National Garden	location	-7.5916872	110.4339755	8000	5400	4.4	0	False
38	39	Sermo Reservoir Dam	location	-7.8248171	110.1236396	6000	3600	4.6	-1	True
39	40	Jogja T-Shirt Jethe	location	-7.7624289	110.348049	0	2700	4.3	0	False
40	41	Museum Ullen Sentalu	location	-7.5978656	110.4233959	50000	7200	4.7	0	False
41	42	HeHa Sky View	location	-7.8496144	110.478324	20000	7200	4.4	0	False
42	43	Pasar Sore Malioboro	location	-7.94136080262228	110.4247377097752	0	3600	4.6	0	False
43	44	Kotagede Heritage Trail	location	-7.8263088	110.398512	0	3600	4.7	0	False
44	45	Wisata Mangunan	location	-7.9414886	110.4243856	8000	3600	4.7	0	False
45	46	ALUN ALUN KIDUL YOGYAKARTA	location	-7.7955798	110.3694896	0	5400	5.0	0	False
46	47	Paintball Jupiter Jogja	location	-7.79821799999999	110.4200702	100000	7200	4.5	0	False
47	48	History Of Java Museum (HOJM)	location	-7.8439029	110.362261	30000	3600	4.5	0	False
48	49	Pokdarwis Jurug taman sari	location	-7.8290343	110.453198	0	3600	4.0	0	False
49	50	Vihara Buddha Prabha	location	-7.8018746	110.3694664	0	3600	4.8	0	False
50	51	Desa Wisata Pentingsari	location	-7.6428597	110.4295754	7500	7200	4.5	0	False
51	52	Miniature Baiturrahman Grand Mosque Aceh Yogyakarta	location	-7.8262101	110.3449539	0	1800	4.8	0	False
52	53	GOLDEN BIOSKOP VIRTUAL REALITY	location	-7.7955032	110.365309	25000	7200	5.0	0	False
53	54	Bukit Pangol	location	-7.8353074	110.458966	0	3600	3.7	0	False
54	55	Plaosan Temple	location	-7.74078069999999	110.5046772	5000	3600	4.6	0	False
55	56	Desa Wisata Brayut	location	-7.701492	110.373906	0	3600	4.5	0	False
56	57	Omah Oblong	location	-7.7624571	110.3481492	0	3600	4.5	0	False
57	58	Timang Beach	location	-8.1759266	110.6624196	10000	3600	4.5	-1	True
58	59	Paradiso Jogja View	location	-7.8357465	110.4593415	20000	3600	4.6	0	False
59	60	Museum Kereta Karaton	location	-7.8054476	110.3627375	7000	3600	4.7	0	False
60	61	Klithikan Pakuncen Market	location	-7.79735529999999	110.3534996	0	3600	4.3	0	False
61	62	Borobudur Temple	location	-7.60787379999999	110.2037513	50000	3600	4.7	-1	True
62	63	Taman Budaya Yogyakarta	location	-7.80010409999999	110.3676579	0	3600	4.6	0	False
63	64	Bukit Rhema Gereja Ayam	location	-7.6057093	110.180484	25000	3600	4.7	-1	True
64	65	Pantai Krakal	location	-8.14510239999999	110.5988006	10000	3600	4.6	-1	True
65	66	Jogja City Mall	location	-7.75324239999999	110.3609091	0	3600	4.5	0	False
66	67	De Mata Trick Eye Museum	location	-7.81631559999999	110.3871442	30000	3600	4.4	0	False
67	68	Taman Sari	location	-7.8100673	110.3594581	5000	5400	4.6	0	False
68	69	The Palace of Yogyakarta	location	-7.8052845	110.3642031	8000	3600	4.6	0	False
69	70	Taman Pintar Yogyakarta	location	-7.8006715	110.3676551	20000	9000	4.5	0	False
70	71	Hutan Pinus Pengger	location	-7.8712041	110.4595144	5000	7200	4.5	0	False
71	72	Gembira Loka Zoo	location	-7.80401649999999	110.397994	75000	5400	4.5	0	False
72	73	Makam Panembahan Senopati	location	-7.8296224	110.3980162	0	2700	4.8	0	False
73	74	Tourism Village Mlangi	location	-7.761608	110.3308855	0	5400	4.8	0	False
74	75	Prambanan Temple	location	-7.7520206	110.4914674	50000	7200	4.7	0	False
75	76	Klenteng Poncowinatan	location	-7.78195639999999	110.3656838	0	2700	4.5	0	False
76	77	Gedung Agung Yogyakarta	location	-7.8001885	110.363877	0	3600	4.6	0	False
77	78	Affandi Museum	location	-7.78271299999999	110.396397	25000	7200	4.6	0	False
78	79	Hutan Pinus Mangunan Dlingo	location	-7.9267837	110.4319967	3000	7200	4.6	0	False
79	80	Sindu Kusuma Edupark (SKE)	location	-7.7672973	110.3542486	25000	7200	4.2	0	False
80	81	1 March 1949 General Offensive Monument	location	-7.80101239999999	110.3653376	0	2700	4.6	0	False
81	82	Museum of Dewantara Kirti Griya	location	-7.8054438	110.3784719	5000	3600	4.6	0	False
82	83	Taman Pelangi Jogja	location	-7.7503027	110.3694988	20000	3600	4.3	0	False
83	84	Sewu Temple	location	-7.7439217	110.4929095	20000	5400	4.6	0	False
84	85	XT Square	location	-7.81670549999999	110.3862889	15000	3600	4.4	0	False
85	86	Mandira Baruga	location	-7.80897879999999	110.3707148	0	3600	4.4	0	False
86	87	Sasana Wiratama Monument Museum of Prince Diponegoro	location	-7.7865891	110.3514473	0	2700	4.4	0	False
87	88	Jogokariyan Mosque	location	-7.82426079999999	110.3644095	0	3600	4.8	0	False
88	89	Soko Tunggal Mosque	location	-7.81037459999999	110.3606882	0	5400	4.8	0	False
89	90	Maritime Museum - Jogja	location	-7.80114059999999	110.3493008	2000	3600	4.4	0	False
90	91	Indonesian Education Museum	location	-7.77480959999999	110.3872015	2500	5400	4.6	0	False
91	92	KAMPOENG GERABAH KASONGAN	location	-7.84522089999999	110.3374788	0	1800	4.5	0	False
92	93	Seribu Batu Songgo Langit	location	-7.9310984	110.430919	2500	7200	4.6	0	False
93	94	Grogol Tourism Village	location	-7.7399571	110.3024078	0	3600	4.3	0	False
94	95	Kampung Wisata Basen	location	-7.82437389999999	110.4004905	0	2700	4.3	0	False
95	96	Yogyakarta Southern Square	location	-7.81167189999999	110.363238	0	7200	4.7	0	False
96	97	CitraGrand Mutiara Waterpark Yogyakarta	location	-7.81373429999999	110.2831838	55000	5400	4.3	0	False
97	98	Cemeti - Institute for Art and Society	location	-7.81779179999999	110.3623492	0	3600	4.6	0	False
98	99	Selfie Park Jogja	location	-7.81651349999999	110.3866062	10000	5400	4.4	0	False
