# Supplementary material for: KomoTrip: a multi-day travel itinerary recommendation method based on the discrete komodo mlipir algorithm
Source: PeerJ Comput Sci. 2025 Nov 12;11:e3350. doi: 10.7717/peerj-cs.3350 (PMC12704617; doi:10.7717/peerj-cs.3350)
Supplement: Supplemental Information 4 [file peerj-cs-11-3350-s004.zip › travel-itinerary-recommendation-main/Results_analysis_2_4_komodo_project_MGA_ILS.ipynb]

# %% [code]
from optimization.ils import ILS_VRP
from optimization.ils_sa import ILS_SA_VRP
from optimization.ils_ts import ILS_TS_VRP
from optimization.ils_sa_ts import ILS_SA_TS_VRP
from optimization.mga import MGA_VRP

from optimization.koneksi import ConDB

import sql_connection
import json
import time
import random
import datetime
import copy
import pandas as pd
import numpy as np
import scipy.stats as stats

import matplotlib.pyplot as plt
from matplotlib.cm import get_cmap
from matplotlib.patches import FancyArrowPatch

import warnings
warnings.filterwarnings('ignore')

# %% [markdown]
# Generate Data

# %% [code]
def generate_data(n = 30, random_state = None):
    random.seed(random_state)
    query = """SELECT 
                    p.post_id,
                    p.post_type,
                    CASE
                        WHEN pj.pj_jam_buka = pj.pj_jam_tutup THEN "tutup"
                        ELSE "buka"
                    END AS is_operate
                FROM 
                    posts p
                LEFT JOIN
                    posts_jadwal pj
                    ON p.post_id = pj.pj_id_tempat AND pj.pj_hari = "minggu"
                """

    df_location = sql_connection.read_from_sql(query)
    
    tourid = df_location[(df_location['post_type']=="location")&
                         (df_location['is_operate'] != "tutup")]['post_id'].values.tolist()
    tourid = random.sample(tourid,n)
    idhotel = df_location[df_location['post_type']=="hotel"]['post_id'].values.tolist()
    idhotel = idhotel[random.randint(0,len(idhotel)-1)]
    
    db = ConDB()

    hotel = db.HotelbyID(idhotel)
    tur = db.WisatabyID(tourid)
    timematrix = db.TimeMatrixbyID(hotel._id,tourid)
    
    return hotel,tur,timematrix#,tourid,idhotel

# %% [markdown]
# Analisis


# %% [code]
def find_node(node_id,tour):
    for node in tour:
        if node._id == node_id:
            return node
    return False

def time_to_second(time):
    return (time.hour*3600)+(time.minute*60)+time.second

def diff_second_between_time(time_a,time_b):
    #input: time_a and time_b, datetime.time()
    #output: time_b - time_a, seconds (int)
    return time_to_second(time_b) - time_to_second(time_a)

def get_attribute_analysis(solution):
    days_needed = len(solution)
    poi_included = len(sum([sol["index"] for sol in solution],[]))
    avg_rating = sum(sum([sol["rating"] for sol in solution],[]))/poi_included
    total_tarif = sum(sum([sol["tarif"] for sol in solution],[]))
    total_duration = sum([diff_second_between_time(j[0],j[-1]) for j in [i['waktu'] for i in solution]])
    return days_needed,poi_included,avg_rating,total_tarif,total_duration

def get_analysis(model,hotel,tur,timematrix,travel_days,dwaktu,dtarif,drating):
    start = time.time()
    model.set_model(tour=tur,hotel=hotel,timematrix=timematrix,
                    travel_days=travel_days,
                    degree_waktu = dwaktu,degree_tarif = dtarif,degree_rating = drating)
    solution,fitness = model.construct_solution()[-2:]
    end = time.time()
    run_time = end-start
    
    daily_fitness = []
    for day in solution:
        daily_fitness.append(model.MAUT([day],use_penalty=False))
    days_needed,poi_included,avg_rating,total_tarif,total_duration = get_attribute_analysis(solution)
    results = {"solution":[sol["index"] for sol in solution],
               "fitness":fitness,
               "daily_fitness":daily_fitness,
               "days_needed":days_needed,
               "poi_included":poi_included,
               "avg_rating":avg_rating,
               "total_tarif":total_tarif,
               "total_duration":total_duration,
               "run_time":run_time}
    
    return results

# %% [code]
def get_detail_node_on_solution(solution):
    db = ConDB()
    node_solution = []
    for i in solution:
        nodes = db.WisatabyID(i)
        node_solution.append(nodes)
    return node_solution

def visualize_solution(solution_node,hotel):
    # Sample VRP data
    vrp_data = [[hotel]+sol+[hotel] for sol in solution_node]
    
    # Generate random node coordinates
    node_coords = {node._id: (float(node.long), float(node.lat)) for node in set(node for route in vrp_data for node in route)}  

    # Number of routes (you can calculate this)
    num_routes = len(vrp_data)

    # Create the plot
    fig, ax = plt.subplots(figsize=(12,9))

    # Define the colors for routes using a colormap
    cmap = plt.get_cmap('tab20', num_routes)

    for i, route in enumerate(vrp_data):
        x = [node_coords[node._id][0] for node in route]
        y = [node_coords[node._id][1] for node in route]
        color = cmap(i)  # Get the color for the route
        # Plot the nodes (scatter plot)
        ax.scatter(x, y, c=color, label=f'Route {i + 1}', s=100)

        for j in range(len(x) - 1):
            # Make the arrow heads larger by increasing mutation_scale
            arrow = FancyArrowPatch(
                (x[j], y[j]), (x[j + 1], y[j + 1]),
                arrowstyle='->', mutation_scale=15, color=color
            )
            ax.add_patch(arrow)

    # Set node 159 (start and end point) to black
    start_x, start_y = node_coords[hotel._id]
    ax.scatter(start_x, start_y, c='k', label='Hotel', s=100)

    # Add labels for nodes
    for node, (x, y) in node_coords.items():
        ax.annotate(str(node), (x, y), textcoords="offset points", xytext=(0, 10), ha='center')

    # Add legend
    ax.legend()

    plt.show()


# %% [markdown]
## Outlier Sensitivity

# %% [code]
hotel,tur,timematrix = generate_data(n=87,random_state=40)
dwaktu,dtarif,drating = 1,0,0

# %% [code]
id_outlier = [39, 58, 62, 64, 65]

# %% [code]
min_days = 1
max_days = 13

# %% [code]
outlier_sensitivity_analysis = {1 : {},
                                2 : {},
                                3 : {},
                                4 : {},
                                5 : {},
                                6 : {},
                                7 : {},
                                8 : {},
                                9 : {},
                                10 : {},
                                11 : {},
                                12 : {},
                               13 : {}}

for n_days in outlier_sensitivity_analysis:
    travel_days = n_days
    
    ils_vrp = ILS_VRP(random_state=100)
    results_ils_vrp = get_analysis(ils_vrp,hotel,tur,timematrix,travel_days,dwaktu,dtarif,drating)
    num_outlier = len([outlier for outlier in id_outlier if outlier in sum(results_ils_vrp['solution'],[])])
    outlier_sensitivity_analysis[travel_days]["ils_vrp"] = num_outlier
    
    ils_sa_vrp = ILS_SA_VRP(random_state=100)
    results_ils_sa_vrp = get_analysis(ils_sa_vrp,hotel,tur,timematrix,travel_days,dwaktu,dtarif,drating)
    num_outlier = len([outlier for outlier in id_outlier if outlier in sum(results_ils_sa_vrp['solution'],[])])
    outlier_sensitivity_analysis[travel_days]["ils_sa_vrp"] = num_outlier
    
    ils_ts_vrp = ILS_TS_VRP(random_state=100)
    results_ils_ts_vrp = get_analysis(ils_ts_vrp,hotel,tur,timematrix,travel_days,dwaktu,dtarif,drating)
    num_outlier = len([outlier for outlier in id_outlier if outlier in sum(results_ils_ts_vrp['solution'],[])])
    outlier_sensitivity_analysis[travel_days]["ils_ts_vrp"] = num_outlier
    
    ils_sa_ts_vrp = ILS_SA_TS_VRP(random_state=100)
    results_ils_sa_ts_vrp = get_analysis(ils_sa_ts_vrp,hotel,tur,timematrix,travel_days,dwaktu,dtarif,drating)
    num_outlier = len([outlier for outlier in id_outlier if outlier in sum(results_ils_sa_ts_vrp['solution'],[])])
    outlier_sensitivity_analysis[travel_days]["ils_sa_ts_vrp"] = num_outlier
    
    mga_vrp = MGA_VRP(random_state=100)
    results_mga_vrp = get_analysis(mga_vrp,hotel,tur,timematrix,travel_days,dwaktu,dtarif,drating)
    num_outlier = len([outlier for outlier in id_outlier if outlier in sum(results_mga_vrp['solution'],[])])
    outlier_sensitivity_analysis[travel_days]["mga_vrp"] = num_outlier

# %% [code]
outlier_sensitivity_analysis

# %% [code]
result = pd.DataFrame()
for i in outlier_sensitivity_analysis:
    if i not in range(min_days,max_days+1):
        continue
    else:
        travel_days = i
        methods = []
        num_outlier = []
        for j in outlier_sensitivity_analysis[i]:
            methods.append(j)
            num_outlier.append(outlier_sensitivity_analysis[i][j])
        temp_res = pd.DataFrame({'methods':methods,
                                'num_outlier':num_outlier})
        temp_res['travel_days'] = travel_days
        result = pd.concat([result,temp_res])

# %% [code]
result

# %% [code]
result.to_excel('ils_outlier_sensitivity.xlsx',index=False)

# %% [markdown]
## General Performance (50 random nodes)

# %% [code]
def result_to_xlsx_rd_nodes(result,random_ls,filename):
    df = pd.DataFrame()
    for method in result:
        res_method = result[method]
        df_method = {
            "random_seed" : random_ls,
            "fitness" : [],
            "fitness_1" : [],
            "fitness_2" : [],
            "fitness_3" : [],
            "poi_included" : [],
            "rating" : [],
            "tarif" : [],
            "total_duration" : [],
            "run_time" : [],
        }
        for res in res_method:
            if len(res['daily_fitness']) == 2:
                res['daily_fitness'].append(0)
            df_method["fitness"].append(res['fitness'])
            df_method["fitness_1"].append(res['daily_fitness'][0])
            df_method["fitness_2"].append(res['daily_fitness'][1])
            df_method["fitness_3"].append(res['daily_fitness'][2])
            df_method["poi_included"].append(res['poi_included'])
            df_method["rating"].append(res['avg_rating'])
            df_method["tarif"].append(res['total_tarif'])
            df_method["total_duration"].append(res['total_duration'])
            df_method["run_time"].append(res['run_time'])
        df_method = pd.DataFrame(df_method)
        df_method['method'] = method
        df = pd.concat([df,df_method])
    df.to_excel(filename,index=False)

# %% [markdown]
### All DOI 1

# %% [code]
random_ls = list(range(5,(5*50)+1,5))
random_node_analysis ={
    "ils_vrp": [],
    "ils_sa_vrp": [],
    "ils_ts_vrp": [],
    "ils_sa_ts_vrp": [],
    "mga_vrp": []
}
for i in range(len(random_ls)):
    # setting
    hotel,tur,timematrix = generate_data(n=30,random_state=random_ls[i]) #random state 50 blacklist
    travel_days = 3
    dwaktu,dtarif,drating = 1,1,1
    
    print("random state = ",random_ls[i])
    
    ils_vrp = ILS_VRP(random_state=100)
    results_ils_vrp = get_analysis(ils_vrp,hotel,tur,timematrix,travel_days,dwaktu,dtarif,drating)
    random_node_analysis["ils_vrp"].append(results_ils_vrp)
    
    ils_sa_vrp = ILS_SA_VRP(random_state=100)
    results_ils_sa_vrp = get_analysis(ils_sa_vrp,hotel,tur,timematrix,travel_days,dwaktu,dtarif,drating)
    random_node_analysis["ils_sa_vrp"].append(results_ils_sa_vrp)
    
    ils_ts_vrp = ILS_TS_VRP(random_state=100)
    results_ils_ts_vrp = get_analysis(ils_ts_vrp,hotel,tur,timematrix,travel_days,dwaktu,dtarif,drating)
    random_node_analysis["ils_ts_vrp"].append(results_ils_ts_vrp)
    
    ils_sa_ts_vrp = ILS_SA_TS_VRP(random_state=100)
    results_ils_sa_ts_vrp = get_analysis(ils_sa_ts_vrp,hotel,tur,timematrix,travel_days,dwaktu,dtarif,drating)
    random_node_analysis["ils_sa_ts_vrp"].append(results_ils_sa_ts_vrp)
    
    mga_vrp = MGA_VRP(random_state=100)
    results_mga_vrp = get_analysis(mga_vrp,hotel,tur,timematrix,travel_days,dwaktu,dtarif,drating)
    random_node_analysis["mga_vrp"].append(results_mga_vrp)

# %% [code]
random_node_analysis

# %% [code]
result_to_xlsx_rd_nodes(random_node_analysis,random_ls,"ils_random_nodes_alldoi_1.xlsx")

# %% [markdown]
### Travel Duration 1, other 0

# %% [code]
random_ls = list(range(5,(5*50)+1,5))
random_node_analysis ={
    "ils_vrp": [],
    "ils_sa_vrp": [],
    "ils_ts_vrp": [],
    "ils_sa_ts_vrp": [],
    "mga_vrp": []
}
for i in range(len(random_ls)):
    # setting
    hotel,tur,timematrix = generate_data(n=30,random_state=random_ls[i])
    travel_days = 3
    dwaktu,dtarif,drating = 1,0,0
    
    print("random state = ",random_ls[i])
    
    ils_vrp = ILS_VRP(random_state=100)
    results_ils_vrp = get_analysis(ils_vrp,hotel,tur,timematrix,travel_days,dwaktu,dtarif,drating)
    random_node_analysis["ils_vrp"].append(results_ils_vrp)
    
    ils_sa_vrp = ILS_SA_VRP(random_state=100)
    results_ils_sa_vrp = get_analysis(ils_sa_vrp,hotel,tur,timematrix,travel_days,dwaktu,dtarif,drating)
    random_node_analysis["ils_sa_vrp"].append(results_ils_sa_vrp)
    
    ils_ts_vrp = ILS_TS_VRP(random_state=100)
    results_ils_ts_vrp = get_analysis(ils_ts_vrp,hotel,tur,timematrix,travel_days,dwaktu,dtarif,drating)
    random_node_analysis["ils_ts_vrp"].append(results_ils_ts_vrp)
    
    ils_sa_ts_vrp = ILS_SA_TS_VRP(random_state=100)
    results_ils_sa_ts_vrp = get_analysis(ils_sa_ts_vrp,hotel,tur,timematrix,travel_days,dwaktu,dtarif,drating)
    random_node_analysis["ils_sa_ts_vrp"].append(results_ils_sa_ts_vrp)
    
    mga_vrp = MGA_VRP(random_state=100)
    results_mga_vrp = get_analysis(mga_vrp,hotel,tur,timematrix,travel_days,dwaktu,dtarif,drating)
    random_node_analysis["mga_vrp"].append(results_mga_vrp)

# %% [code]
random_node_analysis

# %% [code]
result_to_xlsx_rd_nodes(random_node_analysis,random_ls,"ils_random_nodes_dwaktu_1.xlsx")

# %% [markdown]
### Tarif 1, other 0

# %% [code]
random_ls = list(range(5,(5*50)+1,5))
random_node_analysis ={
    "ils_vrp": [],
    "ils_sa_vrp": [],
    "ils_ts_vrp": [],
    "ils_sa_ts_vrp": [],
    "mga_vrp": []
}
for i in range(len(random_ls)):
    # setting
    hotel,tur,timematrix = generate_data(n=30,random_state=random_ls[i]) #random state 50 blacklist
    travel_days = 3
    dwaktu,dtarif,drating = 0,1,0
    
    print("random state = ",random_ls[i])
    
    ils_vrp = ILS_VRP(random_state=100)
    results_ils_vrp = get_analysis(ils_vrp,hotel,tur,timematrix,travel_days,dwaktu,dtarif,drating)
    random_node_analysis["ils_vrp"].append(results_ils_vrp)
    
    ils_sa_vrp = ILS_SA_VRP(random_state=100)
    results_ils_sa_vrp = get_analysis(ils_sa_vrp,hotel,tur,timematrix,travel_days,dwaktu,dtarif,drating)
    random_node_analysis["ils_sa_vrp"].append(results_ils_sa_vrp)
    
    ils_ts_vrp = ILS_TS_VRP(random_state=100)
    results_ils_ts_vrp = get_analysis(ils_ts_vrp,hotel,tur,timematrix,travel_days,dwaktu,dtarif,drating)
    random_node_analysis["ils_ts_vrp"].append(results_ils_ts_vrp)
    
    ils_sa_ts_vrp = ILS_SA_TS_VRP(random_state=100)
    results_ils_sa_ts_vrp = get_analysis(ils_sa_ts_vrp,hotel,tur,timematrix,travel_days,dwaktu,dtarif,drating)
    random_node_analysis["ils_sa_ts_vrp"].append(results_ils_sa_ts_vrp)
    
    mga_vrp = MGA_VRP(random_state=100)
    results_mga_vrp = get_analysis(mga_vrp,hotel,tur,timematrix,travel_days,dwaktu,dtarif,drating)
    random_node_analysis["mga_vrp"].append(results_mga_vrp)

# %% [code]
random_node_analysis

# %% [code]
result_to_xlsx_rd_nodes(random_node_analysis,random_ls,"ils_random_nodes_dtarif_1.xlsx")

# %% [markdown]
### Rating 1, other 0

# %% [code]
random_ls = list(range(5,(5*50)+1,5))
random_node_analysis ={
    "ils_vrp": [],
    "ils_sa_vrp": [],
    "ils_ts_vrp": [],
    "ils_sa_ts_vrp": [],
    "mga_vrp": []
}
for i in range(len(random_ls)):
    # setting
    hotel,tur,timematrix = generate_data(n=30,random_state=random_ls[i]) #random state 50 blacklist
    travel_days = 3
    dwaktu,dtarif,drating = 0,0,1
    
    print("random state = ",random_ls[i])
    
    ils_vrp = ILS_VRP(random_state=100)
    results_ils_vrp = get_analysis(ils_vrp,hotel,tur,timematrix,travel_days,dwaktu,dtarif,drating)
    random_node_analysis["ils_vrp"].append(results_ils_vrp)
    
    ils_sa_vrp = ILS_SA_VRP(random_state=100)
    results_ils_sa_vrp = get_analysis(ils_sa_vrp,hotel,tur,timematrix,travel_days,dwaktu,dtarif,drating)
    random_node_analysis["ils_sa_vrp"].append(results_ils_sa_vrp)
    
    ils_ts_vrp = ILS_TS_VRP(random_state=100)
    results_ils_ts_vrp = get_analysis(ils_ts_vrp,hotel,tur,timematrix,travel_days,dwaktu,dtarif,drating)
    random_node_analysis["ils_ts_vrp"].append(results_ils_ts_vrp)
    
    ils_sa_ts_vrp = ILS_SA_TS_VRP(random_state=100)
    results_ils_sa_ts_vrp = get_analysis(ils_sa_ts_vrp,hotel,tur,timematrix,travel_days,dwaktu,dtarif,drating)
    random_node_analysis["ils_sa_ts_vrp"].append(results_ils_sa_ts_vrp)
    
    mga_vrp = MGA_VRP(random_state=100)
    results_mga_vrp = get_analysis(mga_vrp,hotel,tur,timematrix,travel_days,dwaktu,dtarif,drating)
    random_node_analysis["mga_vrp"].append(results_mga_vrp)

# %% [code]
random_node_analysis

# %% [code]
result_to_xlsx_rd_nodes(random_node_analysis,random_ls,"ils_random_nodes_drating_1.xlsx")

# %% [markdown]
## Random DOI Combinations

# %% [code]
def result_to_xlsx_rd_doi(result,random_doi,random_ls,filename):
    df_doi = pd.DataFrame()
    for doi_res in range(len(result)):
        df = pd.DataFrame()
        for method in result[doi_res]:
            res_method = result[doi_res][method]
            df_method = {
                "random_seed" : random_ls,
                "fitness" : [],
                "fitness_1" : [],
                "fitness_2" : [],
                "fitness_3" : [],
                "poi_included" : [],
                "rating" : [],
                "tarif" : [],
                "total_duration" : [],
                "run_time" : [],
            }
            for res in res_method:
                if len(res['daily_fitness']) == 2:
                    res['daily_fitness'].append(0)
                df_method["fitness"].append(res['fitness'])
                df_method["fitness_1"].append(res['daily_fitness'][0])
                df_method["fitness_2"].append(res['daily_fitness'][1])
                df_method["fitness_3"].append(res['daily_fitness'][2])
                df_method["poi_included"].append(res['poi_included'])
                df_method["rating"].append(res['avg_rating'])
                df_method["tarif"].append(res['total_tarif'])
                df_method["total_duration"].append(res['total_duration'])
                df_method["run_time"].append(res['run_time'])
            df_method = pd.DataFrame(df_method)
            df_method['method'] = method
            df = pd.concat([df,df_method])
        
        doi = random_doi[doi_res]
        df['dwaktu'] = doi[0]
        df['dtarif'] = doi[1]
        df['drating'] = doi[2]
        df = df[['dwaktu','dtarif','drating','method','random_seed','fitness','fitness_1','fitness_2','fitness_3',
                'poi_included','rating','tarif','total_duration','run_time']]
        df_doi = pd.concat([df_doi,df])
#     return df_doi
    df_doi.to_excel(filename,index=False)

# %% [code]
random.seed(100)
doi_combi = [(np.round(random.uniform(0,1),2),np.round(random.uniform(0,1),2),np.round(random.uniform(0,1),2)) for i in range(10)]

# %% [code]
doi_combi

# %% [code]
doi_combi_analysis = []
for doi in doi_combi:
    print("doi combination = ",doi)
    random_ls = list(range(5,(5*50)+1,5))
    random_node_analysis ={
        "ils_vrp": [],
        "ils_sa_vrp": [],
        "ils_ts_vrp": [],
        "ils_sa_ts_vrp": [],
        "mga_vrp": []
    }
    for i in range(len(random_ls)):
        # setting
        hotel,tur,timematrix = generate_data(n=30,random_state=random_ls[i]) #random state 50 blacklist
        travel_days = 3
        dwaktu,dtarif,drating = doi

        print("random state = ",random_ls[i])

        ils_vrp = ILS_VRP(random_state=100)
        results_ils_vrp = get_analysis(ils_vrp,hotel,tur,timematrix,travel_days,dwaktu,dtarif,drating)
        random_node_analysis["ils_vrp"].append(results_ils_vrp)

        ils_sa_vrp = ILS_SA_VRP(random_state=100)
        results_ils_sa_vrp = get_analysis(ils_sa_vrp,hotel,tur,timematrix,travel_days,dwaktu,dtarif,drating)
        random_node_analysis["ils_sa_vrp"].append(results_ils_sa_vrp)

        ils_ts_vrp = ILS_TS_VRP(random_state=100)
        results_ils_ts_vrp = get_analysis(ils_ts_vrp,hotel,tur,timematrix,travel_days,dwaktu,dtarif,drating)
        random_node_analysis["ils_ts_vrp"].append(results_ils_ts_vrp)

        ils_sa_ts_vrp = ILS_SA_TS_VRP(random_state=100)
        results_ils_sa_ts_vrp = get_analysis(ils_sa_ts_vrp,hotel,tur,timematrix,travel_days,dwaktu,dtarif,drating)
        random_node_analysis["ils_sa_ts_vrp"].append(results_ils_sa_ts_vrp)

        mga_vrp = MGA_VRP(random_state=100)
        results_mga_vrp = get_analysis(mga_vrp,hotel,tur,timematrix,travel_days,dwaktu,dtarif,drating)
        random_node_analysis["mga_vrp"].append(results_mga_vrp)
    
    doi_combi_analysis.append(random_node_analysis)

# %% [code]
doi_combi_analysis

# %% [code]
result_to_xlsx_rd_doi(doi_combi_analysis,doi_combi,random_ls,"ils_random_doi_combi.xlsx")

# %% [markdown]
## 87 POIs

# %% [code]
def result_to_xlsx_all_poi(result,n,random_ls,filename):
    df_result = pd.DataFrame()
    for i in result:
        for j in range(len(result[i])):
            temp = pd.DataFrame(result[i][j],columns=["fitness","run_time"])
            temp['n'] = n[j]
            temp['method'] = i
            temp['random_seed'] = random_ls
            df_result = pd.concat([df_result,temp])
    df_result.to_excel(filename,index=False)

# %% [markdown]
### All DOIs 1

# %% [code]
n = [5,10,15,20,25,30,35,40,45,50,55,60,65,70,75,80,87]
run_time_analysis = {
    "ils_vrp": [],
    "ils_sa_vrp": [],
    "ils_ts_vrp": [],
    "ils_sa_ts_vrp": [],
    "mga_vrp": []
}
max_runtime = 100*60 #100 minutes
for i in n:
    print("n = ",i)
    random_ls = list(range(5,(5*50)+1,5))
    random_node = {
        "ils_vrp": [],
        "ils_sa_vrp": [],
        "ils_ts_vrp": [],
        "ils_sa_ts_vrp": [],
        "mga_vrp": []
    }
    
    for j in range(len(random_ls)):
        # setting
        hotel,tur,timematrix = generate_data(n=i,random_state=random_ls[j])
        travel_days = 3
        dwaktu,dtarif,drating = 1,1,1
        
        print("random_state : ",random_ls[j])
        
        ils_vrp = ILS_VRP(random_state=100)
        results_ils_vrp = get_analysis(ils_vrp,hotel,tur,timematrix,travel_days,dwaktu,dtarif,drating)
        random_node["ils_vrp"].append(results_ils_vrp)

        ils_sa_vrp = ILS_SA_VRP(random_state=100)
        results_ils_sa_vrp = get_analysis(ils_sa_vrp,hotel,tur,timematrix,travel_days,dwaktu,dtarif,drating)
        random_node["ils_sa_vrp"].append(results_ils_sa_vrp)

        ils_ts_vrp = ILS_TS_VRP(random_state=100)
        results_ils_ts_vrp = get_analysis(ils_ts_vrp,hotel,tur,timematrix,travel_days,dwaktu,dtarif,drating)
        random_node["ils_ts_vrp"].append(results_ils_ts_vrp)

        ils_sa_ts_vrp = ILS_SA_TS_VRP(random_state=100)
        results_ils_sa_ts_vrp = get_analysis(ils_sa_ts_vrp,hotel,tur,timematrix,travel_days,dwaktu,dtarif,drating)
        random_node["ils_sa_ts_vrp"].append(results_ils_sa_ts_vrp)

        mga_vrp = MGA_VRP(random_state=100)
        results_mga_vrp = get_analysis(mga_vrp,hotel,tur,timematrix,travel_days,dwaktu,dtarif,drating)
        random_node["mga_vrp"].append(results_mga_vrp)
    
    for method in run_time_analysis:
        run_time_analysis[method].append(random_node[method])

# %% [code]
run_time_analysis

# %% [code]
result_to_xlsx_all_poi(run_time_analysis,n,random_ls,"ils_various_numbers_pois_all_1.xlsx")

# %% [code]
