# Supplementary material for: KomoTrip: a multi-day travel itinerary recommendation method based on the discrete komodo mlipir algorithm
Source: PeerJ Comput Sci. 2025 Nov 12;11:e3350. doi: 10.7717/peerj-cs.3350 (PMC12704617; doi:10.7717/peerj-cs.3350)
Supplement: Supplemental Information 4 [file peerj-cs-11-3350-s004.zip › travel-itinerary-recommendation-main/Results_analysis_3_haco.ipynb]

# %% [code]
from optimization.acs import ACS_VRP,ACS_TSP
from optimization.bso import BSO_VRP,BSO_TSP
from optimization.hybrid_acs_bso import ACSBSO_VRP,ACSBSO_TSP
from optimization.ga import GA_VRP
from optimization.sa import SA_VRP
from optimization.tabu_search import TS_VRP
from optimization.dka import DKA_VRP

from optimization.aco import ACO_VRP,ACO_TSP
from optimization.haco import HACO_VRP,HACO_TSP,HACO_VRP2

from optimization.koneksi import ConDB

import sql_connection
import json
import time
import random
import datetime
import copy
import pandas as pd
import numpy as np

import matplotlib.pyplot as plt
from matplotlib.cm import get_cmap
from matplotlib.patches import FancyArrowPatch

import scipy.stats as stats
from scikit_posthocs import posthoc_dunn

import warnings
warnings.filterwarnings('ignore')

# %% [markdown]
# Generate Data

# %% [code]
def generate_data(n = 30, random_state = None):
    random.seed(random_state)
    query = """SELECT 
                    p.post_id,
                    p.post_type,
                    CASE
                        WHEN pj.pj_jam_buka = pj.pj_jam_tutup THEN "tutup"
                        ELSE "buka"
                    END AS is_operate
                FROM 
                    posts p
                LEFT JOIN
                    posts_jadwal pj
                    ON p.post_id = pj.pj_id_tempat AND pj.pj_hari = "minggu"
                """

    df_location = sql_connection.read_from_sql(query)
    
    tourid = df_location[(df_location['post_type']=="location")&
                         (df_location['is_operate'] != "tutup")]['post_id'].values.tolist()
    tourid = random.sample(tourid,n)
    idhotel = df_location[df_location['post_type']=="hotel"]['post_id'].values.tolist()
    idhotel = idhotel[random.randint(0,len(idhotel)-1)]
    
    db = ConDB()

    hotel = db.HotelbyID(idhotel)
    tur = db.WisatabyID(tourid)
    timematrix = db.TimeMatrixbyID(hotel._id,tourid)
    
    return hotel,tur,timematrix

# %% [markdown]
# Analisis


# %% [code]
def find_node(node_id,tour):
    for node in tour:
        if node._id == node_id:
            return node
    return False

def time_to_second(time):
    return (time.hour*3600)+(time.minute*60)+time.second

def diff_second_between_time(time_a,time_b):
    #input: time_a and time_b, datetime.time()
    #output: time_b - time_a, seconds (int)
    return time_to_second(time_b) - time_to_second(time_a)

def get_attribute_analysis(solution):
    days_needed = len(solution)
    poi_included = len(sum([sol["index"] for sol in solution],[]))
    avg_rating = sum(sum([sol["rating"] for sol in solution],[]))/poi_included
    total_tarif = sum(sum([sol["tarif"] for sol in solution],[]))
    total_duration = sum([diff_second_between_time(j[0],j[-1]) for j in [i['waktu'] for i in solution]])
    return days_needed,poi_included,avg_rating,total_tarif,total_duration

def get_analysis(model,hotel,tur,timematrix,travel_days,dwaktu,dtarif,drating):
    start = time.time()
    model.set_model(tour=tur,hotel=hotel,timematrix=timematrix,
                    travel_days=travel_days,
                    degree_waktu = dwaktu,degree_tarif = dtarif,degree_rating = drating)
    solution,fitness = model.construct_solution()[-2:]
    end = time.time()
    run_time = end-start
    
    daily_fitness = []
    for day in solution:
        daily_fitness.append(model.MAUT([day],use_penalty=False))
    days_needed,poi_included,avg_rating,total_tarif,total_duration = get_attribute_analysis(solution)
    results = {"solution":[sol["index"] for sol in solution],
               "fitness":fitness,
               "daily_fitness":daily_fitness,
               "days_needed":days_needed,
               "poi_included":poi_included,
               "avg_rating":avg_rating,
               "total_tarif":total_tarif,
               "total_duration":total_duration,
               "run_time":run_time}
    
    return results

# %% [code]
def get_detail_node_on_solution(solution):
    db = ConDB()
    node_solution = []
    for i in solution:
        nodes = db.WisatabyID(i)
        node_solution.append(nodes)
    return node_solution

def visualize_solution(solution_node,hotel):
    # Sample VRP data
    vrp_data = [[hotel]+sol+[hotel] for sol in solution_node]
    
    # Generate random node coordinates
    node_coords = {node._id: (float(node.long), float(node.lat)) for node in set(node for route in vrp_data for node in route)}  

    # Number of routes (you can calculate this)
    num_routes = len(vrp_data)

    # Create the plot
    fig, ax = plt.subplots(figsize=(12,9))

    # Define the colors for routes using a colormap
    cmap = plt.get_cmap('tab20', num_routes)

    for i, route in enumerate(vrp_data):
        x = [node_coords[node._id][0] for node in route]
        y = [node_coords[node._id][1] for node in route]
        color = cmap(i)  # Get the color for the route
        # Plot the nodes (scatter plot)
        ax.scatter(x, y, c=color, label=f'Route {i + 1}', s=100)

        for j in range(len(x) - 1):
            # Make the arrow heads larger by increasing mutation_scale
            arrow = FancyArrowPatch(
                (x[j], y[j]), (x[j + 1], y[j + 1]),
                arrowstyle='->', mutation_scale=15, color=color
            )
            ax.add_patch(arrow)

    # Set node 159 (start and end point) to black
    start_x, start_y = node_coords[hotel._id]
    ax.scatter(start_x, start_y, c='k', label='Hotel', s=100)

    # Add labels for nodes
    for node, (x, y) in node_coords.items():
        ax.annotate(str(node), (x, y), textcoords="offset points", xytext=(0, 10), ha='center')

    # Add legend
    ax.legend()

    plt.show()


# %% [markdown]
## Method Comparison
30 POIS, 50 samples, all DOI 1

# %% [code]
def result_to_xlsx_rd_nodes(result,random_ls,filename):
    df = pd.DataFrame()
    for method in result:
        res_method = result[method]
        df_method = {
            "random_seed" : random_ls,
            "fitness" : [],
            "fitness_1" : [],
            "fitness_2" : [],
            "fitness_3" : [],
            "poi_included" : [],
            "rating" : [],
            "tarif" : [],
            "total_duration" : [],
            "run_time" : [],
        }
        for res in res_method:
            df_method["fitness"].append(res['fitness'])
            df_method["fitness_1"].append(res['daily_fitness'][0])
            df_method["fitness_2"].append(res['daily_fitness'][1])
            df_method["fitness_3"].append(res['daily_fitness'][2])
            df_method["poi_included"].append(res['poi_included'])
            df_method["rating"].append(res['avg_rating'])
            df_method["tarif"].append(res['total_tarif'])
            df_method["total_duration"].append(res['total_duration'])
            df_method["run_time"].append(res['run_time'])
        df_method = pd.DataFrame(df_method)
        df_method['method'] = method
        df = pd.concat([df,df_method])
    df.to_excel(filename,index=False)

# %% [code]
random_ls = list(range(5,(5*50)+1,5))
random_node_analysis ={
    "haco_vrp": [],
    "ga_vrp": [],
    "ts_vrp": [],
}
for i in range(len(random_ls)):
    # setting
    hotel,tur,timematrix = generate_data(n=30,random_state=random_ls[i]) #random state 50 blacklist
    travel_days = 3
    dwaktu,dtarif,drating = 1,1,1
    
    print("random state = ",random_ls[i])
    
    haco_vrp = HACO_VRP(random_state=100)
    results_haco_vrp = get_analysis(haco_vrp,hotel,tur,timematrix,travel_days,dwaktu,dtarif,drating)
    random_node_analysis["haco_vrp"].append(results_haco_vrp)
    
    ga_vrp = GA_VRP(random_state=100)
    results_ga_vrp = get_analysis(ga_vrp,hotel,tur,timematrix,travel_days,dwaktu,dtarif,drating)
    random_node_analysis["ga_vrp"].append(results_ga_vrp)
    
    ts_vrp = TS_VRP(random_state=100)
    results_ts_vrp = get_analysis(ts_vrp,hotel,tur,timematrix,travel_days,dwaktu,dtarif,drating)
    random_node_analysis["ts_vrp"].append(results_ts_vrp)
    
#     haco_vrp2 = HACO_VRP2(random_state=100)
#     results_haco_vrp2 = get_analysis(haco_vrp2,hotel,tur,timematrix,travel_days,dwaktu,dtarif,drating)
#     random_node_analysis["haco_vrp2"].append(results_haco_vrp2)


# %% [code]
random_node_analysis

# %% [code]
result_to_xlsx_rd_nodes(random_node_analysis,list(range(5,(5*50)+1,5)),"method_comparison_haco.xlsx")

# %% [markdown]
## 87 POIs

# %% [code]
def result_to_xlsx(result,n,random_ls,filename):
    df_result = pd.DataFrame()
    for i in result:
        for j in range(len(result[i])):
            temp = pd.DataFrame(result[i][j],columns=["fitness","run_time"])
            temp['n'] = n[j]
            temp['method'] = i
            temp['random_seed'] = random_ls
            df_result = pd.concat([df_result,temp])
    df_result.to_excel(filename,index=False)

# %% [markdown]
### All DOIs 1

# %% [code]
n = [5,10,15,20,25,30,35,40,45,50,55,60,65,70,75,80,87]
run_time_analysis = {
    "aco_vrp": [],
    "aco_tsp": [],
    "haco_vrp": [],
    "haco_tsp": [],
}
max_runtime = 100*60 #100 minutes
for i in n:
    print("n = ",i)
    random_ls = list(range(5,(5*30)+1,5))
    random_node = {
        "aco_vrp": [],
        "aco_tsp": [],
        "haco_vrp": [],
        "haco_tsp": [],
    }
    
    for j in range(len(random_ls)):
        # setting
        hotel,tur,timematrix = generate_data(n=i,random_state=random_ls[j])
        travel_days = 3
        dwaktu,dtarif,drating = 1,1,1
        
        print("random_state : ",random_ls[j])
        
        aco_vrp = ACO_VRP(random_state=100)
        results_aco_vrp = get_analysis(aco_vrp,hotel,tur,timematrix,travel_days,dwaktu,dtarif,drating)
        random_node["aco_vrp"].append([results_aco_vrp[key] for key in ["fitness","run_time"]])

        aco_tsp = ACO_TSP(random_state=100)
        results_aco_tsp = get_analysis(aco_tsp,hotel,tur,timematrix,travel_days,dwaktu,dtarif,drating)
        random_node["aco_tsp"].append([results_aco_tsp[key] for key in ["fitness","run_time"]])

        haco_vrp = HACO_VRP(random_state=100)
        results_haco_vrp = get_analysis(haco_vrp,hotel,tur,timematrix,travel_days,dwaktu,dtarif,drating)
        random_node["haco_vrp"].append([results_haco_vrp[key] for key in ["fitness","run_time"]])

        haco_tsp = HACO_TSP(random_state=100)
        results_haco_tsp = get_analysis(haco_tsp,hotel,tur,timematrix,travel_days,dwaktu,dtarif,drating)
        random_node["haco_tsp"].append([results_haco_tsp[key] for key in ["fitness","run_time"]])
    
    for method in run_time_analysis:
        run_time_analysis[method].append(random_node[method])

# %% [code]
run_time_analysis

# %% [code]
result_to_xlsx(run_time_analysis,n,random_ls,"3_various_numbers_pois_all_1_haco.xlsx")

# %% [code]
list(range(155,(5*50)+1,5))

# %% [code]
n = [5,10,15,20,25,30,35,40,45,50,55,60,65,70,75,80,87]
run_time_analysis = {
    "aco_vrp": [],
    "aco_tsp": [],
    "haco_vrp": [],
    "haco_tsp": [],
}
max_runtime = 100*60 #100 minutes
for i in n:
    print("n = ",i)
    random_ls = list(range(155,(5*50)+1,5))
    random_node = {
        "aco_vrp": [],
        "aco_tsp": [],
        "haco_vrp": [],
        "haco_tsp": [],
    }
    
    for j in range(len(random_ls)):
        # setting
        hotel,tur,timematrix = generate_data(n=i,random_state=random_ls[j])
        travel_days = 3
        dwaktu,dtarif,drating = 1,1,1
        
        print("random_state : ",random_ls[j])
        
        aco_vrp = ACO_VRP(random_state=100)
        results_aco_vrp = get_analysis(aco_vrp,hotel,tur,timematrix,travel_days,dwaktu,dtarif,drating)
        random_node["aco_vrp"].append([results_aco_vrp[key] for key in ["fitness","run_time"]])

        aco_tsp = ACO_TSP(random_state=100)
        results_aco_tsp = get_analysis(aco_tsp,hotel,tur,timematrix,travel_days,dwaktu,dtarif,drating)
        random_node["aco_tsp"].append([results_aco_tsp[key] for key in ["fitness","run_time"]])

        haco_vrp = HACO_VRP(random_state=100)
        results_haco_vrp = get_analysis(haco_vrp,hotel,tur,timematrix,travel_days,dwaktu,dtarif,drating)
        random_node["haco_vrp"].append([results_haco_vrp[key] for key in ["fitness","run_time"]])

        haco_tsp = HACO_TSP(random_state=100)
        results_haco_tsp = get_analysis(haco_tsp,hotel,tur,timematrix,travel_days,dwaktu,dtarif,drating)
        random_node["haco_tsp"].append([results_haco_tsp[key] for key in ["fitness","run_time"]])
    
    for method in run_time_analysis:
        run_time_analysis[method].append(random_node[method])

# %% [code]
run_time_analysis

# %% [code]
result_to_xlsx(run_time_analysis,n,random_ls,"3_various_numbers_pois_all_1_haco2.xlsx")

# %% [markdown]
## DOI Combination

# %% [code]
def result_to_xlsx_doicombi(result,doi_ls,random_ls,filename):
    df_result = pd.DataFrame()
    for method in result:
        for i_doi in range(len(result[method])):
            res_method = result[method][i_doi]
            temp = {
                "random_seed" : random_ls,
                "fitness" : [],
                "fitness_1" : [],
                "fitness_2" : [],
                "fitness_3" : [],
                "poi_included" : [],
                "rating" : [],
                "tarif" : [],
                "total_duration" : [],
                "run_time" : [],
            }
            for res in res_method:
                temp["fitness"].append(res['fitness'])
                temp["fitness_1"].append(res['daily_fitness'][0])
                temp["fitness_2"].append(res['daily_fitness'][1])
                temp["fitness_3"].append(res['daily_fitness'][2])
                temp["poi_included"].append(res['poi_included'])
                temp["rating"].append(res['avg_rating'])
                temp["tarif"].append(res['total_tarif'])
                temp["total_duration"].append(res['total_duration'])
                temp["run_time"].append(res['run_time'])
            temp = pd.DataFrame(temp)
            temp['dwaktu'] = doi_ls[i_doi][0]
            temp['dtarif'] = doi_ls[i_doi][1]
            temp['drating'] = doi_ls[i_doi][2]
            temp['method'] = method
            temp['random_seed'] = random_ls
            df_result = pd.concat([df_result,temp])
    df_result.to_excel(filename,index=False)

# %% [code]
doi_ls = [[1,1,1],[1,1,0],[1,0,1],[0,1,1],[1,0,0],[0,0,1],[0,1,0]]
doi_analysis = {
    "aco_vrp": [],
    "aco_tsp": [],
    "haco_vrp": [],
    "haco_tsp": []
}

for i in doi_ls:
    print("DOI = ",i)
    random_ls = list(range(5,(5*50)+1,5))
    random_node = {
        "aco_vrp": [],
        "aco_tsp": [],
        "haco_vrp": [],
        "haco_tsp": [],
    }
    
    for j in range(len(random_ls)):
        # setting
        hotel,tur,timematrix = generate_data(n=30,random_state=random_ls[j])
        travel_days = 3
        dwaktu,dtarif,drating = i[0],i[1],i[2]
        
        print("random_state : ",random_ls[j])

        aco_vrp = ACO_VRP(random_state=100)
        results_aco_vrp = get_analysis(aco_vrp,hotel,tur,timematrix,travel_days,dwaktu,dtarif,drating)
        random_node["aco_vrp"].append(results_aco_vrp)

        aco_tsp = ACO_TSP(random_state=100)
        results_aco_tsp = get_analysis(aco_tsp,hotel,tur,timematrix,travel_days,dwaktu,dtarif,drating)
        random_node["aco_tsp"].append(results_aco_tsp)

        haco_vrp = HACO_VRP(random_state=100)
        results_haco_vrp = get_analysis(haco_vrp,hotel,tur,timematrix,travel_days,dwaktu,dtarif,drating)
        random_node["haco_vrp"].append(results_haco_vrp)

        haco_tsp = HACO_TSP(random_state=100)
        results_haco_tsp = get_analysis(haco_tsp,hotel,tur,timematrix,travel_days,dwaktu,dtarif,drating)
        random_node["haco_tsp"].append(results_haco_tsp)
        
    for method in doi_analysis:
        doi_analysis[method].append(random_node[method])

# %% [code]
doi_analysis

# %% [code]
result_to_xlsx_doicombi(doi_analysis,doi_ls,random_ls,"doi_combination_haco.xlsx")

# %% [markdown]
## Uji Statistik

# %% [code]
def uji_statistik(first_data,second_data,alternative="greater",first_data_name="first",second_data_name="second"):
    # first_data is the target data, e.g. the results of Hybrid ACS-BSO 
    # second_data is a list of results from other method
    # the test is using Wilcoxon Rank-Sum Test
    second_data_name = ["second" for i in range(len(second_data))] if second_data_name == "second" else second_data_name
    for i in range(len(second_data)):
        statistic, p_value = stats.ranksums(first_data, second_data[i],alternative=alternative)
        print(f"Wilcoxon Rank-Sum Test ({first_data_name} vs. {second_data_name[i]}):")
        print("Test Statistic:", statistic)
        print("p-value:", p_value)
        print("")

# %% [markdown]
### Power Analysis

# %% [code]
import numpy as np
from scipy.stats import ranksums

# Parameters for power analysis
alpha = 0.05         # Significance level
effect_size = 0.5    # Desired effect size (e.g., Cohen's d)

# Sample sizes for the two groups
n1 = 50
n2 = 50

# Number of simulations
num_simulations = 1000

# Count of rejections
reject_count = 0

# Perform power analysis through simulation
np.random.seed(42)
for _ in range(num_simulations):
    # Simulate data under the alternative hypothesis with the desired effect size
    group1 = np.random.normal(loc=0, scale=1, size=n1)
    group2 = np.random.normal(loc=effect_size, scale=1, size=n2)
    
    # Perform Wilcoxon rank-sum test
    _, p_value = ranksums(group1, group2)
    
    # Check if null hypothesis is rejected
    if p_value < alpha:
        reject_count += 1

# Calculate power
power = reject_count / num_simulations
print("Power:", power)


# %% [markdown]
### Method Comparison

# %% [code]
results_df = pd.read_excel("method_comparison_haco.xlsx")
results_df.head()

# %% [code]
results_df.groupby('method').mean()

# %% [code]
metrics = ["fitness"]

for metric in metrics:
    print("metric: ",metric)
    metrics = metric
    alternative = "greater" if metric in ["fitness","poi_included","rating"] else "less"
    first_data = results_df[results_df['method']=="haco_vrp"][metrics].values
    first_data_name = "haco_vrp"

    second_data = []
    second_data_name = []
    for method in results_df[~results_df['method'].isin(["haco_vrp"])]['method'].unique():
        second_data.append(results_df[results_df['method']==method][metrics].values)
        second_data_name.append(method)

    uji_statistik(first_data,second_data,alternative=alternative,first_data_name=first_data_name,second_data_name=second_data_name)

# %% [code]
results_df.groupby('method').mean().reset_index().to_excel("agg_method_comparison_haco.xlsx",index=False)

# %% [markdown]
### Results Comparison

# %% [code]
results_df1 = pd.read_excel("3_various_numbers_pois_all_1_haco.xlsx")
results_df2 = pd.read_excel("3_various_numbers_pois_all_1_haco2.xlsx")
results_df = pd.concat([results_df1,results_df2])
results_df = results_df.reset_index(drop=True)
results_df.head()

# %% [code]
results_df.groupby(['method','n']).mean()

# %% [code]
results_df.groupby(['method','n']).mean().to_excel('hana_results_comparison.xlsx')

# %% [code]
n = results_df['n'].unique()
n.sort()
metric = "fitness"
alternative = "greater"

for i in n:
    print("n: ",i)
    first_data = results_df[(results_df['method']=="haco_vrp")&(results_df['n']==i)][metric].values
    first_data_name = "haco_vrp"

    second_data = []
    second_data_name = []
    for method in results_df[results_df['method'] != "haco_vrp"]['method'].unique():
        second_data.append(results_df[(results_df['method']==method)&(results_df['n']==i)][metric].values)
        second_data_name.append(method)

    uji_statistik(first_data,second_data,alternative=alternative,first_data_name=first_data_name,second_data_name=second_data_name)

# %% [code]
n = results_df['n'].unique()
n.sort()
metric = "fitness"
alternative = "greater"

first_name = ['haco_vrp','aco_vrp']
second_name = ['haco_tsp','aco_tsp']

for i,j in zip(first_name,second_name):
    print(f"{i} VS {j}")
    for k in n:
        print("n: ",k)
        first_data = results_df[(results_df['method']==i)&(results_df['n']==k)][metric].values
        first_data_name = i

        second_data = [results_df[(results_df['method']==j)&(results_df['n']==k)][metric].values]
        second_data_name = [j]

        uji_statistik(first_data,second_data,alternative=alternative,first_data_name=first_data_name,second_data_name=second_data_name)

# %% [markdown]
### DOI Combination

# %% [code]
results_df = pd.read_excel("doi_combination_haco.xlsx")
results_df.head()

# %% [code]
results_df.groupby(['method','dwaktu','dtarif','drating']).mean().reset_index()

# %% [code]
results_df.groupby(['method','dwaktu','dtarif','drating']).mean().reset_index().to_excel('hana_doi_combination.xlsx',index=False)

# %% [code]
doi_ls

# %% [code]
doi_ls = [[1, 1, 1], [1, 1, 0], [1, 0, 1], [0, 1, 1], [1, 0, 0], [0, 0, 1], [0, 1, 0]]
metric = "fitness"
alternative = "greater"

for i in doi_ls:
    print("doi_combi: ",i)
    first_data = results_df[(results_df['method']=="haco_vrp")&
                            (results_df['dwaktu']==i[0])&
                            (results_df['dtarif']==i[1])&
                            (results_df['drating']==i[2])][metric].values
    first_data_name = "haco_vrp"

    second_data = []
    second_data_name = []
    for method in results_df[results_df['method'] != "haco_vrp"]['method'].unique():
        second_data.append(results_df[(results_df['method']==method)&
                                      (results_df['dwaktu']==i[0])&
                                      (results_df['dtarif']==i[1])&
                                      (results_df['drating']==i[2])][metric].values)
        second_data_name.append(method)

    uji_statistik(first_data,second_data,alternative=alternative,first_data_name=first_data_name,second_data_name=second_data_name)

# %% [code]
doi_ls = [[1, 1, 1], [1, 1, 0], [1, 0, 1], [0, 1, 1], [1, 0, 0], [0, 0, 1], [0, 1, 0]]
metric = "fitness"
alternative = "greater"

first_name = ['haco_vrp','aco_vrp']
second_name = ['haco_tsp','aco_tsp']

for i,j in zip(first_name,second_name):
    print(f"{i} VS {j}")
    for k in doi_ls:
        print("doi_combi: ",k)
        first_data = results_df[(results_df['method']==i)&
                                (results_df['dwaktu']==k[0])&
                                (results_df['dtarif']==k[1])&
                                (results_df['drating']==k[2])][metric].values
        first_data_name = i

        second_data = [results_df[(results_df['method']==j)&
                                  (results_df['dwaktu']==k[0])&
                                  (results_df['dtarif']==k[1])&
                                  (results_df['drating']==k[2])][metric].values]
        second_data_name = [j]

        uji_statistik(first_data,second_data,alternative=alternative,first_data_name=first_data_name,second_data_name=second_data_name)

# %% [code]


# %% [code]
