# Supplementary material for: KomoTrip: a multi-day travel itinerary recommendation method based on the discrete komodo mlipir algorithm
Source: PeerJ Comput Sci. 2025 Nov 12;11:e3350. doi: 10.7717/peerj-cs.3350 (PMC12704617; doi:10.7717/peerj-cs.3350)
Supplement: Supplemental Information 4 [file peerj-cs-11-3350-s004.zip › travel-itinerary-recommendation-main/Results_analysis_3_thesis_book.ipynb]

# %% [code]
from optimization.acs import ACS_VRP,ACS_TSP
from optimization.bso import BSO_VRP,BSO_TSP
from optimization.hybrid_acs_bso import ACSBSO_VRP,ACSBSO_TSP
from optimization.ga import GA_VRP
from optimization.sa import SA_VRP
from optimization.tabu_search import TS_VRP
from optimization.dka import DKA_VRP

from optimization.aco import ACO_VRP,ACO_TSP
from optimization.haco import HACO_VRP,HACO_TSP

from optimization.koneksi import ConDB

import sql_connection
import json
import time
import random
import datetime
import copy
import pandas as pd
import numpy as np

import matplotlib.pyplot as plt
from matplotlib.cm import get_cmap
from matplotlib.patches import FancyArrowPatch
import networkx as nx

import scipy.stats as stats
from scikit_posthocs import posthoc_dunn

import warnings
warnings.filterwarnings('ignore')

# %% [markdown]
# Generate Data

# %% [code]
def generate_data(n = 30, random_state = None):
    random.seed(random_state)
    query = """SELECT 
                    p.post_id,
                    p.post_type,
                    CASE
                        WHEN pj.pj_jam_buka = pj.pj_jam_tutup THEN "tutup"
                        ELSE "buka"
                    END AS is_operate
                FROM 
                    posts p
                LEFT JOIN
                    posts_jadwal pj
                    ON p.post_id = pj.pj_id_tempat AND pj.pj_hari = "minggu"
                """

    df_location = sql_connection.read_from_sql(query)
    
    tourid = df_location[(df_location['post_type']=="location")&
                         (df_location['is_operate'] != "tutup")]['post_id'].values.tolist()
    tourid = random.sample(tourid,n)
    idhotel = df_location[df_location['post_type']=="hotel"]['post_id'].values.tolist()
    idhotel = idhotel[random.randint(0,len(idhotel)-1)]
    
    db = ConDB()

    hotel = db.HotelbyID(idhotel)
    tur = db.WisatabyID(tourid)
    timematrix = db.TimeMatrixbyID(hotel._id,tourid)
    
    return hotel,tur,timematrix

# %% [code]
def read_dataset():
    query = """SELECT 
                    p.post_id AS `id`,
                    p.post_long AS `long`,
                    p.post_lat AS `lat`,
                    p.post_type AS `type` 
                FROM 
                    posts p"""
    df_dataset = sql_connection.read_from_sql(query)
    return df_dataset

# %% [markdown]
# Analisis


# %% [code]
def find_node(node_id,tour):
    for node in tour:
        if node._id == node_id:
            return node
    return False

def time_to_second(time):
    return (time.hour*3600)+(time.minute*60)+time.second

def diff_second_between_time(time_a,time_b):
    #input: time_a and time_b, datetime.time()
    #output: time_b - time_a, seconds (int)
    return time_to_second(time_b) - time_to_second(time_a)

def get_attribute_analysis(solution):
    days_needed = len(solution)
    poi_included = len(sum([sol["index"] for sol in solution],[]))
    avg_rating = sum(sum([sol["rating"] for sol in solution],[]))/poi_included
    total_tarif = sum(sum([sol["tarif"] for sol in solution],[]))
    total_duration = sum([diff_second_between_time(j[0],j[-1]) for j in [i['waktu'] for i in solution]])
    return days_needed,poi_included,avg_rating,total_tarif,total_duration

def get_analysis(model,hotel,tur,timematrix,travel_days,dwaktu,dtarif,drating):
    start = time.time()
    model.set_model(tour=tur,hotel=hotel,timematrix=timematrix,
                    travel_days=travel_days,
                    degree_waktu = dwaktu,degree_tarif = dtarif,degree_rating = drating)
    solution,fitness = model.construct_solution()[-2:]
    end = time.time()
    run_time = end-start
    
    daily_fitness = []
    for day in solution:
        daily_fitness.append(model.MAUT([day],use_penalty=False))
    days_needed,poi_included,avg_rating,total_tarif,total_duration = get_attribute_analysis(solution)
    results = {"solution":[sol["index"] for sol in solution],
               "fitness":fitness,
               "daily_fitness":daily_fitness,
               "days_needed":days_needed,
               "poi_included":poi_included,
               "avg_rating":avg_rating,
               "total_tarif":total_tarif,
               "total_duration":total_duration,
               "run_time":run_time}
    
    return results

# %% [code]
def get_detail_node_on_solution(solution):
    db = ConDB()
    node_solution = []
    for i in solution:
        nodes = db.WisatabyID(i)
        node_solution.append(nodes)
    return node_solution

def visualize_solution(solution_node,hotel):
    # Sample VRP data
    vrp_data = [[hotel]+sol+[hotel] for sol in solution_node]
    
    # Generate random node coordinates
    node_coords = {node._id: (float(node.long), float(node.lat)) for node in set(node for route in vrp_data for node in route)}  

    # Number of routes (you can calculate this)
    num_routes = len(vrp_data)

    # Create the plot
    fig, ax = plt.subplots(figsize=(12,9))

    # Define the colors for routes using a colormap
    cmap = plt.get_cmap('tab20', num_routes)

    for i, route in enumerate(vrp_data):
        x = [node_coords[node._id][0] for node in route]
        y = [node_coords[node._id][1] for node in route]
        color = cmap(i)  # Get the color for the route
        # Plot the nodes (scatter plot)
        ax.scatter(x, y, c=color, label=f'Route {i + 1}', s=100)

        for j in range(len(x) - 1):
            # Make the arrow heads larger by increasing mutation_scale
            arrow = FancyArrowPatch(
                (x[j], y[j]), (x[j + 1], y[j + 1]),
                arrowstyle='->', mutation_scale=15, color=color
            )
            ax.add_patch(arrow)

    # Set node 159 (start and end point) to black
    start_x, start_y = node_coords[hotel._id]
    ax.scatter(start_x, start_y, c='k', label='Hotel', s=100)

    # Add labels for nodes
    for node, (x, y) in node_coords.items():
        ax.annotate(str(node), (x, y), textcoords="offset points", xytext=(0, 10), ha='center')

    # Add legend
    ax.legend()

    plt.show()


# %% [markdown]
## Dataset visualization

# %% [code]
dataset = read_dataset()

# %% [code]
dataset.head()

# %% [code]
dataset['long'] = dataset['long'].astype("float")
dataset['lat'] = dataset['lat'].astype("float")

dataset.loc[dataset['type'] == 'location','type'] = 'POI'

# %% [code]
# Create graph
G = nx.Graph()

# Add nodes with types
for idx, row in dataset.iterrows():
    G.add_node(row['id'], pos=(row['long'], row['lat']), type=row['type'])

# Add edges, ensuring that hotels do not connect to other hotels
for i in G.nodes():
    for j in G.nodes():
        if i < j:  # To avoid duplicate edges
            type_i = G.nodes[i]['type']
            type_j = G.nodes[j]['type']
            # Add edge only if at least one of the nodes is not a hotel
            if not (type_i == 'hotel' and type_j == 'hotel'):
                G.add_edge(i, j)


# Get positions
pos = nx.get_node_attributes(G, 'pos')

# Draw nodes and edges with different colors for types
plt.figure(figsize=(8, 5))

# Draw POIs and hotels with different colors
nx.draw_networkx_nodes(G, pos, nodelist=[n for n, d in G.nodes(data=True) if d['type'] == 'POI'], 
                       node_color='red', edgecolors='black', label='POI', node_size=200)
nx.draw_networkx_nodes(G, pos, nodelist=[n for n, d in G.nodes(data=True) if d['type'] == 'hotel'], 
                       node_color='blue', edgecolors='black', label='Hotel', node_size=200)
nx.draw_networkx_edges(G, pos, edge_color='gray')
# nx.draw_networkx_labels(G, pos, labels={n: str(n) for n in G.nodes()})

# Add axis labels
plt.xlabel('Longitude')
plt.ylabel('Latitude')

# Create legend
hotel_patch = mpatches.Patch(color='blue', label='Hotel')
poi_patch = mpatches.Patch(color='red', label='POI')
plt.legend(handles=[hotel_patch, poi_patch])

# Show plot
plt.axis(True)
plt.show()


# %% [code]
import folium

df = dataset.copy()

# Initialize the map centered around the average coordinates
center_lat = df['lat'].mean()
center_long = df['long'].mean()
m = folium.Map(location=[center_lat, center_long], zoom_start=12)

# Add POI markers
for _, row in df[df['type'] == 'POI'].iterrows():
    folium.Marker(
        location=[row['lat'], row['long']],
        popup=f"POI ID: {row['id']}",
        icon=folium.Icon(color='red', icon='info-sign')
    ).add_to(m)

# Add Hotel markers
for _, row in df[df['type'] == 'hotel'].iterrows():
    folium.Marker(
        location=[row['lat'], row['long']],
        popup=f"Hotel ID: {row['id']}",
        icon=folium.Icon(color='blue', icon='info-sign')
    ).add_to(m)

# Save the map to an HTML file
m.save("map.html")


# %% [markdown]
## 50 random nodes

# %% [code]
def result_to_xlsx_rd_nodes(result,random_ls,filename):
    df = pd.DataFrame()
    for method in result:
        res_method = result[method]
        df_method = {
            "random_seed" : random_ls,
            "fitness" : [],
            "fitness_1" : [],
            "fitness_2" : [],
            "fitness_3" : [],
            "poi_included" : [],
            "rating" : [],
            "tarif" : [],
            "total_duration" : [],
            "run_time" : [],
        }
        for res in res_method:
            df_method["fitness"].append(res['fitness'])
            df_method["fitness_1"].append(res['daily_fitness'][0])
            df_method["fitness_2"].append(res['daily_fitness'][1])
            df_method["fitness_3"].append(res['daily_fitness'][2])
            df_method["poi_included"].append(res['poi_included'])
            df_method["rating"].append(res['avg_rating'])
            df_method["tarif"].append(res['total_tarif'])
            df_method["total_duration"].append(res['total_duration'])
            df_method["run_time"].append(res['run_time'])
        df_method = pd.DataFrame(df_method)
        df_method['method'] = method
        df = pd.concat([df,df_method])
    df.to_excel(filename,index=False)

# %% [markdown]
### All DOI 1

# %% [code]
len(list(range(5,(5*50)+1,5)))

# %% [code]
random_ls = list(range(5,(5*50)+1,5))
random_node_analysis ={
    "acsbso_vrp": [],
    "ga_vrp": [],
    "ts_vrp": [],
    "sa_vrp": [],
}
for i in range(len(random_ls)):
    # setting
    hotel,tur,timematrix = generate_data(n=30,random_state=random_ls[i]) #random state 50 blacklist
    travel_days = 3
    dwaktu,dtarif,drating = 1,1,1
    
    print("random state = ",random_ls[i])
    
    acsbso_vrp = ACSBSO_VRP(random_state=100)
    results_acsbso_vrp = get_analysis(acsbso_vrp,hotel,tur,timematrix,travel_days,dwaktu,dtarif,drating)
    random_node_analysis["acsbso_vrp"].append(results_acsbso_vrp)
    
    ga_vrp = GA_VRP(random_state=100)
    results_ga_vrp = get_analysis(ga_vrp,hotel,tur,timematrix,travel_days,dwaktu,dtarif,drating)
    random_node_analysis["ga_vrp"].append(results_ga_vrp)

    ts_vrp = TS_VRP(random_state=100)
    results_ts_vrp = get_analysis(ts_vrp,hotel,tur,timematrix,travel_days,dwaktu,dtarif,drating)
    random_node_analysis["ts_vrp"].append(results_ts_vrp)

    sa_vrp = SA_VRP(random_state=100)
    results_sa_vrp = get_analysis(sa_vrp,hotel,tur,timematrix,travel_days,dwaktu,dtarif,drating)
    random_node_analysis["sa_vrp"].append(results_sa_vrp)

# %% [code]
random_node_analysis

# %% [code]
result_to_xlsx_rd_nodes(random_node_analysis,random_ls,"50_random_nodes_alldoi_1_vrp.xlsx")

# %% [code]
random_ls = list(range(5,(5*50)+1,5))
random_node_analysis ={
    "acsbso_vrp": [],
    "acs_vrp": [],
    "bso_vrp": [],
}
for i in range(len(random_ls)):
    # setting
    hotel,tur,timematrix = generate_data(n=30,random_state=random_ls[i]) #random state 50 blacklist
    travel_days = 3
    dwaktu,dtarif,drating = 1,1,1
    
    print("random state = ",random_ls[i])
    
    acsbso_vrp = ACSBSO_VRP(random_state=100)
    results_acsbso_vrp = get_analysis(acsbso_vrp,hotel,tur,timematrix,travel_days,dwaktu,dtarif,drating)
    random_node_analysis["acsbso_vrp"].append(results_acsbso_vrp)
    
    acs_vrp = ACS_VRP(random_state=100)
    results_acs_vrp = get_analysis(acs_vrp,hotel,tur,timematrix,travel_days,dwaktu,dtarif,drating)
    random_node_analysis["acs_vrp"].append(results_acs_vrp)

    bso_vrp = BSO_VRP(random_state=100)
    results_bso_vrp = get_analysis(bso_vrp,hotel,tur,timematrix,travel_days,dwaktu,dtarif,drating)
    random_node_analysis["bso_vrp"].append(results_bso_vrp)

# %% [code]
random_node_analysis

# %% [code]
result_to_xlsx_rd_nodes(random_node_analysis,random_ls,"50_random_nodes_alldoi_1_vrp_2.xlsx")

# %% [code]
random_ls = list(range(5,(5*50)+1,5))
random_node_analysis ={
    "acsbso_tsp": [],
    "acs_tsp": [],
    "bso_tsp": [],
}
for i in range(len(random_ls)):
    # setting
    hotel,tur,timematrix = generate_data(n=30,random_state=random_ls[i]) #random state 50 blacklist
    travel_days = 3
    dwaktu,dtarif,drating = 1,1,1
    
    print("random state = ",random_ls[i])
    
    acsbso_tsp = ACSBSO_TSP(random_state=100)
    results_acsbso_tsp = get_analysis(acsbso_tsp,hotel,tur,timematrix,travel_days,dwaktu,dtarif,drating)
    random_node_analysis["acsbso_tsp"].append(results_acsbso_tsp)
    
    acs_tsp = ACS_TSP(random_state=100)
    results_acs_tsp = get_analysis(acs_tsp,hotel,tur,timematrix,travel_days,dwaktu,dtarif,drating)
    random_node_analysis["acs_tsp"].append(results_acs_tsp)

    bso_tsp = BSO_TSP(random_state=100)
    results_bso_tsp = get_analysis(bso_tsp,hotel,tur,timematrix,travel_days,dwaktu,dtarif,drating)
    random_node_analysis["bso_tsp"].append(results_bso_tsp)

# %% [code]
random_node_analysis

# %% [code]
result_to_xlsx_rd_nodes(random_node_analysis,random_ls,"50_random_nodes_alldoi_1_tsp.xlsx")

# %% [markdown]
### Travel Duration 1, other 0

# %% [code]
random_ls = [10,20,30,40,50,60,70,80,90,100]
random_node_analysis ={
    "acsbso_vrp": [],
    "ga_vrp": [],
    "ts_vrp": [],
    "sa_vrp": [],
    "dka_vrp": []
}
for i in range(len(random_ls)):
    # setting
    hotel,tur,timematrix = generate_data(n=30,random_state=random_ls[i]) #random state 50 blacklist
    travel_days = 3
    dwaktu,dtarif,drating = 1,0,0
    
    print("random state = ",random_ls[i])
    
    acsbso_vrp = ACSBSO_VRP(random_state=100)
    results_acsbso_vrp = get_analysis(acsbso_vrp,hotel,tur,timematrix,travel_days,dwaktu,dtarif,drating)
    random_node_analysis["acsbso_vrp"].append(results_acsbso_vrp)
    
    ga_vrp = GA_VRP(random_state=100)
    results_ga_vrp = get_analysis(ga_vrp,hotel,tur,timematrix,travel_days,dwaktu,dtarif,drating)
    random_node_analysis["ga_vrp"].append(results_ga_vrp)

    ts_vrp = TS_VRP(random_state=100)
    results_ts_vrp = get_analysis(ts_vrp,hotel,tur,timematrix,travel_days,dwaktu,dtarif,drating)
    random_node_analysis["ts_vrp"].append(results_ts_vrp)

    sa_vrp = SA_VRP(random_state=100)
    results_sa_vrp = get_analysis(sa_vrp,hotel,tur,timematrix,travel_days,dwaktu,dtarif,drating)
    random_node_analysis["sa_vrp"].append(results_sa_vrp)
    
    dka_vrp = DKA_VRP(random_state=100)
    results_dka_vrp = get_analysis(dka_vrp,hotel,tur,timematrix,travel_days,dwaktu,dtarif,drating)
    random_node_analysis["dka_vrp"].append(results_dka_vrp)

# %% [code]
random_node_analysis

# %% [markdown]
### Tarif 1, other 0

# %% [code]
random_ls = list(range(5,(5*50)+1,5))
random_node_analysis ={
    "acsbso_vrp": [],
    "ga_vrp": [],
    "ts_vrp": [],
    "sa_vrp": [],
}
for i in range(len(random_ls)):
    # setting
    hotel,tur,timematrix = generate_data(n=30,random_state=random_ls[i])
    travel_days = 3
    dwaktu,dtarif,drating = 0,1,0
    
    print("random state = ",random_ls[i])
    
    acsbso_vrp = ACSBSO_VRP(random_state=100)
    results_acsbso_vrp = get_analysis(acsbso_vrp,hotel,tur,timematrix,travel_days,dwaktu,dtarif,drating)
    random_node_analysis["acsbso_vrp"].append(results_acsbso_vrp)
    
    ga_vrp = GA_VRP(random_state=100)
    results_ga_vrp = get_analysis(ga_vrp,hotel,tur,timematrix,travel_days,dwaktu,dtarif,drating)
    random_node_analysis["ga_vrp"].append(results_ga_vrp)

    ts_vrp = TS_VRP(random_state=100)
    results_ts_vrp = get_analysis(ts_vrp,hotel,tur,timematrix,travel_days,dwaktu,dtarif,drating)
    random_node_analysis["ts_vrp"].append(results_ts_vrp)

    sa_vrp = SA_VRP(random_state=100)
    results_sa_vrp = get_analysis(sa_vrp,hotel,tur,timematrix,travel_days,dwaktu,dtarif,drating)
    random_node_analysis["sa_vrp"].append(results_sa_vrp)

# %% [code]
random_node_analysis

# %% [code]
result_to_xlsx_rd_nodes(random_node_analysis,random_ls,"50_random_nodes_dtarif_1_vrp.xlsx")

# %% [markdown]
### Rating 1, other 0

# %% [code]
random_ls = list(range(5,(5*50)+1,5))
random_node_analysis ={
    "acsbso_vrp": [],
    "ga_vrp": [],
    "ts_vrp": [],
    "sa_vrp": [],
}
for i in range(len(random_ls)):
    # setting
    hotel,tur,timematrix = generate_data(n=30,random_state=random_ls[i])
    travel_days = 3
    dwaktu,dtarif,drating = 0,0,1
    
    print("random state = ",random_ls[i])
    
    acsbso_vrp = ACSBSO_VRP(random_state=100)
    results_acsbso_vrp = get_analysis(acsbso_vrp,hotel,tur,timematrix,travel_days,dwaktu,dtarif,drating)
    random_node_analysis["acsbso_vrp"].append(results_acsbso_vrp)
    
    ga_vrp = GA_VRP(random_state=100)
    results_ga_vrp = get_analysis(ga_vrp,hotel,tur,timematrix,travel_days,dwaktu,dtarif,drating)
    random_node_analysis["ga_vrp"].append(results_ga_vrp)

    ts_vrp = TS_VRP(random_state=100)
    results_ts_vrp = get_analysis(ts_vrp,hotel,tur,timematrix,travel_days,dwaktu,dtarif,drating)
    random_node_analysis["ts_vrp"].append(results_ts_vrp)

    sa_vrp = SA_VRP(random_state=100)
    results_sa_vrp = get_analysis(sa_vrp,hotel,tur,timematrix,travel_days,dwaktu,dtarif,drating)
    random_node_analysis["sa_vrp"].append(results_sa_vrp)

# %% [code]
random_node_analysis

# %% [code]
result_to_xlsx_rd_nodes(random_node_analysis,random_ls,"50_random_nodes_drating_1_vrp.xlsx")

# %% [markdown]
## 87 POIs

# %% [code]
def result_to_xlsx(result,n,filename,columns = ["fitness","run_time"]):
    df_result = pd.DataFrame()
    for i in result:
        temp = pd.DataFrame(result[i],columns=columns)
        temp['n'] = n
        temp['method'] = i
        df_result = pd.concat([df_result,temp])
    df_result.to_excel(filename,index=False)

# %% [markdown]
### All DOIs 1

# %% [code]
n = list(range(5,87+1,1))
run_time_analysis = {
    "acsbso_vrp": [],
    "acs_vrp": [],
    "bso_vrp": [],
}
max_runtime = 100*60 #100 minutes
for i in n:
    # setting
    hotel,tur,timematrix = generate_data(n=i,random_state=30)
    travel_days = 3
    dwaktu,dtarif,drating = 1,1,1
    
    print("n = ",i)
    
    if len(run_time_analysis["acsbso_vrp"])==0 or run_time_analysis["acsbso_vrp"][-1][-1] < max_runtime:
        acsbso_vrp = ACSBSO_VRP(random_state=100)
        results_acsbso_vrp = get_analysis(acsbso_vrp,hotel,tur,timematrix,travel_days,dwaktu,dtarif,drating)
        run_time_analysis["acsbso_vrp"].append([results_acsbso_vrp[key] for key in ["fitness","run_time"]])
    
    if len(run_time_analysis["acs_vrp"])==0 or run_time_analysis["acs_vrp"][-1][-1] < max_runtime:
        acs_vrp = ACS_VRP(random_state=100)
        results_acs_vrp = get_analysis(acs_vrp,hotel,tur,timematrix,travel_days,dwaktu,dtarif,drating)
        run_time_analysis["acs_vrp"].append([results_acs_vrp[key] for key in ["fitness","run_time"]])
    
    if len(run_time_analysis["bso_vrp"])==0 or run_time_analysis["bso_vrp"][-1][-1] < max_runtime:
        bso_vrp = BSO_VRP(random_state=100)
        results_bso_vrp = get_analysis(bso_vrp,hotel,tur,timematrix,travel_days,dwaktu,dtarif,drating)
        run_time_analysis["bso_vrp"].append([results_bso_vrp[key] for key in ["fitness","run_time"]])

# %% [code]
run_time_analysis

# %% [code]
result_to_xlsx(run_time_analysis,n,"3_various_numbers_pois_all_1_alln.xlsx")

# %% [markdown]
### Travel duration analysis (doi travel duration 1, other 0)

# %% [code]
n = [45,50,55,60,65,70,75,80,87]
travel_duration_analysis ={
    "acsbso_vrp": [],
    "ga_vrp": [],
    "ts_vrp": [],
    "sa_vrp": [],
}

for i in n:
    # setting
    hotel,tur,timematrix = generate_data(n=i,random_state=30)
    travel_days = 999
    dwaktu,dtarif,drating = 1,0,0
    
    print("n = ",i)
    
    acsbso_vrp = ACSBSO_VRP(random_state=100)
    results_acsbso_vrp = get_analysis(acsbso_vrp,hotel,tur,timematrix,travel_days,dwaktu,dtarif,drating)
    travel_duration_analysis["acsbso_vrp"].append([results_acsbso_vrp[key] for key in ["total_duration","days_needed"]])

    ga_vrp = GA_VRP(random_state=100)
    results_ga_vrp = get_analysis(ga_vrp,hotel,tur,timematrix,travel_days,dwaktu,dtarif,drating)
    travel_duration_analysis["ga_vrp"].append([results_ga_vrp[key] for key in ["total_duration","days_needed"]])

    ts_vrp = TS_VRP(random_state=100)
    results_ts_vrp = get_analysis(ts_vrp,hotel,tur,timematrix,travel_days,dwaktu,dtarif,drating)
    travel_duration_analysis["ts_vrp"].append([results_ts_vrp[key] for key in ["total_duration","days_needed"]])

    sa_vrp = SA_VRP(random_state=100)
    results_sa_vrp = get_analysis(sa_vrp,hotel,tur,timematrix,travel_days,dwaktu,dtarif,drating)
    travel_duration_analysis["sa_vrp"].append([results_sa_vrp[key] for key in ["total_duration","days_needed"]])

# %% [code]
travel_duration_analysis

# %% [code]
result_to_xlsx(travel_duration_analysis,n,"various_numbers_pois_dwaktu_1.xlsx",columns=["total_travel_duration","days_needed"])

# %% [markdown]
### Tarif 1, other 0

# %% [code]
n = [5,10,15,20,25,30,35,40,45,50,55,60,65,70,75,80,87]
run_time_analysis = {
    "acsbso_vrp": [],
    "acs_vrp": [],
    "bso_vrp": [],
    "acsbso_tsp": []
}
max_runtime = 100*60 #100 minutes
for i in n:
    # setting
    hotel,tur,timematrix = generate_data(n=i,random_state=30)
    travel_days = 3
    dwaktu,dtarif,drating = 0,1,0
    
    print("n = ",i)
    
    if len(run_time_analysis["acsbso_vrp"])==0 or run_time_analysis["acsbso_vrp"][-1][-1] < max_runtime:
        acsbso_vrp = ACSBSO_VRP(random_state=100)
        results_acsbso_vrp = get_analysis(acsbso_vrp,hotel,tur,timematrix,travel_days,dwaktu,dtarif,drating)
        run_time_analysis["acsbso_vrp"].append([results_acsbso_vrp[key] for key in ["fitness","run_time"]])
    
    if len(run_time_analysis["acs_vrp"])==0 or run_time_analysis["acs_vrp"][-1][-1] < max_runtime:
        acs_vrp = ACS_VRP(random_state=100)
        results_acs_vrp = get_analysis(acs_vrp,hotel,tur,timematrix,travel_days,dwaktu,dtarif,drating)
        run_time_analysis["acs_vrp"].append([results_acs_vrp[key] for key in ["fitness","run_time"]])
    
    if len(run_time_analysis["bso_vrp"])==0 or run_time_analysis["bso_vrp"][-1][-1] < max_runtime:
        bso_vrp = BSO_VRP(random_state=100)
        results_bso_vrp = get_analysis(bso_vrp,hotel,tur,timematrix,travel_days,dwaktu,dtarif,drating)
        run_time_analysis["bso_vrp"].append([results_bso_vrp[key] for key in ["fitness","run_time"]])
        
    if len(run_time_analysis["acsbso_tsp"])==0 or run_time_analysis["acsbso_tsp"][-1][-1] < max_runtime:
        acsbso_tsp = ACSBSO_TSP(random_state=100)
        results_acsbso_tsp = get_analysis(acsbso_tsp,hotel,tur,timematrix,travel_days,dwaktu,dtarif,drating)
        run_time_analysis["acsbso_tsp"].append([results_acsbso_tsp[key] for key in ["fitness","run_time"]])

# %% [code]
run_time_analysis

# %% [code]
result_to_xlsx(run_time_analysis,n,"3_various_numbers_pois_dtarif_1.xlsx")

# %% [markdown]
### Rating 1, other 0

# %% [code]
n = [5,10,15,20,25,30,35,40,45,50,55,60,65,70,75,80,87]
run_time_analysis = {
    "acsbso_vrp": [],
    "acs_vrp": [],
    "bso_vrp": [],
    "acsbso_tsp": []
}
max_runtime = 100*60 #100 minutes
for i in n:
    # setting
    hotel,tur,timematrix = generate_data(n=i,random_state=30)
    travel_days = 3
    dwaktu,dtarif,drating = 0,0,1
    
    print("n = ",i)
    
    if len(run_time_analysis["acsbso_vrp"])==0 or run_time_analysis["acsbso_vrp"][-1][-1] < max_runtime:
        acsbso_vrp = ACSBSO_VRP(random_state=100)
        results_acsbso_vrp = get_analysis(acsbso_vrp,hotel,tur,timematrix,travel_days,dwaktu,dtarif,drating)
        run_time_analysis["acsbso_vrp"].append([results_acsbso_vrp[key] for key in ["fitness","run_time"]])
    
    if len(run_time_analysis["acs_vrp"])==0 or run_time_analysis["acs_vrp"][-1][-1] < max_runtime:
        acs_vrp = ACS_VRP(random_state=100)
        results_acs_vrp = get_analysis(acs_vrp,hotel,tur,timematrix,travel_days,dwaktu,dtarif,drating)
        run_time_analysis["acs_vrp"].append([results_acs_vrp[key] for key in ["fitness","run_time"]])
    
    if len(run_time_analysis["bso_vrp"])==0 or run_time_analysis["bso_vrp"][-1][-1] < max_runtime:
        bso_vrp = BSO_VRP(random_state=100)
        results_bso_vrp = get_analysis(bso_vrp,hotel,tur,timematrix,travel_days,dwaktu,dtarif,drating)
        run_time_analysis["bso_vrp"].append([results_bso_vrp[key] for key in ["fitness","run_time"]])
        
    if len(run_time_analysis["acsbso_tsp"])==0 or run_time_analysis["acsbso_tsp"][-1][-1] < max_runtime:
        acsbso_tsp = ACSBSO_TSP(random_state=100)
        results_acsbso_tsp = get_analysis(acsbso_tsp,hotel,tur,timematrix,travel_days,dwaktu,dtarif,drating)
        run_time_analysis["acsbso_tsp"].append([results_acsbso_tsp[key] for key in ["fitness","run_time"]])

# %% [code]
run_time_analysis

# %% [code]
result_to_xlsx(run_time_analysis,n,"3_various_numbers_pois_drating_1.xlsx")

# %% [markdown]
## Uji Statistik

# %% [code]
def uji_statistik(first_data,second_data,alternative="greater",first_data_name="first",second_data_name="second"):
    # first_data is the target data, e.g. the results of Hybrid ACS-BSO 
    # second_data is a list of results from other method
    # the test is using Wilcoxon Rank-Sum Test
    second_data_name = ["second" for i in range(len(second_data))] if second_data_name == "second" else second_data_name
    for i in range(len(second_data)):
        statistic, p_value = stats.ranksums(first_data, second_data[i],alternative=alternative)
        print(f"Wilcoxon Rank-Sum Test ({first_data_name} vs. {second_data_name[i]}):")
        print("Test Statistic:", statistic)
        print("p-value:", p_value)
        print("")

# %% [markdown]
### Power Analysis

# %% [code]
import numpy as np
from scipy.stats import ranksums

# Parameters for power analysis
alpha = 0.05         # Significance level
effect_size = 0.5    # Desired effect size (e.g., Cohen's d)

# Sample sizes for the two groups
n1 = 50
n2 = 50

# Number of simulations
num_simulations = 1000

# Count of rejections
reject_count = 0

# Perform power analysis through simulation
np.random.seed(42)
for _ in range(num_simulations):
    # Simulate data under the alternative hypothesis with the desired effect size
    group1 = np.random.normal(loc=0, scale=1, size=n1)
    group2 = np.random.normal(loc=effect_size, scale=1, size=n2)
    
    # Perform Wilcoxon rank-sum test
    _, p_value = ranksums(group1, group2)
    
    # Check if null hypothesis is rejected
    if p_value < alpha:
        reject_count += 1

# Calculate power
power = reject_count / num_simulations
print("Power:", power)


# %% [markdown]
### General Performance

# %% [code]
results_df = pd.read_excel("50_random_nodes_alldoi_1_vrp.xlsx")
results_df.head()

# %% [code]
results_df.groupby('method').mean()

# %% [code]
metrics = ["fitness","poi_included","rating","tarif","total_duration"]

for metric in metrics:
    print("metric: ",metric)
    metrics = metric
    alternative = "greater" if metric in ["fitness","poi_included","rating"] else "less"
    first_data = results_df[results_df['method']=="acsbso_vrp"][metrics].values
    first_data_name = "acsbso_vrp"

    second_data = []
    second_data_name = []
    for method in results_df[~results_df['method'].isin(["acsbso_vrp","acsbso_tsp"])]['method'].unique():
        second_data.append(results_df[results_df['method']==method][metrics].values)
        second_data_name.append(method)

    uji_statistik(first_data,second_data,alternative=alternative,first_data_name=first_data_name,second_data_name=second_data_name)

# %% [code]
df_latex = results_df.copy()
df_latex = df_latex.drop(['fitness_1','fitness_2','fitness_3','run_time'],axis=1)
df_latex = df_latex[['method','random_seed','fitness','poi_included','rating','tarif','total_duration']]

df_latex['total_duration'] = df_latex['total_duration']/3600
# df_latex['rating'] = round(df_latex['rating'],2)
# df_latex['fitness'] = round(df_latex['fitness'],4)

df_latex = df_latex.rename(columns={'method':'Method',
                                    'random_seed':'Random Seed',
                                    'fitness':'Fitness',
                                    'poi_included':'The Number of POIs Included',
                                    'rating':'Average Rating',
                                    'tarif':'Total Cost (IDR)',
                                    'total_duration':'Total Travel Duration (Hours)'})

df_latex.loc[df_latex['Method'] == 'acsbso_vrp','Method'] = 'Hybrid ACS-BSO'
df_latex.loc[df_latex['Method'] == 'sa_vrp','Method'] = 'SA'
df_latex.loc[df_latex['Method'] == 'ts_vrp','Method'] = 'TS'
df_latex.loc[df_latex['Method'] == 'ga_vrp','Method'] = 'GA'

df_latex = df_latex.groupby(['Method','Random Seed']).max()

print(df_latex.style.format({'Fitness':'{:.4f}',
                            'Total Travel Duration (Hours)':'{:.2f}',
                             'Average Rating':'{:.2f}'
                            }).to_latex(environment='longtable',
                        clines='all;data',
                        hrules=False,
                        position='H',
                        multirow_align="t",
                        column_format="|l|m{1.5cm}|m{1.5cm}|m{1.5cm}|m{1.5cm}|m{1.5cm}|m{1.5cm}|",
                        caption="The Value for each Metrics of 50 Sets of Random POIs for General Performance",
                        label = "tbl:appndx_general_performance"))

# %% [code]


# %% [markdown]
### Attribute Analysis

# %% [markdown]
#### Travel Duration

# %% [code]
n = np.array([5,10,15,20,25,30,35,40])
acsbso = np.array([24540,62580,90840,119940,150480,173400,213180,245760])/n
ga = np.array([24540,64260,95760,129360,161400,190500,229680,273240])/n
ts = np.array([24540,63660,92220,126360,155100,175620,228360,268140])/n
sa = np.array([27120,69900,109680,134640,171420,196500,251820,286980])/n

# %% [code]
first_data = acsbso
second_data = [ga,ts,sa]
alternative = 'less'
uji_statistik(first_data,second_data,alternative=alternative,first_data_name=first_data_name,second_data_name=second_data_name)

# %% [code]
td_acsbso = np.array([24540,62580,90840,119940,150480,173400,213180,245760])/3600
td_ga = np.array([24540,64260,95760,129360,161400,190500,229680,273240])/3600
td_ts = np.array([24540,63660,92220,126360,155100,175620,228360,268140])/3600
td_sa = np.array([27120,69900,109680,134640,171420,196500,251820,286980])/3600

dn_acsbso = np.array([1,2,3,3,4,5,5,6])
dn_ga = np.array([1,2,3,4,4,5,6,7])
dn_ts = np.array([1,2,3,4,4,5,6,7])
dn_sa = np.array([1,2,3,4,4,5,6,7])

df_td = pd.DataFrame({
    "N":n,
    "GA":td_ga.round(2),
    "TS":td_ts.round(2),
    "SA":td_sa.round(2),
    "Hybrid ACS-BSO":td_acsbso.round(2)
})

df_dn = pd.DataFrame({
    "N":n,
    "GA":dn_ga,
    "TS":dn_ts,
    "SA":dn_sa,
    "Hybrid ACS-BSO":dn_acsbso
})

# %% [code]
df_td_dn_2 = pd.read_excel("various_numbers_pois_dwaktu_1.xlsx")
df_td_dn_2['total_travel_duration'] = df_td_dn_2['total_travel_duration']/3600
df_td_dn_2['total_travel_duration'] = df_td_dn_2['total_travel_duration'].round(2)

df_td_2 = pd.DataFrame({
    "N":df_td_dn_2[df_td_dn_2['method']=='acsbso_vrp']['n'].values,
    "GA":df_td_dn_2[df_td_dn_2['method']=='ga_vrp']['total_travel_duration'].values,
    "TS":df_td_dn_2[df_td_dn_2['method']=='ts_vrp']['total_travel_duration'].values,
    "SA":df_td_dn_2[df_td_dn_2['method']=='sa_vrp']['total_travel_duration'].values,
    "Hybrid ACS-BSO":df_td_dn_2[df_td_dn_2['method']=='acsbso_vrp']['total_travel_duration'].values
})

df_dn_2 = pd.DataFrame({
    "N":df_td_dn_2[df_td_dn_2['method']=='acsbso_vrp']['n'].values,
    "GA":df_td_dn_2[df_td_dn_2['method']=='ga_vrp']['days_needed'].values,
    "TS":df_td_dn_2[df_td_dn_2['method']=='ts_vrp']['days_needed'].values,
    "SA":df_td_dn_2[df_td_dn_2['method']=='sa_vrp']['days_needed'].values,
    "Hybrid ACS-BSO":df_td_dn_2[df_td_dn_2['method']=='acsbso_vrp']['days_needed'].values
})

# %% [raw]
# df_latex = all_1_df[['n']].drop_duplicates().sort_values('n',ascending=True).copy()
df_latex.columns = ['N']
df_latex['f_acsbso_vrp'] = all_1_df[all_1_df['method']=='acsbso_vrp'].sort_values('n')['fitness'].values
df_latex['f_acs_vrp'] = all_1_df[all_1_df['method']=='acs_vrp'].sort_values('n')['fitness'].values
df_latex['f_bso_vrp'] = all_1_df[all_1_df['method']=='bso_vrp'].sort_values('n')['fitness'].values
df_latex['r_acsbso_vrp'] = all_1_df[all_1_df['method']=='acsbso_vrp'].sort_values('n')['run_time'].values
df_latex['r_acs_vrp'] = all_1_df[all_1_df['method']=='acs_vrp'].sort_values('n')['run_time'].values
df_latex['r_bso_vrp'] = all_1_df[all_1_df['method']=='bso_vrp'].sort_values('n')['run_time'].values

df_latex = df_latex.set_index('N')
columns = [('Fitness','Hybrid ACS-BSO'),
          ('Fitness','ACS'),
          ('Fitness','BSO'),
          ('Running Time','Hybrid ACS-BSO'),
          ('Running Time','ACS'),
          ('Running Time','BSO')]
df_latex.columns = pd.MultiIndex.from_tuples(columns)

print(df_latex.style.to_latex(environment='longtable',
                        hrules=False,
                        multicol_align = "c",
                        position='H',
                        clines="all;data",
                        column_format="|c|m{1.5cm}|m{1.5cm}|m{1.5cm}|m{1.5cm}|m{1.5cm}|m{1.5cm}|",
                        caption="Fitness Values and Running Times Over Various Numbers of POIs",
                        label = "tab:appndx_hybrid_vs_standalone"))

# %% [code]
df_td = pd.concat([df_td,df_td_2])
df_dn = pd.concat([df_dn,df_dn_2])

# %% [code]
df_latex = df_td.merge(df_dn,how='inner',on='N')

df_latex = df_latex.set_index('N')
columns = [('Total Travel Duration (hours)','Hybrid ACS-BSO'),
          ('Total Travel Duration (hours)','GA'),
          ('Total Travel Duration (hours)','TS'),
          ('Total Travel Duration (hours)','SA'),
          ('Days Needed','Hybrid ACS-BSO'),
          ('Days Needed','GA'),
          ('Days Needed','TS'),
          ('Days Needed','SA')]
df_latex.columns = pd.MultiIndex.from_tuples(columns)

print(df_latex.style.to_latex(environment='table',
                        hrules=False,
                        multicol_align = "c",
                        position='H',
                        clines="all;data",
                        column_format="|c|m{1.3cm}|c|c|c|m{1.3cm}|c|c|c|",
                        caption="Travel Duration and Days Needed to Visit All POIs (5 to 87 POIs)",
                        label = "tab:appndx_attr_travel_duration"))

# %% [code]
df_latex

# %% [code]
df_td

# %% [code]
df_dn

# %% [markdown]
#### Tarif

# %% [code]
results_df = pd.read_excel("50_random_nodes_dtarif_1_vrp.xlsx")
results_df.head()

# %% [code]
results_df.groupby('method').mean()

# %% [code]
metrics = ["fitness","poi_included","tarif"]

for metric in metrics:
    print("metric: ",metric)
    metrics = metric
    alternative = "greater" if metric in ["fitness","poi_included","rating"] else "less"
    first_data = results_df[results_df['method']=="acsbso_vrp"][metrics].values
    first_data_name = "acsbso_vrp"

    second_data = []
    second_data_name = []
    for method in results_df[~results_df['method'].isin(["acsbso_vrp","acsbso_tsp"])]['method'].unique():
        second_data.append(results_df[results_df['method']==method][metrics].values)
        second_data_name.append(method)

    uji_statistik(first_data,second_data,alternative=alternative,first_data_name=first_data_name,second_data_name=second_data_name)

# %% [code]
df_latex = results_df.copy()
df_latex = df_latex[['method','random_seed','fitness','tarif']]

df_latex = df_latex.rename(columns={'method':'Method',
                                    'random_seed':'Random Seed',
                                    'fitness':'Fitness',
                                    'tarif':'Total Cost (IDR)',
                                    })

df_latex.loc[df_latex['Method'] == 'acsbso_vrp','Method'] = 'Hybrid ACS-BSO'
df_latex.loc[df_latex['Method'] == 'sa_vrp','Method'] = 'SA'
df_latex.loc[df_latex['Method'] == 'ts_vrp','Method'] = 'TS'
df_latex.loc[df_latex['Method'] == 'ga_vrp','Method'] = 'GA'

df_latex = df_latex.groupby(['Method','Random Seed']).max()

print(df_latex.style.format({'Fitness':'{:.4f}'}).to_latex(environment='longtable',
                        clines='all;data',
                        hrules=False,
                        position='H',
                        multirow_align="t",
                        column_format="|l|m{1.5cm}|m{1.5cm}|m{1.5cm}|",
                        caption="The Value for each Metrics of 50 Sets of Random POIs for Cost Attribute Analysis",
                        label = "tbl:appndx_attr_cost"))

# %% [markdown]
#### Rating

# %% [code]
results_df = pd.read_excel("50_random_nodes_drating_1_vrp.xlsx")
results_df.head()

# %% [code]
results_df.groupby('method').mean()

# %% [code]
metrics = ["fitness","poi_included","rating"]

for metric in metrics:
    print("metric: ",metric)
    metrics = metric
    alternative = "greater" if metric in ["fitness","poi_included","rating"] else "less"
    first_data = results_df[results_df['method']=="acsbso_vrp"][metrics].values
    first_data_name = "acsbso_vrp"

    second_data = []
    second_data_name = []
    for method in results_df[~results_df['method'].isin(["acsbso_vrp","acsbso_tsp"])]['method'].unique():
        second_data.append(results_df[results_df['method']==method][metrics].values)
        second_data_name.append(method)

    uji_statistik(first_data,second_data,alternative=alternative,first_data_name=first_data_name,second_data_name=second_data_name)

# %% [code]
df_latex = results_df.copy()
df_latex = df_latex[['method','random_seed','fitness','rating']]

df_latex = df_latex.rename(columns={'method':'Method',
                                    'random_seed':'Random Seed',
                                    'fitness':'Fitness',
                                    'rating':'Average Rating',
                                    })

df_latex.loc[df_latex['Method'] == 'acsbso_vrp','Method'] = 'Hybrid ACS-BSO'
df_latex.loc[df_latex['Method'] == 'sa_vrp','Method'] = 'SA'
df_latex.loc[df_latex['Method'] == 'ts_vrp','Method'] = 'TS'
df_latex.loc[df_latex['Method'] == 'ga_vrp','Method'] = 'GA'

df_latex = df_latex.groupby(['Method','Random Seed']).max()

print(df_latex.style.format({'Fitness':'{:.4f}',
                            'Average Rating':'{:.2f}'}).to_latex(environment='longtable',
                        clines='all;data',
                        hrules=False,
                        position='H',
                        multirow_align="t",
                        column_format="|c|m{1.5cm}|m{1.5cm}|m{1.5cm}|",
                        caption="The Value for each Metrics of 50 Sets of Random POIs for Rating Attribute Analysis",
                        label = "tbl:appndx_attr_rating"))

# %% [markdown]
### Hybrid vs Standalone

# %% [code]
all_1_df = pd.read_excel("3_various_numbers_pois_all_1_alln.xlsx")
# all_1_df = all_1_df[all_1_df['n']>=5]
# waktu_1_df = pd.read_excel("3_various_numbers_pois_dwaktu_1.xlsx")
# tarif_1_df = pd.read_excel("3_various_numbers_pois_dtarif_1.xlsx")
# rating_1_df = pd.read_excel("3_various_numbers_pois_drating_1.xlsx")

# %% [code]
metrics = ["fitness"]

for metric in metrics:
    print("metric: ",metric)
    metrics = metric
    alternative = "greater" if metric in ["fitness","poi_included","rating"] else "less"
    first_data = all_1_df[all_1_df['method']=="acsbso_vrp"][metrics].values
    first_data_name = "acsbso_vrp"

    second_data = []
    second_data_name = []
    for method in all_1_df[~all_1_df['method'].isin(["acsbso_vrp","acsbso_tsp"])]['method'].unique():
        second_data.append(all_1_df[all_1_df['method']==method][metrics].values)
        second_data_name.append(method)

    uji_statistik(first_data,second_data,alternative=alternative,first_data_name=first_data_name,second_data_name=second_data_name)

# %% [code]
df_latex = all_1_df[['n']].drop_duplicates().sort_values('n',ascending=True).copy()
df_latex.columns = ['N']
df_latex['f_acsbso_vrp'] = all_1_df[all_1_df['method']=='acsbso_vrp'].sort_values('n')['fitness'].values
df_latex['f_acs_vrp'] = all_1_df[all_1_df['method']=='acs_vrp'].sort_values('n')['fitness'].values
df_latex['f_bso_vrp'] = all_1_df[all_1_df['method']=='bso_vrp'].sort_values('n')['fitness'].values
df_latex['r_acsbso_vrp'] = all_1_df[all_1_df['method']=='acsbso_vrp'].sort_values('n')['run_time'].values
df_latex['r_acs_vrp'] = all_1_df[all_1_df['method']=='acs_vrp'].sort_values('n')['run_time'].values
df_latex['r_bso_vrp'] = all_1_df[all_1_df['method']=='bso_vrp'].sort_values('n')['run_time'].values

df_latex = df_latex.set_index('N')
columns = [('Fitness','Hybrid ACS-BSO'),
          ('Fitness','ACS'),
          ('Fitness','BSO'),
          ('Running Time','Hybrid ACS-BSO'),
          ('Running Time','ACS'),
          ('Running Time','BSO')]
df_latex.columns = pd.MultiIndex.from_tuples(columns)

print(df_latex.style.to_latex(environment='longtable',
                        hrules=False,
                        multicol_align = "c",
                        position='H',
                        clines="all;data",
                        column_format="|c|m{1.5cm}|m{1.5cm}|m{1.5cm}|m{1.5cm}|m{1.5cm}|m{1.5cm}|",
                        caption="Fitness Values and Running Times Over Various Numbers of POIs",
                        label = "tab:appndx_hybrid_vs_standalone"))

# %% [markdown]
## VRP vs TSP

# %% [code]
results_vrp = pd.read_excel("50_random_nodes_alldoi_1_vrp_2.xlsx")
results_vrp.head()

# %% [code]
results_vrp.groupby('method').mean()

# %% [code]
results_tsp = pd.read_excel("50_random_nodes_alldoi_1_tsp.xlsx")
results_tsp.head()

# %% [code]
results_tsp.groupby('method').mean()

# %% [code]
metrics = ["fitness",'fitness_1','fitness_2','fitness_3']

first_data_name = results_vrp['method'].unique()
first_data_name.sort()
second_data_name = results_tsp['method'].unique()
second_data_name.sort()

for first_name,second_name in zip(first_data_name,second_data_name):
    for metric in metrics:
        print("metric: ",metric)
        alternative = "greater"
        first_data = results_vrp[results_vrp['method']==first_name][metric].values
        first_data_name = first_name
        
        second_data = [results_tsp[results_tsp['method']==second_name][metric].values]
        second_data_name = [second_name]
        
        uji_statistik(first_data,second_data,alternative=alternative,first_data_name=first_data_name,second_data_name=second_data_name)
    print("")


# %% [code]
df_latex = pd.concat([results_vrp[['method','random_seed','fitness_1','fitness_2','fitness_3','fitness']].copy(),
                     results_tsp[['method','random_seed','fitness_1','fitness_2','fitness_3','fitness']].copy()])

df_latex = df_latex.rename(columns={'method':'Method',
                                    'random_seed':'Random Seed',
                                    'fitness_1':'Fitness Day 1',
                                    'fitness_2':'Fitness Day 2',
                                    'fitness_3':'Fitness Day 3',
                                    'fitness':'Ovr. Fitness'})

df_latex.loc[df_latex['Method'] == 'acsbso_vrp','Method'] = 'Hybrid ACS-BSO - VRP'
df_latex.loc[df_latex['Method'] == 'acs_vrp','Method'] = 'ACS - VRP'
df_latex.loc[df_latex['Method'] == 'bso_vrp','Method'] = 'BSO - VRP'
df_latex.loc[df_latex['Method'] == 'acsbso_tsp','Method'] = 'Hybrid ACS-BSO - TSP'
df_latex.loc[df_latex['Method'] == 'acs_tsp','Method'] = 'ACS - TSP'
df_latex.loc[df_latex['Method'] == 'bso_tsp','Method'] = 'BSO - TSP'

df_latex = df_latex.groupby(['Method','Random Seed']).max()

print(df_latex.style.format({'Fitness Day 1':'{:.4f}',
                             'Fitness Day 2':'{:.4f}',
                             'Fitness Day 3':'{:.4f}',
                             'Ovr. Fitness':'{:.4f}',
                            }).to_latex(environment='longtable',
                        clines='all;data',
                        hrules=False,
                        position='H',
                        multirow_align="t",
                        column_format="|l|m{1.5cm}|m{1.5cm}|m{1.5cm}|m{1.5cm}|m{1.5cm}|",
                        caption="Daily and Overall Fitness Values of 50 Sets of Random POIs for VRP and TSP Approaches",
                        label = "tab:appndx_vrp_vs_tsp_approaches"))

# %% [code]
