# Supplementary material for: KomoTrip: a multi-day travel itinerary recommendation method based on the discrete komodo mlipir algorithm
Source: PeerJ Comput Sci. 2025 Nov 12;11:e3350. doi: 10.7717/peerj-cs.3350 (PMC12704617; doi:10.7717/peerj-cs.3350)
Supplement: Supplemental Information 4 [file peerj-cs-11-3350-s004.zip › travel-itinerary-recommendation-main/Results_analysis_paper.ipynb]

# %% [markdown]
# Results Analysis

# %% [code]
from optimization.acs import ACS_VRP,ACS_TSP
from optimization.bso import BSO_VRP,BSO_TSP
from optimization.hybrid_acs_bso import ACSBSO_VRP,ACSBSO_TSP
from optimization.ga import GA_VRP
from optimization.sa import SA_VRP
from optimization.tabu_search import TS_VRP
from optimization.dka import DKA_VRP

from optimization.aco import ACO_VRP,ACO_TSP
from optimization.haco import HACO_VRP,HACO_TSP

from optimization.koneksi import ConDB

import sql_connection
import json
import time
import random
import datetime
import copy

import matplotlib.pyplot as plt
from matplotlib.cm import get_cmap
from matplotlib.patches import FancyArrowPatch

import warnings
warnings.filterwarnings('ignore')

# %% [markdown]
## Generate Data

# %% [code]
def generate_data(n = 30, random_state = None):
    random.seed(random_state)
    query = """SELECT 
                    p.post_id,
                    p.post_type,
                    CASE
                        WHEN pj.pj_jam_buka = pj.pj_jam_tutup THEN "tutup"
                        ELSE "buka"
                    END AS is_operate
                FROM 
                    posts p
                LEFT JOIN
                    posts_jadwal pj
                    ON p.post_id = pj.pj_id_tempat AND pj.pj_hari = "minggu"
                """

    df_location = sql_connection.read_from_sql(query)
    
    tourid = df_location[(df_location['post_type']=="location")&
                         (df_location['is_operate'] != "tutup")]['post_id'].values.tolist()
    tourid = random.sample(tourid,n)
    idhotel = df_location[df_location['post_type']=="hotel"]['post_id'].values.tolist()
    idhotel = idhotel[random.randint(0,len(idhotel)-1)]
    
    db = ConDB()

    hotel = db.HotelbyID(idhotel)
    tur = db.WisatabyID(tourid)
    timematrix = db.TimeMatrixbyID(hotel._id,tourid)
    
    return hotel,tur,timematrix

# %% [markdown]
## Analisis
scenario analisis:
1. semua degree 1, 30 pois, 3 hari wisata, all method cek fitness, travel duration, total tarif, rata-rata rating, poi included, running time
2. semua degree 1, 0, 5-10-15-20-25-30 pois, 3 hari wisata, all method, cek running time
3. degree travel duration 1 sisanya 0, 5-10-15-20-25-30 pois, 365 hari wisata, all method, cek travel duration and travel days
4. degree tarif 1 sisanya 0, 30 pois, 3 hari wisata, all method, cek total tarif
5. degree rating 1 sisanya 0, 30 pois, 3 hari wisata, all method, cek rata rata rating

story:
1. overview: jelasin dulu secara keseluruhan dengan scenario analisis no. 1 terus breakdown best model dengan beberapa random berbeda dan running time nya

# %% [code]
def find_node(node_id,tour):
    for node in tour:
        if node._id == node_id:
            return node
    return False

def time_to_second(time):
    return (time.hour*3600)+(time.minute*60)+time.second

def diff_second_between_time(time_a,time_b):
    #input: time_a and time_b, datetime.time()
    #output: time_b - time_a, seconds (int)
    return time_to_second(time_b) - time_to_second(time_a)

def get_attribute_analysis(solution):
    days_needed = len(solution)
    poi_included = len(sum([sol["index"] for sol in solution],[]))
    avg_rating = sum(sum([sol["rating"] for sol in solution],[]))/poi_included
    total_tarif = sum(sum([sol["tarif"] for sol in solution],[]))
    total_duration = sum([diff_second_between_time(j[0],j[-1]) for j in [i['waktu'] for i in solution]])
    return days_needed,poi_included,avg_rating,total_tarif,total_duration

def get_analysis(model,hotel,tur,timematrix,travel_days,dwaktu,dtarif,drating):
    start = time.time()
    model.set_model(tour=tur,hotel=hotel,timematrix=timematrix,
                    travel_days=travel_days,
                    degree_waktu = dwaktu,degree_tarif = dtarif,degree_rating = drating)
    solution,fitness = model.construct_solution()[-2:]
    end = time.time()
    run_time = end-start
    
    daily_fitness = []
    for day in solution:
        daily_fitness.append(model.MAUT([day],use_penalty=False))
    days_needed,poi_included,avg_rating,total_tarif,total_duration = get_attribute_analysis(solution)
    results = {"solution":[sol["index"] for sol in solution],
               "fitness":fitness,
               "daily_fitness":daily_fitness,
               "days_needed":days_needed,
               "poi_included":poi_included,
               "avg_rating":avg_rating,
               "total_tarif":total_tarif,
               "total_duration":total_duration,
               "run_time":run_time}
    
    return results

# %% [code]
def get_detail_node_on_solution(solution):
    db = ConDB()
    node_solution = []
    for i in solution:
        nodes = db.WisatabyID(i)
        node_solution.append(nodes)
    return node_solution

def visualize_solution(solution_node,hotel):
    # Sample VRP data
    vrp_data = [[hotel]+sol+[hotel] for sol in solution_node]
    
    # Generate random node coordinates
    node_coords = {node._id: (float(node.long), float(node.lat)) for node in set(node for route in vrp_data for node in route)}  

    # Number of routes (you can calculate this)
    num_routes = len(vrp_data)

    # Create the plot
    fig, ax = plt.subplots(figsize=(12,9))

    # Define the colors for routes using a colormap
    cmap = plt.get_cmap('tab20', num_routes)

    for i, route in enumerate(vrp_data):
        x = [node_coords[node._id][0] for node in route]
        y = [node_coords[node._id][1] for node in route]
        color = cmap(i)  # Get the color for the route
        # Plot the nodes (scatter plot)
        ax.scatter(x, y, c=color, label=f'Route {i + 1}', s=100)

        for j in range(len(x) - 1):
            # Make the arrow heads larger by increasing mutation_scale
            arrow = FancyArrowPatch(
                (x[j], y[j]), (x[j + 1], y[j + 1]),
                arrowstyle='->', mutation_scale=15, color=color
            )
            ax.add_patch(arrow)

    # Set node 159 (start and end point) to black
    start_x, start_y = node_coords[hotel._id]
    ax.scatter(start_x, start_y, c='k', label='Hotel', s=100)

    # Add labels for nodes
    for node, (x, y) in node_coords.items():
        ax.annotate(str(node), (x, y), textcoords="offset points", xytext=(0, 10), ha='center')

    # Add legend
    ax.legend()

    plt.show()


# %% [markdown]
### 1. Overview

# %% [code]
# setting
hotel,tur,timematrix = generate_data(n=30,random_state=30)
travel_days = 3
dwaktu,dtarif,drating = 1,1,1

# %% [code]
tur

# %% [code]
print("ACS - VRP")
acs_vrp = ACS_VRP(random_state=100)
results_acs_vrp = get_analysis(acs_vrp,hotel,tur,timematrix,travel_days,dwaktu,dtarif,drating)
results_acs_vrp

# %% [code]
print("ACS - TSP")
acs_tsp = ACS_TSP(random_state=100)
results_acs_tsp = get_analysis(acs_tsp,hotel,tur,timematrix,travel_days,dwaktu,dtarif,drating)
results_acs_tsp

# %% [code]
print("BSO - VRP")
bso_vrp = BSO_VRP(random_state=100)
results_bso_vrp = get_analysis(bso_vrp,hotel,tur,timematrix,travel_days,dwaktu,dtarif,drating)
results_bso_vrp

# %% [code]
print("BSO - TSP")
bso_tsp = BSO_TSP(random_state=100)
results_bso_tsp = get_analysis(bso_tsp,hotel,tur,timematrix,travel_days,dwaktu,dtarif,drating)
results_bso_tsp

# %% [code]
print("Hybrid ACS-BSO - VRP")
acsbso_vrp = ACSBSO_VRP(random_state=100)
results_acsbso_vrp = get_analysis(acsbso_vrp,hotel,tur,timematrix,travel_days,dwaktu,dtarif,drating)
results_acsbso_vrp

# %% [code]
print("Hybrid ACS-BSO - TSP")
acsbso_tsp = ACSBSO_TSP(random_state=100)
results_acsbso_tsp = get_analysis(acsbso_tsp,hotel,tur,timematrix,travel_days,dwaktu,dtarif,drating)
results_acsbso_tsp

# %% [code]
print("GA - VRP")
ga_vrp = GA_VRP(random_state=100)
results_ga_vrp = get_analysis(ga_vrp,hotel,tur,timematrix,travel_days,dwaktu,dtarif,drating)
results_ga_vrp

# %% [code]
print("TS - VRP")
ts_vrp = TS_VRP(random_state=100)
results_ts_vrp = get_analysis(ts_vrp,hotel,tur,timematrix,travel_days,dwaktu,dtarif,drating)
results_ts_vrp

# %% [code]
print("SA - VRP")
sa_vrp = SA_VRP(random_state=100)
results_sa_vrp = get_analysis(sa_vrp,hotel,tur,timematrix,travel_days,dwaktu,dtarif,drating)
results_sa_vrp

# %% [code]
print("DKA - VRP")
dka_vrp = DKA_VRP(random_state=100)
results_dka_vrp = get_analysis(dka_vrp,hotel,tur,timematrix,travel_days,dwaktu,dtarif,drating)
results_dka_vrp

# %% [code]
print("ACO - VRP")
aco_vrp = ACO_VRP(random_state=100)
results_aco_vrp = get_analysis(aco_vrp,hotel,tur,timematrix,travel_days,dwaktu,dtarif,drating)
results_aco_vrp

# %% [code]
print("ACO - TSP")
aco_tsp = ACO_TSP(random_state=100)
results_aco_tsp = get_analysis(aco_tsp,hotel,tur,timematrix,travel_days,dwaktu,dtarif,drating)
results_aco_tsp

# %% [code]
print("HACO - VRP")
haco_vrp = HACO_VRP(random_state=100)
results_haco_vrp = get_analysis(haco_vrp,hotel,tur,timematrix,travel_days,dwaktu,dtarif,drating)
results_haco_vrp

# %% [code]
print("HACO - TSP")
haco_tsp = HACO_TSP(random_state=100)
results_haco_tsp = get_analysis(haco_tsp,hotel,tur,timematrix,travel_days,dwaktu,dtarif,drating)
results_haco_tsp

# %% [markdown]
### 2. Overview: Variasi hasil berdasarkan node yang berbeda

# %% [code]
random_ls = [10,30,60,80,100]
random_node_analysis ={
    "acs_vrp": [],
    "acs_tsp": [],
    "bso_vrp": [],
    "bso_tsp": [],
    "acsbso_vrp": [],
    "acsbso_tsp": []
}
for i in range(len(random_ls)):
    # setting
    hotel,tur,timematrix = generate_data(n=30,random_state=random_ls[i]) #random state 50 blacklist
    travel_days = 3
    dwaktu,dtarif,drating = 1,1,1
    
    print("random state = ",random_ls[i])

    acs_vrp = ACS_VRP(random_state=100)
    results_acs_vrp = get_analysis(acs_vrp,hotel,tur,timematrix,travel_days,dwaktu,dtarif,drating)
    random_node_analysis["acs_vrp"].append(results_acs_vrp)
    
    acs_tsp = ACS_TSP(random_state=100)
    results_acs_tsp = get_analysis(acs_tsp,hotel,tur,timematrix,travel_days,dwaktu,dtarif,drating)
    random_node_analysis["acs_tsp"].append(results_acs_tsp)
    
    bso_vrp = BSO_VRP(random_state=100)
    results_bso_vrp = get_analysis(bso_vrp,hotel,tur,timematrix,travel_days,dwaktu,dtarif,drating)
    random_node_analysis["bso_vrp"].append(results_bso_vrp)
    
    bso_tsp = BSO_TSP(random_state=100)
    results_bso_tsp = get_analysis(bso_tsp,hotel,tur,timematrix,travel_days,dwaktu,dtarif,drating)
    random_node_analysis["bso_tsp"].append(results_bso_tsp)
    
    acsbso_vrp = ACSBSO_VRP(random_state=100)
    results_acsbso_vrp = get_analysis(acsbso_vrp,hotel,tur,timematrix,travel_days,dwaktu,dtarif,drating)
    random_node_analysis["acsbso_vrp"].append(results_acsbso_vrp)
    
    acsbso_tsp = ACSBSO_TSP(random_state=100)
    results_acsbso_tsp = get_analysis(acsbso_tsp,hotel,tur,timematrix,travel_days,dwaktu,dtarif,drating)
    random_node_analysis["acsbso_tsp"].append(results_acsbso_tsp)

# %% [code]
random_node_analysis

# %% [code]
random_ls = [10,30,60,80,100]
random_node_analysis ={
    "acs_vrp": [],
    "acs_tsp": [],
    "bso_vrp": [],
    "bso_tsp": [],
    "acsbso_vrp": [],
    "acsbso_tsp": []
}
for i in range(len(random_ls)):
    # setting
    hotel,tur,timematrix = generate_data(n=30,random_state=random_ls[i]) #random state 50 blacklist
    travel_days = 3
    dwaktu,dtarif,drating = 1,1,1
    
    print("random state = ",random_ls[i])

    acs_vrp = ACS_VRP(random_state=100)
    results_acs_vrp = get_analysis(acs_vrp,hotel,tur,timematrix,travel_days,dwaktu,dtarif,drating)
    random_node_analysis["acs_vrp"].append(results_acs_vrp)
    
    acs_tsp = ACS_TSP(random_state=100)
    results_acs_tsp = get_analysis(acs_tsp,hotel,tur,timematrix,travel_days,dwaktu,dtarif,drating)
    random_node_analysis["acs_tsp"].append(results_acs_tsp)
    
    bso_vrp = BSO_VRP(random_state=100)
    results_bso_vrp = get_analysis(bso_vrp,hotel,tur,timematrix,travel_days,dwaktu,dtarif,drating)
    random_node_analysis["bso_vrp"].append(results_bso_vrp)
    
    bso_tsp = BSO_TSP(random_state=100)
    results_bso_tsp = get_analysis(bso_tsp,hotel,tur,timematrix,travel_days,dwaktu,dtarif,drating)
    random_node_analysis["bso_tsp"].append(results_bso_tsp)
    
    acsbso_vrp = ACSBSO_VRP(random_state=100)
    results_acsbso_vrp = get_analysis(acsbso_vrp,hotel,tur,timematrix,travel_days,dwaktu,dtarif,drating)
    random_node_analysis["acsbso_vrp"].append(results_acsbso_vrp)
    
    acsbso_tsp = ACSBSO_TSP(random_state=100)
    results_acsbso_tsp = get_analysis(acsbso_tsp,hotel,tur,timematrix,travel_days,dwaktu,dtarif,drating)
    random_node_analysis["acsbso_tsp"].append(results_acsbso_tsp)

# %% [code]
random_node_analysis

# %% [code]
random_ls = [10,30,60,80,100]
random_node_analysis ={
    "ga_vrp": [],
    "ts_vrp": [],
    "sa_vrp": [],
}
for i in range(len(random_ls)):
    # setting
    hotel,tur,timematrix = generate_data(n=30,random_state=random_ls[i]) #random state 50 blacklist
    travel_days = 3
    dwaktu,dtarif,drating = 1,1,1
    
    print("random state = ",random_ls[i])

    ga_vrp = GA_VRP(random_state=100)
    results_ga_vrp = get_analysis(ga_vrp,hotel,tur,timematrix,travel_days,dwaktu,dtarif,drating)
    random_node_analysis["ga_vrp"].append(results_ga_vrp)

    ts_vrp = TS_VRP(random_state=100)
    results_ts_vrp = get_analysis(ts_vrp,hotel,tur,timematrix,travel_days,dwaktu,dtarif,drating)
    random_node_analysis["ts_vrp"].append(results_ts_vrp)

    sa_vrp = SA_VRP(random_state=100)
    results_sa_vrp = get_analysis(sa_vrp,hotel,tur,timematrix,travel_days,dwaktu,dtarif,drating)
    random_node_analysis["sa_vrp"].append(results_sa_vrp)


# %% [code]
random_ls = [10,30,60,80,100]
random_node_analysis ={
    "dka_vrp": []
}
for i in range(len(random_ls)):
    # setting
    hotel,tur,timematrix = generate_data(n=30,random_state=random_ls[i]) #random state 50 blacklist
    travel_days = 3
    dwaktu,dtarif,drating = 1,1,1
    
    print("random state = ",random_ls[i])

    dka_vrp = DKA_VRP(random_state=100)
    results_dka_vrp = get_analysis(dka_vrp,hotel,tur,timematrix,travel_days,dwaktu,dtarif,drating)
    random_node_analysis["dka_vrp"].append(results_dka_vrp)

# %% [code]
random_node_analysis

# %% [markdown]
#### random_node_analysis

# %% [code]
random_ls = [10,30,60,80,100]
random_node_analysis = {
    "aco_vrp": [],
    "aco_tsp": [],
    "haco_vrp": [],
    "haco_tsp": []
}
for i in range(len(random_ls)):
    # setting
    hotel,tur,timematrix = generate_data(n=30,random_state=random_ls[i]) #random state 50 blacklist
    travel_days = 3
    dwaktu,dtarif,drating = 1,1,1
    
    print("random state = ",random_ls[i])

    aco_vrp = ACO_VRP(random_state=100)
    results_aco_vrp = get_analysis(aco_vrp,hotel,tur,timematrix,travel_days,dwaktu,dtarif,drating)
    random_node_analysis["aco_vrp"].append(results_aco_vrp)
    
    aco_tsp = ACO_TSP(random_state=100)
    results_aco_tsp = get_analysis(aco_tsp,hotel,tur,timematrix,travel_days,dwaktu,dtarif,drating)
    random_node_analysis["aco_tsp"].append(results_aco_tsp)
    
    haco_vrp = HACO_VRP(random_state=100)
    results_haco_vrp = get_analysis(haco_vrp,hotel,tur,timematrix,travel_days,dwaktu,dtarif,drating)
    random_node_analysis["haco_vrp"].append(results_haco_vrp)
    
    haco_tsp = HACO_TSP(random_state=100)
    results_haco_tsp = get_analysis(haco_tsp,hotel,tur,timematrix,travel_days,dwaktu,dtarif,drating)
    random_node_analysis["haco_tsp"].append(results_haco_tsp)

# %% [code]
random_node_analysis

# %% [markdown]
### 3. Overview: Visualization

# %% [code]
# setting
hotel,tur,timematrix = generate_data(n=30,random_state=30)
travel_days = 3
dwaktu,dtarif,drating = 1,1,1

# %% [code]
print("Hybrid ACS-BSO - VRP")
acsbso_vrp = ACSBSO_VRP(random_state=100)
results_acsbso_vrp = get_analysis(acsbso_vrp,hotel,tur,timematrix,travel_days,dwaktu,dtarif,drating)
results_acsbso_vrp

# %% [code]
sol_node = get_detail_node_on_solution(results_acsbso_vrp['solution'])
visualize_solution(sol_node,hotel)

# %% [code]
print("ACS - VRP")
acs_vrp = ACS_VRP(random_state=100)
results_acs_vrp = get_analysis(acs_vrp,hotel,tur,timematrix,travel_days,dwaktu,dtarif,drating)
results_acs_vrp

# %% [code]
sol_node = get_detail_node_on_solution(results_acs_vrp['solution'])
visualize_solution(sol_node,hotel)

# %% [code]
print("Hybrid ACS-BSO - TSP")
acsbso_tsp = ACSBSO_TSP(random_state=100)
results_acsbso_tsp = get_analysis(acsbso_tsp,hotel,tur,timematrix,travel_days,dwaktu,dtarif,drating)
results_acsbso_tsp

# %% [code]
sol_node = get_detail_node_on_solution(results_acsbso_tsp['solution'])
visualize_solution(sol_node,hotel)

# %% [code]
print("HACO - VRP")
haco_vrp = HACO_VRP(random_state=100)
results_haco_vrp = get_analysis(haco_vrp,hotel,tur,timematrix,travel_days,dwaktu,dtarif,drating)
results_haco_vrp

# %% [code]
sol_node = get_detail_node_on_solution(results_haco_vrp['solution'])
visualize_solution(sol_node,hotel)

# %% [markdown]
### 4. Fitness in Several DOI Combination

# %% [code]
doi_ls = [[1,1,1],[1,1,0],[1,0,1],[0,1,1],[1,0,0],[0,0,1],[0,1,0]]
doi_analysis = {
    "aco_vrp": [],
    "aco_tsp": [],
    "haco_vrp": [],
    "haco_tsp": []
}

for i in doi_ls:
    # setting
    hotel,tur,timematrix = generate_data(n=30,random_state=30)
    travel_days = 3
    dwaktu,dtarif,drating = i[0],i[1],i[2]
    
    print("DOI = ",i)
    
    aco_vrp = ACO_VRP(random_state=100)
    results_aco_vrp = get_analysis(aco_vrp,hotel,tur,timematrix,travel_days,dwaktu,dtarif,drating)
    doi_analysis["aco_vrp"].append(results_aco_vrp)

    aco_tsp = ACO_TSP(random_state=100)
    results_aco_tsp = get_analysis(aco_tsp,hotel,tur,timematrix,travel_days,dwaktu,dtarif,drating)
    doi_analysis["aco_tsp"].append(results_aco_tsp)

    haco_vrp = HACO_VRP(random_state=100)
    results_haco_vrp = get_analysis(haco_vrp,hotel,tur,timematrix,travel_days,dwaktu,dtarif,drating)
    doi_analysis["haco_vrp"].append(results_haco_vrp)

    haco_tsp = HACO_TSP(random_state=100)
    results_haco_tsp = get_analysis(haco_tsp,hotel,tur,timematrix,travel_days,dwaktu,dtarif,drating)
    doi_analysis["haco_tsp"].append(results_haco_tsp)

# %% [code]
doi_analysis

# %% [code]
doi_ls = [[1,1,1],[1,1,0],[1,0,1],[0,1,1],[1,0,0],[0,0,1],[0,1,0]]
doi_analysis = {
    "aco_tsp": [],
    "haco_tsp": []
}

for i in doi_ls:
    # setting
    hotel,tur,timematrix = generate_data(n=30,random_state=30)
    travel_days = 3
    dwaktu,dtarif,drating = i[0],i[1],i[2]
    
    print("DOI = ",i)

    aco_tsp = ACO_TSP(random_state=100)
    results_aco_tsp = get_analysis(aco_tsp,hotel,tur,timematrix,travel_days,dwaktu,dtarif,drating)
    doi_analysis["aco_tsp"].append(results_aco_tsp)

    haco_tsp = HACO_TSP(random_state=100)
    results_haco_tsp = get_analysis(haco_tsp,hotel,tur,timematrix,travel_days,dwaktu,dtarif,drating)
    doi_analysis["haco_tsp"].append(results_haco_tsp)

# %% [code]
doi_analysis

# %% [markdown]
### 5. Running Time

# %% [code]
n = [5,10,15,20,25,30,35,40,45,50,55,60,65,70,75,80,87]
run_time_analysis = {
    "acs_vrp": [],
    "acs_tsp": [],
    "bso_vrp": [],
    "bso_tsp": [],
    "acsbso_vrp": [],
    "acsbso_tsp": []
}
max_runtime = 100*60 #100 minutes
for i in n:
    # setting
    hotel,tur,timematrix = generate_data(n=i,random_state=30)
    travel_days = 3
    dwaktu,dtarif,drating = 1,1,1
    
    print("n = ",i)
    
    if len(run_time_analysis["acs_vrp"])==0 or run_time_analysis["acs_vrp"][-1] < max_runtime:
        acs_vrp = ACS_VRP(random_state=100)
        results_acs_vrp = get_analysis(acs_vrp,hotel,tur,timematrix,travel_days,dwaktu,dtarif,drating)
        run_time_analysis["acs_vrp"].append(results_acs_vrp["run_time"])
    
    if len(run_time_analysis["acs_tsp"])==0 or run_time_analysis["acs_tsp"][-1] < max_runtime:
        acs_tsp = ACS_TSP(random_state=100)
        results_acs_tsp = get_analysis(acs_tsp,hotel,tur,timematrix,travel_days,dwaktu,dtarif,drating)
        run_time_analysis["acs_tsp"].append(results_acs_tsp["run_time"])
    
    if len(run_time_analysis["bso_vrp"])==0 or run_time_analysis["bso_vrp"][-1] < max_runtime:
        bso_vrp = BSO_VRP(random_state=100)
        results_bso_vrp = get_analysis(bso_vrp,hotel,tur,timematrix,travel_days,dwaktu,dtarif,drating)
        run_time_analysis["bso_vrp"].append(results_bso_vrp["run_time"])
    
    if len(run_time_analysis["bso_tsp"])==0 or run_time_analysis["bso_tsp"][-1] < max_runtime:
        bso_tsp = BSO_TSP(random_state=100)
        results_bso_tsp = get_analysis(bso_tsp,hotel,tur,timematrix,travel_days,dwaktu,dtarif,drating)
        run_time_analysis["bso_tsp"].append(results_bso_tsp["run_time"])
    
    if len(run_time_analysis["acsbso_vrp"])==0 or run_time_analysis["acsbso_vrp"][-1] < max_runtime:
        acsbso_vrp = ACSBSO_VRP(random_state=100)
        results_acsbso_vrp = get_analysis(acsbso_vrp,hotel,tur,timematrix,travel_days,dwaktu,dtarif,drating)
        run_time_analysis["acsbso_vrp"].append(results_acsbso_vrp["run_time"])
    
    if len(run_time_analysis["acsbso_tsp"])==0 or run_time_analysis["acsbso_tsp"][-1] < max_runtime:
        acsbso_tsp = ACSBSO_TSP(random_state=100)
        results_acsbso_tsp = get_analysis(acsbso_tsp,hotel,tur,timematrix,travel_days,dwaktu,dtarif,drating)
        run_time_analysis["acsbso_tsp"].append(results_acsbso_tsp["run_time"])

# %% [code]
run_time_analysis

# %% [code]
n = [5,10,15,20,25,30,35,40,45,50,55,60,65,70,75,80,87]
run_time_analysis = {
    "aco_vrp": [],
    "aco_tsp": [],
    "haco_vrp": [],
    "haco_tsp": []
}
max_runtime = 100*60 #100 minutes
for i in n:
    # setting
    hotel,tur,timematrix = generate_data(n=i,random_state=30)
    travel_days = 3
    dwaktu,dtarif,drating = 1,1,1
    
    print("n = ",i)
    
    if len(run_time_analysis["aco_vrp"])==0 or run_time_analysis["aco_vrp"][-1] < max_runtime:
        aco_vrp = ACO_VRP(random_state=100)
        results_aco_vrp = get_analysis(aco_vrp,hotel,tur,timematrix,travel_days,dwaktu,dtarif,drating)
        run_time_analysis["aco_vrp"].append(results_aco_vrp["run_time"])
    
    if len(run_time_analysis["aco_tsp"])==0 or run_time_analysis["aco_tsp"][-1] < max_runtime:
        aco_tsp = ACO_TSP(random_state=100)
        results_aco_tsp = get_analysis(aco_tsp,hotel,tur,timematrix,travel_days,dwaktu,dtarif,drating)
        run_time_analysis["aco_tsp"].append(results_aco_tsp["run_time"])
    
    if len(run_time_analysis["haco_vrp"])==0 or run_time_analysis["haco_vrp"][-1] < max_runtime:
        haco_vrp = HACO_VRP(random_state=100)
        results_haco_vrp = get_analysis(haco_vrp,hotel,tur,timematrix,travel_days,dwaktu,dtarif,drating)
        run_time_analysis["haco_vrp"].append(results_haco_vrp["run_time"])
    
    if len(run_time_analysis["haco_tsp"])==0 or run_time_analysis["haco_tsp"][-1] < max_runtime:
        haco_tsp = HACO_TSP(random_state=100)
        results_haco_tsp = get_analysis(haco_tsp,hotel,tur,timematrix,travel_days,dwaktu,dtarif,drating)
        run_time_analysis["haco_tsp"].append(results_haco_tsp["run_time"])

# %% [code]
run_time_analysis

# %% [code]
n = [5,10,15,20,25,30,35,40,45,50,55,60,65,70,75,80,87]
run_time_analysis = {
    "aco_tsp": [],
    "haco_tsp": []
}
max_runtime = 100*60 #100 minutes
for i in n:
    # setting
    hotel,tur,timematrix = generate_data(n=i,random_state=30)
    travel_days = 3
    dwaktu,dtarif,drating = 1,1,1
    
    print("n = ",i)
    
    if len(run_time_analysis["aco_tsp"])==0 or run_time_analysis["aco_tsp"][-1] < max_runtime:
        aco_tsp = ACO_TSP(random_state=100)
        results_aco_tsp = get_analysis(aco_tsp,hotel,tur,timematrix,travel_days,dwaktu,dtarif,drating)
        run_time_analysis["aco_tsp"].append(results_aco_tsp["run_time"])
    if len(run_time_analysis["haco_tsp"])==0 or run_time_analysis["haco_tsp"][-1] < max_runtime:
        haco_tsp = HACO_TSP(random_state=100)
        results_haco_tsp = get_analysis(haco_tsp,hotel,tur,timematrix,travel_days,dwaktu,dtarif,drating)
        run_time_analysis["haco_tsp"].append(results_haco_tsp["run_time"])

# %% [code]
run_time_analysis

# %% [markdown]
### 6. Fitness in Several Number of Nodes

# %% [code]
n = [5,10,15,20,25,30,35,40,45,50,55,60,65,70,75,80,87]
fitness_analysis = {
    "acs_vrp": [],
    "acs_tsp": [],
    "bso_vrp": [],
    "bso_tsp": [],
    "acsbso_vrp": [],
    "acsbso_tsp": []
}

for i in n:
    # setting
    hotel,tur,timematrix = generate_data(n=i,random_state=30)
    travel_days = 3
    dwaktu,dtarif,drating = 1,1,1
    
    print("n = ",i)
    
    acs_vrp = ACS_VRP(random_state=100)
    results_acs_vrp = get_analysis(acs_vrp,hotel,tur,timematrix,travel_days,dwaktu,dtarif,drating)
    fitness_analysis["acs_vrp"].append(results_acs_vrp["fitness"])

    acs_tsp = ACS_TSP(random_state=100)
    results_acs_tsp = get_analysis(acs_tsp,hotel,tur,timematrix,travel_days,dwaktu,dtarif,drating)
    fitness_analysis["acs_tsp"].append(results_acs_tsp["fitness"])

    bso_vrp = BSO_VRP(random_state=100)
    results_bso_vrp = get_analysis(bso_vrp,hotel,tur,timematrix,travel_days,dwaktu,dtarif,drating)
    fitness_analysis["bso_vrp"].append(results_bso_vrp["fitness"])

    bso_tsp = BSO_TSP(random_state=100)
    results_bso_tsp = get_analysis(bso_tsp,hotel,tur,timematrix,travel_days,dwaktu,dtarif,drating)
    fitness_analysis["bso_tsp"].append(results_bso_tsp["fitness"])

    acsbso_vrp = ACSBSO_VRP(random_state=100)
    results_acsbso_vrp = get_analysis(acsbso_vrp,hotel,tur,timematrix,travel_days,dwaktu,dtarif,drating)
    fitness_analysis["acsbso_vrp"].append(results_acsbso_vrp["fitness"])

    acsbso_tsp = ACSBSO_TSP(random_state=100)
    results_acsbso_tsp = get_analysis(acsbso_tsp,hotel,tur,timematrix,travel_days,dwaktu,dtarif,drating)
    fitness_analysis["acsbso_tsp"].append(results_acsbso_tsp["fitness"])

# %% [code]
fitness_analysis

# %% [code]
n = [5,10,15,20,25,30,35,40,45,50,55,60,65,70,75,80,87]
fitness_analysis = {
    "aco_vrp": [],
    "aco_tsp": [],
    "haco_vrp": [],
    "haco_tsp": []
}

for i in n:
    # setting
    hotel,tur,timematrix = generate_data(n=i,random_state=30)
    travel_days = 3
    dwaktu,dtarif,drating = 1,1,1
    
    print("n = ",i)
    
    aco_vrp = ACO_VRP(random_state=100)
    results_aco_vrp = get_analysis(aco_vrp,hotel,tur,timematrix,travel_days,dwaktu,dtarif,drating)
    fitness_analysis["aco_vrp"].append(results_aco_vrp["fitness"])

    aco_tsp = ACO_TSP(random_state=100)
    results_aco_tsp = get_analysis(aco_tsp,hotel,tur,timematrix,travel_days,dwaktu,dtarif,drating)
    fitness_analysis["aco_tsp"].append(results_aco_tsp["fitness"])

    haco_vrp = HACO_VRP(random_state=100)
    results_haco_vrp = get_analysis(haco_vrp,hotel,tur,timematrix,travel_days,dwaktu,dtarif,drating)
    fitness_analysis["haco_vrp"].append(results_haco_vrp["fitness"])

    haco_tsp = HACO_TSP(random_state=100)
    results_haco_tsp = get_analysis(haco_tsp,hotel,tur,timematrix,travel_days,dwaktu,dtarif,drating)
    fitness_analysis["haco_tsp"].append(results_haco_tsp["fitness"])

# %% [code]
fitness_analysis

# %% [code]
n = [5,10,15,20,25,30,35,40,45,50,55,60,65,70,75,80,87]
fitness_analysis = {
    "aco_tsp": [],
    "haco_tsp": []
}

for i in n:
    # setting
    hotel,tur,timematrix = generate_data(n=i,random_state=30)
    travel_days = 3
    dwaktu,dtarif,drating = 1,1,1
    
    print("n = ",i)
    
    aco_tsp = ACO_TSP(random_state=100)
    results_aco_tsp = get_analysis(aco_tsp,hotel,tur,timematrix,travel_days,dwaktu,dtarif,drating)
    fitness_analysis["aco_tsp"].append(results_aco_tsp["fitness"])

    haco_tsp = HACO_TSP(random_state=100)
    results_haco_tsp = get_analysis(haco_tsp,hotel,tur,timematrix,travel_days,dwaktu,dtarif,drating)
    fitness_analysis["haco_tsp"].append(results_haco_tsp["fitness"])

# %% [code]
fitness_analysis

# %% [markdown]
### 7. Travel Duration

# %% [code]
n = [5,10,15,20,25,30,35,40]
travel_duration_analysis = {
    "acs_vrp": [],
    "acs_tsp": [],
    "bso_vrp": [],
    "bso_tsp": [],
    "acsbso_vrp": [],
    "acsbso_tsp": []
}
for i in n:
    # setting
    hotel,tur,timematrix = generate_data(n=i,random_state=30)
    travel_days = 100
    dwaktu,dtarif,drating = 1,0,0
    keys = ["total_duration","days_needed"]
    
    print("n = ",i)
    
    acs_vrp = ACS_VRP(random_state=100)
    results_acs_vrp = get_analysis(acs_vrp,hotel,tur,timematrix,travel_days,dwaktu,dtarif,drating)
    travel_duration_analysis["acs_vrp"].append(results_acs_vrp)
    
    acs_tsp = ACS_TSP(random_state=100)
    results_acs_tsp = get_analysis(acs_tsp,hotel,tur,timematrix,travel_days,dwaktu,dtarif,drating)
    travel_duration_analysis["acs_tsp"].append(results_acs_tsp)
    
    bso_vrp = BSO_VRP(random_state=100)
    results_bso_vrp = get_analysis(bso_vrp,hotel,tur,timematrix,travel_days,dwaktu,dtarif,drating)
    travel_duration_analysis["bso_vrp"].append(results_bso_vrp)
    
    bso_tsp = BSO_TSP(random_state=100)
    results_bso_tsp = get_analysis(bso_tsp,hotel,tur,timematrix,travel_days,dwaktu,dtarif,drating)
    travel_duration_analysis["bso_tsp"].append(results_bso_tsp)
    
    acsbso_vrp = ACSBSO_VRP(random_state=100)
    results_acsbso_vrp = get_analysis(acsbso_vrp,hotel,tur,timematrix,travel_days,dwaktu,dtarif,drating)
    travel_duration_analysis["acsbso_vrp"].append(results_acsbso_vrp)
    
    acsbso_tsp = ACSBSO_TSP(random_state=100)
    results_acsbso_tsp = get_analysis(acsbso_tsp,hotel,tur,timematrix,travel_days,dwaktu,dtarif,drating)
    travel_duration_analysis["acsbso_tsp"].append(results_acsbso_tsp)

# %% [code]
travel_duration_analysis

# %% [code]
n = [5,10,15,20,25,30,35,40]
travel_duration_analysis = {
    "ga_vrp": [],
    "ts_vrp": [],
    "sa_vrp": [],
}
for i in n:
    # setting
    hotel,tur,timematrix = generate_data(n=i,random_state=30)
    travel_days = 100
    dwaktu,dtarif,drating = 1,0,0
    keys = ["total_duration","days_needed"]
    
    print("n = ",i)
    
    ga_vrp = GA_VRP(random_state=100)
    results_ga_vrp = get_analysis(ga_vrp,hotel,tur,timematrix,travel_days,dwaktu,dtarif,drating)
    travel_duration_analysis["ga_vrp"].append(results_ga_vrp)

    ts_vrp = TS_VRP(random_state=100)
    results_ts_vrp = get_analysis(ts_vrp,hotel,tur,timematrix,travel_days,dwaktu,dtarif,drating)
    travel_duration_analysis["ts_vrp"].append(results_ts_vrp)

    sa_vrp = SA_VRP(random_state=100)
    results_sa_vrp = get_analysis(sa_vrp,hotel,tur,timematrix,travel_days,dwaktu,dtarif,drating)
    travel_duration_analysis["sa_vrp"].append(results_sa_vrp)


# %% [code]
travel_duration_analysis

# %% [code]
n = [5,10,15,20,25,30,35,40]
travel_duration_analysis = {
    "dka_vrp": [],
}
for i in n:
    # setting
    hotel,tur,timematrix = generate_data(n=i,random_state=30)
    travel_days = 100
    dwaktu,dtarif,drating = 1,0,0
    keys = ["total_duration","days_needed"]
    
    print("n = ",i)
    
    dka_vrp = DKA_VRP(random_state=100)
    results_dka_vrp = get_analysis(dka_vrp,hotel,tur,timematrix,travel_days,dwaktu,dtarif,drating)
    travel_duration_analysis["dka_vrp"].append(results_dka_vrp)

# %% [code]
travel_duration_analysis

# %% [code]
n = [5,10,15,20,25,30]
travel_duration_analysis = {
    "aco_vrp": [],
    "aco_tsp": [],
    "haco_vrp": [],
    "haco_tsp": []
}
for i in n:
    # setting
    hotel,tur,timematrix = generate_data(n=i,random_state=30)
    travel_days = 100
    dwaktu,dtarif,drating = 1,0,0
    keys = ["total_duration","days_needed"]
    
    print("n = ",i)
    
    aco_vrp = ACO_VRP(random_state=100)
    results_aco_vrp = get_analysis(aco_vrp,hotel,tur,timematrix,travel_days,dwaktu,dtarif,drating)
    travel_duration_analysis["aco_vrp"].append({key: results_aco_vrp[key] for key in keys})
    
    aco_tsp = ACO_TSP(random_state=100)
    results_aco_tsp = get_analysis(aco_tsp,hotel,tur,timematrix,travel_days,dwaktu,dtarif,drating)
    travel_duration_analysis["aco_tsp"].append({key: results_aco_tsp[key] for key in keys})
    
    haco_vrp = HACO_VRP(random_state=100)
    results_haco_vrp = get_analysis(haco_vrp,hotel,tur,timematrix,travel_days,dwaktu,dtarif,drating)
    travel_duration_analysis["haco_vrp"].append({key: results_haco_vrp[key] for key in keys})
    
    haco_tsp = HACO_TSP(random_state=100)
    results_haco_tsp = get_analysis(haco_tsp,hotel,tur,timematrix,travel_days,dwaktu,dtarif,drating)
    travel_duration_analysis["haco_tsp"].append({key: results_haco_tsp[key] for key in keys})

# %% [code]
travel_duration_analysis

# %% [markdown]
### 8. Tarif

# %% [code]
# setting
hotel,tur,timematrix = generate_data(n=30,random_state=30)
travel_days = 3
dwaktu,dtarif,drating = 0,1,0

# %% [code]
print("ACS - VRP")
acs_vrp = ACS_VRP(random_state=100)
results_acs_vrp = get_analysis(acs_vrp,hotel,tur,timematrix,travel_days,dwaktu,dtarif,drating)
results_acs_vrp

# %% [code]
print("ACS - TSP")
acs_tsp = ACS_TSP(random_state=100)
results_acs_tsp = get_analysis(acs_tsp,hotel,tur,timematrix,travel_days,dwaktu,dtarif,drating)
results_acs_tsp

# %% [code]
print("BSO - VRP")
bso_vrp = BSO_VRP(random_state=100)
results_bso_vrp = get_analysis(bso_vrp,hotel,tur,timematrix,travel_days,dwaktu,dtarif,drating)
results_bso_vrp

# %% [code]
print("BSO - TSP")
bso_tsp = BSO_TSP(random_state=100)
results_bso_tsp = get_analysis(bso_tsp,hotel,tur,timematrix,travel_days,dwaktu,dtarif,drating)
results_bso_tsp

# %% [code]
print("Hybrid ACS-BSO - VRP")
acsbso_vrp = ACSBSO_VRP(random_state=100)
results_acsbso_vrp = get_analysis(acsbso_vrp,hotel,tur,timematrix,travel_days,dwaktu,dtarif,drating)
results_acsbso_vrp

# %% [code]
print("DKA - VRP")
dka_vrp = DKA_VRP(random_state=100)
results_dka_vrp = get_analysis(dka_vrp,hotel,tur,timematrix,travel_days,dwaktu,dtarif,drating)
results_dka_vrp

# %% [code]
print("GA - VRP")
ga_vrp = GA_VRP(random_state=100)
results_ga_vrp = get_analysis(ga_vrp,hotel,tur,timematrix,travel_days,dwaktu,dtarif,drating)
results_ga_vrp

# %% [code]
print("TS - VRP")
ts_vrp = TS_VRP(random_state=100)
results_ts_vrp = get_analysis(ts_vrp,hotel,tur,timematrix,travel_days,dwaktu,dtarif,drating)
results_ts_vrp

# %% [code]
print("SA - VRP")
sa_vrp = SA_VRP(random_state=100)
results_sa_vrp = get_analysis(sa_vrp,hotel,tur,timematrix,travel_days,dwaktu,dtarif,drating)
results_sa_vrp

# %% [code]
print("Hybrid ACS-BSO - TSP")
acsbso_tsp = ACSBSO_TSP(random_state=100)
results_acsbso_tsp = get_analysis(acsbso_tsp,hotel,tur,timematrix,travel_days,dwaktu,dtarif,drating)
results_acsbso_tsp

# %% [code]
print("ACO - VRP")
aco_vrp = ACO_VRP(random_state=100)
results_aco_vrp = get_analysis(aco_vrp,hotel,tur,timematrix,travel_days,dwaktu,dtarif,drating)
results_aco_vrp

# %% [code]
print("ACO - TSP")
aco_tsp = ACO_TSP(random_state=100)
results_aco_tsp = get_analysis(aco_tsp,hotel,tur,timematrix,travel_days,dwaktu,dtarif,drating)
results_aco_tsp

# %% [code]
print("HACO - VRP")
haco_vrp = HACO_VRP(random_state=100)
results_haco_vrp = get_analysis(haco_vrp,hotel,tur,timematrix,travel_days,dwaktu,dtarif,drating)
results_haco_vrp

# %% [code]
print("HACO - TSP")
haco_tsp = HACO_TSP(random_state=100)
results_haco_tsp = get_analysis(haco_tsp,hotel,tur,timematrix,travel_days,dwaktu,dtarif,drating)
results_haco_tsp

# %% [markdown]
### 9. Rating

# %% [code]
# setting
hotel,tur,timematrix = generate_data(n=30,random_state=30)
travel_days = 3
dwaktu,dtarif,drating = 0,0,1

# %% [code]
print("ACS - VRP")
acs_vrp = ACS_VRP(random_state=100)
results_acs_vrp = get_analysis(acs_vrp,hotel,tur,timematrix,travel_days,dwaktu,dtarif,drating)
results_acs_vrp

# %% [code]
print("ACS - TSP")
acs_tsp = ACS_TSP(random_state=100)
results_acs_tsp = get_analysis(acs_tsp,hotel,tur,timematrix,travel_days,dwaktu,dtarif,drating)
results_acs_tsp

# %% [code]
print("BSO - VRP")
bso_vrp = BSO_VRP(random_state=100)
results_bso_vrp = get_analysis(bso_vrp,hotel,tur,timematrix,travel_days,dwaktu,dtarif,drating)
results_bso_vrp

# %% [code]
print("BSO - TSP")
bso_tsp = BSO_TSP(random_state=100)
results_bso_tsp = get_analysis(bso_tsp,hotel,tur,timematrix,travel_days,dwaktu,dtarif,drating)
results_bso_tsp

# %% [code]
print("Hybrid ACS-BSO - VRP")
acsbso_vrp = ACSBSO_VRP(random_state=100)
results_acsbso_vrp = get_analysis(acsbso_vrp,hotel,tur,timematrix,travel_days,dwaktu,dtarif,drating)
results_acsbso_vrp

# %% [code]
print("DKA - VRP")
dka_vrp = DKA_VRP(random_state=100)
results_dka_vrp = get_analysis(dka_vrp,hotel,tur,timematrix,travel_days,dwaktu,dtarif,drating)
results_dka_vrp

# %% [code]
print("GA - VRP")
ga_vrp = GA_VRP(random_state=100)
results_ga_vrp = get_analysis(ga_vrp,hotel,tur,timematrix,travel_days,dwaktu,dtarif,drating)
results_ga_vrp

# %% [code]
print("TS - VRP")
ts_vrp = TS_VRP(random_state=100)
results_ts_vrp = get_analysis(ts_vrp,hotel,tur,timematrix,travel_days,dwaktu,dtarif,drating)
results_ts_vrp

# %% [code]
print("SA - VRP")
sa_vrp = SA_VRP(random_state=100)
results_sa_vrp = get_analysis(sa_vrp,hotel,tur,timematrix,travel_days,dwaktu,dtarif,drating)
results_sa_vrp

# %% [code]
print("Hybrid ACS-BSO - TSP")
acsbso_tsp = ACSBSO_TSP(random_state=100)
results_acsbso_tsp = get_analysis(acsbso_tsp,hotel,tur,timematrix,travel_days,dwaktu,dtarif,drating)
results_acsbso_tsp

# %% [code]
print("ACO - VRP")
aco_vrp = ACO_VRP(random_state=100)
results_aco_vrp = get_analysis(aco_vrp,hotel,tur,timematrix,travel_days,dwaktu,dtarif,drating)
results_aco_vrp

# %% [code]
print("ACO - TSP")
aco_tsp = ACO_TSP(random_state=100)
results_aco_tsp = get_analysis(aco_tsp,hotel,tur,timematrix,travel_days,dwaktu,dtarif,drating)
results_aco_tsp

# %% [code]
print("HACO - VRP")
haco_vrp = HACO_VRP(random_state=100)
results_haco_vrp = get_analysis(haco_vrp,hotel,tur,timematrix,travel_days,dwaktu,dtarif,drating)
results_haco_vrp

# %% [code]
print("HACO - TSP")
haco_tsp = HACO_TSP(random_state=100)
results_haco_tsp = get_analysis(haco_tsp,hotel,tur,timematrix,travel_days,dwaktu,dtarif,drating)
results_haco_tsp

# %% [code]


# %% [code]
