# Supplementary material for: KomoTrip: a multi-day travel itinerary recommendation method based on the discrete komodo mlipir algorithm
Source: PeerJ Comput Sci. 2025 Nov 12;11:e3350. doi: 10.7717/peerj-cs.3350 (PMC12704617; doi:10.7717/peerj-cs.3350)
Supplement: Supplemental Information 4 [file peerj-cs-11-3350-s004.zip › travel-itinerary-recommendation-main/SQL database/rekomendasi_wisata_jogja.sql]

-- phpMyAdmin SQL Dump
-- version 4.8.3
-- https://www.phpmyadmin.net/
--
-- Host: 127.0.0.1
-- Generation Time: Oct 27, 2023 at 05:28 PM
-- Server version: 10.1.36-MariaDB
-- PHP Version: 5.6.38

SET SQL_MODE = "NO_AUTO_VALUE_ON_ZERO";
SET AUTOCOMMIT = 0;
START TRANSACTION;
SET time_zone = "+00:00";


/*!40101 SET @OLD_CHARACTER_SET_CLIENT=@@CHARACTER_SET_CLIENT */;
/*!40101 SET @OLD_CHARACTER_SET_RESULTS=@@CHARACTER_SET_RESULTS */;
/*!40101 SET @OLD_COLLATION_CONNECTION=@@COLLATION_CONNECTION */;
/*!40101 SET NAMES utf8mb4 */;

--
-- Database: `rekomendasi_wisata`
--

-- --------------------------------------------------------

--
-- Table structure for table `media`
--

CREATE TABLE `media` (
  `media_id` int(11) NOT NULL,
  `media_date` datetime NOT NULL,
  `media_name` varchar(255) NOT NULL,
  `media_url` varchar(255) NOT NULL,
  `media_type` varchar(50) NOT NULL,
  `media_mime` varchar(100) NOT NULL,
  `media_file` varchar(255) NOT NULL,
  `media_ext` varchar(20) NOT NULL,
  `media_path` varchar(100) NOT NULL,
  `media_resolution` varchar(20) NOT NULL,
  `media_size` float NOT NULL,
  `media_token` varchar(100) NOT NULL
) ENGINE=InnoDB DEFAULT CHARSET=latin1;

--
-- Dumping data for table `media`
--

INSERT INTO `media` (`media_id`, `media_date`, `media_name`, `media_url`, `media_type`, `media_mime`, `media_file`, `media_ext`, `media_path`, `media_resolution`, `media_size`, `media_token`) VALUES
(1, '2023-10-08 21:14:46', '1', '1', 'image', 'image/jpeg', '1.jpg', 'jpg', 'cdn/2023/10/', '', 0, '0.016663106173894'),
(2, '2023-10-08 21:19:06', '2', '2', 'image', 'image/jpeg', '2.jpg', 'jpg', 'cdn/2023/10/', '', 0, '0.73216956083865'),
(3, '2023-10-08 21:20:55', '3', '3', 'image', 'image/jpeg', '3.jpg', 'jpg', 'cdn/2023/10/', '', 0, '0.91174047059542'),
(4, '2023-10-08 21:22:35', '4', '4', 'image', 'image/jpeg', '4.jpg', 'jpg', 'cdn/2023/10/', '', 0, '0.83156834620197'),
(5, '2023-10-08 21:24:23', '5', '5', 'image', 'image/jpeg', '5.jpg', 'jpg', 'cdn/2023/10/', '', 0, '0.69643238624226'),
(6, '2023-10-08 21:27:04', '6', '6', 'image', 'image/jpeg', '6.jpg', 'jpg', 'cdn/2023/10/', '', 0, '0.22305978576006'),
(7, '2023-10-08 21:30:04', '7', '7', 'image', 'image/jpeg', '7.jpg', 'jpg', 'cdn/2023/10/', '', 0, '0.26493118076113'),
(8, '2023-10-08 21:32:07', '8', '8', 'image', 'image/jpeg', '8.jpg', 'jpg', 'cdn/2023/10/', '', 0, '0.23773918881802'),
(9, '2023-10-08 21:35:06', '9', '9', 'image', 'image/jpeg', '9.jpg', 'jpg', 'cdn/2023/10/', '', 0, '0.32078005310221'),
(10, '2023-10-08 21:37:05', '10', '10', 'image', 'image/jpeg', '10.jpg', 'jpg', 'cdn/2023/10/', '', 0, '0.48133793145543'),
(11, '2023-10-08 21:40:38', '12', '12', 'image', 'image/jpeg', '12.jpg', 'jpg', 'cdn/2023/10/', '', 0, '0.61140781884213'),
(12, '2023-10-08 21:43:10', '14', '14', 'image', 'image/jpeg', '14.jpg', 'jpg', 'cdn/2023/10/', '', 0, '0.9035004730369'),
(13, '2023-10-08 21:45:07', '15', '15', 'image', 'image/jpeg', '15.jpg', 'jpg', 'cdn/2023/10/', '', 0, '0.40217291787469'),
(14, '2023-10-08 21:48:32', '16', '16', 'image', 'image/jpeg', '16.jpg', 'jpg', 'cdn/2023/10/', '', 0, '0.23691518906217'),
(15, '2023-10-08 21:51:24', '17', '17', 'image', 'image/jpeg', '17.jpg', 'jpg', 'cdn/2023/10/', '', 0, '0.55601672414319'),
(16, '2023-10-08 21:52:49', '18', '18', 'image', 'image/jpeg', '18.jpg', 'jpg', 'cdn/2023/10/', '', 0, '0.77785576952422'),
(17, '2023-10-08 21:54:12', '19', '19', 'image', 'image/jpeg', '19.jpg', 'jpg', 'cdn/2023/10/', '', 0, '0.91045869319742'),
(18, '2023-10-08 21:55:37', '20', '20', 'image', 'image/jpeg', '20.jpg', 'jpg', 'cdn/2023/10/', '', 0, '0.18384350108341'),
(19, '2023-10-08 21:57:44', '21', '21', 'image', 'image/jpeg', '21.jpg', 'jpg', 'cdn/2023/10/', '', 0, '0.098086489455855'),
(20, '2023-10-08 22:11:57', 'lava m', 'lava-m', 'image', 'image/jpeg', 'lava-m.jpg', 'jpg', 'cdn/2023/10/', '', 0, '0.63295388653218'),
(21, '2023-10-08 22:16:46', 'makam senopati', 'makam-senopati', 'image', 'image/png', 'makam-senopati.png', 'png', 'cdn/2023/10/', '', 0, '0.80413220618305'),
(22, '2023-10-08 22:19:07', 'malioboro-yogyakarta-malioboro-yogyakarta-nightlife-4294-malioborookm', 'malioboro-yogyakarta-malioboro-yogyakarta-nightlife-4294-malioborookm', 'image', 'image/jpeg', 'malioboro-yogyakarta-malioboro-yogyakarta-nightlife-4294-malioborookm.jpg', 'jpg', 'cdn/2023/10/', '', 0, '0.44636371959593'),
(23, '2023-10-08 22:22:05', 'mandira', 'mandira', 'image', 'image/jpeg', 'mandira.jpg', 'jpg', 'cdn/2023/10/', '', 0, '0.74767296365246'),
(24, '2023-10-08 22:24:59', 'maritime', 'maritime', 'image', 'image/jpeg', 'maritime.jpg', 'jpg', 'cdn/2023/10/', '', 0, '0.52439954832606'),
(25, '2023-10-08 22:27:57', 'merapi-park1', 'merapi-park1', 'image', 'image/jpeg', 'merapi-park1.jpg', 'jpg', 'cdn/2023/10/', '', 0, '0.9487594225898'),
(26, '2023-10-08 22:30:00', 'miniatur mesjid', 'miniatur-mesjid', 'image', 'image/jpeg', 'miniatur-mesjid.jpg', 'jpg', 'cdn/2023/10/', '', 0, '0.42518387401959'),
(27, '2023-10-08 22:31:48', 'yogyakarta-museum-kereta', 'yogyakarta-museum-kereta', 'image', 'image/jpeg', 'yogyakarta-museum-kereta.jpg', 'jpg', 'cdn/2023/10/', '', 0, '0.038361766411328'),
(28, '2023-10-08 22:33:37', 'Museum-Ki-Hajar-Dewantara-Yogyakarta', 'museum-ki-hajar-dewantara-yogyakarta', 'image', 'image/jpeg', 'museum-ki-hajar-dewantara-yogyakarta.jpg', 'jpg', 'cdn/2023/10/', '', 0, '0.54243598742637'),
(29, '2023-10-08 22:35:16', 'museum perjuangan', 'museum-perjuangan', 'image', 'image/jpeg', 'museum-perjuangan.jpg', 'jpg', 'cdn/2023/10/', '', 0, '0.5317239906003'),
(30, '2023-10-08 22:36:46', 'museum sandi', 'museum-sandi', 'image', 'image/jpeg', 'museum-sandi.jpg', 'jpg', 'cdn/2023/10/', '', 0, '0.47352519302957'),
(31, '2023-10-08 22:38:00', 'museum sandi 2', 'museum-sandi-2', 'image', 'image/jpeg', 'museum-sandi-2.jpg', 'jpg', 'cdn/2023/10/', '', 0, '0.9211706900235'),
(32, '2023-10-08 22:40:27', 'museum sonobudoyo - ruang pameran', 'museum-sonobudoyo-ruang-pameran', 'image', 'image/jpeg', 'museum-sonobudoyo-ruang-pameran.JPG', 'JPG', 'cdn/2023/10/', '', 0, '0.051911984618671'),
(33, '2023-10-08 22:42:35', 'ulen sentalu', 'ulen-sentalu', 'image', 'image/jpeg', 'ulen-sentalu.jpg', 'jpg', 'cdn/2023/10/', '', 0, '0.58186590166936'),
(34, '2023-10-08 22:44:47', 'omah goblong', 'omah-goblong', 'image', 'image/jpeg', 'omah-goblong.jpg', 'jpg', 'cdn/2023/10/', '', 0, '0.14194158757286'),
(35, '2023-10-08 22:50:33', 'painball', 'painball', 'image', 'image/jpeg', 'painball.jpg', 'jpg', 'cdn/2023/10/', '', 0, '0.5991088595233'),
(36, '2023-10-08 22:52:27', 'pakualaman', 'pakualaman', 'image', 'image/jpeg', 'pakualaman.jpg', 'jpg', 'cdn/2023/10/', '', 0, '0.3182470168157'),
(37, '2023-10-08 22:54:05', 'Panggung-Krapyak-Jogja.-Foto-Gmap-Jasa-Service-Ac-Jogja-Sentosa-Teknik-1024x660', 'panggung-krapyak-jogja-foto-gmap-jasa-service-ac-jogja-sentosa-teknik-1024x660', 'image', 'image/jpeg', 'panggung-krapyak-jogja-foto-gmap-jasa-service-ac-jogja-sentosa-teknik-1024x660.jpg', 'jpg', 'cdn/2023/10/', '', 0, '0.051026947843867'),
(38, '2023-10-08 22:58:25', 'Pantai-Krakal4-768x576', 'pantai-krakal4-768x576', 'image', 'image/jpeg', 'pantai-krakal4-768x576.jpg', 'jpg', 'cdn/2023/10/', '', 0, '0.81353190710166'),
(39, '2023-10-08 23:00:01', 'paradiso jogja', 'paradiso-jogja', 'image', 'image/jpeg', 'paradiso-jogja.jpg', 'jpg', 'cdn/2023/10/', '', 0, '0.15839106418043'),
(40, '2023-10-08 23:00:27', 'omah goblong 2', 'omah-goblong-2', 'image', 'image/jpeg', 'omah-goblong-2.jpg', 'jpg', 'cdn/2023/10/', '', 0, '0.29709768974883'),
(41, '2023-10-08 23:27:49', 'heha sky view', 'heha-sky-view', 'image', 'image/jpeg', 'heha-sky-view.jpg', 'jpg', 'cdn/2023/10/', '', 0, '0.51768547624134'),
(42, '2023-10-08 23:32:40', 'Museum History of Java Yogyakarta', 'museum-history-of-java-yogyakarta', 'image', 'image/jpeg', 'museum-history-of-java-yogyakarta.jpg', 'jpg', 'cdn/2023/10/', '', 0, '0.33930478835414'),
(43, '2023-10-09 01:10:13', 'Grojogan Watu Purbo Gate', 'grojogan-watu-purbo-gate', 'image', 'image/jpeg', 'grojogan-watu-purbo-gate.jpg', 'jpg', 'cdn/2023/10/', '', 0, '0.92138431958983'),
(44, '2023-10-09 01:13:29', 'Hutan Pinus Mangunan Dlingo', 'hutan-pinus-mangunan-dlingo', 'image', 'image/jpeg', 'hutan-pinus-mangunan-dlingo.jpg', 'jpg', 'cdn/2023/10/', '', 0, '0.436109500412'),
(45, '2023-10-09 01:15:23', 'Hutan Pinus Pengger', 'hutan-pinus-pengger', 'image', 'image/jpeg', 'hutan-pinus-pengger.jpg', 'jpg', 'cdn/2023/10/', '', 0, '0.44520401623585'),
(46, '2023-10-09 01:17:01', 'Indonesian Education Museum', 'indonesian-education-museum', 'image', 'image/jpeg', 'indonesian-education-museum.jpg', 'jpg', 'cdn/2023/10/', '', 0, '0.88000122074038'),
(47, '2023-10-09 01:21:31', 'Jogokariyan Mosque', 'jogokariyan-mosque', 'image', 'image/jpeg', 'jogokariyan-mosque.jpg', 'jpg', 'cdn/2023/10/', '', 0, '0.66521195104831'),
(48, '2023-10-09 01:23:58', 'KAMPOENG GERABAH KASONGAN', 'kampoeng-gerabah-kasongan', 'image', 'image/jpeg', 'kampoeng-gerabah-kasongan.jpg', 'jpg', 'cdn/2023/10/', '', 0, '0.23929563280129'),
(49, '2023-10-09 18:40:34', 'Taman budaya Yogyakarta', 'taman-budaya-yogyakarta', 'image', 'image/jpeg', 'taman-budaya-yogyakarta.jpg', 'jpg', 'cdn/2023/10/', '', 0, '0.40726950895718'),
(50, '2023-10-09 18:46:17', 'taman kehati', 'taman-kehati', 'image', 'image/jpeg', 'taman-kehati.jpg', 'jpg', 'cdn/2023/10/', '', 0, '0.87716299935911'),
(51, '2023-10-09 18:47:59', 'taman pelangi', 'taman-pelangi', 'image', 'image/jpeg', 'taman-pelangi.jpg', 'jpg', 'cdn/2023/10/', '', 0, '0.19937742240669'),
(52, '2023-10-09 18:49:04', 'taman pintar', 'taman-pintar', 'image', 'image/jpeg', 'taman-pintar.jpg', 'jpg', 'cdn/2023/10/', '', 0, '0.15509506515702'),
(53, '2023-10-09 18:50:19', 'taman sari', 'taman-sari', 'image', 'image/jpeg', 'taman-sari.jpg', 'jpg', 'cdn/2023/10/', '', 0, '0.90304269539476'),
(54, '2023-10-09 18:51:27', 'tarunasura wijilan', 'tarunasura-wijilan', 'image', 'image/jpeg', 'tarunasura-wijilan.jpg', 'jpg', 'cdn/2023/10/', '', 0, '0.12533951841792'),
(55, '2023-10-09 18:53:20', 'the lost world castle', 'the-lost-world-castle', 'image', 'image/jpeg', 'the-lost-world-castle.jpg', 'jpg', 'cdn/2023/10/', '', 0, '0.8408154545732'),
(56, '2023-10-09 18:54:27', 'the palace of yogyakarta', 'the-palace-of-yogyakarta', 'image', 'image/jpeg', 'the-palace-of-yogyakarta.jpg', 'jpg', 'cdn/2023/10/', '', 0, '0.096682638019959'),
(57, '2023-10-09 18:55:40', 'timang beach', 'timang-beach', 'image', 'image/jpeg', 'timang-beach.jpg', 'jpg', 'cdn/2023/10/', '', 0, '0.91348002563555'),
(58, '2023-10-09 19:08:32', 'titik 0', 'titik-0', 'image', 'image/jpeg', 'titik-0.jpg', 'jpg', 'cdn/2023/10/', '', 0, '0.75554673909726'),
(59, '2023-10-09 19:17:08', 'Tourism Village Mlangi', 'tourism-village-mlangi', 'image', 'image/jpeg', 'tourism-village-mlangi.jpg', 'jpg', 'cdn/2023/10/', '', 0, '0.5462202826014'),
(60, '2023-10-09 19:25:17', 'Tourism Zone Malioboro', 'tourism-zone-malioboro', 'image', 'image/jpeg', 'tourism-zone-malioboro.jpg', 'jpg', 'cdn/2023/10/', '', 0, '0.7223120822779'),
(61, '2023-10-09 19:28:17', 'tugu yogyakarta', 'tugu-yogyakarta', 'image', 'image/jpeg', 'tugu-yogyakarta.jpg', 'jpg', 'cdn/2023/10/', '', 0, '0.64085818048647'),
(62, '2023-10-09 19:30:07', 'Vihara Buddha Prabha', 'vihara-buddha-prabha', 'image', 'image/png', 'vihara-buddha-prabha.png', 'png', 'cdn/2023/10/', '', 0, '0.79387798699911'),
(63, '2023-10-09 20:06:33', 'Wisata Mangunan', 'wisata-mangunan', 'image', 'image/jpeg', 'wisata-mangunan.jpg', 'jpg', 'cdn/2023/10/', '', 0, '0.2080141605884'),
(64, '2023-10-09 20:12:15', 'XT Square', 'xt-square', 'image', 'image/jpeg', 'xt-square.jpg', 'jpg', 'cdn/2023/10/', '', 0, '0.50669881282998'),
(65, '2023-10-09 20:29:47', 'GOLDEN BIOSKOP VIRTUAL REALITY', 'golden-bioskop-virtual-reality', 'image', 'image/jpeg', 'golden-bioskop-virtual-reality.jpg', 'jpg', 'cdn/2023/10/', '', 0, '0.23218482009339'),
(66, '2023-10-09 20:33:27', 'Jogja T-Shirt Jethe', 'jogja-t-shirt-jethe', 'image', 'image/jpeg', 'jogja-t-shirt-jethe.jpg', 'jpg', 'cdn/2023/10/', '', 0, '0.74147770622883'),
(67, '2023-10-09 20:55:14', 'Kekayon Museum', 'kekayon-museum', 'image', 'image/jpeg', 'kekayon-museum.jpg', 'jpg', 'cdn/2023/10/', '', 0, '0.57036042359691'),
(68, '2023-10-09 20:59:05', 'Kids Fun', 'kids-fun', 'image', 'image/jpeg', 'kids-fun.jpg', 'jpg', 'cdn/2023/10/', '', 0, '0.15350810266427'),
(69, '2023-10-09 21:00:54', 'Klenteng Poncowinatan', 'klenteng-poncowinatan', 'image', 'image/jpeg', 'klenteng-poncowinatan.jpg', 'jpg', 'cdn/2023/10/', '', 0, '0.80913724173711'),
(70, '2023-10-09 21:07:27', 'Kotagede Heritage Trail', 'kotagede-heritage-trail', 'image', 'image/jpeg', 'kotagede-heritage-trail.jpg', 'jpg', 'cdn/2023/10/', '', 0, '0.92941068758202'),
(71, '2023-10-12 09:43:17', 'monumen satu maret', 'monumen-satu-maret', 'image', 'image/jpeg', 'monumen-satu-maret.jpg', 'jpg', 'cdn/2023/10/', '', 0, '0.01867732779931'),
(72, '2023-10-12 09:44:04', 'monumen satu maret 2', 'monumen-satu-maret-2', 'image', 'image/jpeg', 'monumen-satu-maret-2.jpg', 'jpg', 'cdn/2023/10/', '', 0, '0.8708151493881'),
(73, '2023-10-12 09:52:04', 'Museum-Affandi-Jogja-sumber-ig-rinhastuti', 'museum-affandi-jogja-sumber-ig-rinhastuti', 'image', 'image/jpeg', 'museum-affandi-jogja-sumber-ig-rinhastuti.jpg', 'jpg', 'cdn/2023/10/', '', 0, '0.10162663655507'),
(74, '2023-10-12 10:03:31', 'bentara budaya', 'bentara-budaya', 'image', 'image/jpeg', 'bentara-budaya.jpg', 'jpg', 'cdn/2023/10/', '', 0, '0.12381359294412'),
(75, '2023-10-12 10:08:58', 'candi borobudur', 'candi-borobudur', 'image', 'image/jpeg', 'candi-borobudur.jpg', 'jpg', 'cdn/2023/10/', '', 0, '0.10638752403333'),
(76, '2023-10-12 10:19:15', 'bringin kembar', 'bringin-kembar', 'image', 'image/jpeg', 'bringin-kembar.jpg', 'jpg', 'cdn/2023/10/', '', 0, '0.25388348033082'),
(77, '2023-10-12 10:38:49', 'bukit panguk kediwung', 'bukit-panguk-kediwung', 'image', 'image/jpeg', 'bukit-panguk-kediwung.jpg', 'jpg', 'cdn/2023/10/', '', 0, '0.35001678518021'),
(78, '2023-10-12 10:48:37', 'malaikat-bukit-rhema', 'malaikat-bukit-rhema', 'image', 'image/jpeg', 'malaikat-bukit-rhema.jpg', 'jpg', 'cdn/2023/10/', '', 0, '0.43983275856807'),
(79, '2023-10-12 10:54:10', 'cemeti', 'cemeti', 'image', 'image/jpeg', 'cemeti.jpg', 'jpg', 'cdn/2023/10/', '', 0, '0.62956633198035'),
(80, '2023-10-12 11:01:51', 'CitraGrand-Mutiara-Waterpark', 'citragrand-mutiara-waterpark', 'image', 'image/jpeg', 'citragrand-mutiara-waterpark.jpg', 'jpg', 'cdn/2023/10/', '', 0, '0.44929349650563'),
(81, '2023-10-12 11:08:01', 'dagadu', 'dagadu', 'image', 'image/jpeg', 'dagadu.jpg', 'jpg', 'cdn/2023/10/', '', 0, '0.7942747276223'),
(82, '2023-10-12 11:13:18', 'de mata', 'de-mata', 'image', 'image/jpeg', 'de-mata.jpg', 'jpg', 'cdn/2023/10/', '', 0, '0.56700338755455'),
(83, '2023-10-12 11:17:08', 'rute-desa-wisata-brayut', 'rute-desa-wisata-brayut', 'image', 'image/jpeg', 'rute-desa-wisata-brayut.jpg', 'jpg', 'cdn/2023/10/', '', 0, '0.54380932035279'),
(84, '2023-10-12 11:21:18', 'gerabah kasongan', 'gerabah-kasongan', 'image', 'image/jpeg', 'gerabah-kasongan.jpg', 'jpg', 'cdn/2023/10/', '', 0, '0.10327463606677'),
(85, '2023-10-12 11:24:32', 'lokasi-desa-wisata-pentingsari', 'lokasi-desa-wisata-pentingsari', 'image', 'image/jpeg', 'lokasi-desa-wisata-pentingsari.jpg', 'jpg', 'cdn/2023/10/', '', 0, '0.75637073885311'),
(86, '2023-10-12 11:32:34', 'dewi rawe', 'dewi-rawe', 'image', 'image/jpeg', 'dewi-rawe.jpg', 'jpg', 'cdn/2023/10/', '', 0, '0.56865138706626'),
(87, '2023-10-12 12:01:44', 'embung ketingan', 'embung-ketingan', 'image', 'image/jpeg', 'embung-ketingan.jpg', 'jpg', 'cdn/2023/10/', '', 0, '0.84224982451857'),
(88, '2023-10-12 12:27:02', 'Fort_Vredeburg_1', 'fort-vredeburg-1', 'image', 'image/jpeg', 'fort-vredeburg-1.jpg', 'jpg', 'cdn/2023/10/', '', 0, '0.75835444196905');

-- --------------------------------------------------------

--
-- Table structure for table `ms_algoritma`
--

CREATE TABLE `ms_algoritma` (
  `algo_id` int(11) NOT NULL,
  `algo_name` varchar(150) NOT NULL,
  `algo_url` varchar(150) NOT NULL
) ENGINE=InnoDB DEFAULT CHARSET=latin1;

--
-- Dumping data for table `ms_algoritma`
--

INSERT INTO `ms_algoritma` (`algo_id`, `algo_name`, `algo_url`) VALUES
(1, 'Ant Colony System (ACS) - VRP', 'ant-colony-system-acs-vrp'),
(2, 'Ant Colony System (ACS) - TSP', 'ant-colony-system-acs-tsp'),
(3, 'Ant Colony Optimization (ACO) - VRP', 'ant-colony-optimization-aco-vrp'),
(5, 'Ant Colony Optimization (ACO) - TSP', 'ant-colony-optimization-aco-tsp'),
(6, 'Hybrid Ant Colony Optimization (HACO) - TSP', 'hybrid-ant-colony-optimization-haco-tsp'),
(7, 'Hybrid Ant Colony Optimization (HACO) - VRP', 'hybrid-ant-colony-optimization-haco-vrp'),
(8, 'Hybrid ACS-BSO - TSP', 'hybrid-acs-bso-tsp'),
(9, 'Hybrid ACS-BSO - VRP', 'hybrid-acs-bso-vrp');

-- --------------------------------------------------------

--
-- Table structure for table `ms_category`
--

CREATE TABLE `ms_category` (
  `cat_id` int(11) NOT NULL,
  `cat_url` varchar(150) NOT NULL,
  `cat_name` varchar(100) NOT NULL,
  `cat_count` int(11) NOT NULL
) ENGINE=InnoDB DEFAULT CHARSET=latin1;

--
-- Dumping data for table `ms_category`
--

INSERT INTO `ms_category` (`cat_id`, `cat_url`, `cat_name`, `cat_count`) VALUES
(1, 'wisata-alam', 'Wisata Alam', 21),
(2, 'wisata-belanja', 'Wisata Belanja', 14),
(3, 'wisata-budaya-dan-heritage', 'Wisata Budaya dan Heritage', 20),
(4, 'wisata-edukasi', 'Wisata Edukasi', 19),
(5, 'wisata-permainan', 'Wisata Permainan', 7),
(6, 'wisata-sejarah', 'Wisata Sejarah', 36),
(7, 'wisata-taman-hiburan', 'Wisata Taman Hiburan', 16),
(8, 'wisata-kuliner', 'Wisata Kuliner', 12),
(9, 'wisata-religi', 'Wisata Religi', 9);

-- --------------------------------------------------------

--
-- Table structure for table `ms_category2`
--

CREATE TABLE `ms_category2` (
  `cat_id` int(11) NOT NULL,
  `cat_url` varchar(150) NOT NULL,
  `cat_name` varchar(100) NOT NULL,
  `cat_count` int(11) NOT NULL
) ENGINE=InnoDB DEFAULT CHARSET=latin1;

--
-- Dumping data for table `ms_category2`
--

INSERT INTO `ms_category2` (`cat_id`, `cat_url`, `cat_name`, `cat_count`) VALUES
(1, 'wisata-alam', 'Wisata Alam', 28),
(2, 'wisata-belanja', 'Wisata Belanja', 6),
(3, 'wisata-budaya-dan-heritage', 'Wisata Budaya dan Heritage', 4),
(4, 'wisata-edukasi', 'Wisata Edukasi', 15),
(5, 'wisata-permainan', 'Wisata Permainan', 25),
(6, 'wisata-sejarah', 'Wisata Sejarah', 9),
(7, 'wisata-taman-hiburan', 'Wisata Taman Hiburan', 12),
(8, 'wisata-kuliner', 'Wisata Kuliner', 17);

-- --------------------------------------------------------

--
-- Table structure for table `ms_location`
--

CREATE TABLE `ms_location` (
  `loc_id` int(11) NOT NULL,
  `loc_url` varchar(150) NOT NULL,
  `loc_name` varchar(100) NOT NULL,
  `loc_count` int(11) NOT NULL DEFAULT '0'
) ENGINE=InnoDB DEFAULT CHARSET=latin1;

--
-- Dumping data for table `ms_location`
--

INSERT INTO `ms_location` (`loc_id`, `loc_url`, `loc_name`, `loc_count`) VALUES
(1, 'bandung', 'Bandung', 20),
(3, 'di-yogyakarta', 'D.I. Yogyakarta', 99);

-- --------------------------------------------------------

--
-- Table structure for table `ms_tags`
--

CREATE TABLE `ms_tags` (
  `tag_id` int(11) NOT NULL,
  `tag_url` varchar(200) NOT NULL,
  `tag_name` varchar(150) NOT NULL,
  `tag_count` int(11) NOT NULL
) ENGINE=InnoDB DEFAULT CHARSET=latin1;

--
-- Dumping data for table `ms_tags`
--

INSERT INTO `ms_tags` (`tag_id`, `tag_url`, `tag_name`, `tag_count`) VALUES
(1, '', '', 99);

-- --------------------------------------------------------

--
-- Table structure for table `ms_users`
--

CREATE TABLE `ms_users` (
  `user_id` int(11) NOT NULL,
  `user_fullname` varchar(50) NOT NULL,
  `user_name` varchar(20) NOT NULL,
  `user_password` varchar(50) NOT NULL,
  `user_level` varchar(10) NOT NULL
) ENGINE=InnoDB DEFAULT CHARSET=latin1;

--
-- Dumping data for table `ms_users`
--

INSERT INTO `ms_users` (`user_id`, `user_fullname`, `user_name`, `user_password`, `user_level`) VALUES
(1, 'Administrator', 'rwadmin', 'cca038a1a131e71766817149faed4c8bb2584f01', 'admin'),
(999, 'Yusza Reditya Murti', 'yuszaa', '', 'admin'),
(1000, 'Rahmat Hendrawan', 'matss', 'd41a2ab4d4ee4a4087dc139c7971ea30ba70b45d', 'admin');

-- --------------------------------------------------------

--
-- Table structure for table `posts`
--

CREATE TABLE `posts` (
  `post_id` int(11) NOT NULL,
  `post_url` text NOT NULL,
  `post_author` int(11) NOT NULL,
  `post_date` datetime NOT NULL,
  `post_modified` datetime NOT NULL,
  `post_content_id` longtext NOT NULL,
  `post_content_en` longtext NOT NULL,
  `post_title_id` text NOT NULL,
  `post_title_en` text NOT NULL,
  `post_excerpt_id` text NOT NULL,
  `post_excerpt_en` text NOT NULL,
  `post_status` tinyint(1) NOT NULL,
  `post_type` varchar(20) NOT NULL,
  `post_img` varchar(150) NOT NULL,
  `post_address` varchar(100) NOT NULL,
  `post_lat` varchar(30) NOT NULL,
  `post_long` varchar(30) NOT NULL,
  `post_seo_title` text NOT NULL,
  `post_seo_desc` varchar(255) NOT NULL,
  `post_seo_keyword` text NOT NULL,
  `post_views` int(11) NOT NULL,
  `post_tarif` bigint(20) NOT NULL,
  `post_kunjungan` time NOT NULL,
  `post_kunjungan_sec` int(11) NOT NULL,
  `post_rating` float NOT NULL,
  `post_loc_name` varchar(100) NOT NULL,
  `post_rec` int(11) NOT NULL,
  `post_score` float NOT NULL,
  `a` int(11) NOT NULL
) ENGINE=InnoDB DEFAULT CHARSET=latin1;

--
-- Dumping data for table `posts`
--

INSERT INTO `posts` (`post_id`, `post_url`, `post_author`, `post_date`, `post_modified`, `post_content_id`, `post_content_en`, `post_title_id`, `post_title_en`, `post_excerpt_id`, `post_excerpt_en`, `post_status`, `post_type`, `post_img`, `post_address`, `post_lat`, `post_long`, `post_seo_title`, `post_seo_desc`, `post_seo_keyword`, `post_views`, `post_tarif`, `post_kunjungan`, `post_kunjungan_sec`, `post_rating`, `post_loc_name`, `post_rec`, `post_score`, `a`) VALUES
(1, 'malioboro-jogjakarta', 1000, '2023-02-10 22:19:15', '2023-10-08 22:19:09', '<html>\r\n<head>\r\n	<title></title>\r\n</head>\r\n<body>\r\n<p>Siapa yang tak kenal Malioboro? Salah satu tujuan wisata utama di Tanah Jawa ini, kini telah menjadi icon tak terpisahkan dari Kota Yogyakarta. Kawasan Malioboro terletak sangat strategis yaitu diantara Kraton Ngayogyakarta Hadiningrat dan Tugu Pal Putih.</p>\r\n\r\n<p>Bagi sebagian besar wisatawan baik lokal maupun mancanegara, Malioboro sudah tak asing sebagai tempat berwisata belanja paling diminati di Yogyakarta. Denyut aktivitas perdagangan sangat terasa di tempat ini. Namun demikian latar belakang sejarah Malioboro pun tak kalah mengesankan.</p>\r\n\r\n<p>Jalan Malioboro didirikan bertepatan dengan pendirian Kraton Yogyakarta. Dalam bahasa Sansekerta, kata &quot;malioboro&quot; bermakna karangan bunga. Hal itu mungkin ada hubungannya dengan masa lalu ketika Kraton mengadakan acara besar maka Jalan Malioboro akan dipenuhi dengan bunga. Kata malioboro juga berasal dari nama seorang kolonial Inggris yang bernama Marlborough yang pernah tinggal disana pada tahun 1811-1816 M.</p>\r\n\r\n<p>Keberadaan Jalan Malioboro tidak terlepas dari konsep kota Yogyakarta yang ditata membujur dengan arah utara - selatan, dengan jalan-jalan yang mengarah ke penjuru mata angin serta berpotongan tegak lurus. Pola itu diperkuat dengan adanya &quot;poros imajiner&quot; yang membentang dari arah utara menuju ke selatan, dengan kraton sebagai titik tengahnya.</p>\r\n\r\n<p>&quot;Poros&quot; tersebut diwujudkan dalam bentuk bangunan, yaitu Tugu (Pal Putih) di utara, ke selatan berupa jalan Margatama (Mangkubumi) dan Margamulya (Malioboro), Kraton Yogyakarta, Jl. DI. Panjaitan, berakhir di panggung Krapyak. Jika titik awal (Tugu) diteruskan ke utara akan sampai ke Gunung Merapi, sedang jika titik akhir (Panggung Krapyak) diteruskan akan sampai ke Samudera Hindia.&nbsp;</p>\r\n\r\n<p>Di era kolonial (1790-1945) pola perkotaan itu terganggu oleh Belanda yang membangun benteng Vredeburg (1790) di ujung selatan jalan Malioboro. Selain membangun benteng belanda juga membangun Societeit Der Vereneging Djogdjakarta (1822), The Dutch Governor&#39;s Residence (1830), Javasche Bank dan kantor Pos untuk mempertahankan dominasi mereka di Yogyakarta. Komunitas Belanda di Yogyakarta berkembang pesat sejak masa pemerintahan Sultan Hamengkubuwana VII ( 1877 - 1921).</p>\r\n\r\n<p>Hal tersebut berkaitan erat dengan tumbuh dan berkembangnya perkebunan tebu, berbagai jenis pabrik, perbankan, asuransi, perhotelan, dan pendidikan. Perkembangan pesat juga terjadi pada masa itu yang disebabkan oleh perdaganagan antara orang Belanda dengan orang Tionghoa. Dan juga disebabkan adanya pembagian tanah di sub-segmen Jalan Malioboro oleh Sultan kepada masyarakat Tionghoa dan kemudian dikenal sebagai Distrik Cina (Kawasan Pecinan).</p>\r\n\r\n<p>Perkembangan pada masa itu didominasi oleh Belanda dalam membangun fasilitas untuk meningkatkan perekonomian dan kekuatan mereka, Seperti pembangunan Stasiun Tugu oleh Staat Spoorweg (1887) di Jalan Malioboro, yang secara fisik berhasil membagi jalan menjadi dua bagian. Sementara itu, jalan Malioboro memiliki peranan penting di era kemerdekaan (pasca-1945), sebagai orang-orang Indonesia berjuang untuk membela kemerdekaan mereka dalam pertempuran yang terjadi utara-selatan sepanjang jalan.</p>\r\n\r\n<p>Waktu Terbaik untuk Berkunjung</p>\r\n\r\n<p>Toko-toko dan PKL di Malioboro mulai beroperasi sekitar pukul 09.00 - 22.00 setiap harinya<br />\r\nPada musim liburan, Malioboro akan padat dengan pengunjung. Baik di jalan protokol yang dikarenakan padatnya kendaraan atau pada area pedestrian yang akan disesaki pengunjung dan kendaraan bermotor yang sedang parkir.<br />\r\nCara ke Lokasi</p>\r\n\r\n<p>Dari Stasiun Tugu: berjalanlah sekitar 200 meter ke arah selatan. Anda akan langsung menemukan jalan dengan deretan pertokoan sepanjang 1 km dan itulah Jalan Malioboro<br />\r\nDari Monumen Tugu Yogyakarta: ambillah perjalanan ke arah selatan (jalan satu arah) melewati Jl. Margo Utomo (Jl. Mangkubumi). Ikuti jalur tersebut sampai melewati traffic light Jembatan Kewek dan Hotel Inna Garuda. Setelah melewati jalan tersebut Anda akan memasuki Jalan Malioboro.<br />\r\nFasilitas</p>\r\n\r\n<p>Pusat perbelanjaan, pedagang kaki lima, tempat makan, hotel<br />\r\nPusat informasi<br />\r\nMushola<br />\r\nWC umum<br />\r\nArea parkir untuk bus, mobil, sepeda motor, dan sepeda</p>\r\n</body>\r\n</html>\r\n', '', 'MALIOBORO JOGJAKARTA', '', 'Jalan Malioboro adalah nama salah satu jalan dari tiga jalan di Kota Yogyakarta yang membentang dari Tugu Yogyakarta hingga ke perempatan Kantor Pos Yogyakarta. Secara keseluruhan terdiri dari Jalan Pangeran Mangkubumi, Jalan Malioboro dan Jalan Jend. A. Yani. Jalan ini merupakan poros Garis Imajiner Kraton Yogyakarta.', '', 1, 'location', 'cdn/2023/10/malioboro-yogyakarta-malioboro-yogyakarta-nightlife-4294-malioborookm.jpg', 'Jl. Malioboro, Sosromenduran, Gedong Tengen, Kota Yogyakarta, Daerah Istimewa Yogyakarta 55271, Indo', '-7.7925764', '110.365843', 'MALIOBORO JOGJAKARTA', '', 'MALIOBORO JOGJAKARTA', 2, 0, '01:30:00', 5400, 4.8, 'D.I. Yogyakarta', 0, 0, 0),
(2, 'tourism-zone-malioboro-1', 1000, '2023-02-10 22:19:15', '2023-10-09 19:25:17', '<html>\r\n<head>\r\n	<title></title>\r\n</head>\r\n<body>\r\n<p>Sebagai seorang turis yang baru pertama kali menginjakkan kaki di Yogyakarta, tentu saja Anda akan memilih untuk mengunjungi tempat ramai dibandingkan dengan tempat sepi. Meskipun Yogyakarta terkenal akan aneka wisata yang harganya terjangkau, namun tetap saja masih ada angka kriminalitas di Yogyakarta.&nbsp;<br />\r\n<br />\r\nBila Anda berkunjung ke Yogyakarta, sudah seharusnya datang ke kawasan Malioboro. Tempat ini memang menjadi pusatnya turis, sehingga akan selalu ramai meskipun pada waktu malam hari. Jadi, Anda tidak perlu takut akan tindak kejahatan atau kriminal.<br />\r\n<br />\r\nDi kawasan ini, Anda bisa menemukan banyak tempat wisata yang belum pernah Anda lihat sebelumnya. Anda juga akan menjajal aneka kuliner yang rasanya lezat. Tentunya semua ini bisa Anda dapatkan dengan harga yang sangat terjangkau.<br />\r\n<br />\r\nMenelusuri Malioboro malam hari bersama pasangan bisa menjadi momen yang sangat romantis. Ditambah sorot lampu jalan dan udara malam yang dingin, jangan heran jika Anda bisa merasakan suasana bak di luar negeri.<br />\r\n<br />\r\n<strong>Ada Apa Saja di Kawasan Turis Malioboro?</strong><br />\r\nSudah dijelaskan sebelumnya bahwa lokasi wisata ini menawarkan berbagai destinasi wisata menarik di sekitarnya. Ingin tahu apa saja wisata yang ada disini? Berikut daftarnya.</p>\r\n\r\n<ul>\r\n	<li>Tugu Yogyakarta<br />\r\n	Sebagai pusat Kota Yogyakarta, tak heran jika ada tugu Yogyakarta di Tourism Zone Malioboro. Tugu ini pasti sudah sering Anda lihat di sosial media sebelumnya karena sangat viral di kalangan masyarakat luar Yogya. Lokasinya juga sangat dekat dari Malioboro, hanya sekitar satu kilometer. Tugu ini berbentuk mirip seperti monas, hanya saja ukurannya lebih kecil. Menjadi lambang Kota Yogyakarta, tugu pal putih terletak di lokasi strategis, yakni perempatan Jalan Margo Utomo dan Jalan Jenderal Sudirman. Meskipun hanya menawarkan objek berupa tugu, tapi lokasi ini tidak pernah sepi pengunjung. Saat hari libur, sebaiknya datang ke sini pada sore hari untuk berswafoto. Bila Anda datang malam hari, jangan menyesal bila tidak bisa mengambil foto terbaik saking padatnya.</li>\r\n	<li>Taman Pintar<br />\r\n	Salah satu wisata di kawasan Malioboro yang tak pernah sepi pengunjung adalah Taman Pintar. Selain sebagai kota budaya, Yogyakarta memang mendapat julukan sebagai kota pelajar. Maka dari itu, tak heran jika terdapat wisata edukasi disini. Saat memasuki wisata ini, Anda akan mendapat banyak ilmu pengetahuan baru dengan cara yang menyenangkan. Anda juga bisa bermain sepuasnya dengan wahana yang tersedia disini. Memang, wisata ini sangat cocok bagi Anda yang membawa anak kecil atau pra remaja.</li>\r\n	<li>Benteng Vredeburg<br />\r\n	Saat ke Yogyakarta, jangan sampai Anda tidak mengunjungi Benteng Vredeburg. Alamatnya terletak di Jalan Margomulyo Nomor 6. Keaslian struktur bangunan ini masih tetap terjaga, sehingga bisa menjadi bukti nyata sejarah peninggalan penjajahan era Belanda.</li>\r\n	<li>Pasar Beringharjo<br />\r\n	Tourism Zone Malioboro juga memfasilitasi Anda yang suka belanja. Anda bisa membeli aneka barang menarik di pasar tradisional sekaligus tertua yang ada di Yogyakarta. Pasar Beringharjo memiliki nilai historis yang tinggi karena menjadi pusat perekonomian masyarakat Yogyakarta pada awal berdirinya keraton. Jangan heran jika pasar ini selalu dipadati pengunjung. Anda bisa menemukan barang antik, pakaian, batik, jajanan pasar, hingga makanan khas Yogyakarta disini. Letaknya juga sangat strategis, yakni di Jalan Margomulyo Nomor 16, sebelah Malioboro.</li>\r\n	<li>Museum Sonobudoyo<br />\r\n	Kelima, Anda bisa mengunjungi Museum Sonobudoyo. Sesuai namanya, museum ini bertujuan untuk mengelola dan mengembangkan koleksi purbakala. Anda bisa menambah wawasan dengan melihat aneka benda antik yang bernilai budaya tinggi disini. Anda juga bisa menyaksikan pertunjukkan pameran di museum ini dengan waktu yang berbeda-beda. Bila Anda datang pada hari Selasa &ndash; Kamis, Sabtu &ndash; Minggu, pertunjukkan akan diadakan pukul 08.00 sampai 15.30 WIB. Sementara, hari Jumat Anda bisa melihat pertunjukkan pukul 08.00 sampai 14.00 WIB. Hari Senin dan libur nasional, museum ini tutup.</li>\r\n	<li>Museum Kereta<br />\r\n	Di Tourism Zone Malioboro, Anda juga bisa menemukan Museum Kereta. Sesuai namanya, museum ini menawarkan berbagai koleksi sejarah dalam bidang transportasi darat yang sangat cepat, yakni kereta. Anda bisa melihat kendaraan utama yang digunakan kesultanan Yogyakarta zaman dahulu. Selain itu, ada juga banyak kereta lain dengan nama yang unik. Masing-masing kereta yang dipajang di museum ini tentu saja memiliki cerita dan kekhasannya tersendiri. Disini, Anda juga bisa menyaksikan upacara besar, mulai dari penobatan sultan, pernikahan anak sultan, hingga pengantaran jenazah sultan ke peristirahatan yang terakhir.</li>\r\n	<li>Keraton Yogyakarta<br />\r\n	Sesuai namanya, Keraton Yogyakarta merupakan istana resmi tempat beristirahat keluarga keturunan darah biru. Sebenarnya, lokasi ini bukan tempat wisata karena masih difungsikan sebagai tempat tinggal sultan dan rumah tangga istana. Sebagai simbol kejayaan kesultanan Yogyakarta, Anda bisa mengunjungi wisata ini setiap hari pukul 09.00 sampai 14.00 WIB. Anda bisa melihat aneka bukti sejarah kesultanan, mulai dari replika pusaka keraton, pemberian raja Eropa, koleksi sultan Yogya sebelumnya, hingga alat musik tradisional gamelan.</li>\r\n	<li>Masjid Siti Djirzanah<br />\r\n	Terakhir, Anda bisa berwisata religi di Masjid Siti Djirzanah. Sekilas, masjid ini memang tampak seperti kelenteng karena desain bangunannya sangat megah dan mengusung corak Tiongkok. Berlokasi di Jalan Margomulyo Nomor 25, masjid ini berdiri kokoh dengan tinggi 12 meter. Letaknya sangat strategis di sisi barat Malioboro, lebih tepatnya antara toko elektronik dan pertokoan batik. Hingga kini, masjid ini masih diperuntukkan untuk ibadah sekaligus wisata islami. Bukan hanya gaya arsitekturnya mengadaptasi budaya Tiongkok, fasad masjidnya juga ada tulisan bahasa Mandarin. Di bawah fasad ini, terdapat jam raksasa berbentuk lingkaran dengan bubungan yang mirip kelenteng.</li>\r\n</ul>\r\n\r\n<p>&nbsp;</p>\r\n</body>\r\n</html>\r\n', '', 'Tourism Zone Malioboro', '', 'Malioboro, Yogyakarta merupakan salah satu kawasan wisata paling ramai yang menjadi tujuan utama turis. Maka, tak heran jika kawasan ini sering disebut sebagai Tourism Zone Malioboro. Selain menawarkan aneka tempat wisata menarik, Anda juga bisa mencicipi sederet kuliner lezat disini.', '', 1, 'location', 'cdn/2023/10/tourism-zone-malioboro.jpg', 'Jl. Margo Mulyo Jl. Jend. Ahmad Yani No.106, Ngupasan, Gondomanan, Yogyakarta City, Special Region o', '-7.7982487', '110.3652793', 'Tourism Zone Malioboro', '', 'Tourism Zone Malioboro', 2, 0, '01:00:00', 3600, 4.7, 'D.I. Yogyakarta', 0, 0, 0),
(3, 'plengkung-gading-1', 1000, '2023-02-10 22:19:15', '2023-10-08 21:27:03', '<html>\r\n<head>\r\n	<title></title>\r\n</head>\r\n<body>\r\n<p>Yogyakarta menjadi salah satu daerah di Indonesia yang memiliki peninggalan sejarah yang cukup banyak. Salah satu yang paling terkenal ialah candi Borobudur yang menjadi bagian dari keajaiban dunia. Adapula beberapa peninggalan sejarah lainnya yang tak kalah menarik di daerah ini.<br />\r\nBanyak wisatawan dari berbagai negara yang berkunjung ke daerah ini hanya untuk mengunjungi daerah-daerah bersejarah termasuk beberapa peninggalannya. Mereka berlomba untuk mendokumentasikan hal menarik tersebut sehingga bisa dipublikasikan bagi banyak orang.<br />\r\nSalah satu yang cukup menarik yang ada di Yogyakarta ialah adanya Plengkung Gading. Bangunan ini merupakan sebuah peninggalan sejarah yang memiliki bentuk seperti pintu gerbang yang melengkung. Itulah mengapa disebut dengan istilah Plengkung yang berarti melengkung.<br />\r\nDi kawasan Plengkung Gading Anda juga akan menemukan menara sirine yang digunakan hanya dua kali saja. Pertama digunakan pada 17 Agustus untuk mengingat detik-detik proklamasi dan digunakan juga pada saat bulan Ramadhan menjelang berbuka puasa. Hal ini menjadi keunikan tersendiri dari kawasan tersebut.<br />\r\nAnda juga dapat menikmati keindahan malam di dekat bangunan ini yang menyuguhkan lampu-lampu yang indah di sekitarnya. Anda akan dibawa pada suasana tempo dulu yang didukung oleh bangunan yang mempertahankan gaya kuno. Kamu bisa mengembalikan foto di sana dengan suasana yang sangat unik ala zaman kolonial Belanda.<br />\r\nJika kamu menyukai suasana yang vintage atau jadul maka tempat ini sangat cocok untukmu menikmati suasana zaman dahulu. Plengkung gading ini bisa menjadi latar foto yang sangat menarik dan klasik. Sedikitnya Anda juga bisa mengetahui sejarah bahwa Yogyakarta memang menjadi tempat yang memiliki asal-usul yang sangat menarik.<br />\r\nJika Anda ingin berwisata keliling kota Yogyakarta maka jangan melewatkan untuk mengunjungi bangunan yang satu ini. Berkunjung pada siang ataupun malam hari tetap tidak masalah karena suasana di sana tetap ramai dan memiliki pemandangan khas. Anda bisa pergi ke sana bersama pasangan atau orang-orang terdekat Anda.<br />\r\nHal ini sangat membantu Anda untuk menciptakan momen yang cukup menarik dengan mengunjungi bangunan bersejarah. Anda bisa berwisata ke tempat dan suasana yang lebih berbeda daripada umumnya. Selain terhibur Anda juga akan merasakan suasana yang unik dan menarik.</p>\r\n</body>\r\n</html>\r\n', '', 'Plengkung Gading', '', 'Plengkung Gading adalah sebuah bangunan gapura yang digunakan sebagai pintu masuk ke dalam jeron benteng Keraton Jogja. Bangunan ini merupakan satu dari lima plengkung yang digunakan sebagai pintu masuk ke dalam benteng.\r\nPlengkung lainnya yang ada di Keraton Yogyakarta adalah Plengkung Tarunasura (Plengkung Wijilan), Plengkung Nirbaya, Plengkung Madyasura (Plengkung Buntet), Plengkung Jagasurya (berada di sebelah barat alun-alun utara), Plengkung Jagabaya (Plengkung Tamansari).\r\nDari lima plengkung tersebut, yang lebih dikenal masyarakat adalah Plengkung Gading dan Plengkung Wijilan. Kenapa cuma dua saja yang dikenal masyarakat? Karena, bentuk dari kedua plengkung itu masih terjaga keasliannya.\r\nAda juga plengkung yang sudah ditutup sejak tanggal 23 Juni 1812, namanya Plengkung Madyasura. Plengkung ini ditutup untuk menghindari serangan musuh. Sehingga, Plengkung Madyasura dibongkar pada masa pemerintahan Sultan Hamengku Buwono VIII. Bangunan tersebut kemudian diganti menjadi gapura berbentuk gerbang biasa.', '', 1, 'location', 'cdn/2023/10/6.jpg', 'Jl. Patehan Kidul No.4, Patehan, Kraton, Yogyakarta City, Special Region of Yogyakarta 55133, Indone', '-7.8137278', '110.3629074', 'Plengkung Gading', '', 'Plengkung Gading', 0, 0, '00:30:00', 1800, 4.6, 'D.I. Yogyakarta', 0, 0, 0),
(4, 'bringin-kembar-yogyakarta-1', 1000, '2023-02-10 22:19:15', '2023-10-12 10:19:15', '<html>\r\n<head>\r\n	<title></title>\r\n</head>\r\n<body>\r\n<p style=\"text-align: justify;\">Di tengah hiruk pikuknya Kota Jogja yang semakin tersentuh modernsasi, ternyata masih banyak mitos-mitos yang tetap dipercaya sekalipun oleh masyarakat modern. Salah satu mitos yang selalu membuat penasaran pelancong di Jogja adalah mitos dari si&nbsp;beringin kembar&nbsp;di Alun-alun kidul, Yogyakarta.</p>\r\n\r\n<p style=\"text-align: justify;\">Keraton Yogyakarta di apit oleh dua buah alun-alun, yaitu alun-alun utara (Altar) dan alun-alun kidul (Alkid). Kedua alun-alun ini sama-sama memiliki dua buah beringin kembar yang berada di tengah alun-alun. Kedua beringin kembar&nbsp;tersebut dianggap sakral oleh masyarakat Yogyakarta. Namun, ada sebuah mitos yang membuat para pelancong/wisatawan yang lebih tertarik dengan beringin kembar di alkid.</p>\r\n\r\n<p style=\"text-align: justify;\">Alun-alun kidul sendiri lokasinya tidak jauh dari keraton. Dari Keraton, berjalanlah ke arah selatan yang nanti akan melihat Plengkung Gading yang merupakan gerbang masuk alun-alun kidul.</p>\r\n\r\n<p style=\"text-align: justify;\">Alun-alun kidul paling ramai dikunjungi saat malam hari. Baik wisatawan maupun warga lokal Jogja memadati setiap sudut alun-alun. Kebanyakan mereka duduk bergerombol sambil ngobro dan bercengkaram bersama kerabat dan teman-teman sambil menikmati jajanan yang ada di sekitar alun-alun.</p>\r\n\r\n<p style=\"text-align: justify;\">Salah satu daya tarik yang membuat orang datang ke alkid adalah adanya mitos beringin kembar. Yaitu mitos siapa saja yang berhasil berjalan di antara dua beringin dengan mata tertutup, maka konon keinginan dan hajatnya akan terkabul. Ritual mitos ini disebut Masangin.</p>\r\n\r\n<p style=\"text-align: justify;\">Meskipun terdengar mudah, ternyata banyak juga yang gagal lho. Tidak sedikit juga banyak yang sudah berkali-kali mencoba dan berhasil, namun ketika kembali ke Alkid, tetap saja penasaran untuk mencobanya kembali.</p>\r\n\r\n<p style=\"text-align: justify;\">Tradisi Masangin sendiri sudah ada sejak zaman dulu saat Kesultanan Yogyakarta masih Berjaya. Alanya Masangin dilakukan saat tradisi topo bisu yang dilakukan setiap malam 1 suro. Tradisi Topo Bisu dilakukan oleh para prajurit dan abdi dalem dengan mengelilingi benteng tanpa mengucap satu katapun.</p>\r\n\r\n<p style=\"text-align: justify;\">Para prajurit dan abdi dalem dengan mengenakan pakaian lengkap adat jawa berbaris rapi. Mereka memulai ritual Topo Bisu dari halaman Keraton menuju pelataran alun-alun lalu melewati kedua beringin kembar tersebut. Hal tersebut diyakain untuk mencari berkah dan meminta perlindungan dari serangan musuh.</p>\r\n\r\n<p style=\"text-align: justify;\">Dari situlah mitos Masangin berkembang. Jika kita dapat melintasi dua pohon beringin dengan mata tertutup, maka semua apa yang kita inginkan akan terkabul.</p>\r\n\r\n<p style=\"text-align: justify;\">Selain itu, area alun-alun kidul yang cukup lapang ini juga digunakan sebagai pusat latihan dan kegiatan para prajurit Keraton. Para prajurit biasanya mengasah konsentrasi dengan berjalan di tengah antara dua beringin kembar.</p>\r\n\r\n<p style=\"text-align: justify;\">Mitos ini semakin kuat dengan adanya kepercayaan bahwa di tengah pohon tersebut terdapat jimat tolak bala untuk mengusir musuh. Konon, ketika tentara koloni melewati tengah pohon, maka kekuatan mereka langsung sirna. Karena itu muncul juga kepercayaan siapapun yang berhasil menyebrangi kedua beringin tersebut, ia mampu menolak bala.</p>\r\n\r\n<p style=\"text-align: justify;\">Selain Masangin, daya tarik Alkid di mata para wisatawan adalah adanya aneka permainan dan meriahnya kerlap-kerlip lampu warna-warni yang menghiasi di odong-odong yang memadati suasana alun-alun kidul. Ditambah dengan suara canda tawa orang-orang yang berusaha sekuat tenaga mengayuh mobil kayuh.</p>\r\n\r\n<p style=\"text-align: justify;\">Kuliner-kuliner malam khas Jogja pun banyak ditemui disini. Di tengah semilirnya angin malam, tentu tergoda untuk mencicipi wedang bajigur, wedang ronde, jagung bakar, cilok, dan lainnya. Jika ingin makan berat, wisatawan juga tidak perlu berjalan jauh menuju area Wijilan yang terkenal dengan menu gudegnya.</p>\r\n\r\n<p style=\"text-align: justify;\">Sumber : visitingjogja.com</p>\r\n</body>\r\n</html>\r\n', '', 'Bringin Kembar Yogyakarta', '', 'Bringin Kembar Yogyakarta merupakan salah satu daya tarik wisata Alun-alun Kidul. Kedua beringin kembar tersebut dianggap sakral oleh masyarakat Yogyakarta. Mitosnya, siapa saja yang berhasil berjalan di antara dua beringin dengan mata tertutup, maka konon keinginan dan hajatnya akan terkabul. Ritual mitos ini disebut Masangin.', '', 1, 'location', 'cdn/2023/10/bringin-kembar.jpg', '59Q7+67G, Patehan, Kraton, Yogyakarta City, Special Region of Yogyakarta 55133, Indonesia', '-7.8119357', '110.363194', 'Bringin Kembar Yogyakarta', 'Bringin Kembar Yogyakarta', 'Bringin Kembar Yogyakarta', 1, 0, '01:30:00', 5400, 4.6, 'D.I. Yogyakarta', 0, 0, 0),
(5, 'rumah-hantu-malioboro-1', 1000, '2023-02-10 22:19:15', '2023-10-08 21:40:38', '<html>\r\n<head>\r\n	<title></title>\r\n</head>\r\n<body>\r\n<p>Jika biasanya wahana rumah hantu hanya muncul pada perayaan Sekaten di Alun-alun Utara, kini wisatawan bisa mencobanya setiap kali berkunjung ke Yogyakarta. Rumah Hantu Malioboro ini berlokasi di Jalan Malioboro, Kota Yogyakarta, tepatnya di samping outlet Batik Keris yang berada di seberang di depan Gedung BPD DIY.&nbsp;<br />\r\nRumah Hantu Malioboro merupakan wahana misteri yang digelar oleh JKTGO dan Rumah Hantu Indonesia. JKTGO sebelumnya dikenal sebagai pencetus rumah hantu drive thru pertama di Indonesia. Konsep rumah hantu dengan akses menggunakan kendaraan ini dibuka di Jakarta dan Surabaya bertajuk Halloween Night: Terowongan Casablanca dan Misteri Dusun Penari. Namun, berbeda dengan pendahulunya, Rumah Hantu Malioboro tidak mengusung konsep drive thru, melainkan rumah hantu konvensional yang aksesnya dengan jalan kaki. Selain Rumah Hantu Malioboro, JKTGO dan Rumah Hantu Indonesia juga menggelar wahana serupa di Manado bernama Rumah Hantu Manado Songko.<br />\r\nHarga tiket masuk Rumah Hantu Malioboro adalah Rp35.000 untuk akses di hari kerja (weekday) dan Rp50.000 untuk akses di akhir pekan (weekend) dan libur nasional. Pembelian tiket bisa dilakukan secara langsung di lokasi ataupun online tanpa ada perbedaan harga.</p>\r\n</body>\r\n</html>\r\n', '', 'Rumah Hantu Malioboro', '', 'Yogyakarta merupakan salah satu kota tujuan yang paling banyak dikunjungi oleh masyarakat Indonesia. Yogyakarta pun memiliki beragam destinasi, salah satunya Rumah Hantu di Jalan Malioboro. Wahana Rumah Hantu ini merupakan yang terbesar di Indonesia. Wahana rumah hantu buka mulai pukul 16.00--21.30 WIB dan harga tiket masuknya 35 ribu.', '', 1, 'location', 'cdn/2023/10/12.jpg', '6938+P4X, Jl. Malioboro, Sosromenduran, Gedong Tengen, Yogyakarta City, Special Region of Yogyakarta', '-7.7956378', '110.3653538', 'Rumah Hantu Malioboro', '', 'Rumah Hantu Malioboro', 0, 35000, '00:45:00', 2700, 4.5, 'D.I. Yogyakarta', 0, 0, 0),
(6, 'fort-vredeburg-museum', 1000, '2023-02-10 22:19:15', '2023-10-12 12:27:05', '<html>\r\n<head>\r\n	<title></title>\r\n</head>\r\n<body>\r\n<p style=\"text-align: justify;\"><b>Museum Benteng Vredeburg</b>&nbsp;adalah sebuah&nbsp;museum&nbsp;yang terletak di depan&nbsp;Gedung Agung&nbsp;dan&nbsp;Kraton&nbsp;Kesultanan Yogyakarta. Sekarang, benteng ini menjadi sebuah&nbsp;museum. Di sejumlah bangunan di dalam benteng ini terdapat&nbsp;diorama&nbsp;mengenai&nbsp;sejarah Indonesia.</p>\r\n\r\n<p style=\"text-align: justify;\">Harga Tiket Masuk Benteng Vredeburg yaitu Rp.3.000,-/orang dengan jam operasional setiap hari mulai pukul 07.30-16.00 WIB.</p>\r\n\r\n<p style=\"text-align: justify;\">Benteng ini dibangun sebagai pusat pemerintahan dan pertahanan residen&nbsp;Belanda&nbsp;kala itu, dengan dikelilingi oleh sebuah&nbsp;parit&nbsp;(<i>jagang</i>) yang sebagian bekas-bekasnya telah direkonstruksi dan dapat dilihat hingga sekarang. Benteng berbentuk persegi ini mempunyai&nbsp;<i>bastion</i>&nbsp;(menara pantau) di keempat sudutnya.</p>\r\n\r\n<p style=\"text-align: justify;\">Pada tahun 2014 Dinas Kebudayaan Daerah Istimewa Yogyakarta menerbitkan buku berisi koleksi unggulan museum di Daerah Istimewa Yogyakarta, di antaranya adalah koleksi unggulan yang dimiliki oleh Museum Benteng Vredeburg. Koleksi unggulan Museum Benteng Vredeburg adalah sebagai berikut:</p>\r\n\r\n<ol>\r\n	<li style=\"text-align: justify;\">Diorama&nbsp;pelantikan&nbsp;Soedirman sebagai Panglima Besar TNI, diorama ini memperlihatkan situasi pelantikan Soedirman menjadi Panglima Besar TNI oleh Presiden Soekarno di Gedung Agung, Yogyakarta, Indonesia.</li>\r\n	<li style=\"text-align: justify;\">Minirama Kongres Boedi Oetomo, minirama ini berlatar tempat di&nbsp;<i>Kweekschool</i>&nbsp;Yogyakarta yang sekarang menjadi&nbsp;SMA 11&nbsp;di Jalan A. M. Sangaji. Organisasi&nbsp;Boedi Oetomo&nbsp;menggelar kongres di tempat tersebut pada tahun 1908.</li>\r\n	<li style=\"text-align: justify;\">Mesin Ketik&nbsp;Surjopranoto. Surjopranoto adalah pemimpin aksi mogok kerja buruh pabrik gula di Yogyakarta. Mesin ketik ini digunakan untuk menulis ujaran yang mengobarkan semangat pemogokan tersebut.</li>\r\n	<li style=\"text-align: justify;\">Kendil, tiga buah kendil ini konon ceritanya pernah digunakan oleh Soedirman ketika tinggal di rumah Ibu Mertoprawira.</li>\r\n	<li style=\"text-align: justify;\">Dokumen Soetomo, berisi daftar alamat kantor kementerian ketika Yogyakarta menjadi ibu kota Republik Indonesia.</li>\r\n	<li style=\"text-align: justify;\">Bangku militer akademi, bangku sekolah ini dahulu dipakai oleh para siswa&nbsp;MA (Militer Academie)&nbsp;pada tahun 1945-1950. Gedung sekolah ini sekarang menjadi&nbsp;SMA BOPKRI 1 Yogyakarta.</li>\r\n</ol>\r\n</body>\r\n</html>\r\n', '', 'Fort Vredeburg Museum', '', 'Museum Benteng Vredeburg adalah sebuah museum yang terletak di depan Gedung Agung dan Kraton Kesultanan Yogyakarta. Sekarang, benteng ini menjadi sebuah museum. Di sejumlah bangunan di dalam benteng ini terdapat diorama mengenai sejarah Indonesia.', '', 1, 'location', 'cdn/2023/10/fort-vredeburg-1.jpg', 'Jl. Margo Mulyo No.6, Ngupasan, Gondomanan, Yogyakarta City, Special Region of Yogyakarta 55122, Ind', '-7.800293', '110.3661642', 'Fort Vredeburg Museum', 'Fort Vredeburg Museum', 'Fort Vredeburg Museum', 0, 3000, '02:00:00', 7200, 4.6, 'D.I. Yogyakarta', 0, 0, 0),
(7, 'titik-nol-km-yogyakarta-1', 1000, '2023-02-10 22:19:15', '2023-10-09 19:08:31', '<html>\r\n<head>\r\n	<title></title>\r\n</head>\r\n<body>\r\n<p>Bagi Anda yang belum tahu, kawasan titik nol km Jogja ini sebenarnya menyatu dengan jalan Malioboro. Titik nol km berada di ujung bagian selatan Jalan Malioboro dan sering dijadikan tempat istirahat bagi para pelancong yang sedang menyelusuri kawasan Jalan Malioboro.</p>\r\n\r\n<p>Di sekitar kawasan wisata malam titik Nol km Jogja, terdapat sejumlah tempat wisata lainnya yang tidak kalah menarik untuk dikunjungi. Beberapa diantaranya adalah sebagai berikut.</p>\r\n\r\n<ol>\r\n	<li>Kawasan Keraton Yogyakarta<br />\r\n	Keraton Yogyakarta menjadi pusat budaya yang ada di Jogka. Keraton Yogyakarta menjadi kerajaan sekaligus tempat tinggal keluarga raja Jogja atau yang dikenal dengan sebutan keluarga Sri Sultan. Selain menjadi kediaman kerajaan, Keraton Jogja juga dibuka bagi para wisatawan pada jam-jam tertentu. Keraton Yogyakarta ini letaknya tidak terlalu jauh dari lokasi titik nol km. Secara geografis, kawasan Keraton ini berada di sebelah selatan titik nol km. Anda hanya perlu berjalan sekitar 500 meter ke selatan untuk bisa sampai ke kawasan Keraton Jogjakarta ini. Sebagai salah satu tempat wisata budaya di Jogja, kawasan Keraton Yogyakarta dibuka untuk para wisatawan setiap hari mulai pukul 08.30 &ndash; 12.30 WIB. Khusus untuk hari Jumat dan juga Sabtu, Keraton Jogja tutup lebih awal yakni pada pukul 11.00 WIB.</li>\r\n	<li>Kawasan Benteng Vredeburg<br />\r\n	Selain menikmati kawasan wisata malam titik Nol km, Benteng Vredeburg juga bisa menjadi kawasan wisata yang sangat menarik untuk dikunjungi. Selain bisa dikunjungi pada siang hari, kawasan Benteng Vredeburg ini sendiri juga bisa dijadikan sebagai kawasan wisata menarik di malam hari. Benteng Vredeburg merupakan sebuah museum yang juga sekaligus tempat wisata yang menarik yang berada di sekitar titik nol km. Benteng Vredeburg berada di lokasi yang sangat dekat dengan titik nol km karena kedua tempat wisata ini sebenarnya berhimpit.</li>\r\n	<li>Kawasan Jalan Malioboro<br />\r\n	Tempat wisata menarik lainnya yang berada di seputaran titik nol km adalah Jalan Malioboro. Kawasan wisata ini cukup terkenal diberbagai kalangan para pelancong karena menawarkan panorama yang cukup menawan di malam hari. Kawasan yang menjadi jantung kota Jogja ini menawarkan berbagai pilihan wisata menarik mulai dari belanja, kuliner, pusat oleh-oleh, hingga sajian para seniman jalanan yang siap menghibur perjalanan wisata Anda.</li>\r\n</ol>\r\n\r\n<p>Itulah ulasan mengenai wisata malam titik Nol km Jogja dan beberapa destinasi wisata menarik lainnya di sekitar titik 0 km Jogja. Berbekal dengan ulasan di atas, Anda tidak perlu bingung dan khawatir lagi jika ingin memilih tempat wisata yang menarik selama berada di Jogja.</p>\r\n</body>\r\n</html>\r\n', '', 'Titik Nol Km Yogyakarta', '', 'Selain menikmati nuansa budaya yang masih terasa cukup kenyal, Jogja juga memiliki cukup banyak destinasi wisata yang sangat menarik untuk disambangi. Tentu salah satu yang cukup populer adalah kawasan wisata malam titik Nol km yang berada di jantung kota Jogja.\r\nSesuai dengan namanya, kawasan ini menjadi pusat atau titik 0 nya kota Jogja. Lokasi ini berada di ujung selatan Jalan Malioboro atau tepatnya berada di kawasan simpang empat Kantor Pos Besar Kota Yogyakarta.', '', 1, 'location', 'cdn/2023/10/titik-0.jpg', 'Jl. Pangurakan No.1, Ngupasan, Gondomanan, Yogyakarta City, Special Region of Yogyakarta 55122, Indo', '-7.8013966', '110.3647641', 'Titik Nol Km Yogyakarta', '', 'Titik Nol Km Yogyakarta', 1, 0, '01:00:00', 3600, 4.8, 'D.I. Yogyakarta', 0, 0, 0),
(8, 'museum-sonobudoyo-unit-i-1', 1000, '2023-02-10 22:19:15', '2023-10-08 22:40:26', '<html>\r\n<head>\r\n	<title></title>\r\n</head>\r\n<body>\r\n<p>Daya Tarik Museum Sonobudoyo Jika Anda tertarik ingin mengetahui tradisi budaya di masa lampau dan manuskrip, Museum Sonobudoyo dapat menjadi agenda kunjung Anda saat berada di Yogyakarta. Museum Sonobudoyo yang merupakan Unit Pelaksana Teknis Daerah, Dinas Kebudayaan Provinsi Daerah Istimewa memiliki sejumlah ruang pamer yang dapat dikunjungi wisatawan. Ruang wayang, menyimpan wayang yang berfungsi untuk menyebarakan agama dan mengajarkan nilai-nilai kehidupan.<br />\r\nRuang senjata menyimpan beragam senjata di masa lalu, seperti tombak, clurit, kapak, keris, dan lainnya. Jika Anda ingin melihat berbagai topeng, Anda dapat mengunjungi ruang topeng untuk melihat topeng yang digunakan dalam upacara atau pertunjukan di masa lalu. Ruang batik memamerkan koleksi batik dan keanekaragaman peralatan yang dipergunakan untuk membatik.</p>\r\n</body>\r\n</html>\r\n', '', 'Museum Sonobudoyo Unit I', '', 'Museum Negeri Sonobudoyo merupakan Unit Pelaksana Teknis Daerah pada Dinas Kebudayaan Provinsi Daerah Istimewa Yogyakarta, mempunyai fungsi pengelolaan benda museum yang memiliki nilai budaya ilmiah, meliputi koleksi pengembangan dan bimbingan edukatif kultural. Sedangkan tugasnya adalah mengumpulkan, merawat, pengawetan, melaksanakan penelitian, pelayanan pustaka, bimbingan edukatif kultural serta penyajian benda koleksi Museum Negeri Sonobudoyo.', '', 1, 'location', 'cdn/2023/10/museum-sonobudoyo-ruang-pameran.JPG', 'Jl. Pangurakan No.6, Ngupasan, Gondomanan, Yogyakarta City, Special Region of Yogyakarta 55122, Indo', '-7.8022995', '110.3643835', 'Museum Sonobudoyo Unit I', '', 'Museum Sonobudoyo Unit I', 0, 3000, '02:00:00', 7200, 4.7, 'D.I. Yogyakarta', 0, 0, 0),
(9, 'tarunasura-wijilan-gate-1', 1000, '2023-02-10 22:19:15', '2023-10-09 18:51:26', '<html>\r\n<head>\r\n	<title></title>\r\n</head>\r\n<body>\r\n<p>Gerbang kraton adalah pintu masuk ke dalam wilayah kraton. Dalam sejarah Kraton Yogyakarta dikenal ada lima buah pintu gerbang dimana bagian atas setiap gerbang berbentuk melengkung sehingga gerbang tersebut juga disebut plengkung.&nbsp; Plengkung Tarunasura, terletak di sebelah timur Alun-alun Utara. Saat ini lebih dikenal sebagai plengkung Wijilan karena letaknya di daerah Wijilan. Disebut Plengkung Tarunosuro karena dulu gerbang ini dijaga oleh para prajurit muda.</p>\r\n</body>\r\n</html>\r\n', '', 'Tarunasura Wijilan Gate', '', 'Gerbang kraton adalah pintu masuk ke dalam wilayah kraton. Dalam sejarah Kraton Yogyakarta dikenal ada lima buah pintu gerbang dimana bagian atas setiap gerbang berbentuk melengkung sehingga gerbang tersebut juga disebut plengkung.  Plengkung Tarunasura, terletak di sebelah timur Alun-alun Utara. Saat ini lebih dikenal sebagai plengkung Wijilan karena letaknya di daerah Wijilan. Disebut Plengkung Tarunosuro karena dulu gerbang ini dijaga oleh para prajurit muda', '', 1, 'location', 'cdn/2023/10/tarunasura-wijilan.jpg', '59W8+FJH, Jl. Wijilan, Panembahan, Kraton, Yogyakarta City, Special Region of Yogyakarta 55131, Indo', '-7.8038148', '110.3666102', 'Tarunasura Wijilan Gate', '', 'Tarunasura Wijilan Gate', 0, 0, '00:30:00', 1800, 4.7, 'D.I. Yogyakarta', 0, 0, 0),
(10, 'yogyakarta-northern-square', 1000, '2023-02-10 22:19:15', '2023-10-09 20:16:13', '<html>\r\n<head>\r\n	<title></title>\r\n</head>\r\n<body>\r\n<p><strong>Sejarah Alun-Alun Utara</strong><br />\r\nBeberapa sumber menyebutkan bahwa dulu permukaan alun-alun adalah pasir halus yang cocok digunakan untuk tempat latihan para prajurit juga untuk unjuk kehebatan di hadapan Sultan. Sultan dan para pembesar kerajaan duduk di Siti Hinggil, yaitu bagian muka keraton yang memiliki permukaan lebih tinggi untuk melihat atraksi para prajuritnya. Alun-alun Lor juga digunakan untuk &ldquo;Tapa Pepe&rdquo;, yaitu suatu bentuk unjuk diri dari rakyat agar didengar dan mendapat perhatian dari sultan.</p>\r\n\r\n<p>Tapa Pepe dilakukan pada siang hari terik di antara dua Pohon Beringin oleh seseorang yang sedang memohon keadilan langsung kepada Sultan. Pada masa lalu di sisi timur alun-alun terdapat pendopo-pendopo kecil yang disebut perkapalan. Perkapalan digunakan oleh para bupati untuk menginap dan beristirahat ketika menghadap sultan.</p>\r\n\r\n<p>Pada zaman dahulu, Alun-alun Lor adalah wilayah sakral dimana tidak sembarang orang diperkenankan untuk memasukinya. Ada aturan-aturan yang wajib dipatuhi jika ingin memasukinya, misalnya tidak boleh menggunakan kendaraan, sepatu, sandal, bertongkat, dan mengembangkan payung. Hal ini dilakukan sebagai wujud penghormatan kepada Raja Keraton Ngayogyakarta Hadiningrat. Namun kemudian tempat itu menjadi area publik yang bisa digunakan setiap orang. Para pedagang kaki lima bebas berjualan di sana. Berbagai acara digelar di tempat itu mulai dari konser musik, sirkus, sekaten, dan acara-acara lainnya.</p>\r\n\r\n<p><strong>Alun-Alun Lor sebagai Ruang Publik</strong><br />\r\nBerbeda dengan saat ini, Alun-alun Lor menjadi sebuah ruang publik yang bisa dimanfaatkan oleh setiap orang. Di sini dapat dijumpai berbagai macam pedagang kaki lima yang mengelilingi alun-alun dari pagi hingga malam. Pada waktu-waktu tertentu, seperti Pekan Raya Sekaten, Perayaan Grebeg Maulud Nabi, serta upacara keraton lainnya,</p>\r\n\r\n<p>Alun-alun Lor akan menjelma sebagai sebuah tempat yang ramai dan dipadati banyak orang karena acara-acara tersebut selalu digelar di alun-alun ini. Acara lain yang biasa diadakan di sini ini adalah pertunjukan seni budaya, konser musik, pasar malam, sepeda santai, dan aktivitas lainnya.</p>\r\n\r\n<p>Perjalanan ke Alun-alun Lor sangat mudah karena letaknya yang berada di tengah-tengah Kota Yogyakarta dengan kemudahan akses menuju ke sana. Jika Anda dari arah jalan Malioboro, maka lurus saja ke arah selatan melewati perempatan nol kilo meter. Dari perempatan nol kilo meter jarak ke Alun-alun Lor sekitar 100 meter.</p>\r\n\r\n<p>Berkunjung ke Alun-alun Lor, sempatkan juga untuk mengunjungi tempat wisata yang berada di sekitarnya : Keraton Yogyakarta, Masjid Gedhe, sentra Gudeg Wijilan, sentra wisata Malioboro, serta Benteng Vredeburg.</p>\r\n</body>\r\n</html>\r\n', '', 'Yogyakarta Northern Square', '', 'Yogyakarta Northern Square (alun-alun utara Yogyakarta) atau dalam Bahasa Jawa disebut Alun-alun Lor merupakan salah satu land mark Kota Yogyakarta yang berupa sebuah tanah lapang yang berada di depan Keraton Yogyakarta. Disebut Alun-alun Lor karena di Kota Yogyakarta terdapat dua alun-alun yang letaknya di sebelah selatan dan utara dari Keraton Yogyakarta.\r\nAlun-alun Lor berbentuk persegi dengan luas 150 x 150 meter dengan dua pohon beringin besar berpagar yang berada di tengah alun-alun. Dua Pohon Beringin Besar itu masing-masing diberi nama Kyai Dewandaru dan Kyai Wijayandaru. Pada masa lalu di sekeliling Alun-alun Lor ditanam 63 Pohon Beringin yang melambangkan umur Nabi Muhammad SAW.', '', 1, 'location', '', '59W7+CQV, Alun-Alun Utara St, Ngupasan, Gondomanan, Yogyakarta City, Special Region of Yogyakarta 55', '-7.8038975', '110.3644232', 'Yogyakarta Northern Square', '', 'Yogyakarta Northern Square', 0, 0, '01:00:00', 3600, 4.6, 'D.I. Yogyakarta', 0, 0, 0),
(11, 'pasar-ngasem-1', 1000, '2023-02-10 22:19:15', '2023-10-08 21:20:55', '<html>\r\n<head>\r\n	<title></title>\r\n</head>\r\n<body>\r\n<p>Saat pagi hari, Pasar Ngasem menjadi salah satu tempat favorit para pesepeda untuk beristirahat. Biasanya mereka menikmati sarapan di kursi-kursi atau gazebo yang ada di sekitar Pasar Ngasem. Udaranya memang cukup segar disini. Banyak pepohonan rindang yang menaungi.<br />\r\nBeragam menu masakan tradisional Jawa bisa Anda temukan di warung-warung makan ujung timur Pasar Ngasem, seperti sayur brongkos, sayur bobor, sayur daun pepaya. Juga lauk pauk seperti mangut lele, baceman, dan banyak yang lainnya. Selain dapat dinikmati langsung di tempat, Anda pun bisa membelinya untuk lauk di rumah. Dengan harga Rp3.000 Anda sudah bisa mendapatkan satu plastik sayur.<br />\r\nSalah satu kios yang cukup terkenal di Pasar Ngasem adalah kios Apem Beras Bu Wanti. Anda pun bisa mudah menemukannya di bagian timur Pasar Ngasem. Kios apem buka mulai dari jam 05:00 pagi. Satu apem dibanderol dengan harga Rp3.000. Apem terbuat dari tepung beras, air dan gula pasir, kemudian ditambahkan ragi, kelapa dan telur. Rasanya gurih dan manis.<br />\r\nYang menarik dari Pasar Ngasem, terdapat sebuah panggung kesenian di dalamnya yang dinamai Plaza Ngasem. Plaza tersebut kerap digunakan sebagai tempat pertunjukan seni dan budaya di Jogja, salah satunya FKY (Festival Kesenian Yogyakarta). Bahkan sebelum pandemi, setiap malamnya Plaza Ngasem ini dimanfaatkan para musisi untuk menghibur anak-anak muda yang berkunjung. Dari kejauhan pun Anda dapat melihat reruntuhan sisa bangunan situs Pulo Kenanga Tamansari yang menawan melatarbelakangi Plaza Ngasem ini. Menjadikan Plaza Ngasem begitu instagramable.<br />\r\nJika Anda menyusuri area belakang Plaza Ngasem, terdapat rumah kuno milik warga yang menjelma menjadi kafe etnik yang cukup unik. Anda pun juga akan menemukan gang yang merupakan pintu masuk menuju situs Pulo Kenanga. Berjalan lebih jauh lagi bisa membawa Anda menuju Kampung Cyber hingga Istana Air Tamansari.</p>\r\n</body>\r\n</html>\r\n', '', 'Pasar Ngasem', '', 'Pasar Ngasem merupakan salah satu pasar tradisional tua di Yogyakarta, sudah berdiri sejak tahun 1809. Dulunya, Pasar Ngasem begitu identik dengan pasar burung. Begitu masuk ke dalam akan terlihat kandang-kandang burung yang bergantungan di setiap kios.\r\nNamun sejak tahun 2010, pasar burung telah direlokasi ke Pasar Satwa dan Tanaman Hias Yogyakarta (PASTY) di Jalan Bantul. Kini, Pasar Ngasem menjadi pasar tradisional pada umumnya yang menjual aneka jajan pasar serta kebutuhan pokok sehari-hari.\r\nLahan di tengah pasar pun disulap menjadi mini tribun yang sering digunakan untuk acara seni dan budaya. Backgroundnya bangunan kuno Pulo Kenanga Tamansari yang begitu megah.', '', 1, 'location', 'cdn/2023/10/3.jpg', 'Jl. Polowijan No.11, Patehan, Kraton, Yogyakarta City, Special Region of Yogyakarta 55133, Indonesia', '-7.8082845', '110.3602155', 'Pasar Ngasem', '', 'Pasar Ngasem', 0, 0, '00:45:00', 2700, 4.5, 'D.I. Yogyakarta', 0, 0, 0),
(12, 'museum-sandi', 1000, '2023-02-10 22:19:15', '2023-10-08 22:38:00', '<html>\r\n<head>\r\n	<title></title>\r\n</head>\r\n<body>\r\n<p>Setelah Kemerdekaan Indonesia situasi dan kondisi Kota Yogyakarta turut berubah dengan drastis. Banyak bangunan milik orang-orang Belanda yang ditinggalkan dan terbengkalai karena situasi pergantian kekuasaan dan perang. Kemudian disusul dengan berpindahnya Ibukota Republik Indonesia dari Jakarta ke Yogyakarta pada 1946. Pada masa ini dibutuhkan banyak bangunan sebagai kantor kementerian, salah satu bangunan yang mengalami alih fungsi adalah bangunan ini. Pada masa kemerdekaan bangunan ini berfungsi sebagai Kantor Kementerian Luar Negeri RI.</p>\r\n\r\n<p>Setelah situasi keamanan dan ketertiban semakin membaik Ibukota RI kembali ke Jakarta dan bangunan ini masih digunakan sebagai kantor dan dikelola oleh Pemerintah DIY. Beberapa kali berganti fungsi sebagai kantor hingga perpustakaan pada saat ini bangunan ini difungsikan sebagai Museum Sandi. Museum ini diinisiasi bersama antara Kepala Lembaga Sandi Negara RI, pada waktu itu Mayjen TNI Nachrowi Ramli, dengan Gubernur Daerah Istimewa Yogyakarta, Sri Sultan Hamengku Buwono X, pada tahun 2006. &nbsp;Hingga pada 29 Januari 2014 Museum Sandi diresmikan dan memulai kegiatan operasionalnya.</p>\r\n\r\n<p>Museum Sandi berisikan sejarah persandian di dunia secara umum dan Indonesia secara khusus. Salah satu koleksi unggulan yang ada adalah peralatan sandi yang digunakan pada masa Agresi Militer Belanda I dan II. Selain itu museum ini juga memuat sejarah pendirian institusi pengamanan berita rahasia pada awal kemerdekaan Indonesia yang didirikan oleh Bapak Persandian Indonesia &nbsp; dr. Roebiono Kertopati.&nbsp;</p>\r\n</body>\r\n</html>\r\n', '', 'Museum Sandi', '', 'MUSEUM SANDI merupakan bangunan warisan budaya yang terletak di Jalan F.M. Noto No. 21 Kotabaru. Bangunan ini berada di dalam Kawasan Kotabaru yang merupakan kawasan hunian masyarakat Eropa pada masa Kolonial. Kawasan Kotabaru mulai dibangun pada 1920 sebagai hasil perluasan wilayah pemukiman orang Eropa.', '', 1, 'location', 'cdn/2023/10/museum-sandi-2.jpg', 'Jl. Faridan M Noto No.21, Kotabaru, Gondokusuman, Yogyakarta City, Special Region of Yogyakarta 5522', '-7.7845549', '110.3711548', 'Museum Sandi', '', 'Museum Sandi', 0, 3000, '01:30:00', 5400, 4.7, 'D.I. Yogyakarta', 0, 0, 0),
(13, 'tugu-1', 1000, '2023-02-10 22:19:15', '2023-10-09 19:28:17', '<html>\r\n<head>\r\n	<title></title>\r\n</head>\r\n<body>\r\n<p>Monumen ini dibangun oleh Sri Sultan Hamengkubuwono I pada tahun 1755. Dikenal sebagai Tugu Golong-Gilig, dan dibangun dalam semangat persatuan rakyat. Di puncak tugu berbentuk bulat (golong) dan tiangnya berbentuk silindris (gilig), demikianlah namanya. Ketinggian monumen tersebut adalah 25 meter. Dibangun di Garis Imajiner Yogyakarta yang menghubungkan laut selatan, Keraton Ngayogyakarta Hadiningrat, dan Gunung Merapi. Pada saat bertapa, konon Sultan Yogyakarta saat itu menggunakan tugu ini sebagai patokan untuk menghadap ke puncak Gunung Merapi.&nbsp;<br />\r\n<br />\r\nMonumen ini runtuh saat gempa bumi besar yang terjadi pada 10 Juni 1867. Pada tahun 1889, pemerintah kolonial Hindia Belanda merenovasi monumen dengan bentuk persegi. Bagian atas monumen dibangun dengan bentuk kerucut, bukan berbentuk bulat seperti sebelumnya, dengan bola kecil di ujungnya. Ketinggian monumennya juga berkurang dari 25 meter menjadi 15 meter. Sejak itu, monumen ini juga dikenal pada saat itu sebagai De Witte Paal (Monumen Putih).<br />\r\n<br />\r\nDi tahun 2012, renovasi tugu telah selesai dilakukan. Pengecatan sebagian ornamen tugu juga selesai dilakukan dengan warna kuning yang mengandung emas 22 karat. Sebuah taman kecil juga telah dibuat di sekitar tugu.</p>\r\n</body>\r\n</html>\r\n', '', 'Tugu', '', 'Tugu Yogyakarta adalah sebuah tugu atau monumen yang sering dipakai sebagai simbol atau lambang dari Kota Yogyakarta, Daerah Istimewa Yogyakarta. Tugu yang terletak di perempatan Jalan Jenderal Sudirman dan Jalan Margo Utomo ini, mempunyai nilai simbolis yang merupakan garis yang bersifat magis yang menghubungkan Pantai Parangtritis dan Panggung Krapyak di Kabupaten Bantul, Keraton Yogyakarta di Kota Yogyakarta dan Gunung Merapi di Kabupaten Sleman. Tugu ini sekarang merupakan salah satu objek pariwisata Yogyakarta, dan sering dikenal dengan istilah “Tugu Pal Putih” (pal juga berarti tugu), karena warna cat yang digunakan sejak dulu adalah warna putih. Tugu pal ini berbentuk bulat panjang dengan bola kecil dan ujung yang runcing di bagian atasnya. Jika dilihat dari Keraton Yogyakarta ke arah utara, maka akan terlihat bahwa Jalan Malioboro, Jalan Margo Utomo, Tugu Yogyakarta, dan Jalan A.M. Sangadji membentuk garis lurus menuju puncak Gunung Merapi yang dikenal sebagai Garis Imajiner Yogyakarta.', '', 1, 'location', 'cdn/2023/10/tugu-yogyakarta.jpg', 'Jl. Jend. Sudirman, Gowongan, Jetis, Yogyakarta City, Special Region of Yogyakarta 55233, Indonesia', '-7.7829218', '110.3670757', 'Tugu', '', 'Tugu', 0, 0, '01:00:00', 3600, 4.8, 'D.I. Yogyakarta', 0, 0, 0);
INSERT INTO `posts` (`post_id`, `post_url`, `post_author`, `post_date`, `post_modified`, `post_content_id`, `post_content_en`, `post_title_id`, `post_title_en`, `post_excerpt_id`, `post_excerpt_en`, `post_status`, `post_type`, `post_img`, `post_address`, `post_lat`, `post_long`, `post_seo_title`, `post_seo_desc`, `post_seo_keyword`, `post_views`, `post_tarif`, `post_kunjungan`, `post_kunjungan_sec`, `post_rating`, `post_loc_name`, `post_rec`, `post_score`, `a`) VALUES
(14, 'desa-wisata-gerabah-kasongan-yogyakarta', 1000, '2023-02-10 22:19:15', '2023-10-12 11:21:21', '<html>\r\n<head>\r\n	<title></title>\r\n</head>\r\n<body>\r\n<p style=\"text-align: justify;\"><strong>Sejarah</strong></p>\r\n\r\n<p style=\"text-align: justify;\">Sejarah desa wisata Kasongan berawal dari kematian seekor kuda milik Reserse Belanda di atas persawahan milik seorang warga di sebuah desa di selatan&nbsp;Kota Yogyakarta. Karena si pemilik tanah takut akan dijatuhi hukuman oleh Belanda yang waktu itu sedang menjajah, maka pemilik tanah tersebut melepaskan hak kepemilikan tanahnya yang diikuti oleh warga lainnya yang juga takut akan dijatuhi hukuman. Sejumlah tanah persawahan itu akhirnya diakui oleh warga desa lain. Penduduk yang tidak memiliki tanah persawahan tadi akhirnya memulai kegiatan baru di sekitar rumahnya, yaitu mengolah tanah liat yang ternyata tidak pecah jika diempal-empalkan untuk perlengkapan dapur dan juga untuk mainan.</p>\r\n\r\n<p style=\"text-align: justify;\">Sejalan dengan perkembangan zaman, maka barang-barang kerajinan dari tanah liat atau lebih dikenal dengan kerajinan gerabah atau tembikar itu dikembangkan menjadi lebih variatif sesuai dengan kebutuhan dan keinginan pasar. Bahkan barang kerajinan di Desa Kasongan bukan hanya barang-barang dari tanah liat/ gerabah, tetapi saat ini warga Kasongan telah memanfaatkan bahan-bahan lainnya yang banyak terdapat di lingkungan sekitar seperti batok kelapa, bambu, rotan, kayu, dan lainnya untuk diolah menjadi barang hiasan yang memiliki&nbsp;nilai lebih tinggi. Keahlian membuat gerabah ini diwariskan turun-temurun hingga menjadikan Desa Kasongan sebagai ikon desa wisata gerabah di Kabupaten Bantul.</p>\r\n\r\n<p style=\"text-align: justify;\"><br />\r\n<strong>Desa Wisata Kasongan</strong></p>\r\n\r\n<p style=\"text-align: justify;\">Desa wisata Kasongan merupakan daerah pemukiman para kundi, atau buyung atau gundi, yang artinya orang yang membuat sejenis buyung, gendi, kuali, dan lainnya yang tergolong peralatan dapur, juga barang hiasan yang terbuat dari tembikar atau tanah liat.</p>\r\n\r\n<p style=\"text-align: justify;\">Hingga saat ini Desa Kasongan menjadi salah satu tujuan desa wisata di Yogyakarta yang banyak diminati oleh wisatawan. Deretan show room atau rumah-rumah galeri di desa wisata Kasongan ini menawarkan barang-barang kerajinan dari gerabah serta dari bahan lainnya seperti guci, pot bunga, lampu hias, miniatur alat transportasi (becak, sepeda, &nbsp;mobil), aneka tas, patung, souvenir untuk pengantin, serta hiasan lainnya yang menarik untuk dipajang di rumah.</p>\r\n\r\n<p style=\"text-align: justify;\">Salah satu patung yang legendaris di Desa Kasongan adalah patung Loro Blonyo. Loro Blonyo adalah patung sepasang pengantin yang dipercaya akan memberikan keberuntungan jika ditaruh di dalam rumah. Kita bisa menjumpai patung ini dalam berbagai pose. Patung ini pertama kali dikenalkan oleh Galeri Loro Blonyo yang diadopsi dari patung pengantin milik&nbsp;Kraton Yogyakarta.</p>\r\n\r\n<p style=\"text-align: justify;\">Jika Anda tertarik untuk mengetahui lebih lanjut tentang proses pembuatan kerajinan gerabah tersebut, maka beberapa galeri menawarkan kursus singkat untuk Anda ikuti. Anda juga bisa melihat proses pembuatan gerabah di beberapa rumah produksi.</p>\r\n\r\n<p style=\"text-align: justify;\"><br />\r\n<strong>Lokasi</strong></p>\r\n\r\n<p style=\"text-align: justify;\">Desa Wisata Kasongan terletak di pedukuhan Kajen, Desa Bangunjiwo, Kecamatan Kasihan Kabupaten Bantul, Yogyakarta. Jika Anda berangkat dari Kota Yogyakarta, maka pergilah ke arah selatan hingga menemukan perempatan Dongkelan (perempatan Ring Road Selatan - Jalan. Bantul). Pilihlah jalan ke arah selatan melewati Jalan Bantul ini. Perjalanan dari perempatan Dongkelan ini hanya memakan waktu sekitar 10 menit atau 20 menit dari pusat kota. Jika telah sampai di desa wisata Kasongan, Anda akan disambut oleh sebuah gerbang masuk ke desa wisata tersebut.</p>\r\n</body>\r\n</html>\r\n', '', 'Desa Wisata Gerabah Kasongan Yogyakarta', '', 'Desa wisata Kasongan merupakan daerah pemukiman para kundi, atau buyung atau gundi, yang artinya orang yang membuat sejenis buyung, gendi, kuali, dan lainnya yang tergolong peralatan dapur, juga barang hiasan yang terbuat dari tembikar atau tanah liat. Hingga saat ini Desa Kasongan menjadi salah satu tujuan desa wisata di Yogyakarta yang banyak diminati oleh wisatawan. Deretan show room atau rumah-rumah galeri di desa wisata Kasongan ini menawarkan barang-barang kerajinan dari gerabah serta dari bahan lainnya seperti guci, pot bunga, lampu hias, miniatur alat transportasi (becak, sepeda,  mobil), aneka tas, patung, souvenir untuk pengantin, serta hiasan lainnya yang menarik untuk dipajang di rumah.', '', 1, 'location', 'cdn/2023/10/gerabah-kasongan.jpg', 'Jl. Kasongan No.3, Kajen, Bangunjiwo, Kec. Kasihan, Kabupaten Bantul, Daerah Istimewa Yogyakarta 551', '-7.8455358', '110.3379568', 'Desa Wisata Gerabah Kasongan Yogyakarta', 'Desa Wisata Gerabah Kasongan Yogyakarta', 'Desa Wisata Gerabah Kasongan Yogyakarta', 0, 0, '00:30:00', 1800, 4.5, 'D.I. Yogyakarta', 0, 0, 0),
(15, 'pojok-benteng-wetan-1', 1000, '2023-02-10 22:19:15', '2023-10-08 21:32:07', '<html>\r\n<head>\r\n	<title></title>\r\n</head>\r\n<body>\r\n<p>Keraton Yogyakarta memiliki sudut-sudut benteng dengan bentuk visual unik. Keunikan ini menjadi ciri khas tersendiri yang tidak dimiliki kota lainnya. Mengutip dari pariwisata.jogjakota.go.id, sudut-sudut benteng tersebut umumnya dijuluki bastion atau pojok beteng. Masyarakat Yogyakarta biasanya menyebutnya dengan cara menyingkat pojong beteng menjadi jokteng. Bangunan kokoh berupa benteng tersebut memang lebih populer disebut beteng karena masyarakat Yogyakarta suka mempersingkat kata. Penyebutan tersebut juga lebih mempermudah pengucapannya.<br />\r\nBeteng dibangun berbentuk empat persegi mengelilingi kompleks Keraton Yogyakarta. Tembok beteng dibangun menjulang tinggi dan tebal. Karena berbentuk persegi, mata seharusnya ada empat sudut yang biasa disebut Jokteng. Tapi ternyata, saat ini hanya tersisa tiga Jokteng saja.<br />\r\nJokteng yang masih ada adalah Jokteng di sebelah barat laut keraton yang kini disebut Jokteng Lor (Utara), lalu Jokteng sebelah tenggara keraton yang kini disebut Jokteng Wetan (Timur), dan Jokteng barat daya keraton yang kini disebut Jokteng Kulon (Barat). Sementara satu pojok benteng yang terletak di sebelah utara-timur keraton sempat hancur akibat serangan pasukan Inggris pada peristiwa Geger Spei (Geger Sepehi atau Geger Sepoy).<br />\r\nPojok beteng wetan yang dalam bahasa Indonesia berarti pojok beteng timur dilengkapi dengan tempat pengintaian. Terdapat tiga tempat pengintaian, sepuluh tempat prajurit, dan satu gudang yang diduga sebagai gudang mesiu.<br />\r\nPojok beteng wetan ini tepatnya berada di sebelah barat perempatan Jalan Brigjend Katamso - Jalan Parangtritis - Jalan May. Jend. Sutoyo - Jalan Kolonel Sugiono.</p>\r\n</body>\r\n</html>\r\n', '', 'Pojok Benteng Wetan', '', 'Pojok Beteng Wetan atau dalam Bahasa Indonesia berarti Pojok Beteng Timur. Pojok Beteng Wetan dilengkapi dengan tempat pengintain yang berjumlah tiga, tempat prajurit berjumlah sepuluh buah, dan sebuah gudang yang diduga sebagai gudang mesiu. Pojok Beteng Wetan ini tepatnya berada di sebelah barat perempatan Jl. Brigjend Katamso - Jl. Parangtritis - Jl. May. Jend. Sutoyo - Jl.Kolonel Sugiono.', '', 1, 'location', 'cdn/2023/10/8.jpg', '59P9+49Q, Jl. Sisingamangaraja, Keparakan, Kec. Mergangsan, Kota Yogyakarta, Daerah Istimewa Yogyaka', '-7.8146508', '110.3684854', 'Pojok Benteng Wetan', '', 'Pojok Benteng Wetan', 0, 0, '00:30:00', 1800, 4.5, 'D.I. Yogyakarta', 0, 0, 0),
(16, 'situs-gua-seluman-1', 1000, '2023-02-10 22:19:15', '2023-10-08 21:55:37', '<html>\r\n<head>\r\n	<title></title>\r\n</head>\r\n<body>\r\n<p>Situs Goa Siluman dibangun pada daerah yang menjadi arah aliran serta sumber air sehingga terletak lebih indah dari daerah di sekitarnya/berupa lembah. Situs ini mempunyai dua sumber air utama, yaitu di dalam bilik pesanggrahan dan air yang dialirkan dari luar kompleks pesanggrahan. Aliran air dari luar terlihat dari adanya bekas saluran air yang masih dapat disaksikan hingga saat ini meskipun tidak berfungsi lagi.<br />\r\nPada bagian depan berupa pintu masuk berbentuk paduraksa dan mempunyai hiasan manukberi pada ambang atasnya. Pada bagian belakang berupa bangunan pemandian yang mempunyai sebuah pintu di sisi selatan. Di sisi timur terdapat sebuah kolam pemandian yang dipisahkan dengan pintu dan disekat menggunakan kelir berhias motif bunga dan sulur-suluran.<br />\r\nKolam mini mempunyai sumber mata air sendiri. Pada sisi barat dan timur terdapat bangunan berbentuk lengkung yang berfungsi sebagai pelindung pintu. Pada sudut tenggara terdapat selasar serta sebuah trap tangga. Pada sisi selatan terdapat kolam besar yang saat ini dimanfaatkan untuk kolam ikan oleh penduduk sekitar.<br />\r\nKolam sudut barat daya mempunyai hiasan berupa manukberi yang mencengkeram ular, sedangkan kolam sudut tenggara terdapat hiasan berupa seekor naga. Sisi selatan kolam besar dibatasi dengan pagar keliling, namun saat ini sudah tidak dapat ditemukan lagi bentuk utuhnya dan hanya tinggal sisa-sisanya.</p>\r\n</body>\r\n</html>\r\n', '', 'Situs Gua Seluman', '', 'Pesanggrahan Gua Siluman dibangun oleh Sultan Hamengku Buwono II. Konon, Panembahan Senopati alias Danang Sutowijoyo, pendiri Kerajaan Mataram Islam, mendirikan kerajaannya di kawasan Kota Gede. Lalu raja yang menjabat pada waktu itu mendapat wangsit untuk memindahkan kerajaan dari Kota Gede ke kawasan Wonocatur, Bantul.', '', 1, 'location', 'cdn/2023/10/20.jpg', 'Jl. Wonocatur No.26, Karang Bendo, Banguntapan, Kec. Banguntapan, Kabupaten Bantul, Daerah Istimewa ', '-7.802813', '110.413899', 'Situs Gua Seluman', '', 'Situs Gua Seluman', 0, 0, '01:00:00', 3600, 4.4, 'D.I. Yogyakarta', 0, 0, 0),
(17, 'pojok-benteng-kulon-1', 1000, '2023-02-10 22:19:15', '2023-10-08 21:30:04', '<html>\r\n<head>\r\n	<title></title>\r\n</head>\r\n<body>\r\n<p>Bagi orang yang pernah berkunjung ke Yogyakarta pasti sudah tak asing dengan sebuah bangunan bersejarah Pojok Beteng atau alias Jokteng. Ya, Pojok Beteng merupakan sudut dari beteng yang mengelilingi kawasan Keraton Yogyakarta. Beteng itu didirikan atas prakarsa Sri Sultan Hamengku Buwono II ketika masih menjadi putra mahkota pada 1785-1787 silam. Bangunan ini kemudian diperkuat lagi sekitar 1809 ketika dia telah menjabat sebagai Sultan. Beteng ini dinamai dengan Beteng Baluwerti, yang berarti jatuhnya peluru laksana hujan.<br />\r\nKeraton Yogyakarta memiliki sudut-sudut benteng dengan bentuk visual unik. Keunikan ini menjadi ciri khas tersendiri yang tidak dimiliki kota lainnya. Mengutip dari pariwisata.jogjakota.go.id, sudut-sudut benteng tersebut umumnya dijuluki bastion atau pojok beteng. Masyarakat Yogyakarta biasanya menyebutnya dengan cara menyingkat pojong beteng menjadi jokteng. Bangunan kokoh berupa benteng tersebut memang lebih populer disebut beteng karena masyarakat Yogyakarta suka mempersingkat kata. Penyebutan tersebut juga lebih mempermudah pengucapannya.<br />\r\nBeteng dibangun berbentuk empat persegi mengelilingi kompleks Keraton Yogyakarta. Tembok beteng dibangun menjulang tinggi dan tebal. Karena berbentuk persegi, mata seharusnya ada empat sudut yang biasa disebut Jokteng. Tapi ternyata, saat ini hanya tersisa tiga Jokteng saja.<br />\r\nJokteng yang masih ada adalah Jokteng di sebelah barat laut keraton yang kini disebut Jokteng Lor (Utara), lalu Jokteng sebelah tenggara keraton yang kini disebut Jokteng Wetan (Timur), dan Jokteng barat daya keraton yang kini disebut Jokteng Kulon (Barat). Sementara satu pojok benteng yang terletak di sebelah utara-timur keraton sempat hancur akibat serangan pasukan Inggris pada peristiwa Geger Spei (Geger Sepehi atau Geger Sepoy).</p>\r\n</body>\r\n</html>\r\n', '', 'Pojok Benteng Kulon', '', 'Pojok Beteng Kulon atau dalam Bahasa Indonesia berarti Pojok Beteng Barat. Disebut demikian karena letak Pojok benteng ini berada di sisi paling barat dan paling selatan dari wilayah Kraton Yogyakarta. Pojok Beteng Kulon dilengkapi dengan tempat pengintaian yang jumlahnya ada tiga buah dan tempat prajurit sebanyak sepuluh buah. Tetapi Pojok Beteng Kulon tidak dilengkapi dengan ruangan yang berfungsi sebagai gudang mesiu. Posisi Pojok Beteng Kulon tepatnya berada di sisi timur perempatan Jl. Wachid Hasyim - Jl. Bantul - Jl. Sugeng Jeroni - Jl.Let Jend MT Haryono.', '', 1, 'location', 'cdn/2023/10/7.jpg', '59P4+VC9, Mantrijeron, Jl. Suryowijayan, Patehan, Kecamatan Kraton, Kota Yogyakarta, Daerah Istimewa', '-7.8128408', '110.356113', 'Pojok Benteng Kulon', '', 'Pojok Benteng Kulon', 0, 0, '00:45:00', 2700, 4.5, 'D.I. Yogyakarta', 0, 0, 0),
(18, 'pakualaman-palace-1', 1000, '2023-02-10 22:19:15', '2023-10-08 22:52:26', '<html>\r\n<head>\r\n	<title></title>\r\n</head>\r\n<body>\r\n<p>&nbsp;Pakualaman berlokasi di Jalan Sultan Agung Yogyakarta. Pura Pakualaman adalah Istana Kadipaten yang didirikan pada awal abad 19 M yang sekarang menjadi tempat tinggal Sri Paduka Paku Alam IX beserta keluarganya. Sri Paduka Paku Alam IX beserta keluarganya.<br />\r\n&nbsp;</p>\r\n</body>\r\n</html>\r\n', '', 'Pakualaman Palace', '', ' Pakualaman berlokasi di Jalan Sultan Agung Yogyakarta. Pura Pakualaman adalah Istana Kadipaten yang didirikan pada awal abad 19 M yang sekarang menjadi tempat tinggal Sri Paduka Paku Alam IX beserta keluarganya. Sri Paduka Paku Alam IX beserta keluarganya.\r\n', '', 1, 'location', 'cdn/2023/10/pakualaman.jpg', '692G+4F4, Purwokinanti, Pakualaman, Kota Yogyakarta, Daerah Istimewa Yogyakarta 55166, Indonesia', '-7.7997354', '110.3762182', 'Pakualaman Palace', '', 'Pakualaman Palace', 0, 0, '01:00:00', 3600, 4.5, 'D.I. Yogyakarta', 0, 0, 0),
(19, 'museum-perjuangan', 1000, '2023-02-10 22:19:15', '2023-10-08 22:35:19', '<html>\r\n<head>\r\n	<title></title>\r\n</head>\r\n<body>\r\n<p>Saat menapaki museum, sejumlah tujuh belas anak tangga, pintu utama dengan delapan daun pintu, dan empat puluh lima buah jendela mengelilingi dindingnya merupakan simbol-simbol yang sejenak menuntun kembali pada saat Proklamasi dikumandangkan.<br />\r\nHarga Tiket Masuk&nbsp;<br />\r\nWisatawan domestik :<br />\r\nDewasa perorangan : Rp. 2000<br />\r\nDewasa rombongan : Rp. 1000<br />\r\nAnak - anak perorangan : Rp. 1000<br />\r\nAnak-anak rombongan : Rp. 500<br />\r\nWisatawan mancanegara :<br />\r\nDewasa dan anak - anak : Rp. 10.000<br />\r\nJam Buka:</p>\r\n\r\n<p>Senin - Kamis : Pukul 08.00 - 16.00 WIB<br />\r\nJumat &nbsp; &nbsp; &nbsp; &nbsp; &nbsp; &nbsp; : Pukul 08.00 - 16.30 WIB<br />\r\nKoleksi Museum<br />\r\nMeriam V.O.C. yang ditemukan di benteng Vredeburg<br />\r\nMiniatur kapal Armada Laut Belanda<br />\r\nMeja dan kursi tamu kapten Widodo saat di Bantul<br />\r\nRepilka senjata serdadu V.O.C.<br />\r\nBuku ilmu kedokteran dari Stovia<br />\r\nTas kulit milik Drs. Muh. Hatta<br />\r\nDan lain - lain&nbsp;<br />\r\nCara Menuju Lokasi<br />\r\nDari Purawisata, Yogyakarta<br />\r\nJarak tempuh : 2 km<br />\r\nWaktu tempuh : 5 menit<br />\r\nRute :<br />\r\nDari Purawisata menuju ke selatan sampai perempatan jalan Parangtritis lalu belok kiri (ke timur)<br />\r\nKira-kira 200 meter ada halte bus transjogja Sugiono 2 di kanan jalan (selatan) lalu belok kanan<br />\r\nLokasi museum ada di belakang halte tersebut<br />\r\nFasilitas Museum Perjuangan<br />\r\nRuang pameran indoor dan outdoor&nbsp;<br />\r\nTaman bermain<br />\r\nTempat parkir&nbsp;<br />\r\nToilet<br />\r\nHotspot area</p>\r\n</body>\r\n</html>\r\n', '', 'Museum Perjuangan', '', 'Museum Perjuangan adalah sebuah museum di Yogyakarta yang didirikan untuk mengenang sejarah perjuangan Bangsa Indonesia dan mengenang setengah abad masa Kebangkitan Nasional. Arsitektur bangunan ini tampak sebagai bentuk perpaduan antara bangunan Romawi Kuno dan gaya bangunan candi-candi di Indonesia', '', 1, 'location', 'cdn/2023/10/museum-perjuangan.jpg', 'Jl. Kolonel Sugiyono No.24, Brontokusuman, Mergangsan, Yogyakarta City, Special Region of Yogyakarta', '-7.8164905', '110.3718611', 'Museum Perjuangan', '', 'Museum Perjuangan', 0, 10000, '01:30:00', 5400, 4.5, 'D.I. Yogyakarta', 0, 0, 0),
(20, 'omah-ugm-kotagede-yogyakarta-1', 1000, '2023-02-10 22:19:15', '2023-10-08 23:01:13', '<html>\r\n<head>\r\n	<title></title>\r\n</head>\r\n<body>\r\n<p>Omah UGM adalah sebuah rumah adat di Kotagede. Pada tahun 2007, UGM membelinya dari keluarga Parto Darsono. Meski lokasinya di Desa Jagalan, sedang kita tahu selainnya ada Kelurahan Purbayan dan Prenggan, prinsipnya rumah adat ini dapat digunakan oleh siapa saja. Rumah adat Jawa sebenarnya terdiri dari beberapa bangunan, antara lain ndalem, pendapa dan gandok. Pendapa rumah ini sudah lama tidak ada. Untuk itu, dicarilah sebuah pendapa yang kemudian dipasangkan di sebelah selatan bagian ndalem. Pendapa memang selalu berada di depan ndalem.<br />\r\n&nbsp;</p>\r\n</body>\r\n</html>\r\n', '', 'Omah UGM Kotagede Yogyakarta', '', 'Omah UGM adalah sebuah rumah adat di Kotagede. Pada tahun 2007, UGM membelinya dari keluarga Parto Darsono. Meski lokasinya di Desa Jagalan, sedang kita tahu selainnya ada Kelurahan Purbayan dan Prenggan, prinsipnya rumah adat ini dapat digunakan oleh siapa saja.', '', 1, 'location', '', 'Bodon, Jagalan, Kotagede, Yogyakarta City, Special Region of Yogyakarta 55192, Indonesia', '-7.8293112', '110.3956256', 'Omah UGM Kotagede Yogyakarta', '', 'Omah UGM Kotagede Yogyakarta', 0, 10000, '01:30:00', 5400, 4.7, 'D.I. Yogyakarta', 0, 0, 0),
(21, 'pasar-kotagede-1', 1000, '2023-02-10 22:19:15', '2023-10-08 21:19:05', '<html>\r\n<head>\r\n	<title></title>\r\n</head>\r\n<body>\r\n<p>Bagi sebagian orang, melakukan suatu hal yang mengingatkan akan kenangan masa kecil adalah hal yang menyenangkan. Salah satunya menikmati kembali jajanan pasar yang menjadi kudapan sewaktu kecil. Sayangnya, seiring berlalunya waktu tak banyak ditemukan orang yang menjual jajanan pasar tradisional ini. Jika Anda rindu dengan jajanan pasar yang sering Anda makan saat kecil dulu, kami akan mengajak Anda berkeliling Pasar Kotagede.<br />\r\nPasar Kotagede atau yang lebih dikenal dengan nama Pasar Legi Kotagede adalah pasar rakyat yang telah berdiri sejak zaman Panembahan Senopati, pada masa kerajaan Mataram Islam. Meski sudah mengalami renovasi, namun bentuk bangunan aslinya tetap dipertahankan. Masih diapit oleh Monumen Jumenengan Sri Sultan Hamengkubuwono IX yang disebut dengan Pacak Suji di sisi timur laut, dan gardu listrik induk tempo dulu yang dikenal dengan sebutan Babon Aniem di sisi barat laut pasar. Pelatarannya rimbun dengan pepohonan yang berjajar rapi, dan tentu saja selalu penuh sesak dengan aktivitas jual beli, khususnya pada hari pasaran Legi (penanggalan Jawa).<br />\r\nPara pedagang tradisional pada pagi hari menjual berbagai macam keperlua rumah tangga seperti :</p>\r\n\r\n<ul>\r\n	<li>Makanan tradisional &nbsp;atau jajan pasar</li>\r\n	<li>Peralatan rumah tangga</li>\r\n	<li>Sayuran</li>\r\n	<li>Buah-buahan</li>\r\n	<li>Makanan snack basah dan kering</li>\r\n	<li>Jamu</li>\r\n	<li>Lauk pauk siap saji</li>\r\n	<li>Daging dan ayam</li>\r\n	<li>Bumbu dapur</li>\r\n	<li>Pakaian</li>\r\n	<li>Rempah-rempah</li>\r\n</ul>\r\n\r\n<p>Sementara yang pedagang pagi mulai mengemasi dagangannya,yang pedagang malam mulai berdatangan, dagangan yang mereka jual antara lain :</p>\r\n\r\n<ul>\r\n	<li>Aneka snack atau jajanan pasar</li>\r\n	<li>Jamu</li>\r\n	<li>Lauk pauk</li>\r\n	<li>Konveksi</li>\r\n	<li>Klithikan</li>\r\n	<li>Segala macam permainan anak</li>\r\n</ul>\r\n</body>\r\n</html>\r\n', '', 'Pasar Kotagede', '', 'Pasar Kotagede, pasar rakyat tertua di Jogja yang menyimpan \'harta karun\' tersembunyi bagi pemburu kuliner langka. Tak sekedar menjelajah rasa, mencicipinya mengingatkan kita pada masa kecil nan ceria.', '', 1, 'location', 'cdn/2023/10/2.jpg', '59CX+MW7, Jl. Mentaok Raya, Purbayan, Kotagede, Yogyakarta City, Special Region of Yogyakarta 55173,', '-7.8283312', '110.3997949', 'Pasar Kotagede', '', 'Pasar Kotagede', 0, 0, '00:15:00', 900, 4.6, 'D.I. Yogyakarta', 0, 0, 0),
(22, 'bentara-budaya-yogyakarta-bby-1', 1000, '2023-02-10 22:19:15', '2023-10-12 10:03:31', '<html>\r\n<head>\r\n	<title></title>\r\n</head>\r\n<body>\r\n<p style=\"text-align: justify;\">Bentara Budaya Yogyakarta&nbsp;adalah&nbsp;lembaga&nbsp;kebudayaan di bawah naungan&nbsp;Kelompok Kompas Gramedia, beralamat di Jalan Suroto 2,&nbsp;Kotabaru,&nbsp;Yogyakarta.&nbsp;Bentara Budaya Yogyakarta didirikan serta didukung dana oleh Kelompok Kompas Gramedia.&nbsp;Bentara Budaya secara reguler mengadakan berbagai macam acara&nbsp;kesenian, seperti&nbsp;pameran&nbsp;dan pagelaran, pemutaran&nbsp;film&nbsp;dan diskusi bulanan. Selain mengangkat budaya Indonesia, Bentara Budaya juga kerap mengadakan kerja sama dengan lembaga seni lainnya dari lintas negara.&nbsp;Lembaga ini dipimpin oleh seorang direktur eksekutif, dan memiliki seorang koordinator pelaksana yang berkedudukan di Jakarta.&nbsp;Untuk menentukan acara-acara yang berlangsung di Bentara Budaya Yogyakarta akan melalui seleksi oleh Dewan Kurator. Semua proposal yang masuk dibahas dalam Rapat Dewan Kurator.</p>\r\n</body>\r\n</html>\r\n', '', 'Bentara Budaya Yogyakarta (BBY)', '', 'Bentara Budaya Yogyakarta adalah lembaga kebudayaan di bawah naungan Kelompok Kompas Gramedia, beralamat di Jalan Suroto 2, Kotabaru, Yogyakarta. Bentara Budaya Yogyakarta didirikan serta didukung dana oleh Kelompok Kompas Gramedia. Bentara Budaya secara reguler mengadakan berbagai macam acara kesenian, seperti pameran dan pagelaran, pemutaran film dan diskusi bulanan.', '', 1, 'location', 'cdn/2023/10/bentara-budaya.jpg', 'Jl. Suroto No.2, Kotabaru, Gondokusuman, Yogyakarta City, Special Region of Yogyakarta 55224, Indone', '-7.7857242', '110.3746954', 'Bentara Budaya Yogyakarta (BBY)', 'Bentara Budaya Yogyakarta (BBY)', 'Bentara Budaya Yogyakarta (BBY)', 0, 0, '01:30:00', 5400, 4.5, 'D.I. Yogyakarta', 0, 0, 0),
(23, 'panggung-krapyak-kandang-menjangan-1', 1000, '2023-02-10 22:19:15', '2023-10-08 22:54:05', '<html>\r\n<head>\r\n	<title></title>\r\n</head>\r\n<body>\r\n<p>Konon Krapyak adalah sebuah hutan yang menjadi habitat banyak satwa salah satunya rusa atau menjangan. Keluarga kerajaan Mataram Islam sangat gemar berburu di tempat ini salah satunya Prabu Hanyokrowati putra Panembahan Senopati. Kegemarannya berburu menyebabkan beliau meninggal di hutan Krapyak pada tahun 1610. Beliau diberi gelar Panembahan Seda Krapyak dan disemayamkan di Kotagede.</p>\r\n\r\n<p>Panggung Krapyak dibangun sekitar tahun 1760 oleh Sri Sultan HB I yang memiliki kegemaran yang sama dengan Prabu Hanyokrowati yaitu berburu. Panggung sebagai pos berburu sekaligus sebagai daerah pertahanan dari binatang buas.Panggung Krapyak yang menyerupai kotak ini memiliki ukuran luas 17,6 m x 15 m dan tinggi 10 m. Dindingnya terbuat dari batu bata merah yang dilapisi semen. Pada setiap sisinya terdapat sebuah pintu dan dua buah jendela yang berada di kanan kirinya. Bangunan ini terdiri dari dua lantai. Lantai bawah terbagi ke dalam empat ruangan yang dihubungkan oleh lorong. Lantai atas atau atapnya adalah sebuah tempat terbuka yang dibatasi oleh pagar di keempat sisinya yang digunakan sebagai tempat berburu binatang. Beberapa orang menduga jika bangunan ini juga digunakan oleh prajurit Mataram sebagai pos pertahanan. Konon dari tempat ini gerakan musuh dari arah selatan bisa dipantau sehingga bisa memberikan peringatan kepada Keraton jika ada bahaya.</p>\r\n</body>\r\n</html>\r\n', '', 'Panggung Krapyak (Kandang Menjangan)', '', 'alah satu bangunan yang masuk dalam garis imajiner kota Yogyakarta, Gunung Merapi, Tugu Jogja, Kraton Yogyakarta, Panggung Krapyak dan Laut Selatan. Terletak di bagian selatan Keraton Yogyakarta, Panggung Krapyak adalah sebuah bangunan bersejarah berbentuk ruangan menyerupai kubus. Bagian dinding kini tampak berwarna hitam, menunjukkan usianya yang hampir menyamai usia Kota Yogyakarta, seperempat milenium. Bangunan tampak masih kokoh, walau beberapa bagian mengalami kerusakan akibat gempa 27 Mei 2006 lalu.', '', 1, 'location', 'cdn/2023/10/panggung-krapyak-jogja-foto-gmap-jasa-service-ac-jogja-sentosa-teknik-1024x660.jpg', '59C6+W6X, Jl. KH. Ali Maksum, Krapyak Kulon, Panggungharjo, Kec. Sewon, Kabupaten Bantul, Daerah Ist', '-7.8276355', '110.3606071', 'Panggung Krapyak (Kandang Menjangan)', '', 'Panggung Krapyak (Kandang Menjangan)', 0, 0, '00:30:00', 1800, 4.6, 'D.I. Yogyakarta', 0, 0, 0),
(24, 'pusat-kuliner-belut-godean-1', 1000, '2023-02-10 22:19:15', '2023-10-08 21:38:50', '<html>\r\n<head>\r\n	<title></title>\r\n</head>\r\n<body>\r\n<p>Para penikmat belut tentu pernah mendengar pusat Kuliner Belut Godean yang berlokasi di Jalan Godean km 10, sebelah timur Pasar Godean, Yogyakarta. Awalnya Kuliner Belut Godean berada dalam satu area dengan Pasar Godean, namun karena ramainya pembeli akhirnya dipisah menjadi kawasan sendiri agar lebih nyaman dan tidak menjadi penyebab kemacetan lalu lintas. Pemerintah Kabupaten Sleman memindahkan kuliner belut ini ke area terpusat yang disebut Pusat Kuliner Belut Godean.<br />\r\nDi sentra kuliner olahan belut ini, ada puluhan pedagang jajanan keripik belut yang bisa dimakan sebagai camilan atau oleh-oleh khas Sleman. Masuk lebih dalam ke area ini, Anda bisa mencoba berbagai macam olahan belut basah atau makanan berat dengan berbagai macam menu.<br />\r\nDi &nbsp;lesehan Pendopo milik Mbak Atin tersedia rica-rica belut, gulai belut, belut geprek, bothok belut, aneka sambal belut, belut goreng pedas manis, serta aneka saos belut. Ada juga warung lain yang menawarkan rendang belut, tongseng belut, balado belut, opor belut, serta oseng belut. Di warung Rahmah ada menu belut goreng pandan, sambel belut goreng, wader goreng, sambel wader. Sedangkan warung Yu Sud punya masakan khas mangut belut.<br />\r\nPara pemilik warung di atas memang jagoan mengolah kuliner belut. Mereka adalah para pemenang lomba olahan belut yang diadakan pemerintah daerah. Warung-warung belut ini biasanya ramai ketika akhir pekan dan hari libur. Bahkan ada juga rombongan yang memesan secara khusus masakan belut untuk kemudian dimakan secara beramai-ramai.<br />\r\nPara pedagang umumnya mendapat belut dari peternakan belut di daerah Jawa Timur. Hasil budidaya belut yang ada di daerah Kulon Progo belum mampu memenuhi kebutuhan para pedagang.<br />\r\nHarga belut hidup dijual di kisaran Rp 45.000 - 50.000 tergantung ukuran serta musim. Keripik belut dihargai Rp 90.000-100.000 per kg. Olahan &nbsp;basah disajikan dengan kisaran harga Rp 15.000 - 20.000 per porsi. Dinas Pasar Pemerintah Kabupaten Sleman berharap sentra kuliner belut bisa meningkatkan ekonomi masyarakat sekaligus menjadikan belut sebagai komoditas unggulan khas Sleman yang banyak diminati oleh wisatawan.</p>\r\n</body>\r\n</html>\r\n', '', 'Pusat Kuliner Belut Godean', '', 'Daerah Istimewa Yogyakarta kini punya sentra jajanan berbahan baku belut yang baru di depan Pasar Godean, Kabupaten Sleman. Lokasi yang baru itu berdekatan dengan kantor Kecamatan Godean dan terpisah dari pasar yang sebelumnya ditempati oleh pedagang belut. Lokasi baru itu seluas 1.000 meter persegi dengan akses jalan masuk yang mudah karena berada tepat di tepi jalan. Jarak Godean dengan pusat kota Yogyakarta sekitar 10 kilometer ke arah barat. Selain keripik dan belut goreng, pusat kuliner belut godean juga menyediakan masakan lain yang berbahan belut, seperti mangut belut, sambel belut.', '', 1, 'location', '', 'Pasar Kuliner Belut Godean, Jl. Ngapak - Kentheng No.km.10, Sidoagung, Kec. Godean, Kabupaten Sleman', '-7.7676636', '110.2934028', 'Pusat Kuliner Belut Godean', '', 'Pusat Kuliner Belut Godean', 0, 0, '00:20:00', 1200, 4.4, 'D.I. Yogyakarta', 0, 0, 0),
(25, 'kekayon-museum', 1000, '2023-02-10 22:19:15', '2023-10-09 20:55:14', '<html>\r\n<head>\r\n	<title></title>\r\n</head>\r\n<body>\r\n<p>Museum Wayang Kekayon&nbsp;adalah sebuah museum wayang yang berada di&nbsp;Kota Yogyakarta, tepatnya di Jl. Jogja-Wonosari Km.7 No.277, kurang lebih 1&nbsp;km dari Jl. Majapahit (Ring Road Timur). Museum yang didirikan pada tahun&nbsp;1990&nbsp;ini memiliki koleksi berbagai&nbsp;wayang&nbsp;dan&nbsp;topeng&nbsp;serta menampilkan sejarah wayang yang diperkenalkan mulai dari abad ke-6 sampai abad ke-20. Wayang-wayang di dalam museum ini terbuat baik dari&nbsp;kulit,&nbsp;kayu,&nbsp;kain, maupun&nbsp;kertas.</p>\r\n\r\n<p>Sama halnya dengan&nbsp;Museum Wayang&nbsp;di&nbsp;Jakarta, museum ini mempunyai beberapa jenis wayang, seperti:&nbsp;Wayang Purwa,&nbsp;Wayang Madya&nbsp;(menceritakan era pasca perang&nbsp;Bharatayuddha),&nbsp;Wayang Thengul,&nbsp;Wayang Klithik&nbsp;(mengisahkan&nbsp;Damar Wulan&nbsp;dan&nbsp;Minakjinggo),&nbsp;Wayang beber,&nbsp;Wayang Gedog&nbsp;(cerita Dewi&nbsp;Candrakirana),&nbsp;Wayang Suluh&nbsp;(mengenai sejarah perjuangan kemerdekaan&nbsp;Indonesia), dan lain lain. Berkaitan dengan wayang Purwa, museum ini memiliki beberapa poster yang menggambarkan strategi perang yang dipakai dalam perang&nbsp;Bharatayuddha&nbsp;antara keluarga&nbsp;Pandawa&nbsp;dan&nbsp;Kurawa, yaitu: strategi&nbsp;Sapit Urang&nbsp;dan strategi Gajah.<br />\r\n<br />\r\n<strong>Koleksi Unggulan Museum Wayang Kekayon</strong></p>\r\n\r\n<p>Pada tahun 2014 Dinas Kebudayaan Daerah Istimewa Yogyakarta menerbitkan buku berisi koleksi unggulan museum di Daerah Istimewa Yogyakarta, di antaranya adalah koleksi unggulan yang dimiliki oleh Museum Wayang Kekayon. Koleksi unggulan Museum Wayang Kekayon adalah sebagai berikut:</p>\r\n\r\n<ol>\r\n	<li>Wayang Purwa Punakawan, Punakawan merupakan empat sekawan, figur penghibur khas Jawa yang terdiri dari Semar, Gareng, Petruk, dan Bagong.</li>\r\n	<li>Wayang Golek Menak Gaya Yogyakarta, wayang golek adalah sejenis boneka yang dimainkan seperti wayang. Wayang ini menceritakan kisah bangsawan dari Arab.</li>\r\n	<li>Wayang Purwa Karna Tandhing, dalam kisah Mahabarata, terdapat kisah peperangan antara dua orang kakak beradik namun berada di kubu yang berlawanan. Tokoh Karna menaiki kereta perang yang dipandu oleh Prabu Salya untuk melawan tokoh Arjuna menaiki kereta perang yag dipandu oleh Prabu Sri Bathara Kresna.</li>\r\n</ol>\r\n</body>\r\n</html>\r\n', '', 'Kekayon Museum', '', 'Museum Wayang Kekayon ini didirikan oleh almarhum Prof. DR. dr. KPH. Soejono Prawirohadikusumo (Guru besar UGM sekaligus dokter ahli saraf jiwa) dan diresmikan oleh KGPAA Paku Alam VIII pada tahun 1991. Museum ini mengoleksi berbagai jenis wayang yang ada di Indonesia.', '', 1, 'location', 'cdn/2023/10/kekayon-museum.jpg', 'Jl. Jogja-Wonosari Km 7 No 277, Kalangan, Baturetno, Banguntapan, Bantul Regency, Special Region of ', '-7.8145939', '110.4130604', 'Kekayon Museum', '', 'Kekayon Museum', 1, 7000, '01:30:00', 5400, 4.2, 'D.I. Yogyakarta', 0, 0, 0),
(26, 'dewi-rawe-1', 1000, '2023-02-10 22:19:15', '2023-10-12 11:32:34', '<html>\r\n<head>\r\n	<title></title>\r\n</head>\r\n<body>\r\n<p style=\"text-align: justify;\">Rajek Wetan terletak di simpang jejak Kasultanan Ngayogyakarta Hadiningrat, diantara selokan Mataram dan Kali Bedog. Rajek Wetan merupakan salah satu dari 15 dusun di Desa Tirtoadi Kecamatan Mlati. Pada tanggal 3 Mei 2019 untuk pertama kalinya Rajek Wetan dilaunching sebagai Desa Wisata Budaya Rajek Wetan (Dewi Rawe). Sebagai dusun yang memiliki banyak potensi seperti landscape alam, seni &amp; budaya, sejarah, kuliner, flora, fauna, dan kerajinan menjadikan Rajek Wetan memiliki daya tarik dibanding dengan dusun lainnya.</p>\r\n\r\n<p style=\"text-align: justify;\">Ditinjau dari aspek budaya, Dewi Rawe memiliki 4 buah Joglo yang dijadikan sebagai rumah budaya dan 9 limas yang difungsikan sebagai home stay dan galeri seni. Budaya seni seperti kethoprak, jathilan, karawitan, kenduri, sadranan, wiwit dan memetri kali bedog masih dapat dijumpai di Dewi Rawe. Bagi anda yang ingin berwisata budaya dapat menjadikan Dewi Rawe sebagai destinasi wisata anda.</p>\r\n\r\n<p style=\"text-align: justify;\">Suasana pedesaan nan asri dapat anda temui di Wanadesa. Aneka tanaman buah dan pepohonan yang rindang nampak menghiasi Wanadesa di Rajek Wetan. Wisatawan dapat bersantai dipendopo dan kursi-kursi bambu yang ada di Wanadesa.</p>\r\n\r\n<p style=\"text-align: justify;\">Ketika berwisata, kuliner menjadi salah satu pertimbangan untuk penentuan destinasi. Aneka makanan khas Dewi Rawe seperti gudeg rebung, bobor rebung, gulai rebung, bening kelor, resoles rebung, lumpia rebung dengan minuman wedang sere, wedang jahe, gula asem, secang, dan wedang telang siap memanjakan lidah wisatawan yang datang. Menikmati makanan tradisional di tengah suasana desa nan asri pantang dilewatkan saat berkunjung di sini.</p>\r\n</body>\r\n</html>\r\n', '', 'Dewi Rawe', '', 'Rajek Wetan terletak di simpang jejak Kasultanan Ngayogyakarta Hadiningrat, diantara selokan Mataram dan Kali Bedog. Rajek Wetan merupakan salah satu dari 15 dusun di Desa Tirtoadi Kecamatan Mlati. Pada tanggal 3 Mei 2019 untuk pertama kalinya Rajek Wetan dilaunching sebagai Desa Wisata Budaya Rajek Wetan (Dewi Rawe). Sebagai dusun yang memiliki banyak potensi seperti landscape alam, seni & budaya, sejarah, kuliner, flora, fauna, dan kerajinan menjadikan Rajek Wetan memiliki daya tarik dibanding dengan dusun lainnya.', '', 1, 'location', 'cdn/2023/10/dewi-rawe.jpg', '68XP+C42, Jl. Rajek Lor-Rajek Wetan, Rajeg Wetan, Tirtoadi, Kec. Mlati, Kabupaten Sleman, Daerah Ist', '-7.7514803', '110.3352759', 'Dewi Rawe', 'Dewi Rawe', 'Dewi Rawe', 0, 0, '02:00:00', 7200, 4.5, 'D.I. Yogyakarta', 0, 0, 0),
(27, 'bukit-panguk-kediwung', 1000, '2023-02-10 22:19:15', '2023-10-12 10:38:51', '<html>\r\n<head>\r\n	<title></title>\r\n</head>\r\n<body>\r\n<p style=\"text-align: justify;\">&nbsp; &nbsp; &nbsp; &nbsp; Bukit Panguk Kediwung merupakan tempat wisata terletak di Kediwung, Mangunan, Dlingo, Bantul, Yogyakarta. Obyek wisata ini menawarkan pemandangan alam dari ketinggian. Bukit Panguk Kediwung merupakan salah satu pilihan untuk mengisi liburan di Yogyakarta.&nbsp;Daya Tarik Bukit Panguk Kediwung adalah pemandangan alam yang dilihat dari ketinggian. Pengunjung dapat melihat pemandangan alam dari gardu yang terbuat dari kayu dan bambu yang menjorok ke bibir tebing, dari sini pemandangan di bawah bukit terlihat jelas. Dari gardu ini, pengunjung dapat melihat Sungai Oya yang membelah bukit yang terhampar hijau. Pengelola Bukit Panguk Kediwung menyediakan gardu pandang yang sekaligus sebagai spot foto. Gardu pandang ada yang berbentuk jembatan memanjang, bentuk kereta kuda, bentuk sayap kupu-kupu, dan masih banyak lagi.</p>\r\n\r\n<p style=\"text-align: justify;\">&nbsp; &nbsp; &nbsp; &nbsp; Gardu pandang Bukit Panguk Kediwung terbagi dalam dua bagian, timur dan selatan. Gardu pandang di sebelah timur untuk melihat matahari terbit dan gardu pandang di sebelah selatan digunakan untuk melihat pegunungan yang sejajar. Kedua spot menawarkan pemandangan yang luar biasa yang sayang untuk dilewatkan. Jika pengunjung ingin melihat pemandangan gardu di sebelah timur maka pengunjung akan dikenakan tarif senilai Rp 3.000 dalam durasi tiga menit. Sedangkan di gardu selatan, pengunjung tidak dikenakan tarif alias gratis. Pengunjung ingin berburu sunrise dapat datang setelah Subuh atau sekitar pukul 05.00. Matahari akan terbit di antara hamparan kabut pagi dan udara pagi yang segar. Pemandangan ini juga sesuai untuk berburu foto. Pada pagi buta, lokasi wisata sudah buka dan sudah dipenuhi pengunjung yang ingin melihat sunrise. Untuk melihat sunrise, ada baiknya pengunjung memeriksa kondisi cuaca. Jika malam turun hujan maka tidak direkomendasikan untuk berkunjung karena sunrise diperkirakan tidak kelihatan.&nbsp;Waktu terbaik untuk berkunjung adalah musim kemarau. Jika pada pagi hari tidak bisa melihat sunrise, pengunjung dapat melihat sunset pada sore hari. Untuk menikmati keindahan Bukit Panguk Kediwung, pengunjung akan dikenakan tiket masuk senilai Rp 3.000. Sedangkan, biaya parkir kendaraan Rp 2.000.<br />\r\n<br />\r\n&nbsp; &nbsp; &nbsp; &nbsp; Jarak tempuh Bukit Panguk Kediwung dari Kota Yogyakarta sekitar 20 Km dengan waktu tempuh sekitar satu jam. Rute perjalanan ke&nbsp; arah selatan Kota Yogyakarta atau tepatnya ke Jalan Imogiri Timur. Kemudian, ikuti jalan hingga menemukan Pasar Imogiri lalu belok kiri. Perjalanan dilanjutkan ke arah Dlingo, dari sana ada papan petunjuk menuju Bukit Panguk Kediwung. Akses jalan ke Bukit Panguk Kediwung sudah di aspal namun kontur jalannya naik turun. Disarankan, pengunjung menggunakan kendaraan pribadi karena angkutan umum masih cukup sulit.</p>\r\n</body>\r\n</html>\r\n', '', 'Bukit Panguk Kediwung', '', 'Bukit Panguk Kediwung merupakan tempat wisata terletak di Kediwung, Mangunan, Dlingo, Bantul, Yogyakarta. Obyek wisata ini menawarkan pemandangan alam dari ketinggian. Bukit Panguk Kediwung merupakan salah satu pilihan untuk mengisi liburan di Yogyakarta. Daya Tarik Bukit Panguk Kediwung adalah pemandangan alam yang dilihat dari ketinggian. Pengunjung dapat melihat pemandangan alam dari gardu yang terbuat dari kayu dan bambu yang menjorok ke bibir tebing, dari sini pemandangan di bawah bukit terlihat jelas. Dari gardu ini, pengunjung dapat melihat Sungai Oya yang membelah bukit yang terhampar hijau. Pengelola Bukit Panguk Kediwung menyediakan gardu pandang yang sekaligus sebagai spot foto. Gardu pandang ada yang berbentuk jembatan memanjang, bentuk kereta kuda, bentuk sayap kupu-kupu, dan masih banyak lagi.', '', 1, 'location', 'cdn/2023/10/bukit-panguk-kediwung.jpg', 'Kediwung, Mangunan, Dlingo, Bantul Regency, Special Region of Yogyakarta 55783, Indonesia', '-7.9583695', '110.4407622', 'Bukit Panguk Kediwung', 'Bukit Panguk Kediwung', 'Bukit Panguk Kediwung', 0, 3000, '01:30:00', 5400, 4.5, 'D.I. Yogyakarta', 0, 0, 0),
(28, 'kids-fun-1', 1000, '2023-02-10 22:19:15', '2023-10-09 20:59:04', '<html>\r\n<head>\r\n	<title></title>\r\n</head>\r\n<body>\r\n<p>Kids Fun merupakan wana wisata&nbsp;franchise&nbsp;dari Belanda yang bernama Kids Fun Parcs dan dibangun oleh perwakilannya di Indonesia. Taman bermain anak satu ini sudah dibuka cukup lama yakni mulai tahun 1998 dan menjadi yang terbesar pada masanya.</p>\r\n\r\n<p>Dengan luas sekitar 5 hektar, terdapat lebih dari 25 wahana permainan dan fasilitas yang bisa dimainkan anak-anak hingga orang dewasa. Bahkan saat ini sudah banyak cabang atau kids fun kecil yang bisa Anda temukan di&nbsp;Yogyakarta&nbsp;seperti di pusat perbelanjaan.</p>\r\n\r\n<p>Terdapat tiga atraksi utama yang menjadi unggulan dari tempat wisata ini diantaranya wahana permainan tematik, gokart, dan kolam renang. Semua atraksi tersebut dibuat khusus untuk kenyamanan dan keamanan anak-anak saat bermain dan beberapa tetap bisa digunakan orang dewasa.</p>\r\n\r\n<p>Beberapa permainan bahkan dibuatkan kategori khusus untuk anak usia 2 hingga 13 tahun sehingga mereka tetap bisa seru-seruan dengan aman. Para orang tua juga bisa ikut mendampingi sehingga bisa tercipta banyak keseruan antara orang tua dan anaknya saat bermain.</p>\r\n</body>\r\n</html>\r\n', '', 'Kids Fun', '', 'Kids Fun termasuk salah satu taman rekreasi terkenal yang bisa Anda kunjungi di Jogja bersama keluarga saat liburan. Tempat wisata Jogja ini menawarkan berbagai permainan seru yang bisa dimainkan anak-anak hingga orang dewasa dengan aman. Permainan seperti gokart, wahana tunggang, hingga waterboom menjadi permainan unggulan yang bisa Anda coba disini. Standar yang digunakan pun merupakan standar internasional karena tempat ini merupakan franchise dari Kids Fun Parcs yang ada di Belanda.', '', 1, 'location', 'cdn/2023/10/kids-fun.jpg', 'Galeria Mall, Jl. Jend. Sudirman No.99 - 101, Terban, Gondokusuman, Yogyakarta City, Special Region ', '-7.7823797', '110.3791605', 'Kids Fun', '', 'Kids Fun', 1, 115000, '02:30:00', 9000, 4.4, 'D.I. Yogyakarta', 0, 0, 0),
(29, 'the-lost-world-castle-1', 1000, '2023-02-10 22:19:15', '2023-10-09 18:53:20', '<html>\r\n<head>\r\n	<title></title>\r\n</head>\r\n<body>\r\n<p>Selain menggunakan &ldquo;gledekan&rdquo; yang sudah disebutkan di atas, ada banyak wahana menarik yang layak dikunjungi, tak terkecuali bebek kayuh dan sampan. Ada juga beberapa spot foto asyik yang bisa dijadikan latar belakang untuk berfoto kamu, seperti gambar sayap yang panjang dan lebar, tangga menuju langit, lukisan 3D dengan permadani terbang, air tejun serta jembatan dan masih banyak lagi yang tak kalah menarik lainnya.</p>\r\n\r\n<p>Kamu juga bisa menyusuri Tembok Besar Cina dengan berjalan kaki atau menggunakan &ldquo;gledekan&rdquo;. Berfoto dengan latar Stonehange, Taman Sakura, Perkampungan Indian dan Rumah Hobbit juga bisa kamu jumpai di sini. Ada juga kapal bajak laut dengan peti harta karun di dalamnya yang tidak boleh kamu lewatkan. Gunung Merapi juga menjadi pemandangan yang asyik untuk dinikmati dari tempat ini.</p>\r\n</body>\r\n</html>\r\n', '', 'The Lost World Castle', '', 'The Lost World Castle artinya dunia yang hilang, maksud dari penamaan tersebut berdasarkan kejadian meletusnya Gunung Merapi pada tahun 2020 lalu.', '', 1, 'location', 'cdn/2023/10/the-lost-world-castle.jpg', 'Jl. Petung Merapi, Petung, Kepuharjo, Cangkringan, Sleman Regency, Special Region of Yogyakarta 5558', '-7.6041648', '110.4510042', 'The Lost World Castle', '', 'The Lost World Castle', 0, 30000, '01:30:00', 5400, 4.3, 'D.I. Yogyakarta', 0, 0, 0),
(30, 'embung-ketingan-1', 1000, '2023-02-10 22:19:15', '2023-10-12 12:01:44', '<html>\r\n<head>\r\n	<title></title>\r\n</head>\r\n<body>\r\n<p style=\"text-align: justify;\">Embung Ketingan sendiri dibangun sebagai daerah tangkap air sekaligus irigasi bagi warga dengan memanfaatkan air dari Sungai Krawak. Dusun Ketingan sebenarnya telah ditetapkan sebagai desa wisata fauna sejak tahun 2004. Karena ada ribuan burung kuntul atau bangau berkembang biak di dusun ini hingga sekarang.</p>\r\n\r\n<p style=\"text-align: justify;\">Bahkan era 1990an ada intruksi Gubernur DIY, secara khusus terkait larangan berburu di kawasan ini. Kini keberadaan embung Ketingan menjadi pelengkap bagi destinasi desa wisata. Siapa saja yang datang bisa memanfaatkan embung itu untuk memancing dan airnya masih terjaga kejernihannya.</p>\r\n</body>\r\n</html>\r\n', '', 'Embung Ketingan', '', 'Embung Ketingan sendiri dibangun sebagai daerah tangkap air sekaligus irigasi bagi warga dengan memanfaatkan air dari Sungai Krawak. Dusun Ketingan sebenarnya telah ditetapkan sebagai desa wisata fauna sejak tahun 2004. Karena ada ribuan burung kuntul atau bangau berkembang biak di dusun ini hingga sekarang.', '', 1, 'location', 'cdn/2023/10/embung-ketingan.jpg', '784J+7G8, Ketingan, Tirtoadi, Mlati, Sleman Regency, Special Region of Yogyakarta 55287, Indonesia', '-7.7443285', '110.3313177', 'Embung Ketingan', 'Embung Ketingan', 'Embung Ketingan', 0, 20000, '02:00:00', 7200, 3.9, 'D.I. Yogyakarta', 0, 0, 0),
(31, 'merapi-park-yogyakarta', 1000, '2023-02-10 22:19:15', '2023-10-08 22:28:00', '<html>\r\n<head>\r\n	<title></title>\r\n</head>\r\n<body>\r\n<p>Merapi park memiliki beberapa tenoat pengambilan foto yaitu:</p>\r\n\r\n<p>Brandenburg Gate Berlin.<br />\r\nMenara miring Pisa.<br />\r\nMenara Eiffel.<br />\r\nBig Ben London.<br />\r\nPatung Liberty.<br />\r\nKincir Angin Belanda.<br />\r\nPagoda.<br />\r\nNew York Sculpture.<br />\r\nBurj Al Arab.<br />\r\nIndian Village.</p>\r\n\r\n<p>Fasilitas yang tersedia di Merapi Park antara lain, area parkir yang luas, toilet, musala, restoran, tempat duduk santai dan gazebo.<br />\r\n&nbsp;Adapun fasilitas yang tersedia untuk penyandang difabel yakni kursi roda</p>\r\n</body>\r\n</html>\r\n', '', 'Merapi Park Yogyakarta', '', 'Merapi Park merupakan salah satu tempat wisata di Yogyakarta yang terletak di Jalan Kaliurang km 22, Hargobinangun, Kecamatan Pakem, Kabupaten Sleman. Pengoperasian Merapi Park dimulai sejak tanggal 25 Juni 2017. Fasilitas yang tersedia meliputi tempat pengambilan foto', '', 1, 'location', 'cdn/2023/10/merapi-park1.jpg', 'Jl. Kaliurang No.KM. 22.5, Banteng, Hargobinangun, Pakem, Sleman Regency, Special Region of Yogyakar', '-7.6209046', '110.4216275', 'Merapi Park Yogyakarta', '', 'Merapi Park Yogyakarta', 0, 20000, '02:00:00', 7200, 4.3, 'D.I. Yogyakarta', 0, 0, 0);
INSERT INTO `posts` (`post_id`, `post_url`, `post_author`, `post_date`, `post_modified`, `post_content_id`, `post_content_en`, `post_title_id`, `post_title_en`, `post_excerpt_id`, `post_excerpt_en`, `post_status`, `post_type`, `post_img`, `post_address`, `post_lat`, `post_long`, `post_seo_title`, `post_seo_desc`, `post_seo_keyword`, `post_views`, `post_tarif`, `post_kunjungan`, `post_kunjungan_sec`, `post_rating`, `post_loc_name`, `post_rec`, `post_score`, `a`) VALUES
(32, 'pasar-beringharjo', 1000, '2023-02-10 22:19:15', '2023-10-08 21:14:56', '<html>\r\n<head>\r\n	<title></title>\r\n</head>\r\n<body>\r\n<p>Pasar Beringharjo menjadi sebuah bagian dari Malioboro yang sayang untuk dilewatkan. Bagaimana tidak, pasar ini telah menjadi pusat kegiatan ekonomi selama ratusan tahun dan keberadaannya mempunyai makna filosofis. Pasar yang telah berkali-kali dipugar ini melambangkan satu tahapan kehidupan manusia yang masih berkutat dengan pemenuhan kebutuhan ekonominya. Selain itu, Beringharjo juga merupakan salah satu pilar &#39;Catur Tunggal&#39; (terdiri dari Kraton, Alun-Alun Utara, Kraton, dan Pasar Beringharjo) yang melambangkan fungsi ekonomi.<br />\r\nWilayah Pasar Beringharjo mulanya merupakan hutan beringin. Tak lama setelah berdirinya Kraton Ngayogyakarta Hadiningrat, tepatnya tahun 1758, wilayah pasar ini dijadikan tempat transaksi ekonomi oleh warga Yogyakarta dan sekitarnya. Ratusan tahun kemudian, pada tahun 1925, barulah tempat transaksi ekonomi ini memiliki sebuah bangunan permanen. Nama &#39;Beringharjo&#39; sendiri diberikan oleh Hamengku Buwono IX, artinya wilayah yang semula pohon beringin (bering) diharapkan dapat memberikan kesejahteraan (harjo). Kini, para wisatawan memaknai pasar ini sebagai tempat belanja yang menyenangkan.<br />\r\nAda banyak jenis barang yang dapat dibeli di Pasar Beringharjo, mulai dari batik, jajanan pasar, uang kuno, pakaian anak dan dewasa, makanan cepat saji, bahan dasar jamu tradisional, sembako hingga barang antik.<br />\r\nBagian depan dan belakang bangunan pasar sebelah barat merupakan tempat yang tepat untuk memanjakan lidah dengan jajanan pasar. Di sebelah utara bagian depan, dapat dijumpai brem bulat dengan tekstur lebih lembut dari brem Madiun dan krasikan (semacam dodol dari tepung beras, gula jawa, dan hancuran wijen). Di sebelah selatan, dapat ditemui bakpia isi kacang hijau yang biasa dijual masih hangat dan kue basah seperti hung kwe dan nagasari. Sementara bagian belakang umumnya menjual panganan yang tahan lama seperti ting-ting yang terbuat dari karamel yang dicampur kacang.<br />\r\nBila hendak membeli batik, Beringharjo adalah tempat terbaik karena koleksi batiknya lengkap. Mulai batik kain maupun sudah jadi pakaian, bahan katun hingga sutra, dan harga puluhan ribu sampai hampir sejuta tersedia di pasar ini. Koleksi batik kain dijumpai di los pasar bagian barat sebelah utara. Sementara koleksi pakaian batik dijumpai hampir di seluruh pasar bagian barat. Selain pakaian batik, los pasar bagian barat juga menawarkan baju surjan, blangkon, dan sarung tenun maupun batik. Sandal dan tas yang dijual dengan harga miring dapat dijumpai di sekitar eskalator pasar bagian barat.<br />\r\nBerjalan ke lantai dua pasar bagian timur, jangan heran bila mencium aroma jejamuan. Tempat itu merupakan pusat penjualan bahan dasar jamu Jawa dan rempah-rempah. Bahan jamu yang dijual misalnya kunyit yang biasa dipakai untuk membuat kunyit asam dan temulawak yang dipakai untuk membuat jamu terkenal sangat pahit. Rempah-rempah yang ditawarkan adalah jahe (biasa diolah menjadi minuman ronde ataupun hanya dibakar, direbus dan dicampur gula batu) dan kayu (dipakai untuk memperkaya citarasa minuman seperti wedang jahe, kopi, teh dan kadang digunakan sebagai pengganti bubuk coklat pada cappucino).<br />\r\nPasar ini juga tempat yang tepat untuk berburu barang antik. Sentra penjualan barang antik terdapat di lantai 3 pasar bagian timur. Di tempat itu, anda bisa mendapati mesin ketik tua, helm buatan tahun 60-an yang bagian depannya memiliki mika sebatas hidung dan sebagainya. Di lantai itu pula, anda dapat memburu barang bekas berkualitas bila mau. Berbagai macam barang bekas impor seperti sepatu, tas, bahkan pakaian dijual dengan harga yang jauh lebih murah daripada harga aslinya dengan kualitas yang masih baik. Tentu butuh kejelian dalam memilih.<br />\r\nPuas berkeliling di bagian dalam pasar, tiba saatnya untuk menjelajahi daerah sekitar pasar dengan tawarannya yang tak kalah menarik. Kawasan Lor Pasar yang dahulu dikenal dengan Kampung Pecinan adalah wilayah yang paling terkenal. Anda bisa mencari kaset-kaset oldies dari musisi tahun 50-an yang jarang ditemui di tempat lain. Selain itu, terdapat juga kerajinan logam berupa patung Budha dalam berbagai posisi. Bagi pengoleksi uang lama, tempat ini juga menjual uang lama dari berbagai negara, bahkan yang digunakan tahun 30-an.<br />\r\nJika haus, meminum es cendol khas Yogyakarta adalah adalah pilihan jitu. Es cendol Yogyakarta memiliki citarasa yang lebih kaya dari es cendol Banjarnegara dan Bandung. Isinya tidak hanya cendol, tetapi juga cam cau (semacam agar-agar yang terbuat dari daun cam cau) dan cendol putih yang terbuat dari tepung beras. Minuman lain yang tersedia adalah es kelapa muda dengan sirup gula jawa dan jamu seperti kunyit asam dan beras kencur.<br />\r\nMeski pasar resmi tutup pukul 17.00 WIB, tetapi dinamika pedagang tidak berhenti pada jam itu. Bagian depan pasar masih menawarkan berbagai macam panganan khas. Martabak dengan berbagai isinya, terang bulan yang legit bercampur coklat dan kacang, serta klepon isi gula jawa yang lezat bisa dibeli setiap sorenya. Sekitar pukul 18.00 WIB hingga lewat tengah malam, biasanya terdapat penjual gudeg di depan pasar yang juga menawarkan kikil dan varian oseng-oseng. Sambil makan, anda bisa mendengarkan musik tradisional Jawa yang diputar atau bercakap dengan penjual yang biasanya menyapa dengan akrab.</p>\r\n</body>\r\n</html>\r\n', '', 'Pasar Beringharjo', '', 'Pasar Beringharjo telah digunakan sebagai tempat jual beli sejak tahun 1758. Tawarannya kini kian lengkap; mulai dari batik, jajanan pasar, jejamuan, hingga patung Budha seharga ratusan ribu.', '', 1, 'location', 'cdn/2023/10/1.jpg', 'Pasar Beringharjo timur Lt. 3, dekat parkiran, Jl. Margo Mulyo No.16, Ngupasan, Kec. Gondomanan, Kot', '-7.798812', '110.3657371', 'Pasar Beringharjo', '', 'Pasar Beringharjo', 0, 0, '01:30:00', 5400, 4.5, 'D.I. Yogyakarta', 0, 0, 0),
(33, 'taman-kehati-1', 1000, '2023-02-10 22:19:15', '2023-10-09 18:46:17', '<html>\r\n<head>\r\n	<title></title>\r\n</head>\r\n<body>\r\n<p>Taman Kehati Eroniti adalah bentuk kolaborasi pemerintah, kampus, dan dunia usaha untuk menyelamatkan berbagai spesies kawasan yang terancam kelestariannya. Dengan begitu, Eroniti dapat diartikan melihat perjuangan masyarakat desa untuk membangun kawasan wisata, hutan rakyat, serta berbagai goa yang berada di Karangasem.<br />\r\n<br />\r\nBerdasarkan pendataan, Sugeng menjelaskan, di kawasan yang dirintis Instiper Yogyakarta bersama PT Sarihusada Generasi Mahardhika (Danone Indonesia) ini terdapat setidaknya 23 jenis flora. &quot;Spesies yang ada memiliki fase lengkap, mulai dari semai, sapihan, tiang, dan pohon,&quot; kata dia.</p>\r\n\r\n<p>Ada pula dua jenis burung langka, yaitu Walet Linchi dan Cekakak Jawa. Satwa-satwa ini dilindungi oleh Undang-undang Nomor 5 Tahun 1990 tentang Konservasi Sumber Daya Alam Hayati dan Ekosistemnya serta Peraturan Pemerintah Nomor 7 Tahun 1999 tentang Pengawetan Tumbuhan dan Satwa.</p>\r\n</body>\r\n</html>\r\n', '', 'Taman Kehati', '', 'Taman Keanekaragaman Hayati atau Kehati Eroniti hadir di Desa Karangasem, Kecamatan Ponjong, Kabupaten Gunungkidul, Yogyakarta. Taman seluas 10 hektare ini merupakan ekosistem karst yang menjadi tangki penyimpan air tawar, serta berbagai biota gua yang terancam kelestariannya.', '', 1, 'location', 'cdn/2023/10/taman-kehati.jpg', '696P+GW8, Demangan, Kec. Gondokusuman, Kota Yogyakarta, Daerah Istimewa Yogyakarta 55221, Indonesia', '-7.7887054', '110.3873403', 'Taman Kehati', '', 'Taman Kehati', 0, 10000, '01:30:00', 5400, 4.6, 'D.I. Yogyakarta', 0, 0, 0),
(34, 'grojogan-watu-purbo-gate', 1000, '2023-02-10 22:19:15', '2023-10-09 01:10:13', '<html>\r\n<head>\r\n	<title></title>\r\n</head>\r\n<body>\r\n<p>Grojogan Watu Purbo merupakan salah-satu wisata Sleman yang cukup bersejarah, dan populer di kalangan masyarakat sebagai sebuah destinasi wisata alam yang cocok untuk semua usia, dan semua kalangan. Grojogan Watu Purbo bisa menjadi solusi tujuan wisata keluarga di akhir pekan, maupun saat liburan. Meskipun notabene sebagai wisata air terjun, namun sangat mudah diakses meskipun oleh anak-anak.</p>\r\n\r\n<p>Perlu diketahui bahwa wisata di Sleman sangatlah beragam, populer, dan beberapa di antaranya menjadi tujuan wisatan nasional, maupun mancanegara.&nbsp;Buktinya pada tahun 2022 angka kunjungan wisata ke Kabupaten Sleman mencapai 7.136.710. angka tersebut tentu saja sudah termasuk kunjungan ke Grojogan Watu Purbo.</p>\r\n\r\n<p><strong>Sejarah Grojogan Watu Purbo</strong></p>\r\n\r\n<p>Sejarah Grojogan Watu Purbo tidak bisa lepas dengan keberadaan Gunung Merapi dan muntahan lava dan laharnya yang sangat fenomenal. Sejarah Grojogan Watu Purbo Sleman dimulai pada tahun 1975. Pada tahun tersebut adalah tahun pertama pembangunan, penataan, dan penanggulangan aliran lahar Gunung Merapi.&nbsp;Karena perlu diketahui bahwa Grojogan Watu Purbo (sebelum menjadi tempat wisata) pada mulanya ditujukan untuk menahan, dan menanggulangi aliran lahar Merapi supaya tidak membahayakan masyarakat. Aliran lahar tersebut mengalir di sepanjang jalur Sungai Krasak, dan tentu saja Gunung Merapi sebagai hulunya. Kemudian pada tahun 2017 dimulailah penataan Sungai Krasak terutama di titik terasering yang kini dikenal sebagai Grojogan Watu Purbo sebagai sebuah objek wisata.&nbsp; Hasil tidak akan mengkhianati proses, pada akhirnya di tahun 2020 Grojogan Watu Purbo menjadi salah-satu wisata populer di Jogja, dan dikenal sebagai air terjun instagramable. Adapun sejarah nama Grojogan Watu Purbo berarti Air Terjun Batu Tua. Karena grojogan artinya air terjun, sama dengan kata curug, atau coban.</p>\r\n</body>\r\n</html>\r\n', '', 'Grojogan Watu Purbo Gate', '', 'Grojogan merupakan istilah bahasa Jawa berarti air terjun. Kawasan ini merupakan tempat wisata alam dengan air terjun bertingkat yang memesona. Dari tempat ini, Gunung Merapai juga dapat terlihat jelas, terutama jika cuaca sedang cerah. Grojogan Watu Purbo dapat menjadi salah satu agenda wisata Anda selama di Yogakarta. Tempat wisata sempat viral ini cocok untuk Anda yang senang wisata alam dengan pemandangan instagramable.', '', 1, 'location', 'cdn/2023/10/grojogan-watu-purbo-gate.jpg', 'Bangunrejo, RT.02/RW.27, Merdikorejo, Kec. Tempel, Kabupaten Sleman, Daerah Istimewa Yogyakarta 5555', '-7.6309566', '110.3404834', 'Grojogan Watu Purbo Gate', '', 'Grojogan Watu Purbo Gate', 2, 0, '01:30:00', 5400, 4.5, 'D.I. Yogyakarta', 0, 0, 0),
(35, 'house-of-chocolate-monggo-gelato-tirtodipuran-1', 1000, '2023-02-10 22:19:15', '2023-10-08 23:41:11', '<html>\r\n<head>\r\n	<title></title>\r\n</head>\r\n<body>\r\n<p>Monggo House of Chocolate and Gelato terletak di jantung wisata kuliner yang ramai di Jalan Tirtodipuran. Nikmati suasana indoor yang hangat dan menggugah selera sambil menikmati pilihan cokelat batangan yang kaya rasa dan praline yang elegan. Melangkah keluar, kamu akan menemukan outdoor kios kami dan manjakan dirimu dengan sesendok gelato home-made di kursi &quot;transat&quot; yang trendi yang dikelilingi oleh pasir putih seperti di pantai dan patung gelato terbalik.<br />\r\n<br />\r\nNikmati berbagai minuman cokelat yang sesuai dengan level kakao pilihanmu. Kami juga menghadirkan berbagai makanan ringan ala Eropa seperti pancake, aneka kue, dan berbagai makanan penutup. Bawa pulang dan temukan oleh-oleh yang sempurna untuk teman dan keluarga.<br />\r\n<br />\r\nSaat kamu berada di Monggo Gelato, kamu akan sadar terhadap dedikasi kamu dalam membuat gelato yang tidak hanya memiliki rasa yang lezat, tapi juga bermanfaat bagi planet ini. Bahan-bahan kami dipilih dengan hati-hati untuk keaslian alaminya, dengan fokus pada produk musiman dan lokal, seperti bunga telang, kecombrang yang harum, serta daun peppermint segar.</p>\r\n</body>\r\n</html>\r\n', '', 'House of Chocolate Monggo & Gelato Tirtodipuran', '', 'House of Chocolate Monggo & Gelato Tirtodipuran berlokasi di Tirtodipuran St No.10, Mantrijeron, Yogyakarta. Buka dari pukul 09.00-22.00 WIB. Produk cokelat Yogyakarta ini menawarkan banyak jenis cokelat dengan rasa. Ada Dark Chocolate dengan cita rasa Strawberry, Milk Chocolate, Praline, Matcha, hingga Hazenut dengan harga Rp 20.800 per 40 gram.', '', 1, 'location', '', 'Tirtodipuran St No.10, Mantrijeron, Yogyakarta City, Special Region of Yogyakarta 55143, Indonesia', '-7.8184611', '110.3635327', 'House of Chocolate Monggo & Gelato Tirtodipuran', '', 'House of Chocolate Monggo & Gelato Tirtodipuran', 5, 10000, '01:00:00', 3600, 4.6, 'D.I. Yogyakarta', 0, 0, 0),
(36, 'dagadu-alun-alun-utara', 1000, '2023-02-10 22:19:15', '2023-10-12 11:08:08', '<html>\r\n<head>\r\n	<title></title>\r\n</head>\r\n<body>\r\n<p style=\"text-align: justify;\">Dagadu djokdja merupakan produk kreatif dengan ciri khas baru cendera mata berbentuk desain grafis yang terinspirasi dari semaraknya kota Jogja. Hadir pertama kali pada tahun 1994, nama DAGADU DJOKDJA terinspirasi dari warisan budaya Jawa berupa bahasa Walikan, yang merupakan inovasi bahasa dari aksara Jawa &ldquo;Hancaraka&rdquo;.<br />\r\nDalam bahasa Walikan, DAGADU berarti &ldquo;Matamu&rdquo;, karena Dagadu Djokdja di awal berdirinya dimaksudkan sebagai tanda mata dari Jogja yang menghadirkan Jogja dalam bentuk nostalgi sekaligus &lsquo;nyeni&rsquo;.<br />\r\n<br />\r\n&ldquo;Smart, Smile, Djokdja&rdquo;. Tiga kata itu menjadi slogan yang melekat pada DAGADU DJOKDJA. Rumusan tersebut muncul sebagai penggambaran pola kerja kreatif yang dihayati DAGADU DJOKDJA dan dicoba untuk ditonjolkan kepada pihak luar.<br />\r\n<br />\r\nKini, DAGADU DJOKDJA memiliki 4 sisterbrand, yaitu Bocah yang berorientasi pada remaja hingga anak-anak usia 0-15 tahun dengan desain yang unik dan ceria; Hiruk Pikuk yang mengangkat pendekatan desain tipografi dan dengan harga yang lebih terjangkau; Malioboroman dengan desain ala komik yang menampilkan figur imajinatif jagoan dari Jogja.; serta DGD Indonesia yang terinspirasi dari</p>\r\n</body>\r\n</html>\r\n', '', 'Dagadu Alun-Alun Utara', '', 'Dagadu djokdja merupakan produk kreatif dengan ciri khas baru cendera mata berbentuk desain grafis yang terinspirasi dari semaraknya kota Jogja. Hadir pertama kali pada tahun 1994, nama DAGADU DJOKDJA terinspirasi dari warisan budaya Jawa berupa bahasa Walikan, yang merupakan inovasi bahasa dari aksara Jawa “Hancaraka”.\r\nDalam bahasa Walikan, DAGADU berarti “Matamu”, karena Dagadu Djokdja di awal berdirinya dimaksudkan sebagai tanda mata dari Jogja yang menghadirkan Jogja dalam bentuk nostalgi sekaligus ‘nyeni’.', '', 1, 'location', 'cdn/2023/10/dagadu.jpg', 'Jl. Pekapalan Timur No.7, Prawirodirjan, Gondomanan, Yogyakarta City, Special Region of Yogyakarta 5', '-7.8031874', '110.3657633', 'Dagadu Alun-Alun Utara', 'Dagadu Alun-Alun Utara', 'Dagadu Alun-Alun Utara', 0, 0, '00:25:00', 1500, 4.5, 'D.I. Yogyakarta', 0, 0, 0),
(37, 'lava-merapi-and-alien-stone-1', 1000, '2023-02-10 22:19:15', '2023-10-08 22:11:57', '<html>\r\n<head>\r\n	<title></title>\r\n</head>\r\n<body>\r\n<p>Lava Tour Merapi sendiri merupakan wisata naik jeep berkeliling kawasan Merapi yang terkena dampak erupsi Merapi pada tahun 2010. Tempat wisata ini patut dikunjungi saat wisatawan berkunjung ke Yogyakarta karena lokasinya sangat dekat dari Kota Yogyakarta, yakni hanya 20 menit perjalananObjek wisata ini akan memanjakan wisatawan dengan pesona keindahan landscape Gunung Merapi yang mengesankan. Selain itu, Batu Alien Merapi ini termasuk wisata terjangkau, karena wisatawan tidak perlu merogoh banyak ongkos. Oleh karena itu, destinasi wisata ini cocok untuk pengunjung yang ingin menikmati suasana asri dan berbau alam. Harga masuk tiket wisata Batu Alien Merapi ini hanya Rp 5.000 per orang, sebuah harga yang tidak mahal untuk menikmati keindahan alam Gunung Merapi yang tidak biasa. Sementara itu, untuk biaya parkir kendaraan di wisata ini seebsar Rp 3.000 untuk motor dan Rp 5.000 untuk mobil. Adapun, tempat wisata Batu Alien, Merapi buka dari pukul 06.00- 17.00.<br />\r\n&nbsp;</p>\r\n</body>\r\n</html>\r\n', '', 'Lava Merapi and Alien Stone', '', 'Kawasan wisata Batu Alien Merapi ini terletak di  Kampung Jambu, Kecamatan Cangkringan, Kabupaten Sleman, Yogyakarta. Pengunjung memerlukan waktu satu jam perjalanan atau 28km apabila perjalanan dimulai dari pusat kota. Untuk fasilitas, Batu Alien Merapi menyediakan beragam fasilitas bagi wisatawan, mulai dari warung makan, toilet, spot foto, kendaraan jeep, dan masih banyak lagi.\r\n', '', 1, 'location', 'cdn/2023/10/lava-m.jpg', '9FX4+346, Jambu, Kepuharjo, Cangkringan, Sleman Regency, Special Region of Yogyakarta 55583, Indones', '-7.6023375', '110.4552585', 'Lava Merapi and Alien Stone', '', 'Lava Merapi and Alien Stone', 0, 5000, '00:25:00', 1500, 4.5, 'D.I. Yogyakarta', 0, 0, 0),
(38, 'tlogo-muncar-national-garden-1', 1000, '2023-02-10 22:19:15', '2023-10-09 19:13:41', '<html>\r\n<head>\r\n	<title></title>\r\n</head>\r\n<body>\r\n<p>Air Terjun Tlogo dahulu terkenal dengan kolam mata air Tlogo Putri. Namun, Tlogo Putri sudah tidak beroperasi dikarenakan debit air yang menurun. Bagi masyarakat sekitar, tempat ini memiliki nilai sejarah yang tinggi. Masyarakat percaya bahwa kawasan ini pernah digunakan mandi Putri Dewi Condokirono dari Kerajaan Majapahit. Ada yang meyakini pula jika mandi di tempat ini dapat membuat wajah awet muda.<br />\r\n<br />\r\nSaat memasuki kawasan wisata, pengunjung akan disambut dengan jalan setapak berbatu yang sudah tersusun rapi. Dari gerbang masuk hingga menuju ke air terjun, pengunjung perlu berjalan kaki sejauh 500 meter. Di air terjun, pengunjung dapat bermain air di bawah derasnya air yang mengalir dari ketinggian. Pengunjung akan merasakan sensasi segar dari dinginnya air kaki gunung. Bagi yang kurang puas hanya bermain di air terjun, di tempat ini juga terdapat kolam renang.<br />\r\n<br />\r\nPengunjung yang membawa anak dapat memanjakan sang anak di taman rekreasi anak. Di taman ini ada beragam jenis permainan anak seperti jungkat-jungkit dan ayunan. Selain itu ada juga wahana kereta api mini dan bianglala. Bagi yang menyukai kegiatan ekstrim, pengunjung dapat mencoba wahana flying fox. Wahana ini mengajak pengunjung berseluncur dari ketinggian menyebrangi tebing.</p>\r\n\r\n<ul>\r\n	<li>Hutan Wisata Monyet<br />\r\n	Jika pengunjung terus menyusuri jalan setapak, pengunjung akan menemukan hutan wisata. Di dalam hutan wisata, wisatawan akan disambut oleh segerombolan monyet yang berkeliaran secara liar. Hal tersebut disebabkan karena kawasan ini memang merupakan habitat monyet berekor panjang. Monyet-monyet tersebut tidak akan mengganggu jika tidak diganggu, sehingga tidak perlu khawatir. Pengunjung juga dapat mengabadikan foto bersama monyet-monyet liar ini.</li>\r\n	<li>Berkemah &ndash; Camping<br />\r\n	Bagi yang menyukai kegiatan berkemah, kawasan ini menyediakan lahan yang dapat disewa untuk tempat berkemah. Arena kemah ini kerap digunakan oleh mahasiswa untuk kegiatan malam keakraban. Dengan berkemah di kawasan ini, pengunjung dapat menikmati keasrian alam di malam hari. Terlebih, di malam hari, suhu udara sekitar wilayah ini sangat dingin.</li>\r\n	<li>Bukit Plawangan &amp; Pronojiwo<br />\r\n	Jika sudah puas bermain di Kawasan air terjun Tlogo Muncar, tidak ada salahnya jika pengunjung mencoba mendaki Bukit Plawangan. Bukit ini tidak terlalu tinggi sehingga masih layak dicoba bagi para penikmat pemandangan. Dari atas bukit pengunjung akan disuguhi dengan Menara Pengamatan Elang Jawa dan panorama alam daerah Kaliurang. Di pagi dan sore hari, tempat ini akan diselimuti kabut sehingga pemandangan tertutupi. Meski jalanannya lumayan terjal, Bukit Pronojiwo tidak sulit untuk didaki oleh segala usia. Hal ini karena jalan untuk menuju puncak Bukit Pronojiwo sudah dilengkapi dengan anak tangga. Dari atas bukit ini, pengunjung akan merasakan suasana sejuk disertai kicauan burung yang menggema. Saat hari cerah, pengunjung juga dapat melihat pemandangan Gunung Merapi dari sisi Barat Daya.</li>\r\n	<li>Goa Jepang<br />\r\n	Selain Bukit Plawangan &amp; Pronojiwo, pengunjung juga dapat menjelajah Goa Jepang. Goa Jepang merupakan sisa peninggalan Jepang saat menjajah Indonesia. Goa ini merupakan lorong-lorong panjang yang menjadi markas dan tempat persembunyian. Untuk menjelajah gua ini, pengunjung tentu membutuhkan alat penerangan.</li>\r\n	<li>Pagelaran Seni<br />\r\n	Sejumlah pertunjukan seni juga sering diadakan di tempat ini. Seni yang diperntaskan berbeda setiap harinya. Secara bergantian, kawasan wisata ini yang menampilkan grup-grup kesenian lokal. Beberapa di antaranya seperti jathilan, campur sari, topeng ireng, dangdut, hingga orkes melayu. Pentas seni ini digelar di sebuah panggung hiburan yang berada di Tlogo Muncar. Bagi yang akan menyaksikan pertunjukan ini tidak dipungut biaya alias gratis.</li>\r\n</ul>\r\n\r\n<p>&nbsp;</p>\r\n</body>\r\n</html>\r\n', '', 'Tlogo Muncar National Garden', '', 'Air Terjun Tlogo Muncar merupakan wisata alam yang berada satu kawasan dengan Taman Nasional Gunung Merapi. Tepatnya di lereng Gunung Merapi, Desa Hargobinangun, Kecamatan Pakem, Kabupaten Sleman, DIY. Daerah ini berada di arah selatan Gunung Merapi pada ketinggian sekitar 900 mdpl. Jaraknya dari pusat Kota Yogykarta kurang lebih 25 km. Dengan ketinggian air terjun ini mencapai 30-45 meter bersumber dari mata air Bukit Plawangan.\r\nWisatawan yang berkunjung ke air terjun Tlogo Muncar akan dikenakan biaya tiket masuk. Harga tiket masuk air terjun Tlogo Muncar terbilang murah. Pengunjung hanya perlu membayar retribusi wisata sebesar Rp8.000. Dengan biaya tersebut, ada banyak pilihan aktivitas yang dapat dilakukan.', '', 1, 'location', '', 'CC5M+8HH, Jl. Tlogo Putri, Area Hutan, Hargobinangun, Pakem, Sleman Regency, Special Region of Yogya', '-7.5916872', '110.4339755', 'Tlogo Muncar National Garden', '', 'Tlogo Muncar National Garden', 0, 8000, '01:30:00', 5400, 4.4, 'D.I. Yogyakarta', 0, 0, 0),
(39, 'sermo-reservoir-dam-1', 1000, '2023-02-10 22:19:15', '2023-10-08 21:51:23', '<html>\r\n<head>\r\n	<title></title>\r\n</head>\r\n<body>\r\n<p>Waduk Sermo terletak di Daerah Istimewa Yogyakarta,tepatnya di Dusun Sermo, Desa Hargowilis, Kecamatan Kokap, Kabupaten Kulon Progo, yang berjarak &plusmn; 35 km dari kota Yogyakarta dan &plusmn; 6 km dari Pusat Wates Kulon Progo.<br />\r\nWaduk Sermo dibangun pada bulan Maret 1994 dengan waktu pelaksanaan 32 bulan. Pengisian pertama dimulai pada akhir bulan Maret 1996. Pelaksana pembangunan waduk ini adalah Hyundai&mdash;Duta Graha J.O dan konsultan pengawas oleh Elc.Electroconsult dari Itali berkerja sama dengan PT. Bina Karya dan PT.Wiratman. Pembangunan konstruksi Bendungan Sermo menelan biaya sebesar Rp 32,4 milyar. Tujuan pembangunan Waduk Sermo adalah untuk meningkatkan penyediaan irigasi, pengendali banjir, usaha perikanan, pariwisata, dan prasarana olah raga air.<br />\r\nLetak Waduk Sermo berada diantara dua bukit dan disekelilingnya masih banyak pepohonan dan adanya cagar alam atau hutan wisata yang membuatnya nampak hijau dan sejuk. Keindahan Waduk Sermo dapat Anda nikmati sepanjang 21 kilometer yang berbentuk lingkaran dan beraspal. Selain itu, Anda juga bisa menikmati keindahan Waduk Sermo Yogyakarta dengan perahu wisata air. Perahu wisata ini akan berkeliling area Waduk Sermo dengan durasi 20 menit. Minimal perahu wisata akan berangkat jika mencapai 5 orang dan maksimal adalah 10 orang. Tak perlu biaya mahal untuk bisa menikmatinya, Anda hanya perlu membayar Rp 6.000 per orang atau bila menginginkan suasana lebih tenang, Anda bisa menyewa perahu secara privat seharga Rp 30.000. Anda tidak perlu khawatir karena biaya tiket masuk sangat terjangkau, dengan rincian: Per orang Rp 2.000, Sepeda Motor Rp 1.000 (diluar biaya tiket per orang), Mobil Rp 3.000 (diluar biaya tiket per orang).</p>\r\n</body>\r\n</html>\r\n', '', 'Sermo Reservoir Dam', '', 'Waduk Sermo (Sermo Reservoir) adalah sebuah waduk yang terletak di Kabupaten Kulonprogo, Daerah Istimewa Yogyakarta, Indonesia. Waduk ini mulai dibangun pada tahun 1994 dan diresmikan oleh Presiden Soeharto pada tanggal 20 November 1996. Waduk ini dibangun untuk menjamin pasokan air ke Daerah Irigasi Kalibawang seluas 7.152 hektar.', '', 1, 'location', 'cdn/2023/10/17.jpg', '54GF+3FC, Jl. Lkr. Sermo, Sremo Lor, Hargowilis, Kokap, Kulon Progo Regency, Special Region of Yogya', '-7.8248171', '110.1236396', 'Sermo Reservoir Dam', '', 'Sermo Reservoir Dam', 0, 6000, '01:00:00', 3600, 4.6, 'D.I. Yogyakarta', 0, 0, 0),
(40, 'jogja-t-shirt-jethe-1', 1000, '2023-02-10 22:19:15', '2023-10-09 20:33:27', '<html>\r\n<head>\r\n	<title></title>\r\n</head>\r\n<body>\r\n<p>Jogja T-shirt Omah Oblong (JETHE) merupakan perusahaan di Yogyakarta bergerak di bidang industri cinderamata khas Yogyakarta berupa kaos oblong. Jogja T-shirt mengenalkan budaya dan kearifan lokal Yogyakarta melalui kaos oblong bertema budaya dan kearifan lokal Yogyakarta serta ikon Keluarga Bedjokarto. Penelitian ini membahas tentang Strategi Promosi Jogja T-shirt Omah Oblong (JETHE) sebagai media pengenalan budaya dan kearifan lokal Yogyakarta serta ikon Keluarga Bedjokarto tahun 2019-2020.</p>\r\n</body>\r\n</html>\r\n', '', 'Jogja T-Shirt Jethe', '', 'Jogja T-Shirt Jethe merupakan tempat perbelanjaan kaos yang bertemakan Jogja.', '', 1, 'location', 'cdn/2023/10/jogja-t-shirt-jethe.jpg', 'Jl. Jambon, Biru, Trihanggo, Gamping, Sleman Regency, Special Region of Yogyakarta 55291, Indonesia', '-7.7624289', '110.348049', 'Jogja T-Shirt Jethe', '', 'Jogja T-Shirt Jethe', 0, 0, '00:45:00', 2700, 4.3, 'D.I. Yogyakarta', 0, 0, 0),
(41, 'museum-ullen-sentalu-1', 1000, '2023-02-10 22:19:15', '2023-10-08 22:42:35', '<html>\r\n<head>\r\n	<title></title>\r\n</head>\r\n<body>\r\n<p>Koleksi<br />\r\nAda dua koleksi yang dimiliki oleh Museum Ullen Sentalu. Koleksi tersebut adalah koleksi narasi dan koleksi tetap. Museum ini memiliki koleksi narasi berupa mahakarya lukisan. Koleksi lukisan yang ada di Museum ini dipajang untuk mengapresiasi isi dari lukisan tersebut. Kamu bisa memahami arti dari kumpulan lukisan tersebut dari para pemandu yang menjelaskan tentang makna lukisan tersebut.</p>\r\n\r\n<p>Arsitektur<br />\r\nSelain koleksinya yang memang sangat beragam, gaya arsitektur yang dimiliki oleh Museum Ullen Sentalu juga sangat keren dan menawan. Pasalnya, Museum ini mengadopsi arsitektur bergaya perpaduan Jawa dan gotik Eropa abad pertengahan. Kamu bisa melihat indahnya tempat ini yang dihiasi dengan taman serta pahatan di beragam sisi. Maka dari itu, tempat ini menjadi terlihat sangat damai dan mistis dalam waktu yang sama.</p>\r\n\r\n<p>Tidak hanya itu, suasananya yang dingin karena berada di pegunungan juga sangat pas untuk kamu yang ingin melepas penat dari hiruk pikuk kota. Tempat yang luas ini bisa kamu jelajahi dan nikmati gaya bangunannya yang khas sekali. Ada juga beberapa patung dan kolam di berbagai sudut museum yang membuatnya tampak sangat indah. Bahkan, ada tumbuhan-tumbuhan merambat yang tumbuh menutupi bagian-bagian gedung di museum ini.</p>\r\n\r\n<p>Fasilitas</p>\r\n\r\n<p>Terdapat beberapa fasilitas yang bisa kamu gunakan di museum ini. Diantaranya adalah pemandu wisata, toko oleh-oleh, restoran, dan fasilitas dasar seperti toilet. Pemandu wisata yang ada di sini pun sangat interaktif sehingga kamu bisa mendapatkan segala informasi mengenai sejarah dan budaya Jawa dengan lengkap dari mereka. Kamu juga bisa menanyakan hal-hal yang ingin kamu tahu mengenai budaya Jawa pada mereka. Pemandu wisata yang ada di sini sudah termasuk pada harga tiket masuknya, jadi kamu tidak perlu mengeluarkan uang lagi.</p>\r\n</body>\r\n</html>\r\n', '', 'Museum Ullen Sentalu', '', 'Museum Ullen Sentalu didirikan oleh pemerintah Jogja yang diprakarsai oleh keluarga Haryono dan Yayasan Ulating Blencong. Nama Ullen Sentalu yang disematkan pada museum ini adalah singkatan dari sebuah pepatah Jawa yakni Ulating Blencong Sejatining Tataraning Lumaku.', '', 1, 'location', 'cdn/2023/10/ulen-sentalu.jpg', 'Jl. Boyong No.KM 25, Kaliurang, Hargobinangun, Pakem, Sleman Regency, Special Region of Yogyakarta 5', '-7.5978656', '110.4233959', 'Museum Ullen Sentalu', '', 'Museum Ullen Sentalu', 0, 50000, '02:00:00', 7200, 4.7, 'D.I. Yogyakarta', 0, 0, 0),
(42, 'heha-sky-view-1', 1000, '2023-02-10 22:19:15', '2023-10-08 23:29:57', '<html>\r\n<head>\r\n	<title></title>\r\n</head>\r\n<body>\r\n<p><meta charset=\"utf-8\" />HeHa Sky View menyediakan restoran berkonsep modern dan food stall. Food stall merupakan area kuliner dengan konsep street food, tepatnya para penjual menjajakan makanan dari kontainer-kontainer. Restoran terdiri dari empat lantai. Lantai bawah merupakan ruang rapat dengan ukuran medium berkapasitas 40 orang. Lantai pertama untuk menu A&#39;la Carte dilengkapi pendingin ruangan. Lantai kedua bagi pengunjung rombongan. Selanjutnya, lantai tiga adalah rooftop semi-outdoor atau setengahnya di luar ruangan. Lantai ini terdapat spot foto ikonik, yaitu Sky Glass. Selain restoran dan food stall, HeHa Sky View juga mempunyai sejumlah fasilitas lainnya seperti taman, spot foto, area bean bag, pertunjukkan musik, HeHa garage, toko suvenir, musala, toilet, area parkir, dan jalur kursi roda.</p>\r\n</body>\r\n</html>\r\n', '', 'HeHa Sky View', '', 'HeHa Sky View sangat populer dan bisa dijangkau dalam 30 menit saja dari Kota Jogja. HeHa Sky View berisi tempat selfie, food stall, dan resto. Tempatnya sangat instagramable, banyak spot foto keren dengan pemandangan langit dan Kota Jogja dari ketinggian.\r\n\r\n', '', 1, 'location', 'cdn/2023/10/heha-sky-view.jpg', 'Jl. Dlingo-Patuk No.2, Patuk, Bukit, Patuk, Gunung Kidul Regency, Special Region of Yogyakarta 55862', '-7.8496144', '110.478324', 'HeHa Sky View', '', 'HeHa Sky View', 2, 20000, '02:00:00', 7200, 4.4, 'D.I. Yogyakarta', 0, 0, 0),
(43, 'pasar-sore-malioboro-1', 1000, '2023-02-10 22:19:15', '2023-10-08 21:22:34', '<html>\r\n<head>\r\n	<title></title>\r\n</head>\r\n<body>\r\n<p>Tak hanya Pasar Beringharjo saja yang dilirik oleh wisatawan untuk memenuhi hasrat belanja, namun Pasar Sore Malioboro pun tidak kalah menarik. Pasar yang berada di selatan Pasar Beringharjo ini buka mulai pukul 17.00 WIB hingga malam hari tersebut merupakan salah satu destinasi wisata belanja oleh-oleh khas Yogyakarta.</p>\r\n\r\n<p><br />\r\nApa saja yang dijual di Pasar Sore Malioboro ?</p>\r\n\r\n<ul>\r\n	<li>Tas</li>\r\n	<li>Sepatu</li>\r\n	<li>Sandal</li>\r\n	<li>Souvenir</li>\r\n	<li>Gantungan Kunci</li>\r\n	<li>Kaos, baju batik, celana batik</li>\r\n	<li>Kuliner, bakpia</li>\r\n</ul>\r\n</body>\r\n</html>\r\n', '', 'Pasar Sore Malioboro', '', 'Pasar Sore Malioboro merupakan pasar yang menjual oleh-oleh khas Jogja. Pasar tersebut menyediakan berbagai kebutuhan wisatawan dengan harga yang murah. Tidak ada bangunan permanen di pasar ini, hanya tenda-tenda kaki lima berjajar rapi, ada juga yang membuka lapak di pinggir jalan. Jika berbelanja di sini jangan lupa menawar agar mendapatkan harga yang lebih murah.', '', 1, 'location', 'cdn/2023/10/4.jpg', '', '-7.94136080262228', '110.4247377097752', 'Pasar Sore Malioboro', '', 'Pasar Sore Malioboro', 0, 0, '01:00:00', 3600, 4.6, 'D.I. Yogyakarta', 0, 0, 0),
(44, 'kotagede-heritage-trail', 1000, '2023-02-10 22:19:15', '2023-10-09 21:07:26', '<html>\r\n<head>\r\n	<title></title>\r\n</head>\r\n<body>\r\n<p>Jelajah Pusaka Kotagede (Kotagede Heritage Trail) adalah kegiatan wisata minat khusus berupa blusukan di dalam kampung-kampung nan eksotik Kotagede, sebuah bekas Kerajaan Mataram Islam yang tata kota nya masih terlihat merupakan kota lama. Kotagede terletak di Propinsi Daerah Istimewa Yogyakarta, masuk dalam 2 wilayah kabupaten Bantul dan Kota Yogyakarta.</p>\r\n\r\n<p>Dalam kegiatan ini, wisatawan diajak untuk menyusuri lorong-lorong kampung di Kotagede, melihat rumah-rumah tradisional berserta kehidupan sosial budaya yang secara turun temurun masih dilaksanakan oleh warga Kotagede, mencicipi kuliner khas Kotagede, melihat kesenian tradisional setempat yang dapat dinikmati dalam paket-paket wisata yang ditawarkan.</p>\r\n\r\n<p>Kegiatan Jelajah Pusaka Kotagede adalah kegiatan komersial pemberdayaan masyarakat lokal Kotagede yang juga memiliki misi sebagai pembelajaran terhadap pusaka/heritage Kotagede dengan memanfaatkan berbagai potensi pusaka/heritage Kotagede.</p>\r\n</body>\r\n</html>\r\n', '', 'Kotagede Heritage Trail', '', 'Kotagede Heritage Trail (Jelajah Pusaka Kotagede) merupakan jenama yang dibangun untuk membawa kegiatan pelestarian berbasis pariwisata yang diperkenalkan sekitar 2006, tepatnya setelah gempa Jogja.  Banyaknya rumah-rumah tradisional yang rusak parah & Jogja Reconstruction Fund yang merupakan lembaga sosial hadir membantu membangun kembali bangunan cagar budaya dan mendorong masyarakat melanjutkan kegiatan jelajah atau blusukan untuk menggerakkan geliat pelestarian & pariwisata. Sejak itulah Jelajah Pusaka Kotagede menjadi jenama yang ditawarkan untuk mengenal Kotagede tidak hanya situsnya namun juga kearifan lokal yang dirawat masyarakatnya.', '', 1, 'location', 'cdn/2023/10/kotagede-heritage-trail.jpg', 'Kampung Trunojayan KG II/881, Prenggan, Kec. Kotagede, Kota Yogyakarta, Daerah Istimewa Yogyakarta 5', '-7.8263088', '110.398512', 'Kotagede Heritage Trail', '', 'Kotagede Heritage Trail', 0, 0, '01:00:00', 3600, 4.7, 'D.I. Yogyakarta', 0, 0, 0),
(45, 'wisata-mangunan-1', 1000, '2023-02-10 22:19:15', '2023-10-09 20:06:32', '<html>\r\n<head>\r\n	<title></title>\r\n</head>\r\n<body>\r\n<p>Berikut beberapa tempat wisata Mangunan Yogyakarta yang sering dikunjungi sejak pertengahan 2016.</p>\r\n\r\n<ul>\r\n	<li>Kebun Buah Mangunan<br />\r\n	Menikmati pemandangan dengan udara yang sangat sejuk bisa menjadi sarana relaksasi di tengah penatnya suasana kota. Nah, di bantul yogyakarta ada tempat tersembunyi yang sejuk dan indah dipandang mata, julukannya adalah negeri di atas awan yaitu Wisata Kebun Buah Mangunan. Salah satu daya tarik gardu pandang mangunan adalah dari ketinggian 200 m dari permukaan air laut pengunjung dapat menikmati gumpalan awan putih di atas pegunungan sewu. Tempat wisata jogja yang berada di desa mangunan, kecamatan dlingo imogiri tak pernah sepi oleh pengunjung tujuan utamanya adalah melihat terbit dan tenggelamnya matahari. Sambil sejenak melepas penat dan menghirup sejuknya udara di tengah hijaunya kebun buah mangunan.</li>\r\n	<li>Jurang Tembelan Kanigoro<br />\r\n	Jurang Tembelang letaknya tidak jauh dari Kebun Buah Mangunan, bahkan masih satu jalur. Ketika ingin ke kebun buah mangunan banyak yang mampir di tempat wisata baru di mangunan ini. Selain rutenya yang mudah, tempat wisata jurang tembelan menawarkan panorama pemandangan yang tidak kalah dengan kebun buah mangunan. Sama-sama berada diketinggian dengan gardu pandang serasa di atas awan. Ada beberapa spot selfie di jurang tembelan, yang populer adalah spot foto berupa perahu dengan background hamparan pemandangan yang luas nan hijau. Untuk harga masuk jurang tembelan seiklasnya, hanya membayar parkir Rp. 2000 untuk sepeda motor.</li>\r\n	<li>Hutan Pinus Mangunan<br />\r\n	Hutan pinus menjadi salah satu wisata alam yang sejuknya alami, banyak hal dapat dilakukan, sekedar berjalan-jalan di bawah rindangnya pepohonan pohon pinus atau ngobrol santai bersama teman-teman dapat dilakukan di sini. Selain itu bisa camping dengan membayar Rp 30-50 ribu.</li>\r\n	<li>Hutan Pinus Asri<br />\r\n	Berbeda dengan hutan pinus lainnya, Hutan Pinus Asri memiliki gardu pandang yang memukau, terbuat dari papan kayu yang lebar dan terletak di tempat yang mudah dijangkau. Saat berkunjung ke tempat wisata satu ini, spot foto gardu pandang pinus asri tidak pernah sepi, dari sini Anda dapat melihat keindahan alam Dlingo dari ketinggian.</li>\r\n	<li>Wisata Seribu Batu Songgo Langit<br />\r\n	Rumah hobbit dan rumah seribu kayu kini tidak hanya ada di Bandung, di jogja juga ada rumah hobbit yang terletak di tempat wisata seribu batu songgo langit. Terletak di desa Mangunan, Kecamatan Dlingo. Spot foto rumah hobbit dan rumah kurcaci yang dibuat semirip mungkin menjadi daya tarik untuk berfoto. Selain itu juga terdapat flyingfox bagi Anda yang suka dengan permainan uji andrenalin ini, namun dengan biaya Rp 15.000.</li>\r\n	<li>Puncak Panguk Kediwung<br />\r\n	Bukit panguk kediwung dlingo ini masih satu kawasan dengan kebun buah mangunan. Dengan suguhan pemandangan alam khas dlingo yang hijau dengan udara segar pegunungan. Apalagi pengunjung datang di pagi hari buta. Pemandangan alam yang hijau dengan balutan kabut yang memanjakan mata anda. Tempat wisata mangunan ini terkenal dengan spot foto berburu sunrise dengan tema negeri di atas awan dengan pemandangan yang luas.</li>\r\n	<li>Bukit Mojo Gumelem<br />\r\n	Bukit Mojo terletak tak jauh dari Kebun Buah Mangunan. Wisata mangunan denganspot sarang burung ini terletak di jalur menuju Bukit panguk Kediwung. tepatnya di Pedukuhan Kediwung, Mangunan, Dlingo, Bantul. Bukit Mojo sendiri sebenarnya sudah dikembangkan sejak awal tahun 2016, bersamaan dengan populernya Bukit panguk Kediwung. Namun karena belum diolah dengan spot foto yang artistik, jadi kurang menarik. Baru setelah jurang tembelan yang nge-hits dengan spot foto kapal besar dengan gardu pandang yang ciamik, penduduk sekitar menata kembali dan mengembangkan tempat wisata mangunan ini dengan lebih menarik.</li>\r\n</ul>\r\n</body>\r\n</html>\r\n', '', 'Wisata Mangunan', '', 'Secara geografis, dlingo memiliki puncak tinggi yang berada di desa dlingo, dari puncak tersebutlah diberdayakan oleh warga setempat dan dijadikan tempat wisata. Banyak wisata Negeri di Atas Awan di daerah bantul, karena tempat wisata yang ditawarkan kebanyakan menawarkan view / gardu pandang dari atas bukit. Beberapa ada yang memiliki pesona berasa di atas awan (pemandangan berupa awan putih yang menyelimuti hijaunya hutan yang dibawahnya). Ada banyak tempat wisata Mangunan Yogyakarta yang sering dikunjungi.', '', 1, 'location', 'cdn/2023/10/wisata-mangunan.jpg', '3C5F+CQ2, Unnamed Road, Mangunan, Kec. Dlingo, Kabupaten Bantul, Daerah Istimewa Yogyakarta 55783, I', '-7.9414886', '110.4243856', 'Wisata Mangunan', '', 'Wisata Mangunan', 0, 8000, '01:00:00', 3600, 4.7, 'D.I. Yogyakarta', 0, 0, 0),
(46, 'alun-alun-kidul-yogyakarta', 1000, '2023-02-10 22:19:15', '2023-10-12 09:58:59', '<html>\r\n<head>\r\n	<title></title>\r\n</head>\r\n<body>\r\n<p>Salah satu ciri yang juga menjadi identitas bagi pusat-pusat kota lama di Pulau Jawa adalah adanya alun-alun pada pusat kota tersebut. Alun-alun di Pulau Jawa ini berupa sebuah lapangan luas yang dikelilingi oleh pohon beringin di tengahnya. Salah satunya yaitu Alun-alun yang berada di&nbsp;Kota Yogyakarta.</p>\r\n\r\n<p>Di masa kerajaan Mataram, Alun-alun Kidul berfungsi untuk menyiapkan suatu kondisi yang menunjang kelancaran hubungan antara keraton dengan dunia luar. Alun-alun Kidul juga melambangkan kesatuan kekuasaan yang sakral antara raja dan para bangsawan yang tinggal di sekitar alun-alun. Sedangkan Alun-alun Lor berfungsi untuk menyediakan persyaratan bagi berlangsungnya kekuasaan raja.</p>\r\n\r\n<p>Alun-alun Kidul ini merupakan bagian belakang&nbsp;Keraton Yogyakarta. Menurut sejarahnya, alun-alun Kidul dibuat untuk mengubah suasana bagian belakang keraton menjadi seperti bagian depan karena&nbsp;Gunung Merapi, Keraton Yogyakarta, dan laut Selatan Pulau Jawa jika ditarik dalam satu garis imajiner akan membentuk satu garis lurus. Agar posisi Keraton Yogyakarta tidak seperti membelakangi laut Selatan, maka dibangunlah Alun-alun Selatan.</p>\r\n\r\n<p>Masih di dalam kompleks Alun-alun Kidul, terdapat bangunan&nbsp;Sasana Hinggil&nbsp;yang pada zaman dahulu menjadi tempat bagi raja untuk menyaksikan adu manusia dengan harimau yang disebut rampog macan, tetapi saat ini berubah fungsi menjadi tempat pertunjukan seni.</p>\r\n</body>\r\n</html>\r\n', '', 'ALUN ALUN KIDUL YOGYAKARTA', '', 'Alun-alun Kidul yang biasa disingkat Alkid atau dalam Bahasa Indonesia berarti Alun-alun Selatan, merupakan wilayah bagian selatan dari Kraton Yogyakarta. Saat ini Alkid menjadi sebuah ruang publik bagi masyarakat. Berbagai macam kegiatan dapat dijumpai di Alkid. Menjelang sore hingga malam hari, Alkid menjelma sebuah tempat rekreasi rakyat yang tentunya sayang untuk dilewatkan.', '', 1, 'location', '', '6939+QQ9, Suryatmajan, Kec. Danurejan, Kota Yogyakarta, Daerah Istimewa Yogyakarta, Indonesia', '-7.7955798', '110.3694896', 'ALUN ALUN KIDUL YOGYAKARTA', 'ALUN ALUN KIDUL YOGYAKARTA', 'ALUN ALUN KIDUL YOGYAKARTA', 0, 0, '01:30:00', 5400, 5, 'D.I. Yogyakarta', 0, 0, 0),
(47, 'paintball-jupiter-jogja-1', 1000, '2023-02-10 22:19:15', '2023-10-08 22:50:32', '<html>\r\n<head>\r\n	<title></title>\r\n</head>\r\n<body>\r\n<p>agar tidak bingung, sebelum berkunjung ke Jupiter Paintball Jogja simak dulu informasi wisatanya berikut ini.</p>\r\n\r\n<p><br />\r\n1. Lokasi, jam buka, dan biaya<br />\r\nInfo Liburan Seru Jupiter Paintball Jogja: Lokasi, Rute, dan TipsnyaJupiter Paintball Jogja (Google Maps/Paintball Jogja)<br />\r\nLokasi: Jogja Adventure Zone (JAZ) Blok O, Aero Wisata Skadik 104, Jl. Maguwo, Karang Jambe, Banguntapan, Kabupaten Bantul, Yogyakarta.</p>\r\n\r\n<p>Jam buka: setiap hari pukul 08.00 17.00.</p>\r\n\r\n<p>Biaya: mulai dari Rp50.000 per orang untuk 1 paket.</p>\r\n\r\n<p>2. Rute menuju Jupiter Paintball Jogja<br />\r\nInfo Liburan Seru Jupiter Paintball Jogja: Lokasi, Rute, dan TipsnyaJupiter Paintball Jogja (Google Maps/Paintball Jogja)<br />\r\nTerletak di sisi timur Kota Yogyakarta, rute menuju Jupiter Paintball dari pusat kota memerlukan waktu sekitar 16 hingga 20 menit. Jarak lokasi dari Kota Yogyakarta kurang lebih sejauh 6,5 km dan bisa ditempuh menggunakan kendaraan pribadi maupun transportasi online.</p>\r\n\r\n<p>Dari Kota Yogyakarta, kamu bisa melaju ke Jalan Kusumanegara ke arah Bantul melewati Jogja Expo Center (JEC).</p>\r\n\r\n<p>Sebagai alternatif, kamu juga bisa melewati Jalan Majapahit atau Jalan Ringroad Timur. Setelah itu lanjutkan perjalanan menuju Jalan Amarta di Banguntapan, kemudian ikuti papan petunjuk arah menuju Jogja Adventure Zone (JAZ).</p>\r\n\r\n<p>3. Aktivitas yang bisa dilakukan di Jupiter Paintball Jogja<br />\r\nInfo Liburan Seru Jupiter Paintball Jogja: Lokasi, Rute, dan TipsnyaJupiter Paintball Jogja (Google Maps/Jupiter Paintball Jogja)</p>\r\n\r\n<p><br />\r\nDengan fasilitas lapangan yang cukup luas, pengunjung bisa melakukan aktivitas luar ruangan seperti paintball, outbound, ataupun sekadar outing.&nbsp;</p>\r\n\r\n<p>Paintball sendiri adalah permainan simulasi perang menggunakan peluru gelatin yang mengandung pewarna.</p>\r\n\r\n<p>Paintball dimainkan oleh 2 kelompok dengan minimal pemain sebanyak 4 orang sehingga salah satu ketentuan pengunjung adalah harus datang bersama rombongan atau tim sejumlah minimal 8 orang.</p>\r\n\r\n<p>Anggota tim yang tidak terkena tembakan dan yang tersisa paling banyak dianggap sebagai pemenang sehingga setiap tim harus menyusun strategi menyerang dan bertahan.Dengan paket mulai dari Rp50.000 per orang, pemain akan memperoleh fasilitas perlengkapan. Fasilitas yang diperoleh yaitu senjata berisi 50 peluru, body protector (pelindung tubuh), pelindung wajah, seragam, air mineral, dokumentasi, dan pendampingan oleh fasilitator berpengalaman. Pemain juga bisa membeli ekstra peluru dan merchandise jika ingin.</p>\r\n\r\n<p>Pemain bisa memilih beberapa skenario permainan seperti Attack &amp; Defend, Capture the Flag, Total Elimination, Shoot the Captain, atau Hostage Rescue.&nbsp;</p>\r\n\r\n<p>Tidak perlu bingung, sebab sebelum bermain pengunjung akan diberikan briefing terkait teknis dan standar keamanan permainan. Setiap permainan juga akan didampingi oleh tim pelatih dari Jupiter Paintball.</p>\r\n\r\n<p>Selain fasilitas permainan, Jupiter Paintball menyediakan fasilitas lainnya seperti toilet, ruang tunggu, musala, dan area parkir yang luas. Tempatnya juga bersih, nyaman, dan sejuk. Dijamin asyik untuk bersenang-senang bersama teman dan keluarga.<br />\r\n&nbsp;</p>\r\n</body>\r\n</html>\r\n', '', 'Paintball Jupiter Jogja', '', 'Pernah mendengar games perang seperti Counter Strike atau Player Unknown s Battleground Mobile (PUBGM)? Jika kamu penyuka permainan simulasi strategi perang dan menyenangi permainan atau olahraga yang memacu adrenalin, Jupiter Paintball Jogja bisa dijadikan destinasi berlibur.', '', 1, 'location', 'cdn/2023/10/painball.jpg', 'Jogja Adventure Zone, Aero Wisata Skadik 104, Jl. Maguwo, Banguntapan, Kec. Banguntapan, Kabupaten B', '-7.798217999999999', '110.4200702', 'Paintball Jupiter Jogja', '', 'Paintball Jupiter Jogja', 0, 100000, '02:00:00', 7200, 4.5, 'D.I. Yogyakarta', 0, 0, 0),
(48, 'history-of-java-museum-hojm-1', 1000, '2023-02-10 22:19:15', '2023-10-08 23:33:46', '<html>\r\n<head>\r\n	<title></title>\r\n</head>\r\n<body>\r\n<p>History of Java Museum (dalam bahasa Indonesia: Museum Sejarah Jawa) beroperasi pada akhir Desember 2018. History of Java Museum merupakan ikon wisata sejarah dan budaya berlokasi di Jalan Parangtritis KM 5.5, Kecamatan Sewon, Kabupaten Bantul, DIY.<br />\r\n<br />\r\nHistory of Java Museum menceritakan tentang Peradaban Tanah Jawa dan dibangun dengan design gedung yang unik, sangat inspiratif, dan penuh nilai filosofis.Design bangunan History of Java Museum menggambarkan simbol gunungan dalam cerita pewayangan. Serta melambangkan kehidupan manusia (golong gilig), yaitu Manunggaling Jiwa, Rasa, Cipta, Karsa, dan Karya dalam kehidupan kita. Sebuah Miniatur budaya, peradaban, dan sejarah Tanah Jawa.<br />\r\n<br />\r\nKetika berkunjung, setiap pengunjung akan ditemani pemandu (guide museum) untuk bersama-sama mengenal berbagai koleksi bersejarah yang diwariskan sejak era purbakala sampai era kerajaan besar di tanah Jawa. Selain itu, beragam aktivitas wisata History of Java Museum bertumpu pada komponen edukasi serta mengaplikasikan teknologi visual yang menghibur. Oleh karena itu, proses bertukar informasi antara pengunjung dan pemandu museum juga didukung teknologi Augmented Reality (AR). Teknologi AR pada barcode gambar yang ikonik menjadikan obyek foto tersebut seakan nyata saat dipotret bersama pengunjung History of Java Museum.<br />\r\n&nbsp;</p>\r\n\r\n<p><meta charset=\"utf-8\" /></p>\r\n</body>\r\n</html>\r\n', '', 'History Of Java Museum (HOJM)', '', 'Museum History of Java adalah museum sejarah Pulau Jawa yang berlokasi di Yogyakarta. Museum ini beroperasi pada akhir Desember 2018. Koleksi museum ini berupa benda purbakala masa prasejarah sampai kerajaan-kerajaan lama, seperti Tarumanegara, Majapahit, Demak Bintaro, Cirebon, dan Mataram Islam.', '', 1, 'location', 'cdn/2023/10/museum-history-of-java-yogyakarta.jpg', 'Jl. Parangtritis Km 5.5 ( Pyramid Cafe) Tarudan Bangunharjo Sewon Bantul Regency Special Region of Y', '-7.8439029', '110.36226099999999', 'History Of Java Museum (HOJM)', '', 'History Of Java Museum (HOJM)', 3, 30000, '01:00:00', 3600, 4.5, 'D.I. Yogyakarta', 0, 0, 0),
(49, 'pokdarwis-jurug-taman-sari', 1000, '2023-02-10 22:19:15', '2023-10-08 21:35:10', '<html>\r\n<head>\r\n	<title></title>\r\n</head>\r\n<body>\r\n<p>Kedung ini menjadi favorit wisatawan lokal yang datang untuk berenang dan bermain air. Bagi yang tidak bisa berenang, tak perlu gusar, sewa saja ban pelampung yang disediakan pengelola. Bila biasanya mengunjungi air terjun itu lebih baik ketika musim penghujan, lain halnya dengan Jurug Lengkongsari. Waktu terbaik untuk mengunjunginya adalah pada musim kemarau, ketika air kedungnya cukup jernih menghijau. Cara menuju ke sana : dari Kota Joga &ndash; Jl. Wonosari &ndash; Bukit Bintang &ndash; perempatan pos polisi Patuk ambil kanan &ndash; pertigaan pertama ambil jalan lurus &ndash; lalu ikuti petunjuk jalan menuju Air Terjun Jurug Taman Sari.</p>\r\n</body>\r\n</html>\r\n', '', 'Pokdarwis Jurug taman sari', '', 'Air Terjun Jurug Lengkongsari dibuka oleh warga setempat pada 2014 lalu, sehingga masih tergolong baru dan asing di kalangan wisatawan. Air terjun ini terletak di dekat Pos Polisi perempatan Patuk tepatnya di Desa Wisata Jurug Taman Sari, Desa Semoyo, Patuk, Gunungkidul. Istimewanya, air terjun ini merupakan air terjun kembar yang jatuh ke dalam kedung Lengkongsari yang kedalamannya mencapai 7 meter. Kedung ini menjadi favorit wisatawan lokal yang datang untuk berenang dan bermain air. Bagi yang tidak bisa berenang, tak perlu gusar, sewa saja ban pelampung yang disediakan pengelola. Bila biasanya mengunjungi air terjun itu lebih baik ketika musim penghujan, lain halnya dengan Jurug Lengkongsari. Waktu terbaik untuk mengunjunginya adalah pada musim kemarau, ketika air kedungnya cukup jernih menghijau.', '', 1, 'location', 'cdn/2023/10/9.jpg', 'wonosari Rt 02, Semoyo, Patuk, Bantaran Kulon, Srimulyo, Kec. Piyungan, Kabupaten Gunung Kidul, Daer', '-7.8290343', '110.453198', 'Pokdarwis Jurug taman sari', '', 'Pokdarwis Jurug taman sari', 0, 0, '01:00:00', 3600, 4, 'D.I. Yogyakarta', 0, 0, 0);
INSERT INTO `posts` (`post_id`, `post_url`, `post_author`, `post_date`, `post_modified`, `post_content_id`, `post_content_en`, `post_title_id`, `post_title_en`, `post_excerpt_id`, `post_excerpt_en`, `post_status`, `post_type`, `post_img`, `post_address`, `post_lat`, `post_long`, `post_seo_title`, `post_seo_desc`, `post_seo_keyword`, `post_views`, `post_tarif`, `post_kunjungan`, `post_kunjungan_sec`, `post_rating`, `post_loc_name`, `post_rec`, `post_score`, `a`) VALUES
(50, 'vihara-buddha-prabha-1', 1000, '2023-02-10 22:19:15', '2023-10-09 19:30:07', '<html>\r\n<head>\r\n	<title></title>\r\n</head>\r\n<body>\r\n<p>Terletak di jalan Brigjen Katamso, bangunan ini berdiri pada tanggal 15 Agustus 1990. Bangunan ini berdiri di atas tanah hibah dari Kraton Yogyakarta pada masa pemerintahan Sri Sultan Hamengku Buwono VII, di mana telah diserahkan pada sejak tahun 1845 yang memang diperuntukkan bagi warga Cina sebagai tempat pemujaan.</p>\r\n\r\n<p>Pada awalnya, Vihara atau yang lebih dikenal dengan kelenteng ini bernama Hok Tik Bio, yaitu tempat kebaktian bagi Hok Tik Sin yang oleh umat Budha dipercaya sebagai Dewa Bumi. Namun, di Vihara ini juga terdapat altar pemujaan bagi umat Budha dan Konghucu. Pada era orde baru, nama bangunan ini diganti dengan Vihara Buddha Prabha. Karena pada waktu itu hanya terdapat lima agama resmi di Indonesia, makan di Vihara in lebih menonjolkan unsur Budha.</p>\r\n\r\n<p>Vihara yang menghadap ke barat ini berdiri di atas tanah seluas 1150 m2 dengan halaman halaman yang luas mengelilinginya. Denah bangunannya berbentuk persegi panjang, terdiri dari ruang utama di tengah, ruang sisi utara, ruang sisi selatan, dan ruang belakang, sedangkan pada tengah banguna terdapt pelataran terbuka. Ciri utama dari arsitektur kelenteng ini adalah tipe Ngang Shan, dengan bubungan yang kedua ujungnya melengkung ke atas. Atapnya dihiasi patung naga yang saling berhadapan dengan ekor tegak. Pada bagian tengah patung naga terdapat bola api yang merupakan symbol mutiara bulan. Dalam tradisi Cina, naga melambangkan perlindungan dan kekuasaan, sedang mutiara bulan adalah lambing kesucian.</p>\r\n\r\n<p>Pada dinding, tiang dan bagian bangunan lainnya, banyak terdapat gambar atau ukiran bergaya Cina dengan berbagai ragam hias. Pada ruang utama Vihara ini terdapat beberapa altar sembahyang lengkap dengan arcanya. Altar yang berada di tengah ruangan merupakan altar pemujaan bagi Buddha Gautama, Dhyani Bodhisatva Avalokitesvara, Prajnaparamita, dan Maitreya. Selain itu juga terdapat altar untuk memuja Hok Tik Cing Sin, Day Yang Sing Kun, Day Ing Poo Sat, Kong Tik Coen Ong, dan Thiang Sian Sing Bo yang merupakan tokoh dalam Taoisme.</p>\r\n\r\n<p>Pada ruang samping kiri terdapat altar pemujaan bagi Hiang Thiang Siang Tee, sedangkan di ruang samping kanan terdapat altar pemujaan bagi Kwan Tee Koen and Khong Hu Cu. Di rirang belakang terdapt tempat pemujaan tokoh-tokoh Budha yang berisi arca-arca berukuran kecil yang menggambarkan Budha Gautama, Dhyani Buddha Amitabha, Bhaisajyaguru Buddha, Dhyani Bodhisatva Avalokitesvara, dan Maitreya. Di ruang atas yang merupakan ruang tambahan, terdapat altar pemujaan bagi Buddha Gautama, Dhyani Buddha Amitabha, Bhaisajyaguru Buddha, Ananda, dan Sariputra.</p>\r\n</body>\r\n</html>\r\n', '', 'Vihara Buddha Prabha', '', 'Vihara Buddha Prabha atau lebih dikenal sebagai Kelenteng Gondomanan karena memang fungsinya sebagai tempat ibadah 2 agama yang berbeda, yaitu Buddha dan Khong Hu Cu. Bangunan tua ini mempunyai nilai sejarah dan spiritual penting bagi masyarakat Tionghoa di Kota Yogyakarta. Pada awalnya, kelenteng yang berlokasi di Jl. Brigjen Katamso No. 3 Kota Yogyakarta ini bernama Fuk Ling Miau (Hokkien: Hok Tik Bio), yaitu tempat kebaktian bagi Hok Tik Ceng Sin (Dewa Bumi). Namun, pada era Orde Baru, nama bangunan ini diganti dengan Vihara Buddha Prabha karena pada waktu itu hanya terdapat lima agama resmi di Indonesia. Umat Khong Hu Cu dan Toisme didaftarkan sebagai penganut Buddha, dan nama kelenteng diganti dengan nama tempat ibadah Tridharma. Sebab itu, pada masa Orde Baru, kelenteng ini lebih menonjolkan unsur Buddha-nya dan namanya menjadi Vihara Buddha Prabha.', '', 1, 'location', 'cdn/2023/10/vihara-buddha-prabha.png', 'Jl. Brigjen Katamso No.3, Prawirodirjan, Gondomanan, Yogyakarta City, Special Region of Yogyakarta 5', '-7.8018746', '110.3694664', 'Vihara Buddha Prabha', '', 'Vihara Buddha Prabha', 1, 0, '01:00:00', 3600, 4.8, 'D.I. Yogyakarta', 0, 0, 0),
(51, 'desa-wisata-pentingsari-1', 1000, '2023-02-10 22:19:15', '2023-10-12 11:24:31', '<html>\r\n<head>\r\n	<title></title>\r\n</head>\r\n<body>\r\n<p style=\"text-align: justify;\">Kota Yogyakarta merupakan kota yang memiliki banyak tempat wisata yang sangat indah dan menakjubkan. Destinasi wisatanya mulai dari wisata sejarah, wisata alam, wisata budaya, sampai ke wisata kuliner. Semua wisata tersebut terdapat di kota Yogyakarta. Selain memiliki banyak tempat wisata, di Kota Yogyakarta saat ini sedang mengembangkan Desa wisata. Desa wisata yang akan dibahas kali ini yaitu&nbsp;Desa Wisata Pentingsari&nbsp;yang berada di Kabupaten Sleman.</p>\r\n\r\n<p style=\"text-align: justify;\">Desa Wisata Pentingsari merupakan salah satu desa wisata yang ada di Yogyakarta. Tepatnya berada di bawah kaki gunung Merapi, karena berada di bawah kaki gunung Merapi suasana yang ada di Desa Wisata ini sangatlah sejuk pada siang hari maupun pada sore hari. Pentingsari ini merupakan sebuah dusun yang saat ini sedang dikembangkan desa wisata sejak&nbsp; tahun 2008. Setiap tahun di Desa Wisata Pentingsari banyak dikunjungi para wisatawan baik wisatawan lokal maupun wisatawan mancanegara.</p>\r\n\r\n<p style=\"text-align: justify;\">Desa Wisata Pentingsari ini menawarkan keaslian budaya, alam dan sosial sebagai daya tariknya. Jika anda melihat dari peta bentuk geografi desa wisata Pentingsari ini memiliki bentuk yang unik bentuknya seperti semenanjung, disebelah selatan terdapat lembah ponteng dan Gondoran, di sebelah barat ada lembah yang curam yaitu kali kuning, disebelah timur ada lembah kali pawon dan disebelah utara ada pemukiman warga sekitar dan hamparan luas dari pemandangan gunung Merapi.</p>\r\n\r\n<p style=\"text-align: justify;\">Desa Wisata Pentingsari memiliki pemandangan yang sangat indah dengan background gunung Merapi. Desa Wisata Pentingsari ini memiliki 3 aspek unggulan yang membuat tempat ini banyak diminati banyak orang. Aspek pertama yaitu pemandangan alam dengan sawah luas yang masih asri. Aspek yang kedua yaitu sistem kerja dan pemberdayaan warga sekitar. Dan aspek yang ketiga yaitu budayanya, masyarakat di Dusun Pentingsari ini membangun bentuk rumah khas Joglo, sampai homestay yang dimilikinya banyak yang berbentuk rumah khas Joglo.</p>\r\n</body>\r\n</html>\r\n', '', 'Desa Wisata Pentingsari', '', 'Desa Wisata Pentingsari merupakan salah satu desa wisata yang ada di Yogyakarta. Tepatnya berada di bawah kaki gunung Merapi, karena berada di bawah kaki gunung Merapi suasana yang ada di Desa Wisata ini sangatlah sejuk pada siang hari maupun pada sore hari. Pentingsari ini merupakan sebuah dusun yang saat ini sedang dikembangkan desa wisata sejak  tahun 2008. Setiap tahun di Desa Wisata Pentingsari banyak dikunjungi para wisatawan baik wisatawan lokal maupun wisatawan mancanegara.', '', 1, 'location', 'cdn/2023/10/lokasi-desa-wisata-pentingsari.jpg', 'Pentingsari, Umbulharjo, Cangkringan, Sleman Regency, Special Region of Yogyakarta, Indonesia', '-7.6428597', '110.42957539999999', 'Desa Wisata Pentingsari', 'Desa Wisata Pentingsari', 'Desa Wisata Pentingsari', 0, 7500, '02:00:00', 7200, 4.5, 'D.I. Yogyakarta', 0, 0, 0),
(52, 'miniature-baiturrahman-grand-mosque-aceh-yogyakarta', 1000, '2023-02-10 22:19:15', '2023-10-08 22:30:02', '<html>\r\n<head>\r\n	<title></title>\r\n</head>\r\n<body>\r\n<p>Masjid Raya Baiturrahman Aceh menjadi kebanggaan masyarakat Nanggroe Aceh Darussalam, dimana saat tsunami besar tahun 2006 tetap kokoh berdiri. Di Yogyakarta, ada Miniatur Masjid Raya Baiturrahman Aceh, yang dibangun sebagai balas budi masyarakat Aceh kepada warga Yogyakarta atas bantuan selama gempa tsunami di tahun 2006 silam<br />\r\n&nbsp;</p>\r\n</body>\r\n</html>\r\n', '', 'Miniature Baiturrahman Grand Mosque Aceh Yogyakarta', '', 'Masjid Raya Baiturrahman Aceh menjadi kebanggaan masyarakat Nanggroe Aceh Darussalam, dimana saat tsunami besar tahun 2006 tetap kokoh berdiri. Di Yogyakarta, ada Miniatur Masjid Raya Baiturrahman Aceh, yang dibangun sebagai balas budi masyarakat Aceh kepada warga Yogyakarta atas bantuan selama gempa tsunami di tahun 2006 silam\r\n', '', 1, 'location', 'cdn/2023/10/miniatur-mesjid.jpg', '58FV+GX8, Jl. Ringroad Selatan Jalan Plurugan, Pluragan, Tirtonirmolo, Kasihan, Bantul Regency, Spec', '-7.8262101', '110.3449539', 'Miniature Baiturrahman Grand Mosque Aceh Yogyakarta', '', 'Miniature Baiturrahman Grand Mosque Aceh Yogyakarta', 0, 0, '00:30:00', 1800, 4.8, 'D.I. Yogyakarta', 0, 0, 0),
(53, 'golden-bioskop-virtual-reality-1', 1000, '2023-02-10 22:19:15', '2023-10-09 20:29:47', '<html>\r\n<head>\r\n	<title></title>\r\n</head>\r\n<body>\r\n<p>Di Golden&nbsp;Bioskop&nbsp;Virtual&nbsp;Reality, pengunjung akan mengenakan alat khusus yang diletakkan di mata bernama metaquest yang didatangkan langsung dari Jerman.</p>\r\n\r\n<p>Dengan bantuan server wifi, komputer dan speaker, nantinya pengunjung bisa merasakan tiga sensasi dunia virtual seperti sedang menaiki rollercoaster, menjelajahi kehidupan dinosaurus, dan merasakan sky diving.</p>\r\n\r\n<p>Hadirnya bioskop tersebut merupkan bentuk gagasan dari Margito (40), selaku pemilik&nbsp;Golden&nbsp;Bioskop&nbsp;Virtual&nbsp;Reality, yang ingin menghadirkan wahana unik dengan bantuan teknologi virtual reality.</p>\r\n</body>\r\n</html>\r\n', '', 'GOLDEN BIOSKOP VIRTUAL REALITY', '', 'Golden Bioskop Virtual Reality merupakan wahana yang menyuguhkan sensasi dunia virtual 360 derajat yang begitu nyata', '', 1, 'location', 'cdn/2023/10/golden-bioskop-virtual-reality.jpg', 'Jl. Malioboro No.25, Sosromenduran, Gedong Tengen, Kota Yogyakarta, Daerah Istimewa Yogyakarta 55271', '-7.7955032', '110.365309', 'GOLDEN BIOSKOP VIRTUAL REALITY', '', 'GOLDEN BIOSKOP VIRTUAL REALITY', 0, 25000, '02:00:00', 7200, 5, 'D.I. Yogyakarta', 0, 0, 0),
(54, 'bukit-pangol-1', 1000, '2023-02-10 22:19:15', '2023-10-12 12:58:35', '<html>\r\n<head>\r\n	<title></title>\r\n</head>\r\n<body>\r\n<p style=\"text-align: justify;\">Bukit&nbsp;Pangol&nbsp;merupakan&nbsp;bukit&nbsp;yang&nbsp;berada&nbsp;di&nbsp;daerah&nbsp;Srimulyo&nbsp;Piyungan&nbsp;Bantul, Daerah Istimewa Yogyakarta. Bukit ini menawarkan keindahan alam berupa bentang alam yang indah diatas ketinggian &plusmn; 100mdpl. Wisata ini berada di bukit dan bertepat diatas wisata Pasar kebon Empring. Di destinasi ini tersedia banyak spotfoto yang siap menjadi objek selfie yang menjorok kearah view perkotaan kota Yogyakarta. Bukit ini terletak di selatan kota Yogyakarta yang dapat ditempuh dari pusat kota sekitar 40menit.</p>\r\n</body>\r\n</html>\r\n', '', 'Bukit Pangol', '', 'Bukit Pangol merupakan adalah destinasi wisata di daerah Srimulyo. Wisata ini berada di bukit dan bertepat diatas wisata Pasar kebon Empring. Di destinasi ini tersedia banyak spotfoto yang siap menjadi objek selfie yang menjorok kearah view perkotaan kota Yogyakarta.', '', 1, 'location', '', '5F75+VHG, Pangol, Jl. Payak Tengah, Jombor, Srimulyo, Piyungan, Bantul Regency, Special Region of Yo', '-7.8353074', '110.45896599999999', 'Bukit Pangol', 'Bukit Pangol', 'Bukit Pangol', 0, 0, '01:00:00', 3600, 3.7, 'D.I. Yogyakarta', 0, 0, 0),
(55, 'plaosan-temple-1', 1000, '2023-02-10 22:19:15', '2023-10-08 21:24:23', '<html>\r\n<head>\r\n	<title></title>\r\n</head>\r\n<body>\r\n<p>Candi Plaosan terletak di Desa Bugisan, Kecamatan Prambanan, Kabupaten Klaten, kira-kira 1,5 km ke arah timur dari Candi Sewu. Candi ini merupakan sebuah kompleks bangunan kuno yang terbagi menjadi dua, yaitu kompleks Candi Plaosan Lor (lor dalam bahasa Jawa berarti utara) dan kompleks Candi Plaosan Kidul (kidul dalam bahasa Jawa berarti selatan). Pahatan yang terdapat di Candi Plaosan sangat halus dan rinci, mirip dengan yang terdapat di Candi Borobudur, Candi Sewu, dan Candi Sari.<br />\r\nCandi Plaosan yang merupakan candi Buddha ini oleh para ahli diperkirakan dibangun pada masa pemerintahan Rakai Pikatan dari Kerajaan Mataram Hindu, yaitu pada awal abad ke-9 M. Salah satu pakar yang mendukung pendapat itu adalah De Casparis yang berpegang pada isi Prasasti Cri Kahulunan (842 M). Dalam prasasti tersebut dinyatakan bahwa Candi Plaosan Lor dibangun oleh Ratu Sri Kahulunan, dengan dukungan suaminya. Menurut De Casparis, Sri Kahulunan adalah gelar Pramodhawardani, putri Raja Samarattungga dari Wangsa Syailendra. Sang Putri, yang memeluk agama Buddha, menikah dengan Rakai Pikatan dari Wangsa Sanjaya, yang memeluk agama Hindu.<br />\r\nKompleks Candi Plaosan Lor memiliki dua candi utama. Candi yang terletak di sebelah kiri (di sebelah utara) dinamakan Candi Induk Utara dengan relief yang menggambarkan tokoh-tokoh wanita, dan candi yang terletak di sebelah kanan (selatan) dinamakan Candi Induk Selatan dengan relief menggambarkan tokoh-tokoh laki-laki. Di bagian utara kompleks terdapat mandapa terbuka dengan beberapa arca buddhis. Kedua candi induk ini dikelilingi oleh 116 stupa perwara serta 50 buah candi perwara, juga parit buatan.<br />\r\nPada masing-masing candi induk terdapat 6 patung/arca Dhyani Boddhisatwa. Walaupun candi ini adalah candi Buddha, tetapi gaya arsitekturnya merupakan perpaduan antara agama Buddha dan Hindu.</p>\r\n\r\n<p>Candi Induk Selatan Plaosan Lor dipugar pada tahun 1962 oleh Dinas Purbakala. Sementara itu, Candi Induk Selatan dipugar pada tahun 1990-an oleh Suaka Peninggalan Sejarah dan Purbakala Jawa Tengah.</p>\r\n</body>\r\n</html>\r\n', '', 'Plaosan Temple', '', 'Candi Plaosan adalah sebutan untuk kompleks percandian yang terletak di Dukuh Plaosan, Desa Bugisan, Kecamatan Prambanan, Kabupaten Klaten, Provinsi Jawa Tengah, Indonesia. Candi ini terletak kira-kira satu kilometer ke arah timur-laut dari Candi Sewu atau Candi Prambanan. Adanya kemuncak stupa, arca Buddha, serta candi-candi perwara (pendamping/kecil) yang berbentuk stupa menandakan bahwa candi-candi tersebut adalah candi Buddha. Kompleks ini dibangun pada abad ke-9 oleh Raja Rakai Pikatan dan Sri Kahulunan pada zaman Kerajaan Medang, atau juga dikenal dengan nama Kerajaan Mataram Kuno.\r\nKompleks Candi Plaosan terdiri atas Candi Plaosan Lor dan Candi Plaosan Kidul. Pada masa lalu, Kompleks percandian ini dikelilingi oleh parit berbentuk persegi panjang. Sisa struktur tersebut masih bisa dilihat sampai saat ini di bagian timur dan barat candi. Candi Plaosan merupakan salah satu wisata pendidikan dan religi di Jawa Tengah.', '', 1, 'location', 'cdn/2023/10/5.jpg', 'Jl. Candi Plaosan, Plaosan Lor, Bugisan, Prambanan, Klaten Regency, Central Java 57454, Indonesia', '-7.740780699999999', '110.50467719999999', 'Plaosan Temple', '', 'Plaosan Temple', 0, 5000, '01:00:00', 3600, 4.6, 'D.I. Yogyakarta', 0, 0, 0),
(56, 'desa-wisata-brayut-1', 1000, '2023-02-10 22:19:15', '2023-10-12 11:17:08', '<html>\r\n<head>\r\n	<title></title>\r\n</head>\r\n<body>\r\n<p>Desa wisata Brayut terletak di Pendowoharjo, Sleman,&nbsp;Yogyakarta, Indonesia. Desa wisata ini mengedepankan sisi budaya yang ada pada masyarakatnya yang berbasis pertanian. Desa wisata budaya yang berbasis pertanian ini merupakan tempat yang nyaman untuk rekreasi sekaligus mempelajari kebudayaan masyarakat karena juga didukung dengan suhu udara yang sejuk dengan pemandangan&nbsp;Gunung Merapi&nbsp;yang indah.</p>\r\n\r\n<p>Desa wisata Brayut memiliki berbagai potensi wisata budaya diantaranya adalah kegiatan-kegiatan masyarakat yang mengandung unsure kearifan lokal yang dapat di pelajari oleh wisatawan baik dari dalam negeri maupun mancanegara. Kegiatan budaya yang bisa dilakukan di Desa Wisata Brayut yaitu karawitan, membatik, tari-tarian, wisata kuliner, permainan rakyat, ataupun kegiatan konservasi baik budaya ataupun lingkungan. Selain itu arsitektur rumah penduduk di Desa Wisata Brayut sangat kental dengan budaya Jawa, misalnya bentuk Joglo, bentuk limasan, bentuk sinom, dan bentuk kampung.</p>\r\n\r\n<p>Sebagai desa berbasih pertanian tentu saja terdapat keghiatan-kegiatan pertanian yang bias dipelajari oleh para wisatawan. Kegiatan tersebut antara lain belajar membajak, menanam padi, ndawut (mencabut benih padi), memanen padi (ani-ani), menjemur padi, hingga memetik jeruk di kebun jeruk organik. Hal tersebut sangat bermanfaat untuk wisatawan yang ingin mengetahui lebih dalam mengenai kegiatan pertanian tradisional. Masih terdapat juga kegiatan peternakan masyarakat yang dapat dipelajari yaitu belajar membajak, memandikan sapi, hingga merumput.</p>\r\n\r\n<p>Sebagaimana layaknya desa wisata yang lain, akses menuju Brayut dapat dijangkau dengan mudah menggunakan kendaraan baik roda dua maupun roda empat. Hal tersebut karena kondisi jalan menuju lokasi sudah relative baik karena dikelola oleh masyarakat sekitar Desa Wisata Brayut.</p>\r\n</body>\r\n</html>\r\n', '', 'Desa Wisata Brayut', '', 'Desa wisata Brayut terletak di Pendowoharjo, Sleman, Yogyakarta, Indonesia. Desa wisata ini mengedepankan sisi budaya yang ada pada masyarakatnya yang berbasis pertanian. Desa wisata budaya yang berbasis pertanian ini merupakan tempat yang nyaman untuk rekreasi sekaligus mempelajari kebudayaan masyarakat karena juga didukung dengan suhu udara yang sejuk dengan pemandangan Gunung Merapi yang indah.', '', 1, 'location', 'cdn/2023/10/rute-desa-wisata-brayut.jpg', 'Brayut, Pandowoharjo, Kec. Sleman, Kabupaten Sleman, Daerah Istimewa Yogyakarta 55512, Indonesia', '-7.701492', '110.37390599999999', 'Desa Wisata Brayut', 'Desa Wisata Brayut', 'Desa Wisata Brayut', 0, 0, '01:00:00', 3600, 4.5, 'D.I. Yogyakarta', 0, 0, 0),
(57, 'omah-oblong', 1000, '2023-02-10 22:19:15', '2023-10-08 23:00:26', '<html>\r\n<head>\r\n	<title></title>\r\n</head>\r\n<body>\r\n<p>Salah seorang pemandu, Rahman Surahman, mengatakan, konsep belanja sambil belajar ini dipilih biar wisatawan enggak hanya sekedar belanja saja. Namun juga bisa mendapatkan ilmu, seperti cara memotong kain, menjahit, membuat desain, menyablon, hingga packing.</p>\r\n\r\n<p>&nbsp;Dengan berkunjung ke Omah Oblong Jogja T-shirt, minimal wisatawan bisa dapat ilmu baru. Syukur-syukur kalau mereka juga terinspirasi untuk mengembangkan usaha sejenis di daerah masing-masing, &nbsp;kata Rahman.<br />\r\nBerdiri di atas lahan seluas 1 hektar, Omah Oblong Jogja T-shirt yang lahir pada 17 Agustus 2009, pernah mencetak rekor MURI (Museum Rekor Indonesia) saat membuat kaos oblong terbesar di Indonesia dengan ukuran 36 meter x 44 meter.</p>\r\n</body>\r\n</html>\r\n', '', 'Omah Oblong', '', 'Belanja oleh-oleh sambil belajar berwirausaha, inilah konsep yang coba ditawarkan oleh pabrik kaos Omah Oblong Jogja T-shirt, di Desa Trihanggo, Kabupaten Sleman, Yogyakarta kepada para wisatawan yang berbelanja di tempat tersebut.\r\n\r\nJadi, setiap wisatawan yang akan berbelanja kaos oblong untuk oleh-oleh, terlebih dulu diajak berkeliling area pabrik dengan didampingi seorang guide (pemandu). Salah satu yang dikunjungi adalah ruang produksi, jadi kamu bisa melihat langsung proses produksi kaos oblong di pabrik ini.', '', 1, 'location', 'cdn/2023/10/omah-goblong-2.jpg', '68QX+276, Jl. Jambon, Biru, Trihanggo, Gamping, Sleman Regency, Special Region of Yogyakarta 55291, ', '-7.7624571', '110.3481492', 'Omah Oblong', '', 'Omah Oblong', 0, 0, '01:00:00', 3600, 4.5, 'D.I. Yogyakarta', 0, 0, 0),
(58, 'timang-beach-1', 1000, '2023-02-10 22:19:15', '2023-10-09 18:55:40', '<html>\r\n<head>\r\n	<title></title>\r\n</head>\r\n<body>\r\n<p>Seperti kebanyakan kebanyakan pantai di daerah gunung kidul pada umumnya, pantai Timang terdiri dari hamparan pasir putih dan tumbuhan pandan di sekelilingnya.Pantai ini belum banyak dikembangkan sehingga pemandangan yang terlihat masih terkesan alami. Pantai Timang terdiri dari dua bagian pantai. Bagian pertama disebelah timur merupakan pantai berpasir putih yang sama dengan pantai-pantai kebanyakan. Bagian kedua di sebelah barat berbentuk batu-batuan terjal (bukit) yang langsung berbatasan dengan laut. Pada bagian inilah terdapat pemandangan pulau atau batu besar di seberang pantai.Pulau atau batu besar tersebut oleh masyarakat sekitar disebut sebagai Batu Panjang, Pulau Panjang dan Pulau Timang. Pulau Panjang dikenal sebagai tempat terbaik untuk berburu lobster oleh masyarakat sekitar. Pantai Timang dan pulau Panjang terhubung melalui kereta gantung yang digerakkan pada tali yang menghubungkan antara pantai dengan puncak pulau.Tali yang digunakan berdiameter 4 cm dan mempunyai panjang kurang lebih 200 meter.Masyarakat sekitar biasa menggunakan kereta gantung tersebut untuk pergi memancing ikan dan lobster di pulau Panjang.</p>\r\n</body>\r\n</html>\r\n', '', 'Timang Beach', '', 'Pantai Timang adalah objek wisata berupa pantai yaitu wilayah yang menjadi batas antara lautan dan daratan yang terletak di Kabupaten Gunungkidul, Daerah Istimewa Yogyakarta. Pantai Timang merupakan salah satu pantai di yogyakarta yang pasirnya berwarna putih.', '', 1, 'location', 'cdn/2023/10/timang-beach.jpg', 'Jl. Pantai Sel. Jawa, Pantai, Purwodadi, Tepus, Gunung Kidul Regency, Special Region of Yogyakarta 5', '-8.1759266', '110.66241959999999', 'Timang Beach', '', 'Timang Beach', 0, 10000, '01:00:00', 3600, 4.5, 'D.I. Yogyakarta', 0, 0, 0),
(59, 'paradiso-jogja-view-1', 1000, '2023-02-10 22:19:15', '2023-10-08 23:00:01', '<html>\r\n<head>\r\n	<title></title>\r\n</head>\r\n<body>\r\n<p>Jogja Paradise adalah food court terbesar di Jogja yang mengusung konsep One Stop Food Center dengan perpaduan klasik dan modern. YogYES bisa menemukan Mie Jakarta, Oishii Bento, Food Story, Sop Duren Lodaya dan It&#39;s Coffee mengisi outlet food court di Jogja Paradise. Food court yang satu ini menjadi tempat favorit untuk gathering berbagai komunitas karena fasilitas yang diberikan cukup lengkap seperti tempat makan yang luas dengan taman, meeting room, playground untuk anak-anak, mushola, free Wi-Fi, serta tempat parkir yang luas dan gratis.<br />\r\n&nbsp;</p>\r\n</body>\r\n</html>\r\n', '', 'Paradiso Jogja View', '', 'Jogja Paradise adalah food court terbesar di Jogja yang mengusung konsep One Stop Food Center dengan perpaduan klasik dan modern. YogYES bisa menemukan Mie Jakarta, Oishii Bento, Food Story, Sop Duren Lodaya dan It\'s Coffee mengisi outlet food court di Jogja Paradise. Food court yang satu ini menjadi tempat favorit untuk gathering berbagai komunitas karena fasilitas yang diberikan cukup lengkap seperti tempat makan yang luas dengan taman, meeting room, playground untuk anak-anak, mushola, free Wi-Fi, serta tempat parkir yang luas dan gratis.\r\n', '', 1, 'location', 'cdn/2023/10/paradiso-jogja.jpg', '5F75+PP4, Pangol payak tengah, Jombor, Srimulyo, Kec. Piyungan, Kabupaten Bantul, Daerah Istimewa Yo', '-7.8357465', '110.4593415', 'Paradiso Jogja View', '', 'Paradiso Jogja View', 0, 20000, '01:00:00', 3600, 4.6, 'D.I. Yogyakarta', 0, 0, 0),
(60, 'museum-kereta-karaton-1', 1000, '2023-02-10 22:19:15', '2023-10-08 22:31:53', '<html>\r\n<head>\r\n	<title></title>\r\n</head>\r\n<body>\r\n<p>Museum Kereta Keraton Yogyakarta terletak di Jl. Rotowijayan Yogyakarta, atau sebelah barat bangunan Keraton Yogyakarta. Museum yang didirikan sejak bertahtanya Sri Sultan Hamengkubuwono VI ini menyimpan beragam koleksi kereta kuda milik Keraton Kasultanan Yogyakarta. Pada jaman dahulu kereta-kereta tersebut dahulu merupakan kendaraan para sultan untuk berbagai keperluan dan acara yang diselenggarakan Keraton Yogyakarta.<br />\r\nMuseum ini memiliki berbagai kereta kuda yang umurnya mencapai ratusan tahun. Adapula kereta Mondro Juwolo, kereta kuda yang pernah dipakai oleh Pangeran Diponegoro. dari 23 koleksi kereta kuda, 18 kereta masih dipergunakan untuk kepentingan upacara-upacara kebesaran kraton, sedangkan 5 kereta lainnya sudah tidak dipergunakan mengingat kondisi dan usia kereta yang sudah tua. Kereta Kanjeng Nyai Jimad adalah kereta yang paling tua dengan angka tahun pembuatan 1750.<br />\r\nJenis Kereta di Museum Kraton Yogyakarta:</p>\r\n\r\n<p>Kereta atap terbuka dan beroda dua<br />\r\nKereta atap terbuka dan beroda empat<br />\r\nKereta atap tertutup beroda empat<br />\r\nJam Buka Museum:</p>\r\n\r\n<p>Museum Kereta Kraton Yogyakarta buka setiap hari, Senin - Minggu pukul 09.00 - 16.00 WIB<br />\r\nHarga Tiket Masuk:</p>\r\n\r\n<p>Individu: Rp 5.000,- untuk menggunakan kamera dikenakan biaya tambahan Rp 1.000,-</p>\r\n</body>\r\n</html>\r\n', '', 'Museum Kereta Karaton', '', 'Museum Kareta Karaton Ngayogyakarta atau Museum Kereta Keraton Yogyakarta adalah sebuah museum khusus yang berisi koleksi kereta kuda milik Keraton Kasultanan Yogyakarta. Museum tersebut terletak di sekitar area Keraton Yogyakarta. Tepatnya berseberangan dengan Bangsal Pagelaran, atau di sisi barat Jalan Rotowijayan.', '', 1, 'location', 'cdn/2023/10/yogyakarta-museum-kereta.jpg', '59V7+R3H, Jalan Rotowijayan, Kadipaten, Kraton, Yogyakarta City, Special Region of Yogyakarta 55132,', '-7.8054476', '110.3627375', 'Museum Kereta Karaton', '', 'Museum Kereta Karaton', 0, 7000, '01:00:00', 3600, 4.7, 'D.I. Yogyakarta', 0, 0, 0),
(61, 'klithikan-pakuncen-market', 1000, '2023-02-10 22:19:15', '2023-10-09 21:02:40', '<html>\r\n<head>\r\n	<title></title>\r\n</head>\r\n<body>\r\n<p>Pasar Klithikan Pakuncen Yogyakarta merupakan pasar tradisional yang terletak di Jalan HOS. Cokroaminoto No. 34, Kuncen, Kasihan, Bantul, Daerah Istimewa Yogyakarta, Indonesia. Pasar ini telah direlokasi pada tahun 2007 oleh pemerintah kota Yogyakarta sebagai upaya untuk memberikan tempat yang lebih baik bagi para pedagang Klithikan.</p>\r\n\r\n<p>Sebelum direlokasi, pasar Klithikan awalnya adalah pasar hewan. Namun, karena pertimbangan pertumbuhan perkotaan, pasar hewan dipindahkan ke Ambarketawang Gamping. Pembangunan pasar Klithikan dilakukan untuk merelokasi pedagang Klithikan yang berasal dari jalan Mangkubumi, jalan Asem Gede, dan Alun-alun Kidul.</p>\r\n\r\n<p>Pasar Klithikan Pakuncen diresmikan pada tanggal 11 November 2007 oleh Menteri UKM dan Koperasi, Bapak Surya Dharma Ali. Sejak direlokasi, penampilan pasar Klithikan telah mengalami perubahan yang drastis. Para pedagang kini dapat menempati bangunan pasar yang memadai, dilengkapi dengan fasilitas yang memadai, dan memiliki status hukum yang jelas. Sebelumnya, mereka hanya menggelar dagangan di pinggir jalan tanpa pengaturan yang jelas.</p>\r\n\r\n<p>Pasar Klithikan memiliki luas tanah sebesar 8.000 m2 dengan luas bangunan mencapai 6.382 m2. Terdapat 720 pedagang los dan 21 pedagang kios di pasar ini. Pasar Klithikan buka setiap hari mulai pukul 10.00 hingga 22.00 WIB.</p>\r\n\r\n<p>Pasar ini menyediakan berbagai macam barang, baik baru maupun bekas. Awalnya, pasar Klithikan lebih dikenal sebagai tempat menjual barang-barang bekas dan kuno. Namun, kini pasar ini juga menyediakan barang-barang baru seperti barang Klithikan, onderdil dan sparepart kendaraan, sepatu, konveksi, helm, aneka jenis botol, pusat handphone (konter hp), dan alat-alat hobi.</p>\r\n\r\n<p>Pasar Klithikan Pakuncen juga dilengkapi dengan berbagai fasilitas umum, seperti tempat ibadah, tempat parkir, toilet, kantor pengelola, tempat layanan kesehatan, dan ATM.</p>\r\n\r\n<p>Untuk menuju ke pasar Klithikan Yogyakarta, Anda dapat mengikuti petunjuk berikut. Dari titik Nol Malioboro, arahkan kendaraan ke arah barat dan terus lurus melewati jalan KH. Ahmad Dahlan. Setelah melewati perempatan lampu merah, lanjutkan perjalanan lurus melewati jalan RE Marthadinata hingga mencapai perempatan Wirobrajan. Belok ke utara dan setelah sekitar 700 meter, Anda akan menemukan pasar Klithikan di sebelah kanan jalan.</p>\r\n\r\n<p>Pasar Klithikan Pakuncen Yogyakarta juga memiliki galeri yang menampilkan berbagai foto dan gambar. Namun, gambar-gambar tersebut tidak dapat ditampilkan dalam data yang diberikan.</p>\r\n</body>\r\n</html>\r\n', '', 'Klithikan Pakuncen Market', '', 'Menjadi pasar klithikan terbesar di Yogyakarta, Pasar Pakuncen terletak di Jalan HOS Cokroaminoto Nomor 34 Pakuncen, Wirobrajan, Yogyakarta. Di dalam pasar antik ini terdapat aneka barang bekas maupun antik yang dijual dengan harga terjangkau. Mulai dari barang elektronik, onderdil kendaraan hingga koin dan perangko. Sebelum dijadikan satu di Pasar Pakuncen, para pedagang pasar ini berjualan di beberapa titik di Kota Jogja. Hingga akhirnya pasar ini diresmikan pada tanggal 11 November 2017 dan kini menjadi salah satu destinasi wisata belanja barang bekas maupun antik di Yogyakarta.', '', 1, 'location', '', 'Jl. HOS Cokroaminoto No.34, Pakuncen, Wirobrajan, Yogyakarta City, Special Region of Yogyakarta 5525', '-7.7973552999999995', '110.35349959999999', 'Klithikan Pakuncen Market', '', 'Klithikan Pakuncen Market', 0, 0, '01:00:00', 3600, 4.3, 'D.I. Yogyakarta', 0, 0, 0),
(62, 'borobudur-temple-1', 1000, '2023-02-10 22:19:15', '2023-10-12 10:09:38', '<html>\r\n<head>\r\n	<title></title>\r\n</head>\r\n<body>\r\n<p style=\"text-align: justify;\">Candi Borobudur&nbsp;adalah sebuah&nbsp;candi&nbsp;Buddha&nbsp;yang terletak di&nbsp;Borobudur,&nbsp;Magelang,&nbsp;Jawa Tengah,&nbsp;Indonesia. Candi ini terletak kurang lebih 100&nbsp;km di sebelah barat daya&nbsp;Semarang, 86&nbsp;km di sebelah barat&nbsp;Surakarta, dan 40&nbsp;km di sebelah barat laut&nbsp;Yogyakarta. Candi dengan banyak&nbsp;stupa&nbsp;ini didirikan oleh para penganut&nbsp;agama&nbsp;Buddha Mahayana&nbsp;sekitar tahun 800-an Masehi pada masa pemerintahan&nbsp;wangsa&nbsp;Syailendra. Borobudur adalah candi atau kuil Buddha terbesar di dunia,&nbsp;sekaligus salah satu monumen Buddha terbesar di dunia.</p>\r\n\r\n<p style=\"text-align: justify;\">Monumen ini terdiri atas enam teras berbentuk bujur sangkar yang di atasnya terdapat tiga pelataran melingkar, pada dindingnya dihiasi dengan 2.672 panel&nbsp;relief&nbsp;dan aslinya terdapat 504&nbsp;arca Buddha.&nbsp;Borobudur memiliki koleksi relief Buddha terlengkap dan terbanyak di dunia.&nbsp;Stupa utama terbesar teletak di tengah sekaligus memahkotai bangunan ini, dikelilingi oleh tiga barisan melingkar 72 stupa berlubang yang di dalamnya terdapat arca Buddha tengah duduk bersila dalam posisi teratai sempurna dengan&nbsp;mudra&nbsp;(sikap tangan)&nbsp;Dharmachakra mudra&nbsp;(memutar roda dharma).</p>\r\n\r\n<p style=\"text-align: justify;\">Monumen ini merupakan model alam semesta dan dibangun sebagai tempat suci untuk memuliakan&nbsp;Buddha&nbsp;sekaligus berfungsi sebagai tempat&nbsp;ziarah&nbsp;untuk menuntun umat manusia beralih dari alam nafsu duniawi menuju pencerahan dan kebijaksanaan sesuai ajaran Buddha.&nbsp;Para peziarah masuk melalui sisi timur dan memulai ritual di dasar candi dengan berjalan melingkari bangunan suci ini searah jarum jam, sambil terus naik ke undakan berikutnya melalui tiga tingkatan ranah dalam kosmologi Buddha. Ketiga tingkatan itu adalah&nbsp;Kamadhatu&nbsp;(ranah hawa nafsu),&nbsp;Rupadhatu&nbsp;(ranah berwujud), dan&nbsp;Arupadhatu&nbsp;(ranah tak berwujud). Dalam perjalanannya para peziarah berjalan melalui serangkaian lorong dan tangga dengan menyaksikan tak kurang dari 1.460 panel relief indah yang terukir pada dinding dan pagar langkan.</p>\r\n\r\n<p style=\"text-align: justify;\">Menurut bukti-bukti sejarah, Borobudur ditinggalkan pada abad ke-10 seiring dipindahnya pusat Kerajaan Mataram Kuno ke Jawa Timur oleh Pu Sindok.&nbsp;Dunia mulai menyadari keberadaan bangunan ini sejak ditemukan 1814 oleh&nbsp;Sir Thomas Stamford Raffles, yang saat itu menjabat sebagai Gubernur Jenderal Inggris atas Jawa. Sejak saat itu Borobudur telah mengalami serangkaian upaya penyelamatan dan pemugaran (perbaikan kembali). Proyek pemugaran terbesar digelar pada kurun waktu 1975 hingga 1982 atas upaya&nbsp;Pemerintah Republik Indonesia&nbsp;dan&nbsp;UNESCO, kemudian situs bersejarah ini masuk dalam daftar&nbsp;Situs Warisan Dunia.</p>\r\n\r\n<p style=\"text-align: justify;\">Borobudur kini masih digunakan sebagai tempat ziarah&nbsp;keagamaan; tiap tahun&nbsp;umat Buddha&nbsp;yang datang dari seluruh Indonesia dan mancanegara berkumpul di Borobudur untuk memperingati Trisuci&nbsp;Waisak. Terkait kepariwisataan, Borobudur adalah objek wisata tunggal di Indonesia yang paling banyak dikunjungi wisatawan.</p>\r\n\r\n<p style=\"text-align: justify;\">Pada 11 Februari 2022, pemerintah meresmikan status Candi Borobudur kembali sebagai tempat peribadatan umat Buddhis di Indonesia dan dunia.</p>\r\n</body>\r\n</html>\r\n', '', 'Borobudur Temple', '', 'Candi Borobudur adalah sebuah candi Buddha yang terletak di Borobudur, Magelang, Jawa Tengah, Indonesia. Candi ini terletak kurang lebih 100 km di sebelah barat daya Semarang, 86 km di sebelah barat Surakarta, dan 40 km di sebelah barat laut Yogyakarta. Candi dengan banyak stupa ini didirikan oleh para penganut agama Buddha Mahayana sekitar tahun 800-an Masehi pada masa pemerintahan wangsa Syailendra. Borobudur adalah candi atau kuil Buddha terbesar di dunia, sekaligus salah satu monumen Buddha terbesar di dunia.', '', 1, 'location', 'cdn/2023/10/candi-borobudur.jpg', 'Jl. Badrawati, Kw. Candi Borobudur, Borobudur, Magelang Regency, Central Java, Indonesia', '-7.607873799999999', '110.2037513', 'Borobudur Temple', 'Borobudur Temple', 'Borobudur Temple', 1, 50000, '01:00:00', 3600, 4.7, 'D.I. Yogyakarta', 0, 0, 0),
(63, 'taman-budaya-yogyakarta-1', 1000, '2023-02-10 22:19:15', '2023-10-09 18:40:34', '<html>\r\n<head>\r\n	<title></title>\r\n</head>\r\n<body>\r\n<p>Pusat kebudayaan merupakan representasi keberadaan seniman di suatu kota. Di Yogyakarta, terdapat pusat kebudayaan yang bernama Taman Budaya Yogyakarta. Berlokasi tidak jauh dari Pasar Beringharjo, tepatnya di Jalan Sriwedani, Taman Budaya Yogyakarta selalu diramaikan oleh berbagai kegiatan para seniman Yogyakarta. Berdasarkan sejarahnya, Taman Budaya Yogyakarta pertama kali dibangun di sekitar Kawasan Universitas Gadja Mada, Bulaksumur pada 11 Maret 1977. Kemudian diresmikan oleh Sri Sultan Hamengkubuwono IX yang saat itu menjabat sebagai Wakil Presiden Republik Indonesia. Saat itu, Taman Budaya Yogyakarta masih menggunakan nama Purna Budaya. Dahulu tempat ini didedikasikan untuk membina, memelihara, dan mengembangkan kebudayaan, serta sebagai pusat kesenian masarakat Yogyakarta.</p>\r\n\r\n<p>Pada tahun 2002 Taman Budaya Yogyakarta memasuki babak baru. Berdasarkan kesepakatan beberapa pihak terkait, akhirnya Taman Budaya Yogyakarta dibangun lagi di sekitar kawasan Benteng Vredeburg. Saat itulah Taman Budaya Yogyakarta memperkaya visi dan misinya sebagai kantung kebudayaan dan menjadi salah satu laboratorium seni di Indonesia.</p>\r\n\r\n<p>TBY memiliki dua bangunan utama yaitu Concert Hall Taman Budaya dan Societet Militair. Gedung Concert Hall berfungsi sebagai tempat diskusi sastra, penyelenggaraan pameran, dan pelatihan. Gedung Societet Militair berfungsi sebagai pentas teater, tari, musik, dan berbagai pertunjukan seni lainnya. Gedung Societet Militair memiliki ruang pertunjukan dengan kapasitas 500 penonton, panggung pertunjukan, peralatan tata cahaya, dan sarana publikasi untuk luar ruang.Terdapat pula fasilitas pelengkap lain seperti perpustakaan, mushola, toilet, kafe, dan tempat parkir. Kegiatan yang ada di TBY banyak berkaitan dengan aktivitas seni, seperti pameran seni rupa, pementasan teater, diskusi sastra, pembacaan puisi, dan festival kesenian.Kegiatan yang secara rutin diadakan seperti Festival Kesenian Yogyakarta (FKY) yang diadakan antara bulan Juli &ndash; Agustus, yang berisi acara seni pertunjukan, seni rupa, dan workshop seni.Selain itu juga ada Biennale Jogja tiap dua tahun sekali, dan Festival Gamelan Internasional.</p>\r\n</body>\r\n</html>\r\n', '', 'Taman Budaya Yogyakarta', '', 'Taman Budaya Yogyakarta adalah sarana wisata yang terletak di Jalan Sriwedani no. 1, Kelurahan Ngupasan, Kemantrén Gondonaman, Kota Yogyakarta. TBY memiliki kompleks gedung yang berfungsi sebagai tempat pameran, pertunjukan, dan berbagai kegiatan seni lainnya.', '', 1, 'location', 'cdn/2023/10/taman-budaya-yogyakarta.jpg', 'Jl. Sriwedani No.1, Ngupasan, Kec. Gondomanan, Kota Yogyakarta, Daerah Istimewa Yogyakarta 55122, In', '-7.8001040999999995', '110.3676579', 'Taman Budaya Yogyakarta', '', 'Taman Budaya Yogyakarta', 1, 0, '01:00:00', 3600, 4.6, 'D.I. Yogyakarta', 0, 0, 0),
(64, 'bukit-rhema-gereja-ayam-1', 1000, '2023-02-10 22:19:15', '2023-10-12 10:48:37', '<html>\r\n<head>\r\n	<title></title>\r\n</head>\r\n<body>\r\n<p style=\"text-align: justify;\">Bukit Rhema atau yang dikenal dengan nama Gereja Ayam Magelang dibangun pada tahun 1992 oleh&nbsp;Daniel Alamsjah.&nbsp;Daniel Alamsjah&nbsp;menerima visi pada tahun 1988 untuk membangun Rumah Doa bagi Segala Bangsa setelah doa semalam di tempat di mana Bukit Rhema dibangun. Daniel muda pada awalnya tidak tahu bahwa tempat ini ada di Desa Gombong Kembanglimus, Magelang, Jawa Tengah. Terletak di sudut kota Borobudur. Meskipun tempat ini jauh dari tempat di mana daniel hidup pada waktu itu yaitu Jakarta, imannya memimpin Daniel muda tiba di tempat ini dan kemudian Daniel Alamsjah menerima visi tersebut.</p>\r\n\r\n<p>Bukit Rhema terus berkembang menjadi wisata religi, wisata edukasi dan wisata alam di Magelang.</p>\r\n\r\n<ul>\r\n	<li><strong>Wisata Religi</strong><br />\r\n	Bukit Rhema sebagai Rumah Doa Segala Bangsa memiliki fungsi sebagai tempat bagi umat yang ingin berdoa secara khusus dengan fasilitas ruang-ruang doa pribadi.</li>\r\n	<li><strong>Wisata Edukasi</strong><br />\r\n	Bukit Rhema memiliki fungsi edukasi. Edukasi tentang bahaya narkoba, bahaya merokok dan edukasi tentang Nasionalisme yang dituangkan melalui lukisan dinding yang menarik.</li>\r\n	<li><strong>Wisata Alam</strong><br />\r\n	Bukit Rhema yang dikenal dengan Gereja Ayam berdiri di atas perbukitan dan dikelilingi dengan pegunungan sehingga memiliki pemandangan yang indah. Tak Heran Bukit Rhema menjadi salah satu spot melihat sunrise terindah di Magelang.</li>\r\n</ul>\r\n\r\n<p>Selain itu Bukit Rhema (Gereja Ayam) juga menjadi salah satu penggerak desa wisata Borobudur dan ekonomi kerakyatan melalui bundling tiket masuk Bukit Rhema dengan Singkong Desa (Latela Gombong Cassava). Latela Gombong Cassava merupakan singkong yang dihasilkan dan diproses warga sekitar Bukit Rhema (Gereja Ayam).</p>\r\n</body>\r\n</html>\r\n', '', 'Bukit Rhema Gereja Ayam', '', 'Bukit Rhema atau yang dikenal Gereja Ayam merupakan tempat wisata religi di Magelang yang bangunannya belum rampung dikerjakan, melainkan baru mencapai 70% pengerjaan. Meski belum rampung pembangunannya, Bukit Rhema sudah ramai dikunjungi wisatawan dalam negeri maupun manca negara. Bukit Rhema dikenal juga sebagai spot terbaik untuk melihat matahari terbit atau sunrise. Bukit Rhema berdiri di atas perbukitan Menoreh, Bukit Rhema dikeliling oleh beberapa gunung, di antaranya adalah Gunung Sumbing, Merbabu, Suroloyo, Merapi, serta Sumbing.', '', 1, 'location', 'cdn/2023/10/malaikat-bukit-rhema.jpg', 'Karangrejo Gombong, Kurahan, Kembanglimus, Kec. Borobudur, Kabupaten Magelang, Jawa Tengah 56553, In', '-7.6057093', '110.18048399999999', 'Bukit Rhema Gereja Ayam', 'Bukit Rhema Gereja Ayam', 'Bukit Rhema Gereja Ayam', 1, 25000, '01:00:00', 3600, 4.7, 'D.I. Yogyakarta', 0, 0, 0),
(65, 'pantai-krakal-1', 1000, '2023-02-10 22:19:15', '2023-10-08 22:58:25', '<html>\r\n<head>\r\n	<title></title>\r\n</head>\r\n<body>\r\n<p>Apabila anda beruntung ketika berkunjung ke wisata pantai Krakal, maka anda akan disuguhkan dengan berbagai atraksi hiburan yang biasanya digelar di panggung terbuka.</p>\r\n\r\n<p>Pantai Krakal &nbsp;memiliki dua batu hitam yang menjulang tinggi keatas sebagai pembatas dengan pantai lain. Pada kedua batu tersebut memiliki permukaan sangat subur maka tidak heran apabila pada permukaan dua batu ditumbuhi oleh bermacam tumbuhan laut. Diantara kedua karang besar tersebut wisatawan dapat menikmati panorama alam pantai dengan mengunjungi gazebo yang telah disediakan oleh pengelolah wisata.<br />\r\nMenikmati salah satu tempat wisata Gunung Kidul krakal beach tidak akan lengkap apabila anda tidak bermalam di lokasi wisata. Apabila anda ingin bermalam di objek wisata Krakal, telah disediakan fasilitas umum hotel melati dengan harga terjangkau. Wisatawan pun mudah untuk mendapatkan makan seafood, disana terdapat rumah makan yang khusus menjual menu masakan laut.</p>\r\n\r\n<p>Seperti halnya wisata pantai lain, pantai Krakal Gunung Kidul memberikan berbagai panorama alam yang dapat mendamaikan hati dan pikiran. Ketika perjalanan menuju objek wisata, para wisatawan akan disugguhkan berbagai pemandangan bukit kapur serta bongkahan batu karang menjadi pemandangan nan indah. Bebatuan di sepanjang perjalanan kiri dan kanan jalan menuju objek wisata ini lah disebut dengan daerah Karst.</p>\r\n</body>\r\n</html>\r\n', '', 'Pantai Krakal', '', 'Lokasinya sekitar 37 kilometer arah selatan kota Wonosari. Pantai Krakal merupakan objek wisata pantai yang memiliki luas serta paling panjang bila dibandingkan dengan pantai Gunung Kidul lainnya. Tidak jauh dari pantai Krakal Yogyakarta terdapat destinasi wisata pantai Drini, berjarak 2 kilometer disebelah timur. Salah satu tempat wisata Gunung Kidul ini masih satu jalur dengan wisata pantai Baron Jogja dan pantai Kukup.', '', 1, 'location', 'cdn/2023/10/pantai-krakal4-768x576.jpg', 'VH3X+XG3, Rejosari, Kemadang, Kec. Tanjungsari, Kabupaten Gunung Kidul, Daerah Istimewa Yogyakarta 5', '-8.145102399999999', '110.59880059999999', 'Pantai Krakal', '', 'Pantai Krakal', 0, 10000, '01:00:00', 3600, 4.6, 'D.I. Yogyakarta', 0, 0, 0),
(66, 'jogja-city-mall', 1000, '2023-02-10 22:19:15', '2023-10-09 01:20:04', '<html>\r\n<head>\r\n	<title></title>\r\n</head>\r\n<body>\r\n<p>&nbsp;</p>\r\n\r\n<p><meta charset=\"utf-8\" /></p>\r\n\r\n<p dir=\"ltr\">Jogja City Mall atau JCM berdiri sejak 2014 dan terdiri dari 7 lantai. Pemilik dari JCM adalah Darwin Pratama. Mall ini dirancang dengan arsitektur tampak luar seperti bangunan Romawi. Sementara itu bagian dalamnya didesain khas budaya Jawa. Yang paling mencerminkan desain budaya Jawa adalah railing-railingnya yang khas Keraton Yogyakarta.<br />\r\n<br />\r\nSudah dua kali JCM bangkit dari keterpurukan karena mengalami musibah kebakaran. Musibah pertama dialami pada 30 Oktober 2014 dan kebakaran yang kedua terjadi pada 27 September 2017. Kedua musibah itu tidak menyurutkan semangat pengelola mall untuk terus berbenah meningkatkan keamanan dan kenyamanan bagi pengunjung. Sehingga bisa populer seperti tempat wisata Jogja yang murah lainnya.<br />\r\n<br />\r\n<strong>Rute Menuju Lokasi Jogja City Mall</strong><br />\r\nAlamat lengkap Jogja City Mall adalah Jalan Magelang Kilometer 6, Nomor 18, Sinduadi, Kabupaten Sleman, Provinsi Daerah Istimewa Yogyakarta. Banyak rute &nbsp;yang bisa ditempuh untuk mencapai lokasi yang strategis ini.<br />\r\nDi sepanjang Jalan Magelang ada banyak hotel bintang tiga dan tempat hiburan yang saling berjejeran. Jadi tak ada salahnya untuk menyewa kamar di hotel yang ada di sana.<br />\r\nBila beramai-ramai, Anda pun bisa menggunakan kendaraan roda empat baik milik pribadi maupun milik rental mobil.<br />\r\n<br />\r\n<strong>Belanja Aneka Brand Fashion Ternama</strong><br />\r\nSeperti mall pada umumnya, Jogja City Mall pun kebanjiran tenant fashion di gedungnya. Bermacam-macam merek fashion terkenal hadir di pusat perbelanjaan ini.<br />\r\n<br />\r\nBeberapa merek besar di antaranya adalah 3 Second, Wrangler, Le Coq Sportif, Erigo, The Executive, Nobby dan masih banyak yang lainnya. Semua outlet fashion tersebar di hampir seluruh lantai JCM.<br />\r\n<br />\r\nJangan bandingkan kehangatan suasana belanja di pasar tradisional Jogja dengan belanja fashion di JCM. Kedua hal tersebut tentu memiliki keunikan masing-masing.<br />\r\n<br />\r\nTapi tetap ada hal yang mengaitkan JCM dengan budaya Jogja. Salah satunya tentu saja hadirnya salah satu outlet batik di mall ini. Bahkan baru-baru ini JCM mengadakan event fashion batik yang meriah.<br />\r\n<br />\r\n<strong>Fasilitas di Jogja City Mall</strong><br />\r\nJogja City Mall dengan ketujuh lantainya tentu menyediakan berbagai macam fasilitas pendukung. Berikut ini beberapa fasilitas yang ada di dalam:</p>\r\n\r\n<ul dir=\"ltr\">\r\n	<li>Tempat parkir</li>\r\n	<li>Mushola</li>\r\n	<li>Gereja</li>\r\n	<li>Ballroom</li>\r\n	<li>Toilet</li>\r\n	<li>Toilet disabilitas</li>\r\n	<li>ATM center</li>\r\n	<li>Restoran</li>\r\n	<li>Bioskop</li>\r\n</ul>\r\n\r\n<p dir=\"ltr\">JCM telah hadir 8 tahun untuk menemani warga Sleman khususnya dan seluruh Jogja. JCM memberikan alternatif makan dan belanja yang cepat serta rekreasi yang singkat di tengah jadwal kota yang padat.</p>\r\n</body>\r\n</html>\r\n', '', 'Jogja City Mall', '', 'Jogja City Mall atau biasa disingkat JCM merupakan sebuah pusat perbelanjaan yang berada dalam satu kawasan dengan The Rich Hotel Yogyakarta. Pusat perbelanjaan ini berlokasi di Jalan Magelang Km. 6 No.18, Sinduadi, Kabupaten Sleman, Daerah Istimewa Yogyakarta. JCM memiliki keunikan dibandingkan dengan mal yang lain. JCM dirancang dengan arsitektur Romawi dengan bangunan fasade dengan pilar-pilar tinggi khas arsitektur Romawi. Lalu ciri khas lainnya dengan interior budaya Jawa yakni tegel-tegel kunci dan railing khas Keraton Yogyakarta.', '', 1, 'location', '', 'Magelang St 18 No.6, Kutu Patran, Sinduadi, Mlati, Sleman Regency, Special Region of Yogyakarta 5528', '-7.7532423999999995', '110.3609091', 'Jogja City Mall', '', 'Jogja City Mall', 1, 0, '01:00:00', 3600, 4.5, 'D.I. Yogyakarta', 0, 0, 0);
INSERT INTO `posts` (`post_id`, `post_url`, `post_author`, `post_date`, `post_modified`, `post_content_id`, `post_content_en`, `post_title_id`, `post_title_en`, `post_excerpt_id`, `post_excerpt_en`, `post_status`, `post_type`, `post_img`, `post_address`, `post_lat`, `post_long`, `post_seo_title`, `post_seo_desc`, `post_seo_keyword`, `post_views`, `post_tarif`, `post_kunjungan`, `post_kunjungan_sec`, `post_rating`, `post_loc_name`, `post_rec`, `post_score`, `a`) VALUES
(67, 'de-mata-trick-eye-museum-1', 1000, '2023-02-10 22:19:15', '2023-10-12 11:13:18', '<html>\r\n<head>\r\n	<title></title>\r\n</head>\r\n<body>\r\n<p>Pengunjung dapat merasakan sensasi tiga dimensi dengan berbagai pose dan latar belakang yang mengagumkan karena seperti nyata di De Mata Trick Eye Museum, . Disebut terbesar di dunia karena di XT Square Yogyakarta terdapat 120 gambar tiga dimensi, sedangkan di luar negeri paling banyak hanya 70 gambar.</p>\r\n\r\n<p>Kehadiran De Mata Trick Eye Museum di XT Square, merupakan sesuatu yang baru, unik dan spektakuler, karena wahana wisata museum ini merupakan satu-satunya yang pertama di Yogyakarta bahkan di Jawa Tengah. Unik karena menghadirkan beraneka gambar mulai dari tema alam, olahraga, tokoh, binatang, super hero, roman, sirkus, ornamen, termasuk obyek wisata Tamansari dan Pagelaran Kraton Yogyakarta.</p>\r\n\r\n<p>Menempati areal basement Jogja XT Square, penempatan gambar-gambar tiga dimensi ini pun dikonsep menggunakan model labirin sehingga tidak membuat jenuh para pengunjung museum ini. Sebagian besar karya merupakan kreasi Petrus Kusuma sendiri dan sebagian lain karya mahasiswa seni rupa ISI Yogyakarta.</p>\r\n\r\n<p>Menjelang Libur Idul Fitri 2017, Museum De MATA De ARCA membuka satu wahana baru bertajuk DWalik. Pengelola DWalik menyiapkan hampir 30 wahana di dalamnya. Tetap mengusung konsep&nbsp;<em>Illusions Room</em>. Sebagai Museum rumah terbalik terbesar dengan koleksi terbanyak di Indonesia, DWalik siap memberikan warna yang berbeda.</p>\r\n\r\n<p>Salah satu wahana yang ada di DWalik,<em>&nbsp;Horror Room</em>, dengan mengusung tema ruangan mengerikan dan penuh darah, sensasi berfoto di&nbsp;<em>Horror Room</em>&nbsp;pasti tidak akan bisa dilupakan. Lengkap dengan properti tengkorak berdarah dan penuh dengan rayap, memberikan kesan yang sangat mengerikan.</p>\r\n\r\n<p>Tidak hanya&nbsp;<em>Horror Room</em>, ada juga ruangan&nbsp;<em>Anti-Gravity</em>, Ruangan Disko diatur sedemikian rupa sehingga memberikan kesan berbeda bagi para pengunjung yang berfoto. Berbeda pula ruangan Barber, mengusung tema ruangan 90, ruangan ini siap memberikan sensasi yang berbeda bagi para pengunjung. Ruang angkringan, lengkap dengan gerobak dan bungkusan nasi kucing dan anglo layak dicoba. Pengunjung bisa berinteraksi dengan property yang ada di setiap ruangan, bergaya suka-suka dan berekspresi.</p>\r\n\r\n<p>DWalik juga dilengkapi dengan fasilitas De MATA Studio dengan teknologi&nbsp;<em>greenscreen.&nbsp;</em>Berbeda dengan&nbsp;<em>greenscreen&nbsp;</em>yang ada di Wahana De MATA 2, De MATA Studio kali ini mengangkat tema yang cukup&nbsp;<em>anti-mainstream</em>&nbsp;dengan menawarkan&nbsp;<em>editing&nbsp;</em>yang lebih menarik. Ada juga paket foto bagi pengunjung yang menginginkan berfoto dengan photographer professional.</p>\r\n\r\n<p>Tidak hanya Pembukaan wahana baru, di wahana De ARCA, ada penambahan delapan patung baru. Avatar Jack &amp; Neytiri, dengan tinggi hampir 3 meter siap berfoto dengan pengunjung. Didukung dengan 3D Artworks&nbsp;<em>khas&nbsp;</em>De MATA tentunya semakin mendukung latar berfoto. Tokoh Star Wars, Darth Varder juga kini siap diajak berselfie bersama. Tidak mau ketinggalan, Wolverine dengan tangan pisaunya juga ada di De ARCA Museum.</p>\r\n\r\n<p>Ada juga yang baru di De ARCA, Aplikasi AR De ARCA turut diluncurkan. AR De ARCA memberikan informasi kepada pengunjung mengenai patung-patung yang ada di De ARCA. Aplikasi AR dapat diunduh secara gratis di Play Store.</p>\r\n\r\n<p>Untuk harga tiket, pengunjung cukup merogoh kocek Rp. 120.000,- pada Senin-Jumat dan Rp. 140.000,- pada Sabtu, Minggu, Hari Libur. Tenang saja, pada Senin-Jumat, sebelum jam 3 sore, pengunjung bisa menikmati promo&nbsp;<em>happy hour&nbsp;</em>dengan harga Rp. 100.000,-. Pengunjung sudah bisa menikmati keempat wahana yang ada.</p>\r\n</body>\r\n</html>\r\n', '', 'De Mata Trick Eye Museum', '', 'De Mata Trick Eye Museum menyajikan pengalaman bagi pengunjung untuk merasakan sensasi tiga dimensi dengan berbagai pose dan latar belakang yang mengagumkan karena seperti nyata. Kehadiran De Mata Trick Eye Museum di XT Square, merupakan sesuatu yang baru, unik dan spektakuler, karena wahana wisata museum ini merupakan satu-satunya yang pertama di Yogyakarta bahkan di Jawa Tengah. Unik karena menghadirkan beraneka gambar mulai dari tema alam, olahraga, tokoh, binatang, super hero, roman, sirkus, ornamen, termasuk obyek wisata Tamansari dan Pagelaran Kraton Yogyakarta.', '', 1, 'location', 'cdn/2023/10/de-mata.jpg', 'XT Square, Jl. Veteran No.150-151, Pandeyan, Kec. Umbulharjo, Kota Yogyakarta, Daerah Istimewa Yogya', '-7.816315599999999', '110.3871442', 'De Mata Trick Eye Museum', 'De Mata Trick Eye Museum', 'De Mata Trick Eye Museum', 0, 30000, '01:00:00', 3600, 4.4, 'D.I. Yogyakarta', 0, 0, 0),
(68, 'taman-sari-1', 1000, '2023-02-10 22:19:15', '2023-10-09 18:50:19', '<html>\r\n<head>\r\n	<title></title>\r\n</head>\r\n<body>\r\n<p>Masa setelah Perjanjian Giyanti, Pangeran Mangkubumi membangun keraton sebagai pusat pemerintahan Kasultanan Ngayogyakarta Hadiningrat. Pangeran Mangkubumi yang kemudian bergelar Sultan Hamengku Buwono I membangun keraton di tengah sumbu imajiner yang membentang di antara Gunung Merapi dan Pantai Parangtritis. Titik yang menjadi acuan pembangunan keraton adalah sebuah umbul (mata air). Untuk menghormati jasa istri-istri Sultan karena telah membantu selama masa peperangan, beliau memerintahkan Demak Tegis seorang arsitek berkebangsaan Portugis dan Bupati Madiun sebagai mandor untuk membangun sebuah istana di umbul yang terletak 500 meter selatan keraton. Istana yang dikelilingi segaran (danau buatan) dengan wewangian dari bunga-bunga yang sengaja ditanam di pulau buatan di sekitarnya itu sekarang dikenal dengan nama Taman Sari. Dari atas Gapura Panggung ini Sultan biasa menyaksikan tari-tarian di bawah sana. Bangunan-bangunan di sampingnya merupakan tempat para penabuh dan di tengah-tengah biasa didirikan panggung tempat para penari menunjukkan kepiawaian dan keluwesan mereka,&quot; terang seorang pemandu ketika memasuki Taman Sari. Dari Gapura Panggung, pemandu membawa masuk ke area yang dulunya hanya diperbolehkan untuk Sultan dan keluarganya, kolam pemandian Taman Sari. Gemericik air langsung menyapa. Airnya yang jernih berpadu apik dengan tembok-tembok krem gagah yang mengitarinya. Kolam pemandian di area ini dibagi menjadi tiga yaitu Umbul Kawitan (kolam untuk putra-putri Raja), Umbul Pamuncar (kolam untuk para selir), dan Umbul Panguras (kolam untuk Raja).</p>\r\n\r\n<p>Sebuah periuk tempat istri-istri Sultan bercermin masih utuh berdiri ketika memasuki menara tempat pribadi Sultan. Ornamen yang menghiasi periuk memberi kesan glamor terhadap benda yang terletak di samping lemari pakaian Sultan tersebut. Bisa dibayangkan, 200 tahun lalu seorang wanita cantik menunggu air di periuk ini hingga tenang lalu dia menundukkan kepalanya, memperbaiki riasan dan sanggulnya, memperindah raganya sembari bercermin. Selain periuk dan kamar pribadi Sultan, di menara yang terdiri dari tiga tingkat ini ada tangga dari kayu jati yang masih utuh terawat sehingga memberi kesan antik bagi siapa pun yang melihatnya. Naik ke tingkat paling atas, pantulan mentari dari kolam di bawahnya dan seluruh area Taman Sari terlihat dengan jelas. Mungkin dahulu Sultan juga menikmati pemandangan dari atas sini, pemandangan Taman Sari yang masih lengkap dengan danau buatannya dan bunga-bunga yang semerbak mewangi.</p>\r\n</body>\r\n</html>\r\n', '', 'Taman Sari', '', 'Gemercik air, keindahan arsitekturnya yang kuno, dan pemandangan yang menakjubkan membuat Taman Sari sangat mempesona. Lorong-lorong dan bangunannya menjadikan Taman Sari penuh rahasia yang akan terus dikuak.Taman Sari Yogyakarta atau Taman Sari Keraton Yogyakarta adalah situs bekas taman atau kebun istana Keraton Ngayogyakarta Hadiningrat, yang dapat dibandingkan dengan Taman Sari Surakarta dan Kebun Raya Bogor sebagai kebun Istana Bogor. Kebun ini dibangun pada zaman Sultan Hamengku Buwono I pada tahun 1758-1765/9.', '', 1, 'location', 'cdn/2023/10/taman-sari.jpg', 'Patehan, Kraton, Yogyakarta City, Special Region of Yogyakarta 55133, Indonesia', '-7.8100673', '110.3594581', 'Taman Sari', '', 'Taman Sari', 0, 5000, '01:30:00', 5400, 4.6, 'D.I. Yogyakarta', 0, 0, 0),
(69, 'the-palace-of-yogyakarta-1', 1000, '2023-02-10 22:19:15', '2023-10-09 18:54:27', '<html>\r\n<head>\r\n	<title></title>\r\n</head>\r\n<body>\r\n<p>Selain kawasan ndalem kraton, kawasan kraton juga memiliki pontensi situs, bangunan dan tempat bersejarah yang memeliki keunikan pada setiap bangunanya. Beberapa diantaranya adalah Tamansari, dan Museum Sonobudoyo, benteng dan kelengkapannya.</p>\r\n</body>\r\n</html>\r\n', '', 'The Palace of Yogyakarta', '', 'Selain kawasan ndalem kraton, kawasan kraton juga memiliki pontensi situs, bangunan dan tempat bersejarah yang memeliki keunikan pada setiap bangunanya. Beberapa diantaranya adalah Tamansari, dan Museum Sonobudoyo, benteng dan kelengkapannya.', '', 1, 'location', 'cdn/2023/10/the-palace-of-yogyakarta.jpg', 'Jl. Rotowijayan Blok No. 1, Panembahan, Kraton, Yogyakarta City, Special Region of Yogyakarta, Indon', '-7.8052845', '110.3642031', 'The Palace of Yogyakarta', '', 'The Palace of Yogyakarta', 0, 8000, '01:00:00', 3600, 4.6, 'D.I. Yogyakarta', 0, 0, 0),
(70, 'taman-pintar-yogyakarta-1', 1000, '2023-02-10 22:19:15', '2023-10-09 18:49:04', '<html>\r\n<head>\r\n	<title></title>\r\n</head>\r\n<body>\r\n<p>egitu memasuki pintu gerbang, kita langsung disambut oleh area yang disebut sebagai Playground Arena. Jalan masuk dari pintu gerbang terpecah menjadi 2 oleh sebuah koridor yang terdiri atas 3 tiang berbentuk segitiga di masing-masing sisinya. Air akan menyembur dari masing-masing tiang tersebut hingga membentuk sebuah koridor air. Namun sayang, koridor ini hanya dioperasikan pada saat-saat tertentu saja. Di ujung koridor ada sebuah gong bertuliskan &quot;Gong perdamaian Nusantara (sarana persaudaraan dan pemersatu bangsa)&quot;. Di sekeliling gong tersebut nampak logo dari semua propinsi dan kabupaten yang ada di Negara Kesatuan Republik Indonesia.</p>\r\n\r\n<p>Berbagai permainan menarik dan mendidik dengan nama menggelitik terdapat di Playground Arena ini. Selain Koridor Air, ada Parabola Berbisik, Dinding Berdendang, Pipa Bercerita, Cakram Spektrum Warna, Air Menari, Forum batu, Tapak pintar, Desaku Permai, Sistem Katrol, Rumah pohon, Jembatan Goyang, Jungkat-jungkit, dan Istana Pasir.</p>\r\n</body>\r\n</html>\r\n', '', 'Taman Pintar Yogyakarta', '', 'Taman Pintar adalah tempat rekreasi edukasi yang keren dan seru di Jogja. Harga tiket masuknya terjangkau. Wahananya ada planetarium, wahana bahari, zona pengolahan sampah, science theater, playground, perpustakaan, kampung kerajinan, gedung oval, dll.', '', 1, 'location', 'cdn/2023/10/taman-pintar.jpg', 'Jl. Panembahan Senopati No.1-3, Ngupasan, Gondomanan, Yogyakarta City, Special Region of Yogyakarta ', '-7.8006715', '110.3676551', 'Taman Pintar Yogyakarta', '', 'Taman Pintar Yogyakarta', 0, 20000, '02:30:00', 9000, 4.5, 'D.I. Yogyakarta', 0, 0, 0),
(71, 'hutan-pinus-pengger', 1000, '2023-02-10 22:19:15', '2023-10-09 01:15:23', '<html>\r\n<head>\r\n	<title></title>\r\n</head>\r\n<body>\r\n<p>Hutan Pinus Pengger merupakan salah satu objek wisata andalan Kabupaten Bantul. Hutan Pinus ini sangat digemari oleh para pencipta objek wisata, karena objek wisata ini menyuguhkan pemandangan alam yang sangat indah. Hutan Pinus Pengger merupakan efek positif atas keberhasilan pendahulunya yaitu Hutan Pinus Asri yang juga berada dalam satu kawasan di daerah Dlingo, Bantul, Yogyakarta. Kreativitas masyarakat sekitar mengembangkan Hutan Pinus Pengger menjadi destinasi wisata pun berbuah manis, pengelola menyadari harus terdapat pembeda antara hutan pinus satu dengan lainnya agar menjadi daya tarik tersendiri bagi wisatawan. Pembeda tersebut adalah dipasangnya berbagai instalasi seni beragam bentuk yang dibuat menggunakan ranting pohon yang sudah kering.<br />\r\n<br />\r\nSelain itu, yang paling ikonik adalah instalasi seni berupa tangan raksasa berlatarkan pemandangan indah panorama Kota Yogyakarta yang sekaligus menjadi spot untuk berfoto bagi wisatawan yang berkunjung di Hutan Pinus Pengger. Tidak hanya instalasi seni berupa tangan raksasa saja yang menghiasi Hutan Pinus Pengger melainkan terdapat beberapa instalasi seni serupa namun dengan bentuk yang berbeda seperti sapu raksasa, sangkar burung, dan ada yang berbentuk setengah lingkaran menyerupai gapura. Dalam setiap instalasi seni tersebut memiliki makna yang berbeda-beda sesuai dengan bentuk masing-masing yang diberikan oleh sang seniman yang menjadi daya tarik tersendiri bagi wisatawan di Hutan Pinus Pengger.<br />\r\n<br />\r\n<strong>Tiket Masuk Hutan Pinus Pengger</strong><br />\r\nTiket masuk Hutan Pinus Pengger sangat murah, kamu hanya perlu membayar sebesar Rp. 3.000,- saja per orangnya. Terdapat biaya tambahan ketika berada di sini, diantaranya:</p>\r\n\r\n<ul>\r\n	<li>Berfoto di spot foto yang ada membayar sebesar Rp. 2.000,-</li>\r\n	<li>Menggunakan jasa tukang foto dengan membayar Rp. 4.000,-</li>\r\n</ul>\r\n\r\n<p>Untuk beberapa kegiatan tambahan di Hutan Pinus Pengger ini ditentukan dengan biaya sebagai berikut:</p>\r\n\r\n<ul>\r\n	<li>Jelajah Alam : Rp. 10.000/orang</li>\r\n	<li>Sepeda Hutan : Rp. 10.000/orang</li>\r\n	<li>Panjat Tebing : Rp. 15.000/orang</li>\r\n	<li>Sewa Panggung Sekolah Hutan Komersial : Rp. 3.000.000/kegiatan</li>\r\n	<li>Sewa Panggung Sekolah Hutan &nbsp;Non Komersial : Rp. 1.000.000/kegiatan</li>\r\n	<li>Tempat kegiatan non-panggung : Rp. 200.000/kegiatan</li>\r\n	<li>Hammock : Rp. 10.000/orang</li>\r\n	<li>Flying Fox : Rp. 15.000/orang</li>\r\n	<li>Aula : Rp. 250.000/4jam</li>\r\n	<li>Camping Ground : Rp. 15.000/orang/hari</li>\r\n	<li>Warung : Rp. 100.000/bulan</li>\r\n	<li>Foto Session dan Prewedding : Rp. 200.000/kegiatan</li>\r\n	<li>Video Clip : Rp. 250.000/kegiatan</li>\r\n	<li>Film Komersial : Rp. 1.000.000/hari</li>\r\n</ul>\r\n</body>\r\n</html>\r\n', '', 'Hutan Pinus Pengger', '', 'Hutan Pinus Pengger terletak di Desa Terong, Kecamatan Dlingo, Kabupaten Bantul, Yogyakarta. Hutan Pinus Pengger tidak hanya memiliki pemandangan alam yang indah melainkan juga berbagai spot foto yang instagramable. Kawasan wisata ini dapat menjadi tempat bersantai untuk menghabiskan liburan bersama keluarga maupun teman.', '', 1, 'location', 'cdn/2023/10/hutan-pinus-pengger.jpg', 'Jl. Dlingo-Patuk, Sendangsari, Terong, Dlingo, Bantul Regency, Special Region of Yogyakarta 55783, I', '-7.8712041', '110.45951439999999', 'Hutan Pinus Pengger', '', 'Hutan Pinus Pengger', 1, 5000, '02:00:00', 7200, 4.5, 'D.I. Yogyakarta', 0, 0, 0),
(72, 'gembira-loka-zoo', 1000, '2023-02-10 22:19:15', '2023-10-09 01:02:41', '<html>\r\n<head>\r\n	<title></title>\r\n</head>\r\n<body>\r\n<p><strong>Mengenal Binatang Lebih Dekat</strong></p>\r\n\r\n<p>Gembira Loka Zoo memiliki beberapa zona satwa yang bisa dikunjungi, antara lain:</p>\r\n\r\n<p><strong>Zona Petting Zoo</strong></p>\r\n\r\n<p>berisi satwa jinak seperti kuda poni, keledai, rusa, kambing ceko, domba batur, hamster, dll. Anda juga bisa berinteraksi dan memberi pakan secara langsung pada satwa tersebut.</p>\r\n\r\n<p><strong>Zona Reptil &amp; Amphibi</strong></p>\r\n\r\n<p>dihuni oleh satwa seperti buaya, ular, biawak, axolotl, chameleon, kura-kura yang salah satunya terbesar berusia lebih dari 100 tahun. terdapat juga interaksi satwa dan spot foto menarik, dll.</p>\r\n\r\n<p><strong>Zona Bird Park</strong></p>\r\n\r\n<p>berbagai jenis burung menghuni di zona ini, elang jawa sebagai ikon Indonesia, burung merak, burung kicau, burung paruh bengkok, dan burung langka seperti cendrawasih, serta satwa favorit pengunjung yaitu penguin.</p>\r\n\r\n<p><strong>Zona Cakar</strong></p>\r\n\r\n<p>zona baru berpenghuni satwa karnivora atau pemakan daging, seperti harimau sumatera, macan dahan Kalimantan, beruang madu, serval cat, caracal cat, fishing cat, dan raja hutan singa afrika.</p>\r\n\r\n<p><strong>Zona Mamalia</strong></p>\r\n\r\n<p>kelas satwa paling banyak yang ada disini meliputi, gajah sumatera, unta, kudanil, watusi, binturong, kancil, dan masih banyak lagi.</p>\r\n\r\n<p><strong>Zona Primata</strong></p>\r\n\r\n<p>terdiri dari satwa seperti orang-utan Kalimantan, lutung jawa, siamang, simpanse, bekantan, monyet, dll.</p>\r\n\r\n<p><strong>Zona Pisces/ Ikan</strong></p>\r\n\r\n<p>ada bermacam-macam jenis ikan air tawar &amp; air laut dalam ruangan akuarium maupun kolam besar. Ada juga jenis ikan karnivora seperti arapaima, alligator, dll.</p>\r\n\r\n<p><strong>Wahana Darat &amp; Air</strong></p>\r\n\r\n<p>Wahana darat meliputi taring (kereta keliling), ATV, sewa sepeda. Sedangkan wahana air meliputi speedboat, kapal besar katamaran, perahu bebek kayuh, kolam tangkap, kolam sentuh, dan kolam terapikan</p>\r\n\r\n<p><strong>Interaksi Satwa dan Spot Foto Menarik</strong></p>\r\n\r\n<p>Anda bisa berfoto bersama satwa di berbagai zona satwa dan terdapat spot foto menarik yang instagramable didalamnya, bahkan jika anda beruntung akan dapat menemukan beberapa spot foto yang jarang diketahui oleh pengunjung</p>\r\n</body>\r\n</html>\r\n', '', 'Gembira Loka Zoo', '', 'Gembira Loka Zoo merupakan Kebun Raya dan Kebun Binatang yang berada di Kota Yogyakarta. Memiliki berbagai wahana rekreasi seperti interaksi satwa, kolam sentuh, kolam tangkap, terapi ikan, perahu kayuh, skuter air, atv, bumper boat, speed boat, perahu katamaran, dan lain lain.', '', 1, 'location', '', 'Jl. Kebun Raya No.2, Rejowinangun, Kec. Kotagede, Kota Yogyakarta, Daerah Istimewa Yogyakarta 55171,', '-7.8040164999999995', '110.397994', 'Gembira Loka Zoo', '', 'Gembira Loka Zoo', 10, 75000, '01:30:00', 5400, 4.5, 'D.I. Yogyakarta', 0, 0, 0),
(73, 'makam-panembahan-senopati', 1000, '2023-02-10 22:19:15', '2023-10-08 22:16:50', '<html>\r\n<head>\r\n	<title></title>\r\n</head>\r\n<body>\r\n<p>Lokasinya ada di Kotagede yang merupakan ibukota pertama kerajaan Mataram. Kira-kira 100 meter dari pasar, Kita menuju Masjid Gedhe Mataram. Nah, Di samping masjid tersebut terdapat pintu gerbang menuju makam Panembahan Senopati. Nama asli Panembahan Senopati adalah Danang Sutawijaya, yang hidup dari tahun 1573-1601 Masehi.&nbsp;</p>\r\n\r\n<p>Pada mulanya makam ini adalah kompleks keraton. Karena itu, dilengkapi dengan pemandian putra dan putri. &nbsp;Setelah ibukota kerajaan Mataram dipindahkan dari Kotagede, tempat ini dijadikan pemakaman raja-raja Mataram. Di sini ada makam ayah dari Panembahan Senopati yaitu Ki Ageng Pamanahan, &nbsp;makam raja kedua, Mas Jolang, Dan keluarga lainnya.&nbsp;</p>\r\n\r\n<p>Waktu seakan berhenti di sini. Mungkin karena dinding-dinding bata kuno Yang membuat kita terlempar ke masa lalu, atau karena suasana yang melangutkan jiwa. Saya merasa khusyu dan khidmat menyelami kisah perjuangan Panembahan Senopati.</p>\r\n</body>\r\n</html>\r\n', '', 'Makam Panembahan Senopati', '', 'Bulan suci Ramadan, banyak orang melakukan wisata religi. Nah saya mau merekomondasikan tempat wisata religi yang juga sangat bersejarah, yaitu cikal bakal kerajaan Mataram Islam Yang didirikan oleh Panembahan Senopati. \r\n', '', 1, 'location', 'cdn/2023/10/makam-senopati.png', '59CX+562, Sayangan, Jagalan, Kec. Kotagede, Bantul Regency, Special Region of Yogyakarta 55192, Indo', '-7.8296224', '110.3980162', 'Makam Panembahan Senopati', '', 'Makam Panembahan Senopati', 0, 0, '00:45:00', 2700, 4.8, 'D.I. Yogyakarta', 0, 0, 0),
(74, 'tourism-village-mlangi-1', 1000, '2023-02-10 22:19:15', '2023-10-09 19:17:08', '<html>\r\n<head>\r\n	<title></title>\r\n</head>\r\n<body>\r\n<p>Identitas keislaman penduduk&nbsp; bukan sesuatu yang dibuat-&shy;buat. Buktinya dapat dilihat dari cara berpakaian penduduk. Di Mlangi, para lelaki biasa memakai sarung, baju Muslim, dan peci meski tidak hendak pergi ke masjid. Sementara hampir semua perempuan di dusun ini mengenakan jilbab di dalam maupun di luar rumah. Pengamalan ajaran Islam seolah menjadi prioritas bagi warga Mlangi. Konon, warga rela menjual harta bendanya agar bisa naik haji.&nbsp;<br />\r\n<br />\r\nSetiap Ramadhan, dusun ini selalu ramai dengan ritual ibadah yang dijalankan warganya. Mulai&nbsp; tadarus, pengajian anak-&shy;anak, dan sebagainya. Tak sedikit masyarakat dari luar Mlangi yang datang untuk &#39;wisata&#39; agama, semacam pesantren kilat. Nah, bila ingin berkunjung ke Mlangi, inilah saat yang tepat. Sepanjang siang selama bulan Ramadhan, anda juga akan melihat betapa akrab anak-&shy;anak bermain petasan.&nbsp;&nbsp;<br />\r\n<br />\r\nMlangi saat ini telah ditetapkan sebagai salah satu desa wisata religi oleh Pemerintah Kabupaten Sleman. Sebagai gambaran sosio&shy;kultural, Desa Wisata Religi Mlangi didukung oleh keberadaan lima modal sosial dan budaya yang dimiliki masyarakat setempat. Pertama, Masjid Pathok Negoro Mlangi merupakan salah satu masjid di Yogyakarta yang disebut&shy;-sebut sebagai pathok negoro bersama-&shy;sama empat masjid yang lainnya. Berturut-&shy;turut kelima masjid Pathok Negoro di Yogyakarta adalah Masjid Jami di Mlangi, Masjid Sultoni di Ploso Kuning, Masjid Ad&shy;darojah di Babadan Baru, Masjid Nurul Huda di Dongkelan dan Masjid Taqwa di Wonokromo Bantul.&nbsp;<br />\r\n<br />\r\nKeberadaan masjid pathok negoro di Mlangi menjadi ikon utama desa wisata religi Mlangi. Arsitektur masjid Jami Mlangi pada awalnya sama dengan masjid keraton lainnya. Masjid ini mengikuti gaya arsitektur Jawa dengan banyak penyangga kayu. Dahulu, soko guru masjid ini berjumlah 16 buah termasuk soko utama di ruang utama masjid. Pawestri menjadi tempat khusus sholat untuk kaum putri. Sementara, bagian sisi depan, kanan dan kiri masjid terdapat blumbang (sejenis kolam kecil) yang berfungsi sebagai tempat membersihkan kaki jamaah sebelum memasuki masjid.&nbsp;<br />\r\n<br />\r\nSeiring dengan perkembangan zaman, Masjid Jami Mlangi pun mengalami banyak perubahan. Setelah mendapatkan izin dari Keraton, masjid mengalami beberapa proses renovasi tanpa menghilangkan keaslian bentuk bangunan dari Masjid Jami sebelumnya yakni dengan menjadikannya gedung bertingkat. Konstruksi bangunannya pun diganti dengan pilar&shy;-pilar beton. Sekalipun demikian, mimbar yang ada di masjid ini juga termasuk yang masih asli. Beduk-nya juga menyerupai replika aslinya. Hingga saat ini, masjid jami mempunyai pesona tersendiri yang dapat memikat banyak orang untuk datang baik yang bertujuan shalat maupun berziarah.&nbsp;<br />\r\n<br />\r\nKedua, Ekonomi Kreatif. Di desa Wisata Mlangi, masyarakat secara dinamis dan turun temurun mengembangkan ekonomi mereka berbasis industri rumah tangga. Hampir 90 persen penduduk Desa Mlangi adalah wiraswasta. Mereka berusaha mulai dari usaha konveksi, kerajinan, kuliner, jamu-jamuan, maupun bidang-&shy;bidang yang lain. Banyak produk tercipta dari rumah-&shy;rumah produksi di Mlangi, di antaranya konveksi.&nbsp;<br />\r\n<br />\r\nBeberapa usaha konveksi bisa disebutkan seperti celana londo, baju&ndash;celana endul, jumput Mlangi, kaos oblong, celana turis, rukuh, mukena, kerudung lukis, hingga kerajinan. Beberapa hasil kerajinan rakyat yang pernah dihasilkan di Mlangi meliputi net voli, net bulu tangkis, jaring gawang, tas raket, bola voli plastik.&nbsp;<br />\r\n<br />\r\nBerikutnya, Tradisi Budaya. Dari daftar inventaris tradisi dan budaya masyarakat Mlangi hingga sekarang, Mlangi memiliki berbagai ragam upacara tradisi. Tradisi dan budaya itu telah dijiwai semangat keislaman. Tradisi itu mewarnai masyarakat Mlangi sejak ada dalam janin hingga di wafat. Warga umumnya akan melakukan semacam upacara saat istri&shy;-istri mereka hamil, melahirkan, hingga adanya anggota masyarakat yang meninggal dunia.&nbsp;<br />\r\n<br />\r\nTradisi slametan atau syukuran pun terjadi saat pernikahan, dolanan anak hingga tradisi sunatan dan perkawinan. Adat kebiasaan yang mereka jalankan merupakan kolaborasi tentang keislaman dengan tradisi jawa yang memang sudah dari nenek moyang. Tradisi itu kemudian ditafsirkan dari perspektif islam sebagai upaya untuk menjawab kekinian.&nbsp;&nbsp;<br />\r\n<br />\r\nKeempat, Kesenian. Ketua tim pengembangan Desa Wisata Mlangi, Ihsan, menyebutkan bahwa di desa wisata Mlangi ini terdapat berbagai macam&nbsp; kesenian rakyat. Hingga sekarang, kesenian ini masih dibudayakan oleh masyarakat setempat. Ragam jenis kesenian tersebut yakni slawatan jowo, kojan, seni rodad, rengeng&shy;rengeng, Berjanjen, hadrah&ndash;Ngarak, Simthud Duror dan sebagainya.&nbsp;<br />\r\n<br />\r\nPada saat pengkaji datang, bertepatan dengan malam Jumat, Peneliti mendapati beberapa grup santri di masing-&shy;masing pesantren melakukan pembacaan Barzanji dengan diiringi musik rebana. Suara bersahut-&shy;sahutan antara kelompok satu dengan yang lainnya. Hentakan musik pukul itu terdengar ingar bingar karena datang dari berbagai arah.&nbsp;&nbsp;<br />\r\n<br />\r\nKelima, Kuliner Khas. Tidak lengkap kiranya di dalam wisata tidak ada kuliner. Di sini bisa ditemukan beraneka macam lauk pauk yang bisa menjamu para wisatawan ketika lapar. Jika&nbsp; ingin mencicipi makanan yang khas, banyak panganan tradisional diproduksi dari olahan tangan santri maupun masyarakat Mlangi. Salah satu kuliner paling khas adalah opor bebek. Opor bebek khas Mlangi ini konon menjadi makanan kegemaran Sultan Hamengkubuwono IX kalau berkunjung ke tempat itu.&nbsp;<br />\r\n<br />\r\nSelain opor bebek, ada beberapa menu santapan yang bisa didapat di desa ini.&nbsp; Hidangan berbentuk lauk pauk seperti jangan bobor, sego tumpeng sambel pitu, jangan kelontoko, jangan urip&shy;urip, jangan kothok, jangan besengek, uyah salam, brambang salam. Selain itu, tersedia makanan ringan, yakni janagel, trasikan, legondo, lemper, mendut, jadah, wajik, jenang Mlangi, rambak, tetel gedang, carang gesing, krekes, klepon-puthu.&nbsp;</p>\r\n\r\n<p>&nbsp;</p>\r\n</body>\r\n</html>\r\n', '', 'Tourism Village Mlangi', '', 'Desa Wisata Mlangi yang terletak di Kalurahan Nogotirto Kapanewon Gamping merupakan sebuah desa wisata yang tersohor dengan potensi wisata religi Masjid Pathok Negoro serta memiliki cukup banyak pondok pesantren.\r\nTak heran jika kemudian wilayah ini disebut sebagai “kampung santri”. Berbagai potensi ekonomi kreatif pun banyak dihasilkan dari desa wisata ini yang kemudian dijual diberbagai lokasi wisata lain, bahkan termasuk juga sebagai penyetor berbagai komoditas atau produk umkm yang dijual di kawasan Malioboro.\r\nDikawasan desa wisata Mlangi pun yang tepatnya disisi barat berbatasan dengan sungai Bedog saat sebelum pandemi Covid-19 terdapat sebuah destinasi bernama West Lagoon yang pernah viral dimasa lalu. Namun akibat pandemi Covid-19 destinasi inipun mengalami surut sebagaimana destinasi-destinasi yang lain di berbagai wilayah.', '', 1, 'location', 'cdn/2023/10/tourism-village-mlangi.jpg', 'Jl. Masjid Patok Negoro Mlangi, Mlangi, Nogotirto, Kec. Gamping, Kabupaten Sleman, Daerah Istimewa Y', '-7.761608', '110.3308855', 'Tourism Village Mlangi', '', 'Tourism Village Mlangi', 1, 0, '01:30:00', 5400, 4.8, 'D.I. Yogyakarta', 0, 0, 0),
(75, 'prambanan-temple-1', 1000, '2023-02-10 22:19:15', '2023-10-08 21:37:05', '<html>\r\n<head>\r\n	<title></title>\r\n</head>\r\n<body>\r\n<p>Candi Prambanan adalah bangunan candi bercorak agama Hindu terbesar di Indonesia yang dibangun pada abad ke-9 Masehi. Candi yang juga disebut sebagai Rara Jonggrang ini dipersembahkan untuk Trimurti, tiga dewa utama Hindu yaitu dewa Brahma sebagai dewa pencipta, dewa Wisnu sebagai dewa pemelihara, dan dewa Siwa sebagai dewa pemusnah. Berdasarkan prasasti Siwagrha nama asli kompleks candi ini adalah Siwagrha (bahasa Sanskerta yang bermakna &#39;Rumah Siwa&#39;), dan memang di garbagriha (ruang utama) candi ini bersemayam arca Siwa Mahadewa setinggi tiga meter, dikarenakan aliran Syaiwa yang mengutamakan pemujaan dewa Siwa di candi ini.<br />\r\nKompleks percandian Prambanan secara keseluruhan terletak di Daerah Istimewa Yogyakarta, tetapi pintu administrasinya terletak di Jawa Tengah. Hal ini yang membuat Candi Prambanan terletak di 2 tempat yakni di Desa Bokoharjo, Prambanan, Kabupaten Sleman, Daerah Istimewa Yogyakarta, dan di Tlogo, Prambanan, Kabupaten Klaten, Jawa Tengah, atau kurang lebih 17 kilometer timur laut dari Kota Jogja, 50 kilometer barat daya dari Kota Surakarta dan 120 kilometer selatan dari Kota Semarang, persis di perbatasan antara Daerah Istimewa Yogyakarta dan Jawa Tengah.<br />\r\nCandi ini adalah termasuk Situs Warisan Dunia UNESCO, candi Hindu terbesar di Indonesia, sekaligus salah satu candi terindah di Asia Tenggara. Arsitektur bangunan ini berbentuk tinggi dan ramping sesuai dengan arsitektur Hindu pada umumnya dengan candi Siwa sebagai candi utama memiliki ketinggian mencapai 47 meter menjulang di tengah kompleks gugusan candi-candi yang lebih kecil. Sebagai salah satu candi termegah di Asia Tenggara, candi Prambanan menjadi daya tarik kunjungan wisatawan dari seluruh dunia. Menurut prasasti Siwagrha, candi ini mulai dibangun pada sekitar tahun 850 masehi oleh Rakai Pikatan, dan terus dikembangkan dan diperluas oleh Balitung Maha Sambu, pada masa Kerajaan Medang Mataram.</p>\r\n</body>\r\n</html>\r\n', '', 'Prambanan Temple', '', 'Candi Prambanan dibangun pada abad ke-9. Menjulang setinggi 47 meter dengan ornamen yang mengagumkan, kecantikan candi Hindu ini tak tertandingi. Candi Prambanan terletak 17 km ke arah timur dari pusat Kota Jogja dan bisa dijangkau dengan bus Trans Jogja. Loket tiket reguler buka setiap hari pk 08:00 sampai pk 17:15, tetapi kita bisa masuk lebih awal dengan mengambil paket Pruputan (pk 06.30 - 08.00). Waktu terbaik untuk mengunjungi Candi Prambanan adalah pagi-pagi sekali, saat udara masih segar. Harga tiket masuk Candi Prambanan adalah Rp50.000 untuk dewasa, dan Rp25.000 untuk anak 3-10 tahun. Ada diskon 50% untuk rombongan pelajar/mahasiswa, minimal 20 orang.', '', 1, 'location', 'cdn/2023/10/10.jpg', 'Jl. Raya Solo - Yogyakarta No.16, Kranggan, Bokoharjo, Prambanan, Sleman Regency, Special Region of ', '-7.7520206', '110.49146739999999', 'Prambanan Temple', '', 'Prambanan Temple', 0, 50000, '02:00:00', 7200, 4.7, 'D.I. Yogyakarta', 0, 0, 0),
(76, 'klenteng-poncowinatan', 1000, '2023-02-10 22:19:15', '2023-10-09 21:00:54', '<html>\r\n<head>\r\n	<title></title>\r\n</head>\r\n<body>\r\n<p>Kelenteng Kwan Tee Kiong didirikan pada tahun 1879. Kelenteng yang dikenal dengan nama Kelenteng Poncowinatan ini didirikan di atas tanah hibah dari Sultan Hamengku Buwono VII yang diberikan kepada masyarakat Tionghoa. Untuk menghormati Keraton Yogyakarta, maka kelenteng ini dibangun menghadap ke selatan.</p>\r\n\r\n<p>Kelenteng berdenah persegi panjang. Dindingnya terbuat dari bata. Tiangnya dari kayu jati. Plafon dari papan kayu jati dan penutup atapnya genteng. Pada setiap sudut atap melengkung ke atas terdapat hiasan patung naga.</p>\r\n\r\n<p>Bagian dalam kelenteng terbagi menjadi beberapa ruangan. Antara lain ruangan suci utama sebagai pusatnya, yang dikelilingi ruang-ruang pemujaan dewa. Kemudian gudang dan ruang kamar penjaga kelenteng.</p>\r\n\r\n<p>Pada ruang suci utama terdapat patung&nbsp;Kwan Tie Koen&nbsp;(Dewa Keadilan), bedug, lonceng, dan alat perlengkapan ibadah lainnya.Di sebelah timur ruang suci utama ada ruang pemujaan yang berisi patung Fuk Ten Cen Sen (penunggu rumah). Di sebelah utara ruang suci utama (belakang) terdapat ruang pemujaan yang berisi patung&nbsp;Dewi Kwan Im&nbsp;(tengah), ruang pemujaan&nbsp;Sidharta Buddha Gautama&nbsp;(di kanan) dan ruang pemujaan&nbsp;Manjusri Bodhisatwa&nbsp;(di kiri) (Hariana, 1999).</p>\r\n\r\n<p>Kelenteng Poncowinatan dilengkapi fasilitas pendidikan. Di lingkungan kelenteng didirikan Sekolah Dasar Tionghoa modern bernama Sekolah Tiong Hoa Hak Tong pada 1907 oleh Perserikatan Orang Tionghoa yaitu Tiong Hoa Hwee Koan (THHK). Sekolah tersebut berada di sebelah barat kelenteng, sekarang digunakan untuk Sekolah Budya Wacana.</p>\r\n\r\n<p>Selain dilengkapi bangunan untuk kegiatan pembelajaran, di sekitar kelenteng juga terdapat lapangan terbuka untuk berlatih fisik, kungfu dan lain-lain. Fungsi tersebut merupakan manifestasi dari arti kata &rdquo;kelenteng&rdquo; itu sendiri. Istilah &rdquo;kelenteng&rdquo; berasal dari gabungan tiga kata yaitu &rdquo;Kauw&rdquo; (pendidikan/belajar), &rdquo;Lang&rdquo; (orang/manusia), dan &rdquo;Teng&rdquo; (tempat/bangunan). Jadi, &rdquo;Kauw Lang Teng&rdquo; bermakna tempat orang belajar.</p>\r\n\r\n<p>Kelenteng Poncowinatan digunakan sebagai tempat pemujaan Tri Dharma yaitu Buddha, Konghucu, dan Taoisme. Upacara keagaman di kelenteng ini biasanya dilaksanakan pada hari ulang tahun kelenteng pada tanggal 24 bulan ke-6 dan tahun baru imlek.</p>\r\n\r\n<p>Kelenteng Poncowinatan ditetapkan sebagai Cagar Budaya melalui Permenbudpar RI No. PM.07/PW.007/MKP/2010. Kelenteng ini beralamat di Jalan Poncowinatan No. 11 Yogyakarta.</p>\r\n</body>\r\n</html>\r\n', '', 'Klenteng Poncowinatan', '', 'Kelenteng Tjen Ling Kiong atau Zhen Ling Gong, disebut pula dengan nama Kelenteng Poncowinatan, adalah tempat ibadah agama Khonghucu yang berlokasi di Kota Yogyakarta. kelenteng ini terletak di wilayah Poncowinatan yang terkenal sebagai daerah Pecinan dan merupakan kelenteng tertua yang berada di Yogyakarta. Kongco yang dipuja di Kelenteng ini adalah Kwan Tie Koen.', '', 1, 'location', 'cdn/2023/10/klenteng-poncowinatan.jpg', 'Jl. Poncowinatan No.12-18, Gowongan, Kec. Jetis, Kota Yogyakarta, Daerah Istimewa Yogyakarta 55233, ', '-7.781956399999999', '110.3656838', 'Klenteng Poncowinatan', '', 'Klenteng Poncowinatan', 0, 0, '00:45:00', 2700, 4.5, 'D.I. Yogyakarta', 0, 0, 0),
(77, 'gedung-agung-yogyakarta-1', 1000, '2023-02-10 22:19:15', '2023-10-12 12:35:28', '<html>\r\n<head>\r\n	<title></title>\r\n</head>\r\n<body>\r\n<p>Istana Yogyakarta&nbsp;yang dikenal dengan nama&nbsp;Gedung Agung&nbsp;terletak di pusat keramaian kota, tepatnya di ujung selatan Jalan Ahmad Yani dahulu dikenal dengan Jalan Margomulyo. Kawasan istana terletak di&nbsp;Kelurahan Ngupasan,&nbsp;Kemantr&egrave;n Gondomanan,&nbsp;Kota Yogyakarta, dan berada pada ketinggian 120&nbsp;m&nbsp;dari permukaan laut. Kompleks istana ini menempati lahan seluas 43.585&nbsp;m&sup2;.</p>\r\n\r\n<p>Istana Yogyakarta atau Gedung Agung, sama halnya dengan istana Kepresidenan lainnya yaitu sebagai kantor dan kediaman resmi Presiden Republik Indonesia. Selain itu juga sebagai tempat menerima atau menginap tamu-tamu negara. Sejak&nbsp;17 Agustus&nbsp;1991, istana ini digunakan sebagai tempat memperingati Detik-detik Proklamasi Kemerdekaan untuk Daerah Istimewa Yogyakarta dan penyelenggaraan Parade Senja setiap tanggal 17 yang dimulai&nbsp;17 April&nbsp;1988.</p>\r\n\r\n<p>Istana Yogyakarta terdiri atas enam bangunan utama yaitu&nbsp;Gedung Agung&nbsp;(gedung utama),&nbsp;Wisma Negara,&nbsp;Wisma Indraphrasta,&nbsp;Wisma Sawojajar,&nbsp;Wisma Bumiretawu&nbsp;dan&nbsp;Wisma Saptapratala. Gedung utama yang selesai dibangun pada&nbsp;1869&nbsp;sampai sekarang bentuknya tidak mengalami perubahan. Ruangan utama yang disebut dengan Ruang Garuda berfungsi sebagai ruangan resmi untuk menyambut tamu negara atau tamu agung yang lain. Selain wisma-wisma tersebut sejak&nbsp;20 September&nbsp;1995&nbsp;komplek&nbsp;Seni Sono&nbsp;seluas 5.600&nbsp;m2&nbsp;yang terletak di sebelah selatan, yang semula milik Departemen Penerangan, menjadi bagian Istana Kepresidenan ini.</p>\r\n\r\n<p>Di depan gedung utama, di halaman istana, ada sebuah monumen batu andesit setinggi 3,5 meter yang disebut&nbsp;Dagoba, yang berasal dari&nbsp;Desa Cupuwatu, di dekat&nbsp;Candi Prambanan.</p>\r\n</body>\r\n</html>\r\n', '', 'Gedung Agung Yogyakarta', '', 'Istana Yogyakarta yang dikenal dengan nama Gedung Agung terletak di pusat keramaian kota. Istana Yogyakarta atau Gedung Agung, sama halnya dengan istana Kepresidenan lainnya yaitu sebagai kantor dan kediaman resmi Presiden Republik Indonesia. Selain itu juga sebagai tempat menerima atau menginap tamu-tamu negara.', '', 1, 'location', '', '59X7+WHC, Jalan Ahmad Yani, Ngupasan, Kec. Gondomanan, Kota Yogyakarta, Daerah Istimewa Yogyakarta 5', '-7.8001885', '110.36387699999999', 'Gedung Agung Yogyakarta', 'Gedung Agung Yogyakarta', 'Gedung Agung Yogyakarta', 0, 0, '01:00:00', 3600, 4.6, 'D.I. Yogyakarta', 0, 0, 0),
(78, 'affandi-museum', 1000, '2023-02-10 22:19:15', '2023-10-12 09:52:16', '<html>\r\n<head>\r\n	<title></title>\r\n</head>\r\n<body>\r\n<p>Museum Affandi&nbsp;merupakan salah satu&nbsp;museum seni&nbsp;di&nbsp;Daerah Istimewa Yogyakarta,&nbsp;Indonesia. Museum yang berada di tepi&nbsp;Sungai Gajah Wong&nbsp;ini menyimpan berbagai macam lukisan karya&nbsp;Affandi. Selain itu, museum ini juga menyimpan banyak benda peninggalan Affandi lainnya seperti mobil, sepeda&nbsp;onthel&nbsp;dan masih banyak lagi.</p>\r\n\r\n<p style=\"text-align: justify;\">Museum Affandi terletak di Jalan Laksda Adisucipto nomor 167 dan menempati lahan seluas 3.500 m2&nbsp;yang terdiri atas bangunan museum yang terdiri dari empat galeri beserta bangunan pelengkap seperti tempat pembelian tiket, dua studio, dan bangunan rumah tempat tinggal pelukis Affandi dan keluarganya. Rumah Affandi ini mempunyai atap berbentuk pelepah pisang, dan terdiri dari dua lantai dengan lantai bawah untuk&nbsp;ruang tamu&nbsp;dan garasi sedangkan lantai atas yang sebagai kamar pribadi Affandi.&nbsp;Sekarang rumah ini berfungsi menjadi Kafe Loteng yang dapat dikunjungi pengunjung.&nbsp;Pembangunannya dilakukan secara bertahap serta dirancang sendiri oleh Affandi.</p>\r\n\r\n<p>Selain 300 karya&nbsp;lukisan&nbsp;Affandi sendiri, dalam museum ini juga tersimpan lukisan dari para&nbsp;pelukis Indonesia&nbsp;lainnya, antara lain:&nbsp;Basuki Abdullah,&nbsp;Popo Iskandar,&nbsp;Sudjojono,&nbsp;Hendra Gunawan,&nbsp;Barli Sasmitawinata, dan&nbsp;Mochtar Apin.&nbsp;Selain itu terdapat&nbsp;patung&nbsp;karya Amrus Natalsya, dan&nbsp;cukil kayu&nbsp;poles karya keluarga Tjokot.</p>\r\n</body>\r\n</html>\r\n', '', 'Affandi Museum', '', 'Museum Affandi merupakan salah satu museum seni di Daerah Istimewa Yogyakarta, Indonesia. Museum yang berada di tepi Sungai Gajah Wong ini menyimpan berbagai macam lukisan karya Affandi. Selain itu, museum ini juga menyimpan banyak benda peninggalan Affandi lainnya seperti mobil, sepeda onthel dan masih banyak lagi. Selain 300 karya lukisan Affandi sendiri, dalam museum ini juga tersimpan lukisan dari para pelukis Indonesia lainnya, antara lain: Basuki Abdullah, Popo Iskandar, Sudjojono, Hendra Gunawan, Barli Sasmitawinata, dan Mochtar Apin. Selain itu terdapat patung karya Amrus Natalsya, dan cukil kayu poles karya keluarga Tjokot.', '', 1, 'location', 'cdn/2023/10/museum-affandi-jogja-sumber-ig-rinhastuti.jpg', 'Jl. Laksda Adisucipto No.167, Papringan, Caturtunggal, Kec. Depok, Kabupaten Sleman, Daerah Istimewa', '-7.782712999999999', '110.396397', 'Affandi Museum', 'Affandi Museum', 'Affandi Museum', 0, 25000, '02:00:00', 7200, 4.6, 'D.I. Yogyakarta', 0, 0, 0),
(79, 'hutan-pinus-mangunan-dlingo-1', 1000, '2023-02-10 22:19:15', '2023-10-09 01:13:28', '<html>\r\n<head>\r\n	<title></title>\r\n</head>\r\n<body>\r\n<p>Hutan Pinus Mangunan memang tempat paling pas untuk bersantai dan menenangkan diri dari penatnya rutinitas. Tempat wisata ini berlokasi di Desa Mangunan, Dlingo, Bantul, Yogyakarta. Akses menuju lokasi sudah sangat mudah karena jalanan sudah beraspal dan penerangan sudah cukup baik. Sebelum jadi destinasi wisata yang populer seperti sekarang, awalnya Hutan Pinus Mangunan adalah tanah yang tandus dan kering. Hingga lahan 500 Ha tersebut ditanamai aneka pepophonan seperti mahoni, akasia, merkusi, kayu putih, dan pinus. Pohon-pohon tersebut tumbuh subur dan dikembangkan jadi tempat wisata.<br />\r\n<br />\r\nKamu bisa kesini kapanpun karena memang tempat wisata ini dibuka setiap hari dan setiap waktu. Kamu bisa datang ketika pagi menyingsing menyambut udara pagi yang dingin dan segar, lengkap dengan embun yang bening. Atau bisa juga kamu datang ke sini ketika sore hari, menikmati suasana hutan yang syahdu dengan angin sepoi yang semilir membelai rambut. Dijamin kamu akan lupa dengan deadline tugas yang menumpuk atau tumpukan pekerjaan yang seakan tak ada jeda.<br />\r\n<br />\r\nDi Hutan Pinus Mangunan tersedia dua gardu pandang. Gardu pandang pertama tidak terlalu tinggi, kamu bisa melihat kawasan Hutan Pinus Mangunan dari atas. Sedangkan gardu pandang kedua, lokasinya lebih tinggi dan terdiri dari dua lantai. Dari gardu kedua ini kamu bisa melihat sensasi melihat pemandangan alam hutan pinus dan kawasan sekitarnya yang hijau dan indah. Di atas angin begitu kencang membuatmu semakin rileks.<br />\r\n<br />\r\n<strong>Tiket Masuk</strong><br />\r\nPemandangan indah di Hutan Pinus Mangunan bisa kamu nikmati cukup dengan membayar tiket parkir sebesar Rp 3000,- untuk motor dan Rp 10.000, &ndash; untuk mobil. Tempat wisata ini sudah memiliki fasilitas yang lengkap, area parkir yang luas, toilet, mushola, dan warung makanan. Lokasi ini juga sangat cocok untuk dijadikan area outbond dan kegiatan outing lainnya.<br />\r\n<br />\r\n<strong>Spot Foto Terbaik</strong><br />\r\nBuat kamu pecinta fotografi dijamin tempat wisata ini akan sangat memanjakan kamu. Hampir setiap sudut hutan pinus ini bisa dijadikan spot foto yang instagenic. Baik foto selfie ataupun foto berkonsep seperti pre wedding dan foto angkatan. Spot foto yang terkenal di sini antara lain panggung dan kursi kayu, spot segitiga akar, sarang burung, rumah pohon, spot tangan dewa, dan masih banyak lagi. Setelah lelah berkeliling dan hunting foto kamu bisa beristirahat di bangku-bangku kayu lucu yang disediakan.<br />\r\n&nbsp;</p>\r\n</body>\r\n</html>\r\n', '', 'Hutan Pinus Mangunan Dlingo', '', 'Hutan Pinus Mangunan Dlingo jadi salah satu lokasi yang sedang hits di Yogyakarta belakangan ini. Ini adalah hutan lindung yang dijadikan sebagai lokasi wisata bertemakan alam. Cocok sekali dikunjungi untuk menghilangkan penat. Di dalam hutan ini berisi jejeran pohon pinus yang menjulang tinggi. Pohon pinus ini yang menarik wisatawan untuk mengunjungi dan berfoto.', '', 1, 'location', 'cdn/2023/10/hutan-pinus-mangunan-dlingo.jpg', 'Sukorame, Mangunan, Kec. Dlingo, Kabupaten Bantul, Daerah Istimewa Yogyakarta 66783, Indonesia', '-7.9267837', '110.4319967', 'Hutan Pinus Mangunan Dlingo', '', 'Hutan Pinus Mangunan Dlingo', 0, 3000, '02:00:00', 7200, 4.6, 'D.I. Yogyakarta', 0, 0, 0),
(80, 'sindu-kusuma-edupark-ske-1', 1000, '2023-02-10 22:19:15', '2023-10-08 21:54:12', '<html>\r\n<head>\r\n	<title></title>\r\n</head>\r\n<body>\r\n<p>Sindu Kusuma Edupark (SKE) merupakan sebuah destinasi rekreasi yang terletak di Jogjakarta. Di tujuh hektar kawasan taman yang selesai dibangun tahun 2014 ini, terdapat bermacam-macam wahana, baik wahana bermain maupun wahana belajar yang bisa dinikmati oleh semua anggota keluarga.<br />\r\nWahana yang paling terkenal dari SKE adalah bianglalanya, yang merupakan sebuah wahana bermain sekaligus ikon SKE sendiri. Bila Singapore memiliki Flyer setinggi 165 meter, sementara Malaysia punya Eye setinggi 88 meter, dan di Thailand ada Asiatique setinggi 60 meter, Indonesia memiliki Cakra Manggilingan dengan tinggi 48 meter. Di tingkat Asia Tenggara, bianglala ini memang mesti berpuas diri duduk di peringkat keenam sebagai bianglala tertinggi, tetapi di tingkat nasional, ia duduk di peringkat pertama.<br />\r\nBerada di jantung Sindu Kusuma Edupark (SKE), Cakra yang terdiri dari 28 buah kapsul yang masing-masing dapat memuat empat orang termasuk ke dalam aspek bermain taman yang mengusung tagline &quot;The City of Fantasy, Wahana Wisata Keluarga&quot; itu. Daya tarik utama Cakra adalah persembahan bird eye view 360 derajat ketika kapsul yang kita tumpangi sudah berada di titik puncak.<br />\r\nDari atas, kita tidak hanya menyaksikan pemandangan seantero SKE, atau wilayah sekitar yang rimbun hijau, atau Kota Jogja dan gedung-gedungnya, tetapi juga bukit-bukit di kejauhan dan Gunung Merapi. Dan bila senja-lalu kemudian malam-tiba, pemandangan semakin elok saja. Tidak heran bila wahana yang sekali berotasi memakan waktu enam menit ini menjadi ikon SKE. Cakra Manggilingan patut dicoba bila kita sedang berkunjung ke SKE.<br />\r\nNamun, SKE tidak terbatas pada Cakra. Saat kami berkunjung, ada setidaknya 18 wahana bermain yang sedang beroperasi, baik yang sudah lama ada maupun yang baru ditambahkan, beberapa diantaranya House of Terror (Rumah Hantu), Area Ketangkasan, Bioskop 8D, Bioskop 4D, Montor Tumbur (Bumper Car), Sepeda Mabur (Flying Bicycle), Cangkir Mabur (Spinning Cup), Kursi Mabur (Flying Chair), Taman Lampu, dan Waterpark. Dan semua wahana di SKE ini sebetulnya patut dicoba, walaupun hanya sekali. Panggon Lunjak, misalnya. Di trampoline yang dilengkapi dengan mesin untuk membantu melontarkan pengunjung lebih tinggi ini, kita bisa melompat sesuka hati-bahkan sampai salto-salto-tanpa takut terpental keluar area. Wahana ini cukup menyenangkan, meskipun untuk alasan keselamatan, hanya mereka yang berberat badan maksimal 70 kg dapat mencobanya.<br />\r\nLalu, bioskop 4D dan 8D dengan pilihan-pilihan film yang cukup seru, mulai dari film kartun sampai film horror, juga siap menghibur kita. Yang pertama dinamai 4D Ride sebab selain gambar yang ditampilkan terlihat bervolume, juga karena kursi yang kita duduki bergerak mengikuti adegan di dalam layar dan ada efek hembusan angin, sehingga sensasi menonton terasa semakin nyata.<br />\r\nDi samping wahana bermain, SKE juga menawarkan wahana edukasi. Begitu memasuki gerbang sebenarnya kita sudah merasakan sisi edukasi taman yang satu pengembang dengan Kusuma Agrowisata di Batu ini. Di koridor yang menuntun masuk diletakkan panel-panel informatif mengenai fakta-fakta yang mungkin kita belum ketahui sebelumnya. Misalnya, dijelaskan mengenai tinggi bianglala terbesar yang ada di dunia dibandingkan dengan kebanggan SKE sendiri.<br />\r\nNamun wahana edukasi SKE yang sebenarnya ada di dalam taman dan formatnya serupa museum. Yang pertama ada Omah Batik yang menyambut kita pertama kali begitu keluar dari koridor masuk. Di dalam museum batik ini, kita bisa mempelajari berbagai macam motif batik sekaligus mempelajari cerita perjalanan batik dari dulu sampai booming seperti sekarang.</p>\r\n</body>\r\n</html>\r\n', '', 'Sindu Kusuma Edupark (SKE)', '', 'Sindu Kusuma Edupark (SKE) selaku Perusahaan yang bergerak di bidang Wisata Themepark dan Edukasi di Yogyakarta, yaitu tempat wahana rekreasi keluarga berbasis Budaya & Edukasi. Dengan mengandalkan konsep Edukasi dan mengusung nilai-nilai Adiluhung Budaya Jawa, SKE akan tampil sebagai wahana wisata keluarga yang mampu memberikan pengalaman dan kesan tersendiri bagi setiap pengunjungnya. Keistimewaan SKE terletak pada lokasinya yang berada di Kabupaten Sleman, berbatasan langsung dengan Kota Yogyakarta, tepatnya di Jalan Jambon, Sinduadi, Mlati, Sleman, D.I. Yogyakarta.', '', 1, 'location', 'cdn/2023/10/19.jpg', 'Jl. Jambon, Kragilan, Sinduadi, Mlati, Sleman Regency, Special Region of Yogyakarta 55284, Indonesia', '-7.7672973', '110.35424859999999', 'Sindu Kusuma Edupark (SKE)', '', 'Sindu Kusuma Edupark (SKE)', 0, 25000, '02:00:00', 7200, 4.2, 'D.I. Yogyakarta', 0, 0, 0);
INSERT INTO `posts` (`post_id`, `post_url`, `post_author`, `post_date`, `post_modified`, `post_content_id`, `post_content_en`, `post_title_id`, `post_title_en`, `post_excerpt_id`, `post_excerpt_en`, `post_status`, `post_type`, `post_img`, `post_address`, `post_lat`, `post_long`, `post_seo_title`, `post_seo_desc`, `post_seo_keyword`, `post_views`, `post_tarif`, `post_kunjungan`, `post_kunjungan_sec`, `post_rating`, `post_loc_name`, `post_rec`, `post_score`, `a`) VALUES
(81, '1-march-1949-general-offensive-monument-1', 1000, '2023-02-10 22:19:15', '2023-10-12 09:44:04', '<html>\r\n<head>\r\n	<title></title>\r\n</head>\r\n<body>\r\n<p style=\"text-align: justify;\">Monumen Serangan Umum 1 Maret 1949 merupakan monumen&nbsp;untuk memperingati perjuangan Tentara Nasional Indonesia (TNI) bersama rakyat pada tanggal bersejarah tersebut. Seperti dikutip dari Laman Museum Benteng Vredeburg, serangan umum 1 Maret 1949 merupakan sebuah respons atas Agresi Militer Belanda ke-II yang menjadikan Yogyakarta sebagai sasaran utamanya. Saat itu, Yogyakarta menjadi ibu kota Indonesia karena situasi di Jakarta tidak aman setelah proklamasi kemerdekaan Indonesia. Situasi Yogyakarta sebagai ibu kota negara saat itu sangat tidak kondusif. Keadaan tersebut diperparah propaganda Belanda di dunia luar bahwa tentara Indonesia sudah tidak ada. Sri Sultan Hamengku Buwono IX sebagai Raja Keraton Ngayogyakarta Hadiningrat mengirimkan surat kepada Letnan Jenderal Soedirman untuk meminta izin diadakannya serangan. Jenderal Sudirman menyetujuinya dan meminta Sri Sultan HB IX untuk berkoordinasi dengan Letkol Soeharto yang saat itu menjabat sebagai Komandan Brigade 10/Wehrkreise III.<br />\r\n<br />\r\nSetelah perencanaan yang matang, tanggal 1 Maret 1949, pagi hari, serangan secara besar-besaran yang serentak dilakukan di seluruh wilayah Yogyakarta dan sekitarnya dimulai, dengan fokus serangan adalah Ibukota Republik, Yogyakarta. Pagi hari sekitar pukul 06.00 WIB, sewaktu sirene dibunyikan serangan segera dilancarkan ke segala penjuru kota. Dalam penyerangan ini Letkol Soeharto langsung memimpin pasukan dari sektor barat sampai ke batas Malioboro. Sektor Timur dipimpin Ventje Sumual, sektor selatan dan timur dipimpim Mayor Sardjono, sektor utara oleh Mayor Kusno. Untuk sektor kota sendiri ditunjuk Letnan Amir Murtono dan Letnan Masduki sebagai pimpinan. TNI berhasil menduduki kota Yogyakarta selama 6 jam. Tepat pukul 12.00 siang, sebagaimana yang telah ditentukan semula, seluruh pasukkan TNI mundur.<br />\r\n<br />\r\nBerhasilnya Serangan Umum 1 Maret ini meskipun hanya mampu menguasai Yogyakarta selama enam jam telah membuktikan bahwa eksistensi tentara Indonesia masih ada. Situasi ini membawa dampak yang sangat besar bagi pihak Indonesia yang sedang bersidang di Dewan Keamanan Perserikatan Bangsa-Bangsa (PBB). Serangan ini sekaligus memperkuat posisi tawar Indonesia dalam perundingan di Dewan Keamanan PBB. Saat ini Monumen Serangan Umum 1 Maret ini merupakan salah satu landmark dan cagar budaya Kota Yogyakarta sebagai bangunan yang mengingatkan tentang sejarah perjuangan bangsa Indonesia melawan penjajah pada masa lalu. Meskipun peristiwa Serangan Umum 1 Maret telah lama berlalu, sejarah tetap mencatatnya sebagai peristiwa bersejarah bangsa Indonesia.</p>\r\n</body>\r\n</html>\r\n', '', '1 March 1949 General Offensive Monument', '', 'Monumen Serangan Umum 1 Maret 1949 merupakan monumen untuk memperingati perjuangan Tentara Nasional Indonesia (TNI) bersama rakyat pada tanggal bersejarah tersebut. Seperti dikutip dari Laman Museum Benteng Vredeburg, serangan umum 1 Maret 1949 merupakan sebuah respons atas Agresi Militer Belanda ke-II yang menjadikan Yogyakarta sebagai sasaran utamanya. Saat ini Monumen Serangan Umum 1 Maret ini merupakan salah satu landmark dan cagar budaya Kota Yogyakarta sebagai bangunan yang mengingatkan tentang sejarah perjuangan bangsa Indonesia melawan penjajah pada masa lalu. Meskipun peristiwa Serangan Umum 1 Maret telah lama berlalu, sejarah tetap mencatatnya sebagai peristiwa bersejarah bangsa Indonesia. ', '', 1, 'location', 'cdn/2023/10/monumen-satu-maret-2.jpg', 'Jl. Margo Mulyo No.6, Ngupasan, Gondomanan, Yogyakarta City, Special Region of Yogyakarta 55122, Ind', '-7.801012399999999', '110.36533759999999', '1 March 1949 General Offensive Monument', '1 March 1949 General Offensive Monument', '1 March 1949 General Offensive Monument', 1, 0, '00:45:00', 2700, 4.6, 'D.I. Yogyakarta', 0, 0, 0),
(82, 'museum-of-dewantara-kirti-griya', 1000, '2023-02-10 22:19:15', '2023-10-08 22:33:40', '<html>\r\n<head>\r\n	<title></title>\r\n</head>\r\n<body>\r\n<p>Berikut beberapa koleksi yang disimpan di Museum Dirgantara: Pesawat Ki-43 buatan Jepang Pesawat PBY-5A (Catalina). Replika pesawat WEL-I RI-X (pesawat pertama hasil produksi Indonesia) Pesawat A6M5 Zero Sen buatan Jepang. Pesawat pembom B-25 Mitchell, B-26 Invader, TU-16 Badger. Helikopter Hillier 360 buatan AS. Pesawat P-51 Mustang buatan AS. Pesawat KY51 Cureng buatan Jepang. Replika pesawat Glider Kampret buatan Indonesia. Pesawat TS-8 Dies buatan AS. Pesawat Lavochkin La-11, Mig-15, MiG-17 dan MiG-21 buatan Russia. Rudal SA-75. Tiket Masuk dan Jam Buka Harga tiket masuk Museum Dirgantara dibanderol sebesar Rp 6.000, dan dapat dikunjungi setiap hari. Jam buka Museum Dirgantara yaitu pukul 08.00 sampai dengan 16.00 WIB, setiap hari Senin-Minggu. Ada beberapa syarat berkunjung ke Museum Dirgantara, antara lain: Anak-anak harus didampingi orang tua Wajib memindai Aplikasi PeduliLindungi Wajib menggunakan masker Wajib menggunakan sarung tangan saat melintasi pos jaga Mematuhi protokol kesehatan</p>\r\n</body>\r\n</html>\r\n', '', 'Museum of Dewantara Kirti Griya', '', 'Koleksi di Museum Dirgantara berisi benda-benda bersejarah yang berkaitan dengan Angkatan Udara Indonesia. Selain itu, museum ini juga menyimpan sejumlah foto tokoh-tokoh sejarah Angkatan Udara Indonesia, serta diorama peristiwa penting di masa lalu. Sejumlah pesawat tempur dan replika yang ada di museum ini kebanyakan berasal dari masa Perang Dunia II dan Revolusi Kemerdekaan Indonesia.', '', 1, 'location', 'cdn/2023/10/museum-ki-hajar-dewantara-yogyakarta.jpg', 'Jl. Taman Siswa No.31, Wirogunan, Mergangsan, Yogyakarta City, Special Region of Yogyakarta 55151, I', '-7.8054438', '110.3784719', 'Museum of Dewantara Kirti Griya', '', 'Museum of Dewantara Kirti Griya', 0, 5000, '01:00:00', 3600, 4.6, 'D.I. Yogyakarta', 0, 0, 0),
(83, 'taman-pelangi-jogja-1', 1000, '2023-02-10 22:19:15', '2023-10-09 18:47:58', '<html>\r\n<head>\r\n	<title></title>\r\n</head>\r\n<body>\r\n<p>Taman Pelangi, begitulah nama untuk taman yang ada di pelataran Monumen Jogja Kembali ini. Didesain mengelilingi taman, bermacam bentuk dan warna lampion menghiasi pelataran. Ada dua sisi pintu masuk, barat dan timur. disarankan masuklah melalui pintu timur karena dari situ kita akan langsung disambut lampion besar berbentuk pelangi yang sekaligus menjadi pintu gerbang menuju negeri lampion. Memasuki taman, kita akan melewati sebuah rute yang dipenuhi lampion aneka bentuk dan warna mulai dari flora, fauna, tokoh-tokoh kartun Jepang dan Disney, bahkan wajah-wajah para pemimpin republik ini, yang juga terbuat dari lampion. Penataannya pun bervariasi, ada yang seperti ditanam di dalam tanah, menempel di dinding, bergantungan, atau berbaris seperti prajurit berjajar rapi. Sambil menikmati malam yang penuh warna, kita juga bisa mencoba bemacam wahana mulai dari trampolin, becak mini, perahu dayung, bola air, speed boat, bom bom car, dan lain sebagainya. Dilihat dari atas, komplek Monumen Jogja Kembali ini tampak seperti mandala dengan 4 bagian kolam yang mengelilinginya. Nah, di kolam-kolam inilah kita bisa menikmati wahana air yang tersedia. Ingin yang lebih menegangkan? Masuk saja ke Puri Hantu. Entah apa di dalamnya karena kami tak cukup nyali untuk memasukinya. Bila malas berkeliling jalan kaki, tersedia juga kereta safari yang akan mengantar kita menjelajah seluruh rute hingga akhir.</p>\r\n\r\n<p>Taman Pelangi Monjali boleh dibilang tempat rekreasi yang cukup lengkap. Selain menawarkan romantisme malam bertabur lampion warna-warni dan bermacam wahana permainan, di sini juga ada food court yang bisa menjadi tempat melepas lelah sambil mengisi perut.</p>\r\n</body>\r\n</html>\r\n', '', 'Taman Pelangi Jogja', '', 'Kata orang kita harus menunggu hujan untuk bisa melihat pelangi, dan itu pun hanya di siang hari. Tapi di taman ini kita tak perlu menunggu hujan apalagi matahari, karena pelangi di sini akan terus ada setiap hari bahkan setelah mentari terbenam. Ya, pelangi ini memang bukan pelangi biasa karena diwujudkan dalam bentuk lampion.', '', 1, 'location', 'cdn/2023/10/taman-pelangi.jpg', 'Jl. Ring Road Utara, Jongkang, Sariharjo, Ngaglik, Sleman Regency, Special Region of Yogyakarta 5528', '-7.7503027', '110.36949879999999', 'Taman Pelangi Jogja', '', 'Taman Pelangi Jogja', 0, 20000, '01:00:00', 3600, 4.3, 'D.I. Yogyakarta', 0, 0, 0),
(84, 'sewu-temple-1', 1000, '2023-02-10 22:19:15', '2023-10-08 21:52:49', '<html>\r\n<head>\r\n	<title></title>\r\n</head>\r\n<body>\r\n<p>Candi Sewu terletak di Kompleks Candi Prambanan, tepatnya di Jalan Raya Solo KM. 16 Klurakbaru, Tlogo, Kalasan, Sleman, Daerah Istimewa Yogyakarta. Candi Sewu berada 800 meter di utara Candi Prambanan. Tidak ada salahnya jika berkunjung ke Candi Prambanan, juga melihat keelokkan Candi Sewu.<br />\r\nCandi ini dikenal dengan nama Candi Sewu. Kata &lsquo;sewu&rsquo; artinya seribu dalam bahasa Jawa. Penamaan candi ini berkaitan erat dengan legenda Roro Jonggrang dan Bandung Bondowoso. Dimana untuk meminang Roro Jonggrang, Bandung Bondowoso harus membuat 1000 candi dalam semalam. Namun berdasarkan prasasti yang ditemukan, nama asli candi ini adalah Prasada Vajrasana Manjusrigrha.<br />\r\nCandi Sewu didirikan pada abad ke-8, pada masa dinasti Syailendra. Pembangunan Candi Sewu dimulai oleh Rakai Panangkaran dari kerajaan Mataram Kuno, yang kemudian dilanjutkan oleh Rakai Pikatan dari dinasti Sanjaya. Di mana Rakai Pikatan ini menikah dengan salah satu puteri dari Dinasti Syailendra. Candi Sewu kemudian diselesaikan pada masa dinasti Sanjaya.<br />\r\nCandi Sewu memiliki corak Buddha. Oleh sebab itu, pada masa Dinasti Syailendra, Candi Sewu menjadi pusat ibadah umat Buddha. Berbeda dengan Candi Prambanan yang memilliki corak Hindhu. Walau begitu, kedua candi yang bersandingan ini menunjukkan bahwa pada zaman dahulu, keharmonisan tercipta antar kedua penganut agama tersebut.<br />\r\nKompleks Candi Sewu memiliki panjang 185 meter dari sisi utara ke sisi selatan dan lebar 165 meter dari sisi timur ke sisi barat. Candi Sewu memiliki pintu masuk pada masing-masing penjuru mata angin, yaitu utara, selatan, barat dan timur. Namun, tampaknya pintu utama berada di sisi timur. Pada tiap pintu masuk, dijaga oleh arca raksasa yang bernama Drawapala. Arca ini berdiri kokoh dengan tinggi mencapai 2 meter dan saling berhadapan. Bangunan Candi Sewu seluruhnya terbuat dari batu andesit.<br />\r\nWalaupun bernama Candi Sewu, aslinya hanya ada 249 candi di sini. Candi Sewu memiliki candi utama yang dikelilingi candi-candi kecil. Candi utama ini memiliki diameter 29 meter dan tinggi 30 meter yang terletak di tengah-tengah. Sedangkan candi-candi kecil yang mengelilingi candi utama, dinamakan Candi Perwara dan Candi Penjuru. Kedua jenis candi ini berada di pelataran luar Candi Utama. Namun sayangnya, baik Candi Perwara maupun Candi Penjuru, banyak yang tidak utuh atau berupa bongkahan.<br />\r\nBanyak aktivitas yang bisa dilakukan di Candi Sewu. Pengunjung bisa berkeliling sambil melihat-lihat dan memotret candi di Candi Sewu. Atau pengunjung bisa menyewa sepeda dan berkeliling di kawasan Candi Sewu hingga kawasan Candi Prambanan. Adapula Museum Candi Sewu sebagai wisata edukasi. Di museum ini, pengunjung akan mendapatkan pengetahuan lebih tentang Candi Sewu, pemugaran candi-candi tersebut, hingga pemutaran film sejarah.<br />\r\nUntuk tiket masuk Candi Sewu dijadikan satu dengan kawasan Candi Prambanan. Satu tiket dewasa dibanderol Rp40.000 dan satu tiket anak-anak dibanderol Rp20.000. Jam buka Candi Sewu mengikuti jam buka kawasan Candi Prambanan, yaitu pukul 08.00 hingga 17.00. Saat akhir pekan, kawasan candi bisa jadi sangat ramai oleh wisatawan. Lebih baik datang saat hari biasa atau datang lebih awal ya! Siapkan pula topi atau payung, karena kawasan candi ini cukup panas di siang hari.</p>\r\n</body>\r\n</html>\r\n', '', 'Sewu Temple', '', 'Candi Sewu adalah candi Buddha yang dibangun pada abad ke-8 Masehi yang berjarak sekitar delapan ratus meter di sebelah utara Candi Prambanan. Candi Sewu merupakan kompleks candi Buddha terbesar kedua setelah Candi Borobudur di Jawa Tengah. Dikenal dengan nama asli Manjusri grha (Rumah Manjusri), Candi Sewu berusia lebih tua daripada Candi Borobudur dan Prambanan. Meskipun aslinya memiliki 249 candi, oleh masyarakat setempat candi ini dinamakan \"Sewu\" yang berarti seribu dalam bahasa Jawa. Penamaan ini berdasarkan kisah legenda Loro Jonggrang. Secara administratif, kompleks Candi Sewu terletak di Dukuh Bener, Desa Bugisan, Kecamatan Prambanan, Kabupaten Klaten, Provinsi Jawa Tengah.', '', 1, 'location', 'cdn/2023/10/18.jpg', 'Jl. Raya Solo - Yogyakarta No.KM.16, Bugisan, Prambanan, Sleman Regency, Special Region of Yogyakart', '-7.7439217', '110.4929095', 'Sewu Temple', '', 'Sewu Temple', 0, 20000, '01:30:00', 5400, 4.6, 'D.I. Yogyakarta', 0, 0, 0),
(85, 'xt-square-1', 1000, '2023-02-10 22:19:15', '2023-10-09 20:12:15', '<html>\r\n<head>\r\n	<title></title>\r\n</head>\r\n<body>\r\n<p>XT Square (XT berasal dari kata Eks Terminal) merupakan direktori Pasar Seni dan Kerajinan Yogyakarta (PSKY) yang berada di kawasan Umbulharjo Yogyakarta. Mantan Wali Kota Yogyakarta, Herry Zudianto, kala itu mengungkapkan bahwa Pemkot telah membangun pusat perbelanjaan yang dikelola profesional serta modern namun terjangkau untuk UKM dan UMKM.</p>\r\n\r\n<p>XT Square terdiri atas 3 zona utama, yaitu zona kerajinan (1 &amp; 2), zona nusantara dan zona kuliner.</p>\r\n\r\n<ol>\r\n	<li>Zona Kerajinan<br />\r\n	Wahana representasi seni kerajinan dari Kota Yogyakarta dan wilayah sekitarnya. Zona Kerajinan meliputi 264 kios terwadahi dalam bangunan yang dirancang secara unik sebagai wajah kawasan XT-Square. Bangunan terdiri atas dua unit yaitu unit Kerajinan - 1 yang mewadahi 200 kios , dan unit Kerajinan -2 yang mewadahi 64 kios.</li>\r\n	<li>Zona Nusantara<br />\r\n	Merupakan wahana representasi dari seni kerajinan dari seluruh nusantara. Zona ini terdiri dari 20 buah kios toko dengan fasilitas premium. Produk kerajinan ini berasal dari binaan pemerintah daerah yang berkualitas unggul, sehingga memiliki daya tarik dan keunikan tersendiri. Pada zona ini dilengkapi dengan area atrium dengan luas 16 x 25 m yang selain sebagai ruang pameran/expo, juga sebagai tempat demo pembuatan kerajinan. Pengunjung XT Square berasal dari semua kalangan, diharapkan dapat mendapatkan hasil seni kerajinan nusantara dengan nyaman dan buka hingga malam hari.</li>\r\n	<li>Zona Kuliner<br />\r\n	Tempat ini merupakan daya tarik dikawasan XT-Square. Zona ini meliputi 13 food stall yang berukuran standar maupun besar, dining area mampu menampung hingga 350 orang. Terdapat panggung pertunjukan untuk memberikan wahana ekspresi seni bagi seniman Yogyakarta maupun nasional. Bangunan zona kuliner dirancang untuk menjadi ikon kawasan.</li>\r\n</ol>\r\n</body>\r\n</html>\r\n', '', 'XT Square', '', 'Kawasan wisata ini memiliki keunikan tersendiri yaitu menyatukan tiga kebutuhan wisata masyarakat dalam satu tempat.Terdapat tiga zona wisata di XT Square: zona kerajinan, zona kuliner dan zona nusantara. Di zona kuliner Anda bisa menemukan berbagai kios yang menjual kerajinan khas Jogja. Zona kuliner merupakan wilayah favorit para pengunjung. Terdapat berbagai kios yang menjual makanan khas Jogja. Menikmati kuliner yang tentunya menggugah selera dengan harga yang pastinya murah meriah.', '', 1, 'location', 'cdn/2023/10/xt-square.jpg', 'Jl. Veteran No.150-151, Pandeyan, Umbulharjo, Yogyakarta City, Special Region of Yogyakarta 55161, I', '-7.816705499999999', '110.3862889', 'XT Square', '', 'XT Square', 0, 15000, '01:00:00', 3600, 4.4, 'D.I. Yogyakarta', 0, 0, 0),
(86, 'mandira-baruga', 1000, '2023-02-10 22:19:15', '2023-10-08 22:22:08', '<html>\r\n<head>\r\n	<title></title>\r\n</head>\r\n<body>\r\n<p>Pertunjukan Ramayana Ballet Purawisata telah ditampilkan full story sejak tahun 1976. Kamu akan menyaksikan Ramayana Ballet yang dipentaskan di dalam amphitheater dengan kapasitas 600 kursi. Konsep semi terbuka dari amphitheater ini memberikan kenyamanan bagi kamu yang akan menyaksikan pertunjukan Ramayana Ballet. Selain menyaksikan Ramayana Ballet, pengelola juga menawarkan paket makan malam istimewa di restoran yang menggabungkan suasana taman indah dengan arsitektur Jawa yang megah.</p>\r\n</body>\r\n</html>\r\n', '', 'Mandira Baruga', '', 'Mandira Baruga Yogyakarta atau dahulu dikenal sebagai Purawisata merupakan Jogja Integrated Destination yang dapat ditemukan di tengah Kota Yogyakarta dengan area seluas 3,5 hektar. Daya tarik dari kawasan wisata ini adalah pertunjukan Ramayana Ballet Purawisata. Pertunjukan yang mengisahkan tentang cinta sejati Rama dan Shinta tersebut merupakan kombinasi menakjubkan dari penari yang telah berdedikasi selama puluhan tahun, kostum yang indah serta alunan musik gamelan yang mengiringi menjadi satu dalam panggung.', '', 1, 'location', 'cdn/2023/10/mandira.jpg', 'Jl. Brigjen Katamso Jl. Ireda, Keparakan, Mergangsan, Yogyakarta City, Special Region of Yogyakarta ', '-7.808978799999999', '110.3707148', 'Mandira Baruga', '', 'Mandira Baruga', 0, 0, '01:00:00', 3600, 4.4, 'D.I. Yogyakarta', 0, 0, 0),
(87, 'sasana-wiratama-monument-museum-of-prince-diponegoro-1', 1000, '2023-02-10 22:19:15', '2023-10-08 21:43:10', '<html>\r\n<head>\r\n	<title></title>\r\n</head>\r\n<body>\r\n<p>Terletak sekitar 4 kilometer dari pusat kota Jogja, tanah seluas 2,5 hektar yang awalnya dikelola oleh Dinas Pariwisata dan Kebudayaan, diserahkan oleh ahli waris Pangeran Diponegoro, Raden Ayu Kanjangteng Diponegoro, untuk dijadikan Monumen setelah menandatangani surat penyerahan bersama Nyi Hadjar Dewantara dan Kanjeng Raden Tumenggung Purejodiningrat. Di atas tanah yang kini menjadi milik Kraton Yogyakarta itu mulai pertengahan tahun 1968 hingga 19 agustus 1969 dibangun sebuah monumen pada bangunan pringgitan yang menyatu dengan pendopo tepat di tengah komplek yang diprakarsai oleh Mayjen Surono yang saat itu menjabat Panglima Kodam (PANGDAM) serta diresmikan oleh Presiden Suharto. Tempat ini kemudian dinamakan Sasana Wiratama yang artinya tempat prajurit.<br />\r\nDi depan bangunan yang terletak di jalan H.O.S Cokroaminoto di Desa Tegalrejo, terdapat patung Letjen Urip Soemohardjo yang bertuliskan &quot;Orde. Contre-Ordre. Desordre!&quot; pada sisi timur serta Panglima Besar Jenderal Sudirman bertuliskan &quot;Jangan Lengah&quot; di sisi barat. Patung ini hanya perlambang sebagai suatu tempat untuk mengenang perjuangan Bangsa Indonesia mencapai kemerdekaan. Setelah melewati gerbang terdapat sebuah dinding setinggi dua setengah meter lebih berbentuk seperti kubah mesjid di bagian atas bergambar sesosok raksasa melawan seekor naga. &quot;Gambar tersebut bermakna Butho Mekso Basuki ning Bawono yang merupakan Suryo Sengkolo Memet, sengkalan yang memakai gambar&quot; tutur Pak Budiman pada YogYES. Setiap Sengkalan yang telah diketahui artinya dibaca secara terbalik. Sengkalan yang berarti 5281 ini mempunyai makna 1825 sebagai tanda pecahnya perang Pangeran Diponegoro.<br />\r\nKoleksi Museum Diponegoro berjumlah 100 buah, yang terdiri dari berbagai senjata asli laskar Diponegoro mulai dari senjata perang, koin, batu akik hingga alat rumah tangga. Berbagai senjata seperti tombak, keris, pedang, panah, &quot;bandil&quot; (semacam martil yang terbuat dari besi), &quot;patrem&quot; (senjata prajurit perempuan), hingga &quot;candrasa&quot; (senjata tajam yang bentuknya mirip tusuk konde) yang biasa digunakan &quot;telik sandi&quot; (mata-mata) perempuan. Sedangkan sejumlah alat rumah tangga buatan tahun 1700-an yang terbuat dari kuningan terdiri dari tempat sirih dan &quot;kecohan&quot;-nya (tempat mebuang ludah), tempat &quot;canting&quot; (alat untuk membatik), teko &quot;bingsing&quot;, bokor hingga berbagai bentuk &quot;kacip&quot; (alat membelah pinang untuk makan sirih).<br />\r\nDi museum ini juga tersimpan dua senjata keramat, yaitu sebuah keris dengan lekukan 21 bernama Kyai Omyang, buatan seornag empu yang hidup pada masa Kerajaan Majapahit dan pedang yang berasal dari Kerajaan Demak. Kedua senjata tersebut dipercaya dapat menolak bala.</p>\r\n\r\n<p>Selain itu juga terdapat sebuah patung Ganesha berukuran kecil, tali Kuda untuk menarik kereta kuda pemberian HB VIII, sepasang patung Loro Blonyo serta sepasang lampu hias. Di dalam pendopo bisa dilihat seperangkat alat gamelan milik HB II buatan tahun 1752 berupa ketipung (gendang kecil) dan wilahan boning penembung yang terbuat dari kayu dan perunggu berwarna merah dan kuning. Seluruh &quot;wilahan&quot; atau besinya masih asli, hanya kayu gamelan saja yang sudah diganti karena lapuk termakan usia. Juga terdapat sepasang meriam di depan serta satu meriam di sebelah timur pendopo.<br />\r\nSelain tembok jebol, Padasan dan Batu Comboran, peninggalan pangeran lainnya terdapat di Magelang (Kitab Al Qur&#39;an, Cangkir dan Teko, Jubah Pangeran serta Empat Kursi Satu Meja), di Museum Satria Mandala Jakarta (Pelana Kuda dan Tombak) serta sebuah keris milik Pangeran yang belum dikembalikan dan masih disimpan di Belanda.</p>\r\n</body>\r\n</html>\r\n', '', 'Sasana Wiratama Monument Museum of Prince Diponegoro', '', 'Pangeran Diponegoro Monumen Sasana Wiratama Museum adalah museum khusus dengan koleksi berupa peninggalan-peninggalan Pangeran Diponegoro. Pengelolaannya dilakukan oleh Yayasan Sasana Wiratama.', '', 1, 'location', 'cdn/2023/10/14.jpg', 'Jl. HOS Cokroaminoto TR-III/430, Tegalrejo, Tegalrejo, Kec. Tegalrejo, Kota Yogyakarta, Daerah Istim', '-7.7865891', '110.35144729999999', 'Sasana Wiratama Monument Museum of Prince Diponegoro', '', 'Sasana Wiratama Monument Museum of Prince Diponegoro', 0, 0, '00:45:00', 2700, 4.4, 'D.I. Yogyakarta', 0, 0, 0),
(88, 'jogokariyan-mosque', 1000, '2023-02-10 22:19:15', '2023-10-09 01:21:31', '<html>\r\n<head>\r\n	<title></title>\r\n</head>\r\n<body>\r\n<p>Masjid Jogokariyan terletak di Jalan Jogokaryan, No. 36, Mantrijeron, Kota Yogyakarta, Daerah Istimewa Yogyakarta, DIY. Masjid ini merupakan salah satu masjid yang ramai dikunjungi untuk melakukan sholat berjamaah ketika subuh. Bagaimana latar belakang dari Masjid Jogokariyan?<br />\r\n<br />\r\nMasjid ini berdiri sejak Agustus 1967 yang telah diresmikan oleh ketua Pimpinan Daerah Muhammadiyah (PDM) Kota Yogyakarta. Tanah seluas 600m2 dibeli oleh masyarakat atas bantuan pengusaha batik yang tergabung dalam Koperasi Batik Karang Tunggal dan Koperasi Tenun Tri Jaya.<br />\r\n<br />\r\nIde dalam pembangunan Masjid Jogokariyan berawal dari seorang pengusaha batik asal Karangkajen bernama H. Jazuli yang kebetulan memiliki rumah di kampung Jogokariyan. Kemudian, dengan niatnya yang ingin membangun masjid, disampaikanlah kepada tokoh masyarakat setempat, seperti Bapak Zarkoni, Bapak Abdul Manan, H. Amin Said (satu-satunya warga yang sudah menjalankan ibadah haji pada tahu 1957 di tempat itu), Bapak Hadits Hadi Sutarno, KRT Widyodiningrat, Ibu Margoni, dan beberapa tokoh yang lain.<br />\r\n<br />\r\nMasjid ini memiliki keunikan yaitu tidak membuang unsur budaya setempat dalam pembangunan masjidnya. Hal tersebut dapat dilihat pada logo masjidnya yang menggunakan tiga bahasa, yaitu Bahasa Arab, indonesia, dan Jawa.<br />\r\n<br />\r\nPada tahun 2016, Kementeian Agama Republik Indonesia Masjid Jogokariyan ditetapkan sebagai salah satu masjid percontohan dalam bidang pengelolaan masjid (idarah). Ustaz H. Muhammad Jazir ASP menjelaskan bahwa dalam penetapan Masjid Jogokariyan sebagai masjid percontohan telah melalui beberapa seleksi. Mulai dari tingkat kecamatan, kota, provinsi, dan tingkat nasional.<br />\r\n<br />\r\nMasjid ini memiliki keunikan yaitu tidak membuang unsur budaya setempat dalam pembangunan masjidnya. Hal tersebut dapat dilihat pada logo masjidnya yang menggunakan tiga bahasa, yaitu Bahasa Arab, indonesia, dan Jawa.</p>\r\n</body>\r\n</html>\r\n', '', 'Jogokariyan Mosque', '', 'Masjid Jogokariyan merupakan sebuah masjid yang terletak di Kampus Jogokariyan, berlokasi di Jalan Jogokariyan No. 36, Kecamatan Mantirjeron, Kota Yogyakarta. Masjid ini milai dibangun pertama kali pada 20 September 1965.  Masjid Jogokariyan memmiliki jangkauan syiar yang terdiri atas 4 RW (RW 9-12) dan 18 RT (30-47).', '', 1, 'location', 'cdn/2023/10/jogokariyan-mosque.jpg', 'Jl. Jogokaryan No.36, Mantrijeron, Yogyakarta City, Special Region of Yogyakarta 55143, Indonesia', '-7.824260799999999', '110.3644095', 'Jogokariyan Mosque', '', 'Jogokariyan Mosque', 1, 0, '01:00:00', 3600, 4.8, 'D.I. Yogyakarta', 0, 0, 0),
(89, 'soko-tunggal-mosque', 1000, '2023-02-10 22:19:15', '2023-10-08 21:58:18', '<html>\r\n<head>\r\n	<title></title>\r\n</head>\r\n<body>\r\n<p>Berkunjung ke objek wisata Tamansari Kelurahan Patehan, Kemantren Kraton pasti akan tertuju pada salah satu bangunan masjid di depan pintu masuk. Sebuah masjid dengan arsitektur unik dan menarik milik Kraton Yogyakarta.&nbsp;<br />\r\nDisebut Soko Tunggal karena hanya ada satu tiang penyangga di masjid tesebut padahal dalam bangunan tradisional Jawa biasanya terdapat empat tiang penyangga. Kondisi itu menjadikan masjid Soko Tunggal menjadi unik dan tiada duanya. Masjid Soko Tunggal dibangun atas inisiatif warga sekitar diatas tanah wakaf Sri Sultan Hamengku Buwana IX dan pembangunannya dibantu Presiden Suharto. Selesai pembangunannya pada Jumat Pon tanggal 21 Rajab tahun Be/1392 H &nbsp;yang ditandai dengan candra sengkala &ldquo;Hanembah Trus Gunaning Janma&rdquo; dan suryo sengkolo &quot;Nayana Resi Anggatra Gusti&quot; (1 September 1972 M).<br />\r\nMasjid Soko Tunggal juga dihiasi dengan aneka ukiran seperti Praba yang berarti bumi atau wibawa, Saton yang berarti sawiji, Sorot yang berarti sinar cahaya matahari, ukiran Tlancap yang berarti tabah, Ceplok-ceplok yang berarti pemberantas angkara murka, Mirong yang berarti nisan dan dimaknai smua orang kelak akan meninggal dunia. Tetesan embun diantara daun dan bunga yang terdapat di balok ileng berarti siapa yang salat di masjid akan mendapat anugerah Alloh SWT.<br />\r\nSedangkan dari aspek konstruksi bangunan juga memiliki makna filosofi yang dalam seperti bagian yang berbentuk bahu dayung yang dimaknai bahwa orang yang salat di masjid ini akan menjadi orang yang kuat menghadapi godaan iblis yang datang dari empat penjuru dan lima pancer. Sunduk berarti menjalar dalam mencapai tujuan, Santen berarti kejujuran, Uleng berarti wibawa, Singup artimya keramat, Bandoga tempat harta karun, Tawonan berarti gana, manis.<br />\r\nDemikian juga dengan rangka-rangkanya juga memiliki makna misalnya, Saka Brunjung dilambangkan sebagai upaya mencapai keluhuran wibawa melalui lambang tawonan, Dudur merupakan lambang cita-cita kesempurnaan hidup &nbsp;melalui unsir Bandoga dan Balok atau Soko bindi lambang cita-cita kesempurnaan hidup melalui lambang gonjo.</p>\r\n</body>\r\n</html>\r\n', '', 'Soko Tunggal Mosque', '', 'Masjid Saka Tunggal adalah sebuah masjid yang terletak di kawasan Tamansari, Kelurahan Patehan Kecamatan Kraton, Kota Yogyakarta. Berada di kawasan Njeron Beteng Kraton Yogyakarta, masjid ini berada tepat di depan pintu masuk objek wisata Tamansari. Disebut Soko Tunggal karena hanya ada satu tiang penyangga di masjid tesebut padahal dalam bangunan tradisional Jawa biasanya terdapat empat tiang penyangga. Kondisi itu menjadikan masjid Soko Tunggal menjadi unik dan tiada duanya.', '', 1, 'location', 'cdn/2023/10/21.jpg', 'Jl. Taman 1 No.318, Patehan, Kraton, Yogyakarta City, Special Region of Yogyakarta 55133, Indonesia', '-7.810374599999999', '110.3606882', 'Soko Tunggal Mosque', '', 'Soko Tunggal Mosque', 0, 0, '01:30:00', 5400, 4.8, 'D.I. Yogyakarta', 0, 0, 0),
(90, 'maritime-museum-jogja', 1000, '2023-02-10 22:19:15', '2023-10-08 22:25:01', '<html>\r\n<head>\r\n	<title></title>\r\n</head>\r\n<body>\r\n<p>Kehadiran museum bertema maritim di tengah persoalan yang sedang dihadapi bangsa Indonesia &nbsp;pudarnya budaya dan pola pikir maritim &nbsp;sangat relevan. Budaya maritim yang begitu kaya membutuhkan ruang untuk terus lestari dan berkembang. Kekayaan dan keberagaman budaya maritim akan hilang apabila tidak dikomunikasikan kepada khalayak dan diberi ruang untuk terus hidup. Terlebih lagi, di tengah dinamika sosial dan budaya yang berkembang begitu cepat, museum bertema maritim dapat menjadi media alternatif pendidikan non-formal yang berfungsi untuk merekonstruksi pola pikir maritim dan wawasan Nusantara. Hal itu ditegaskan oleh Sutan Takdir Alisjahbana dalam tulisannya yang mengatakan bahwa museum sebagai alat pendidikan zaman modern akan senantiasa menyesuaikan dengan perkembangan dunia modern itu sendiri.[3] Sama seperti museum-museum pada umumnya, museum bertema maritim di Indonesia juga memiliki tanggung jawab dan fungsi untuk melestarikan, membina, sekaligus mengembangkan budaya maritim baik yang berwujud maupun yang tidak berwujud. Melalui pesan-pesan yang dirangkai lewat display dan ruang pameran, museum bertemakan maritim di Indonesia berfungsi sebagai sarana komunikasi dan jembatan penghubung yang dapat memicu kesadaran dan pengetahuan bagi masyarakat.</p>\r\n\r\n<p>Keberadaan museum bertema maritim di Indonesia menjadi sangat penting mengingat museum tidak hanya memiliki fungsi sebagai pelindung benda cagar budaya, melainkan juga sebagai tempat pembentukan ideologi, disiplin, dan pengembangan pengetahuan bagi publik. Hal itu juga ditegaskan dalam kode etik ICOM, &nbsp;Museum memiliki tugas penting untuk mengembangkan peran pendidikan dan menarik pengunjung lebih luas dari kalangan masyarakat, lokalitas, atau kelompok yang dilayaninya. Interaksi dengan masyarakat pendukung dan pembinaan serta promosi warisan yang diampunya merupakan bagian integral dari pendidikan yang harus dilaksanakan oleh museum.</p>\r\n</body>\r\n</html>\r\n', '', 'Maritime Museum - Jogja', '', 'Museum Maritim adalah museum yang menjadikan aspek kemaritiman sebagai tema utamanya. Di dalam museum maritim, dipamerkan berbagai benda bersejarah seperti kapal, lukisan, senjata angkatan laut, atau benda-benda lain yang berhubungan dengan dunia maritim.', '', 1, 'location', 'cdn/2023/10/maritime.jpg', 'Jl. R. E. Martadinata No.69, Wirobrajan, Bantul Regency, Special Region of Yogyakarta 55182, Indones', '-7.801140599999999', '110.3493008', 'Maritime Museum - Jogja', '', 'Maritime Museum - Jogja', 0, 2000, '01:00:00', 3600, 4.4, 'D.I. Yogyakarta', 0, 0, 0),
(91, 'indonesian-education-museum-1', 1000, '2023-02-10 22:19:15', '2023-10-09 01:17:22', '<html>\r\n<head>\r\n	<title></title>\r\n</head>\r\n<body>\r\n<p>Museum Pendidikan Indonesia atau MPI didirikan sebagai dedikasi bagi Universitas Negeri Yogyakarta (UNY). Melalui museum ini disampaikan bahwa kejayaan bangsa ini merupakan hasil dari harmonisasi antara tujuan perjuangan dan semangat untuk menuntut ilmu.<br />\r\n<br />\r\nMuseum Pendidikan Indonesia dibangun sebagai bentuk penghargaan bagi para perintis, tokoh, dan pejuang pendidikan nasional. Museum ini banyak menyimpan koleksi mengenai perkembangan pendidikan di Indonesia. Museum ini menjadi museum pendidikan pertama yang dibangun di Indonesia. Museum ini dibangun oleh Gubernur Daerah Istimewa Yogyakarta, Sri Sultan Hamengku Buwono X dan dibangun atas gagasan oleh Prof. Dr. Sugeng Mardiono, Phd., Rektor Universitas Negeri Yogyakarta.<br />\r\n<br />\r\nTerdapat beberapa foto menteri pendidikan Indonesia dari yang pertama kali menjabat, diorama ruang kelas tahun 1960-an, peralatan tulis kuno, replika sepeda guru, dan foto sejarah pendidikan di Indonesia. Museum ini juga menyediakan ruang pembelajaran media berisi berbagai peralatan yang digunakan sebagai media pembelajaran baik elektronik maupun manual.<br />\r\n<br />\r\nDi Museum Pendidikan Indonesia ini juga terdapat sebuah ruang cinema. Ruang tersebut berkapasitas 116 tempat duduk dan sudah dilengkapi dengan dolby sound system dengan koleksi berbagai film-film bertema pendidikan.</p>\r\n</body>\r\n</html>\r\n', '', 'Indonesian Education Museum', '', 'Sudah lebih dari 10 tahun Museum Pendidikan Indonesia (MPI) menjadi salah satu destinasi wisata pendidikan di Yogyakarta. Upaya pengembangan museum terus dilakukan oleh Universitas Negeri Yogyakarta untuk memperkuat pendidikan karakter sekaligus mendukung citra Yogyakarta sebagai Kota Pelajar dan Kota Budaya. Museum ini mengelola berbagai koleksi, seperti: buku sekolah, arsip kependidikan, media pembelajaran, dan benda-benda bersejarah lainnya. Saat ini, MPI UNY memiliki 6 ruang utama: (1) Ruang Galeri 1 sebagai Ruang Memorabilia UNY, (2) Ruang Galeri 2 berisi peralatan sekolah dan tokoh-tokoh pendidikan, (3) Ruang Galeri 3 berisi koleksi media pembelajaran, (4) Ruang Apresiasi Karya sebagai ruang pameran temporer, (5) Ruang Realia Kelas, dan (6) Ruang Cinema. Selain itu, MPI UNY juga sedang mengembangkan souvenir shop, perpustakaan dan cafe museum. Pengunjung dapat menyaksikan film bertema pendidikan di ruang cinema yang kapasitasnya mencapai 116 kursi dengan kualitas suara dolby surround. Kurator dan edukator museum ini juga siap memandu kunjungan tematik sesuai dengan kebutuhan pengunjung dalam rangka mendukung pembelajaran di sekolah. MPI UNY juga menawarkan paket wisata kampus karena lokasinya berada persis di pusat aktivitas kampus Universitas Negeri Yogyakarta.', '', 1, 'location', 'cdn/2023/10/indonesian-education-museum.jpg', 'Kampus Pusat Universitas Negeri Yogyakarta, Jalan Colombo No. 1,, Caturtunggal,, Depok,, Karang Mala', '-7.774809599999999', '110.38720149999999', 'Indonesian Education Museum', '', 'Indonesian Education Museum', 1, 2500, '01:30:00', 5400, 4.6, 'D.I. Yogyakarta', 0, 0, 0),
(92, 'kampoeng-gerabah-kasongan', 1000, '2023-02-10 22:19:15', '2023-10-09 01:23:58', '<html>\r\n<head>\r\n	<title></title>\r\n</head>\r\n<body>\r\n<p>Menurut cerita yang beredar, pada zaman dahulu di Desa Wisata Kasongan ada seekor kuda yang mati di area persawahan milik warga setempat. Kuda yang mati ini ternyata milik seorang perwira Belanda. Singkat cerita, pemilik persawahan ini takut jika nanti akan diberi hukuman oleh tentara Belanda karena kudanya mati di tanah miliknya.<br />\r\n<br />\r\nKarena rasa ketakutan yang besar itulah pemilik lahan melepaskan hak kepemilikan tanah bersama warga lainnya. Dari sini bisa dibayangkan kengerian penjajahan yang dialami oleh warga Indonesia. Mereka bahkan sangat takut hanya karena ada kuda mati milik Belanda di atas tanah mereka. Dapat dibayangkan hukuman yang didapatkan akan sangat menyakiti mereka sampai-sampai hak kepemilikan tanah mereka lepaskan.<br />\r\n<br />\r\nArea persawahan yang sudah dilepaskan hak kepemilikannya, akhirnya diambil oleh warga yang datang dari desa lain. Para penduduk yang baru datang ini melakukan aktivitas baru di desa itu. Aktivitas yang baru ini merupakan kegiatan mengolah tanah liat untuk dijadikan perlengkapan dapur dan dijadikan beberapa mainan untuk anak-anak mereka.<br />\r\n<br />\r\nSetelah mengetahui ketahanan barang yang dibuat dari tanah liat, maka para penduduk ini mulai membuat bentuk lain yang lebih beraneka ragam sesuai dengan kebutuhan. Ada alat perlengkapan dapur, mainan, perlengkapan rumah tangga dan masih banyak lagi. Kerajinan yang mereka buat dari tanah liat ini lalu dikenal dengan sebutan kerajinan tembikar atau gerabah. Mulai dari sinilah kerajinan gerabah diwariskan secara turun temurun di desa ini.<br />\r\n<br />\r\nSejak saat itu, perkembangan kerajinan gerabah di desa ini mulai naik secara signifikan hingga saat ini. Banyak produk yang dihasilkan sesuai dengan pesanan dan minat pasar. Bahkan saat ini bukan hanya kerajinan dari tanah liat yang dihasilkan dari desa ini. Masyarakat juga menggunakan bahan lain di sekitar yang bisa diolah menjadi barang bernilai tinggi, misalnya bambu, rotan, batok kelapa, kayu dan sebagainya.<br />\r\n<br />\r\nPada saat ini desa ini menjadi ikon pusat gerabah daerah Bantul Yogyakarta. Desa Wisata Kasongan mulai dipenuhi pengunjung saat hari libur tiba. Banyak wisatawan yang datang ke tempat ini untuk belajar bagaimana cara mengolah tanah liat.<br />\r\n<br />\r\nAda kerajinan yang sangat terkenal dari desa wisata ini. Patung Loro Blonyo menjadi sebuah tanda jika Anda pernah mengunjungi tempat ini. patung Loro Blonyo berwujud sebagai sepasang pengantin yang menurut kepercayaan bisa membawa keberuntungan apabila ditaruh dalam rumah Anda.<br />\r\n<br />\r\n<strong>Harga Tiket Masuk Desa Wisata Kasongan Jogja</strong><br />\r\nHarga tiket Desa Wisata Kasongan sangat murah meriah. Berapa? Gratis. Anda tidak akan dikenakan biaya tiket masuk jika datang ke tempat ini. Apabila datang ke tempat ini, Anda hanya akan dikenakan biaya parkir sebesar Rp5.000 hingga Rp10.000 saja. Namun jika Anda ingin ikut belajar membuat gerabah sendiri, Anda akan dikenakan biaya sebesar Rp50.000 saja. Hasil gerabah yang Anda buat pun bisa dibawa pulang.</p>\r\n</body>\r\n</html>\r\n', '', 'KAMPOENG GERABAH KASONGAN', '', 'Desa Wisata Kasongan menjadi salah satu wisata yang ikut berperan aktif dalam kepopuleran indahnya Kota Yogyakarta. Lokasi Desa Wisata Kasongan tak pernah sepi oleh pengunjung baik dari dalam negeri maupun dari luar negeri. Objek wisata ini menjadi salah satu sarana untuk melestarikan budaya yang ada di Indonesia.', '', 1, 'location', 'cdn/2023/10/kampoeng-gerabah-kasongan.jpg', 'Jalan Raya Kasongan Sentanan RT.06, Kajen, Bangunjiwo, Kec. Kasihan, Kabupaten Bantul, Daerah Istime', '-7.845220899999999', '110.3374788', 'KAMPOENG GERABAH KASONGAN', '', 'KAMPOENG GERABAH KASONGAN', 0, 0, '00:30:00', 1800, 4.5, 'D.I. Yogyakarta', 0, 0, 0),
(93, 'seribu-batu-songgo-langit-1', 1000, '2023-02-10 22:19:15', '2023-10-08 21:48:31', '<html>\r\n<head>\r\n	<title></title>\r\n</head>\r\n<body>\r\n<p>Berkunjung ke kawasan Kecamatan Dlingo, Kabupaten Bantul, Yogyakarta tak lengkap rasanya bila hanya mengunjungi hutan pinusnya saja. Disekitar hutan pinus ternyata masih banyak tempat wisata yang wajib dikunjungi, salah satunya adalah Seribu Batu Songgo Langit.&nbsp;<br />\r\nNama Seribu Batu Songgo Langit memiliki makna tersendiri. Sebelum jadi tempat wisata, di lokasi ini terdapat ratusan bahkan ribuan batu dan pastinya hutan pinus. Songgo langit berarti penyangga langit, hal ini dikarenakan di Seribu Baru Songgo Langit terdapat bukit yang seakan akan merupakan tiang dari langit .Seribu Batu Songgo Langit merupakan tempat wisata di kawasan Dlingo yang menawarkan berbagai macam atraksi wisata, namun kebanyakan adalah spot foto. Spot foto di Seribu Batu hampir semuanya anti mainstream. Anda akan menemui beberapa spot foto dalam empat bagian di tempat wisata ini.<br />\r\nSpot selanjutnya merupakan spot puncak dari tempat wisata Seribu Batu Songgo Langit, yaitu Bukit Songgo Langit itu sendiri. Berjarak sekitar 800 meter atau hampir 1 kilometer dari rumah Hobbit, anda diharapkan menyiapkan stamina untuk melibas track menuju Songgo Langit. Dalam perjalanan menuju Bukit Songgo Langit, anda akan menikmati hamparan ratusan pohon pinus yang tinggi. Di beberapa titik dalam perjalanan juga telah disiapkan papan petunjuk menuju Bukit Songgo Langit dan beberapa tempat untuk beristirahat.<br />\r\nTidak hanya keseruan dari wahana dan nuansa alam yang ditawarkan, pengunjung juga dapat menghabiskan malam di Seribu Batu Songgo Langit. Pihak pengelola menyediakan area glamping (glamour camping) berupa pengalaman bermalam di hutan dengan fasilitas hotel. Bermalam ditemani dengan nuansa alam yang tenang, udara sejuk dan suara khas hutan di malam hari, tentu saja akan sangat menyenangkan sambil menikmati secangkir kopi atau teh hangat di balkon kamar.<br />\r\nPengunjung akan dikenai tiket masuk Seribu Batu Songgo Langit dengan harga yang terjangkau yaitu sebesar Rp 3.000 per orang. Kendaraan yang dibawa akan dikenai biaya parkir sebesar Rp 2.000 untuk motor, Rp 5.000 untuk mobil, dan Rp 20.000 untuk bus. Bila pengunjung ingin merasakan sensasi bermalam di glampcamp, mereka akan dikenai biaya sebesar Rp 500.000 per kamar dan sudah termasuk 1 meals dan welcome drink.<br />\r\nSeribu Batu Songgo Langit berjarak sekitar 21 km dari pusat kota Jogja dan dapat ditempuh sekitar 40-45 menit dengan kendaraan roda dua, roda empat, atau bus. Dari pusat kota, ambil arah selatan ke Jalan Imogiri Barat. Ikuti jalan dan belok ke arah kiri ke Jalan Bakulan Imogiri lwat area Alun-alun Imogiri. Perjalanan berlanjut ke arah Mangunan dan terus ikuti jalan itu untuk sampai di Seribu Batu Songgo Langit.</p>\r\n</body>\r\n</html>\r\n', '', 'Seribu Batu Songgo Langit', '', 'Seribu Batu Songgo Langit atau juga dikenal dengan Rumah Hobbit berada di Sukarame, Mangunan Dlingo. sesuai dengan namanya, di tempat ini terdapat ribuan batu yang sangat indah dan bisa dijadikan sebagai spot selfie paling favorit. Seribu Batu Songgo Langit memiliki spot foto yang unik dengan nuansa alam, tempat rekreasi dan aktivitas outdoor menarik, hingga bermalam di tengah hutan pinus. Pengunjung tak perlu khawatir saat akan berkunjung ke sana karena fasilitas yang tersedia cukup lengkap. Selain itu, tersedia spot foto yang tak boleh terlewatkan, mulai dari gardu pandang, bebatuan besar yang fotogenik, pepohonan yang indah nan rimbun, sampai Rumah Hobbit yang tak kalah hits dari yang lainnya di tempat ini. Tak hanya itu saja, buat kamu yang gemar menguji adrenalin, di tempat ini kamu bisa menjajal Flying Fox di Seribu Batu Songgo Langit Yogaykarta ini.', '', 1, 'location', 'cdn/2023/10/16.jpg', 'Jl. Hutan Pinus Nganjir, Sukorame, Mangunan, Dlingo, Bantul Regency, Special Region of Yogyakarta 55', '-7.9310984', '110.43091899999999', 'Seribu Batu Songgo Langit', '', 'Seribu Batu Songgo Langit', 0, 2500, '02:00:00', 7200, 4.6, 'D.I. Yogyakarta', 0, 0, 0),
(94, 'grogol-tourism-village-1', 1000, '2023-02-10 22:19:15', '2023-10-09 01:08:57', '<html>\r\n<head>\r\n	<title></title>\r\n</head>\r\n<body>\r\n<p>Desa ini dikenal karena keindahan alamnya yang memesona, tradisi lokal yang kaya, kuliner yang khas dan keramahan masyarakatnya. Desa Wisata Grogol menjadi tempat yang populer bagi wisatawan yang ingin menikmati kehidupan pedesaan yang tenang dan keindahan alam yang memukau. Salah satu daya tarik utama Desa Wisata Grogol adalah keasrian pemandangan alamnya. Dikelilingi oleh pepohonan hijau yang rimbun, persawahan yang luas, dan sungai yang mengalir jernih, desa ini menawarkan pemandangan alam yang memanjakan mata. Wisatawan dapat menjelajahi desa dengan berjalan kaki sambil menikmati udara segar dan pemandangan yang indah.</p>\r\n\r\n<p>Desa Wisata Grogol awalnya didirikan pada tahun 2001 berawal dari perbincangan antara Bapak Anto, Bapak Ageng dan Bapak Bugiman. Selama 11 tahun hingga 2012, Desa Wisata Grogol hanya berfokuskan pada pengenalan dan pelestarian kegiatan-kegiatan yang bertemakan budaya jawa. Mulai tahun 2012 Desa Wisata Grogol mengembangkan suatu konsep wisata yang lebih komersial dengan menggabungkan kekayaan budaya lokal dengan pesona alam pedesaan yang mencakup persawahan yang luas, sungai yang mengalir, dan mata air yang melimpah. Hingga sekarang Desa Wisata Grogol sudah menjadi desa wisata mandiri di Kabupaten Sleman.</p>\r\n</body>\r\n</html>\r\n', '', 'Grogol Tourism Village', '', 'Desa wisata ini berada di kawasan Grogol, Margodadi, Seyegan, Sleman, DIY. Lokasi ini tidak jauh dari pusat kota. Akses jalan menuju Desa Wisata Grogol juga cukup mudah, jika anda bergerak dari pusat kota Jogja anda bisa melaju ke arah Jalan Godean. Ikuti Jalan Godean hingga menjumpai Psar Godean, dari pasar belok ke arah kanan atau ke sisi utara jalan. Terus ikuti jalan kurang lebih sejauh 3,5 km hingga anda menjumpai lapangan yang berada di kanan jalan. Lalu ikuti papan petunjuk arah menuju Desa Wisata Grogol.', '', 1, 'location', '', 'Grogol, Kadipiro, Margodadi, Kec. Seyegan, Kabupaten Sleman, Daerah Istimewa Yogyakarta 55561, Indon', '-7.7399571', '110.3024078', 'Grogol Tourism Village', '', 'Grogol Tourism Village', 4, 0, '01:00:00', 3600, 4.3, 'D.I. Yogyakarta', 0, 0, 0),
(95, 'kampung-wisata-basen', 1000, '2023-02-10 22:19:15', '2023-10-09 20:58:09', '<html>\r\n<head>\r\n	<title></title>\r\n</head>\r\n<body>\r\n<p>Kampung wisata basen yang terletak dikelurahan Purabayan, kecamatan Kotagede, provinsi DIY, memiliki potensi yang besar dalam bidang kerajinan perak. Selama ini kampung basen telah dikenal sebagai pengrajin logam khususnya perak dengan motif klasik sejak masa kerajaan mataram kuno. Keahlian membuat kerajinan perak buaatan tangan tersebut telah dilakukan secara turin temurun. Pada masa itu kegiatan mengrajin perak dilaksanakan oleh abdi dalem. Namun, perkembangannya para abdi dalem yang tinggal didaerah tersebut mengajari warga sekitar bagaimana membuat kerajinan perak, hingga menjadi rutinitas secara turun temurun.<br />\r\n<br />\r\nKampung ini menawarkan pengalaman berwisata yang belum pernah ditemui sebelumnya. Kalian akan merasakan pengalaman secara langsung dari pengrajin tentang bagaimana proses pembuatan kerajinan-kerajinan logam, seperti tembaga,perak,dan kuningan di kampung Basen.<br />\r\n<br />\r\nKalian juga akan diajak untuk mengunjungi sanggar kesenian keroncong yaitu Kembar Sekawan dan Kethoprak Srikandi Mataram sehingga pengunjung dapat melihat langsung belajar kesenian tradisional tersebut.<br />\r\n<br />\r\nKampung Basen juga memiliki sajian makanan dan minuman tradisional khas kotagede, yang dapat kalian nikmati seperti, kipo,kembang waru,baceman, intipan, dll.<br />\r\n<br />\r\nSelain itu pengunjung dapat menikmati kehidupan sehari-hari masyarakat kampung basen yang ramah dan bersahabat kepada siapapun yang berkunjung dan bermalam di homestay yang telah disediakan.</p>\r\n</body>\r\n</html>\r\n', '', 'Kampung Wisata Basen', '', 'Kotagede memiliki kekhasan pengrajin peraknya. Setiap kelurahan di sana memiliki sentra kerajinan perak. Salah satunya adalah Basen yang berada di sisi timur utara Masjid Gedhe Mataram. Selain dikenal dengan hasil kerajinannya, terdapat pula bangunan-bangunan historis seperti halnya kampung Prenggan dan Kampung Purbayan. Bangunan tersebut berdiri di sisi jalan menuju Basen. Arsitektur Jawa-Belanda dapat dilihat pada rumah-rumah warga dan toko-toko yang ada di sepanjang jalan Kampung Wisata Basen. Jika hanya sekedar masuk untuk berkeliling dan foto-foto tidak dipungut biaya retribusi. Tapi, bagi pengunjung yang ingin menikmati paket wisata yang ditawarkan dapat melakukan reservasi satu hari sebelumnya melalui sekretariat kampung wisata.', '', 1, 'location', '', 'Jl. Kemasan No.53, Purbayan, Kotagede, Yogyakarta City, Special Region of Yogyakarta 55173, Indonesi', '-7.824373899999999', '110.40049049999999', 'Kampung Wisata Basen', '', 'Kampung Wisata Basen', 1, 0, '00:45:00', 2700, 4.3, 'D.I. Yogyakarta', 0, 0, 0);
INSERT INTO `posts` (`post_id`, `post_url`, `post_author`, `post_date`, `post_modified`, `post_content_id`, `post_content_en`, `post_title_id`, `post_title_en`, `post_excerpt_id`, `post_excerpt_en`, `post_status`, `post_type`, `post_img`, `post_address`, `post_lat`, `post_long`, `post_seo_title`, `post_seo_desc`, `post_seo_keyword`, `post_views`, `post_tarif`, `post_kunjungan`, `post_kunjungan_sec`, `post_rating`, `post_loc_name`, `post_rec`, `post_score`, `a`) VALUES
(96, 'yogyakarta-southern-square-1', 1000, '2023-02-10 22:19:15', '2023-10-09 20:25:37', '<html>\r\n<head>\r\n	<title></title>\r\n</head>\r\n<body>\r\n<p>Alun-alun Kidul yang biasa disingkat Alkid atau dalam Bahasa Indonesia berarti Alun-alun Selatan, merupakan wilayah bagian selatan dari Kraton Yogyakarta. Saat ini Alkid menjadi sebuah ruang publik bagi masyarakat. Berbagai macam kegiatan dapat dijumpai di Alkid. Menjelang sore hingga malam hari, Alkid menjelma sebuah tempat rekreasi rakyat yang tentunya sayang untuk dilewatkan.</p>\r\n\r\n<p>Berbagai penjual makanan dapat dijumpai di Alkid.&nbsp; Selain itu, pada malam hari kawasan Alkid ini juga menjadi wisata bersepeda. Berjajar sepeda tandem hingga becak yang telah dimodifikasi sedemikian rupa dengan hiasan lampu yang mencolok disewakan oleh sejumlah pemilik sewa sepeda. Alkid juga menjadi area olahraga yang diminati oleh masyarakat Yogyakarta.</p>\r\n\r\n<p>Pada bagian tengah alun-alun terdapat dua buah pohon beringin yang usianya cukup tua dan keduanya dibatasi oleh pagar benteng yang kokoh. Pohon Beringin ini pun menjadi sebuah obyek permainan yang menarik. Berawal dari kepercayaan masyarakat Yogyakarta tentang orang yang berhasil melewati kedua Pohon Beringin tersebut dengan menutup mata, maka akan dipermudah dalam meraih cita-citanya, maka saat ini banyak wisatawan yang menyempatkan waktu untuk berkunjung mencoba permainan tersebut.</p>\r\n\r\n<p>Terdapat kandang gajah di Alun-alun Kidul. Gajah yang berada di dalam kandang ini adalah milik Kraton Yogyakarta. Dahulu gajah ini sering dinaiki oleh anak-anak sebagai sarana hiburan. Tetapi saat ini hiburan ini memang sudah berkurang walaupun istilah kandang gajah masih cukup familiar di telinga masyarakat.</p>\r\n\r\n<p>Letak Alun-alun Kidul yang berada di wilayah selatan Kraton Yogyakarta memudahkan wisatawan untuk berkunjung. Anda hanya perlu menemukan Kraton Yogyakarta dan mengikuti jalan ke arah selatan, maka anda akan langsung menemukan alun-alun Selatan Yogyakarta.</p>\r\n</body>\r\n</html>\r\n', '', 'Yogyakarta Southern Square', '', 'Di masa kerajaan Mataram, Alun-alun Kidul berfungsi untuk menyiapkan suatu kondisi yang menunjang kelancaran hubungan antara keraton dengan dunia luar. Alun-alun Kidul juga melambangkan kesatuan kekuasaan yang sakral antara raja dan para bangsawan yang tinggal di sekitar alun-alun. Sedangkan Alun-alun Lor berfungsi untuk menyediakan persyaratan bagi berlangsungnya kekuasaan raja.\r\nAlun-alun Kidul ini merupakan bagian belakang Keraton Yogyakarta. Menurut sejarahnya, alun-alun Kidul dibuat untuk mengubah suasana bagian belakang keraton menjadi seperti bagian depan karena Gunung Merapi, Keraton Yogyakarta, dan laut Selatan Pulau Jawa jika ditarik dalam satu garis imajiner akan membentuk satu garis lurus. Agar posisi Keraton Yogyakarta tidak seperti membelakangi laut Selatan, maka dibangunlah Alun-alun Selatan.', '', 1, 'location', '', '59Q7+87Q, Jl. Gading, Patehan, Kraton, Yogyakarta City, Special Region of Yogyakarta 55133, Indonesi', '-7.8116718999999994', '110.363238', 'Yogyakarta Southern Square', '', 'Yogyakarta Southern Square', 0, 0, '02:00:00', 7200, 4.7, 'D.I. Yogyakarta', 0, 0, 0),
(97, 'citragrand-mutiara-waterpark-yogyakarta-1', 1000, '2023-02-10 22:19:15', '2023-10-12 11:01:51', '<html>\r\n<head>\r\n	<title></title>\r\n</head>\r\n<body>\r\n<p style=\"text-align: justify;\">Berada di dalam komplek&nbsp;Perumahan CitraGrand Mutiara&nbsp;Yogyakarta, tepatnya di Jalan Wates KM 9, Balecatur, Kabupaten Sleman, Waterpark ini menjadi salah satu objek wisata air favorit untuk keluarga. Mengusung tema&nbsp;<em>Treasure Adventure</em>,&nbsp;<strong>CitraGrand Mutiara Waterpark</strong>&nbsp;Yogya menghadirkan berbagai wahana permainan air yang akan membawa pengunjung seolah berpetualang bersama bajak laut. Tema bajak laut ini tampak jelas dari keberadaan sebuah kapal besar ditengah area waterpark. Sosok bajak laut di ujung kapal nampak gagah mengawasi keadaan sekitar. Di sisi lain, ada Burung Kakatua Biru (<em>Blue Parrot</em>) berparas ramah yang seolah menjadi penjaga harta karun. Pengunjung yang ingin merasakan serunya bermain di water park ini tidak perlu khawatir menghabiskan banyak biaya. Harga tiket masuk CitraGrand Mutiara Waterpark bisa dikatakan cukup terjangkau. Tiket masuk ditawarkan mulai dari Rp35.000 &ndash; Rp55.000.</p>\r\n\r\n<p style=\"text-align: justify;\">Selain sebagai destinasi wisata rekreasi air, Water park ini juga memiliki konsep eduwisata. Hal ini diwujudkan dengan menyediakan kolam semi-olimpik yang bisa digunakan untuk kegiatan akademik pelajaran olahraga atau sejenisnya.&nbsp;Begitu menariknya Water park ini sebagai destinasi wisata keluarga, menjadikannya selalu ramai pengunjung terutama saat akhir pekan. Apalagi, waterpark ini juga&nbsp;<strong>menggratiskan biaya masuk bagi anak dengan tinggi badan dibawah 80 cm dan lansia diatas 60 tahun</strong>. Guna mengakomodir kebutuhan untuk berbagai rentang usia tersebut, CitraGrand Mutiara Waterpark menyediakan berbagai pilihan wahana dan fasilitas yang terbilang lengkap.</p>\r\n</body>\r\n</html>\r\n', '', 'CitraGrand Mutiara Waterpark Yogyakarta', '', 'CitraGrand Mutiara Waterpark Yogya berada di dalam komplek Perumahan CitraGrand Mutiara Yogyakarta, tepatnya di Jalan Wates KM 9, Balecatur, Kabupaten Sleman. Waterpark ini menjadi salah satu objek wisata air favorit untuk keluarga. Mengusung tema Treasure Adventure dan menghadirkan berbagai wahana permainan air yang akan membawa pengunjung seolah berpetualang bersama bajak laut.', '', 1, 'location', 'cdn/2023/10/citragrand-mutiara-waterpark.jpg', 'Perumahan Citra Grand Mutiara, Jl. Wates, Perengdawe, Balecatur, Kec. Gamping, Kabupaten Sleman, Dae', '-7.813734299999999', '110.28318379999999', 'CitraGrand Mutiara Waterpark Yogyakarta', 'CitraGrand Mutiara Waterpark Yogyakarta', 'CitraGrand Mutiara Waterpark Yogyakarta', 0, 55000, '01:30:00', 5400, 4.3, 'D.I. Yogyakarta', 0, 0, 0),
(98, 'cemeti-institute-for-art-and-society', 1000, '2023-02-10 22:19:15', '2023-10-12 10:54:13', '<html>\r\n<head>\r\n	<title></title>\r\n</head>\r\n<body>\r\n<p><strong>Cemeti &ndash; Institut untuk Seni dan Masyarakat</strong>&nbsp;(sebelumnya &lsquo;Galeri Cemeti&rsquo;, kemudian &lsquo;Rumah Seni Cemeti&rsquo;) adalah platform tertua seni kontemporer di Indonesia, didirikan di Yogyakarta tahun 1988 oleh Mella Jaarsma dan Nindityo Adipurnomo. Cemeti menawarkan platform bagi seniman dan praktisi kebudayaan untuk mengembangkan, menyajikan, dan mempraktikkan aktivitas mereka lewat kolaborasi bersama kurator, peneliti, aktivis, penulis dan performer, serta komunitas lokal di Yogyakarta.</p>\r\n\r\n<p>Program-program pada platform ini mengambil bentuk pameran, lokakarya, diskusi, pertemuan, publikasi, proyek penelitian jangka panjang, dan program residensi seniman selama tiga bulan (diadakan dua kali setahun).</p>\r\n\r\n<p>Slogan &lsquo;Institut untuk Seni dan Masyarakat&rsquo; mulai digunakan tahun 2017 dalam rangka mengekspresikan komitmen organisasi terhadap praktik artistik yang terlibat secara sosial dan politik, mengeksplorasi kemungkinan galeri untuk bertindak sebagai situs penting bagi aksi-aksi sipil.</p>\r\n\r\n<ul>\r\n	<li>Buka Selasa - Sabtu pukul 09.00 - 17.00 WIB</li>\r\n	<li>Minggu-Senin : Libur</li>\r\n	<li>Agenda pameran menyesuaikan</li>\r\n</ul>\r\n\r\n<p>Menampilkan berbagai macam Pameran lukisan, foto, grafis, patung keramik, seni tradisional : Setrika Lawasan, Radio Lawasan, Keramik Kuno, Lampu Kuno, Jam Kuno, Penggeli Hati, Pawukon, Tjap Petruk, Pameran Wuwungan, Ning Tem bok, Celengan Malo; putar film bulanan, diskusi buku, pentas kesenian tradisional &amp; pertunjukan musik jazz (jazzmbensenen)</p>\r\n</body>\r\n</html>\r\n', '', 'Cemeti - Institute for Art and Society', '', 'Rumah Seni Cemeti sejak 1988 telah secara aktif memamerkan dan mengkomunikasikan karya dari seniman-seniman kontemporer baik dari Indonesia maupun dari mancanegara. Setiap tahun diselenggarakan paling sedikit sebelas proyek pameran. Baik pameran tunggal, pameran kelompok, seni pertunjukkan, site specific maupun happening art, diskusi, presentasi slide serta perbincangan seniman.', '', 1, 'location', 'cdn/2023/10/cemeti.jpg', 'Jl. DI Panjaitan No.41, Mantrijeron, Yogyakarta City, Special Region of Yogyakarta 55143, Indonesia', '-7.817791799999999', '110.3623492', 'Cemeti - Institute for Art and Society', 'Cemeti - Institute for Art and Society', 'Cemeti - Institute for Art and Society', 0, 0, '01:00:00', 3600, 4.6, 'D.I. Yogyakarta', 0, 0, 0),
(99, 'selfie-park-jogja-1', 1000, '2023-02-10 22:19:15', '2023-10-08 21:45:07', '<html>\r\n<head>\r\n	<title></title>\r\n</head>\r\n<body>\r\n<p>Selfie Park Jogja terletak di kawasan XT Square, tepatnya di Jalan Veteran Nomer 150-151, Pandeyan, Umbulharjo, Jogjakarta.<br />\r\nTaman ini menawarkan 7 spot foto berbeda dan menarik bagi para pengunjung, diantaranya adalah spot foto berbentuk lingkaran, spot foto berbentuk sumur kayu, sangkar burung, dan beberapa bentuk menarik lainya.<br />\r\nDi objek wisata ini terdapat pasar kerajinan, dimana pengunjung dapat membeli berbagai kerajinan tangan khas kota Jogja. Bagi pengunjung yang datang dari luar kota, pasar ini menjadi salah satu spot yang menyenangkan. Dengan harga yang terjangkau, pengunjung dapat membeli berbagai kerajinan khas Jogja yang unik ini.<br />\r\nSelain itu, layaknya tempat wisata pada umumnya, di sini pengunjung bisa menikmati berbagai kuliner outdoor yang disediakan. Pengunjung bisa menikmati berbagai makanan khas Jogja yang selalu menjadi favorit para wisatawan.</p>\r\n</body>\r\n</html>\r\n', '', 'Selfie Park Jogja', '', 'Selfie Park Jogja merupakan sebuah objek wisata yang menyuguhkan berbagai spot foto menarik yang diberi nama Taman Pule. Penamaan taman pule sendiri, diambil dari nama Pohon Pule yang terletak di lingkungan XT Square dan sudah ada sejak dulu. Lahan seluas 1088m2 yang terletak di lingkungan XT Square disulap menjadi taman selfi yang apik dan mengundang perhatian pengunjung. Harga tiket masuk Rp 10.000/orang. Disarankan untuk mengunjungi diwaktu senja, karena kualitas foto akan lebih bagus dengan pencahayaan lampu-lampu.', '', 1, 'location', 'cdn/2023/10/15.jpg', 'Jl. Veteran No.150-151, Pandeyan, Umbulharjo, Yogyakarta City, Special Region of Yogyakarta 55161, I', '-7.816513499999999', '110.38660619999999', 'Selfie Park Jogja', '', 'Selfie Park Jogja', 0, 10000, '01:30:00', 5400, 4.4, 'D.I. Yogyakarta', 0, 0, 0),
(100, 'hotel-tentrem-yogyakarta', 1, '2023-02-10 22:19:35', '2023-02-10 22:19:35', '', '', 'Hotel Tentrem Yogyakarta', '', '', '', 1, 'hotel', '', 'Jl. P. Mangkubumi No.72A, Cokrodiningratan, Kec. Jetis, Kota Yogyakarta, Daerah Istimewa Yogyakarta ', '-7.7738153', '110.3684775', 'Hotel Tentrem Yogyakarta', 'Hotel Tentrem Yogyakarta', 'Hotel Tentrem Yogyakarta', 0, 0, '00:00:00', 0, 4.8, 'D.I. Yogyakarta', 0, 0, 0),
(101, 'the-phoenix-hotel-yogyakarta-mgallery-collection', 1, '2023-02-10 22:19:35', '2023-02-10 22:19:35', '', '', 'The Phoenix Hotel Yogyakarta - MGallery Collection', '', '', '', 1, 'hotel', '', 'Jl. Jend. Sudirman No.9, Cokrodiningratan, Jetis, Yogyakarta City, Special Region of Yogyakarta 5523', '-7.782622699999999', '110.36850659999999', 'The Phoenix Hotel Yogyakarta - MGallery Collection', 'The Phoenix Hotel Yogyakarta - MGallery Collection', 'The Phoenix Hotel Yogyakarta - MGallery Collection', 0, 0, '00:00:00', 0, 4.6, 'D.I. Yogyakarta', 0, 0, 0),
(102, 'novotel-suites-yogyakarta-malioboro', 1, '2023-02-10 22:19:35', '2023-02-10 22:19:35', '', '', 'Novotel Suites Yogyakarta Malioboro', '', '', '', 1, 'hotel', '', 'Jl. Malioboro No.52 - 58, Suryatmajan, Danurejan, Yogyakarta City, Special Region of Yogyakarta 5500', '-7.7931709', '110.36656289999999', 'Novotel Suites Yogyakarta Malioboro', 'Novotel Suites Yogyakarta Malioboro', 'Novotel Suites Yogyakarta Malioboro', 0, 0, '00:00:00', 0, 4.7, 'D.I. Yogyakarta', 0, 0, 0),
(103, 'yogyakarta-marriott-hotel', 1, '2023-02-10 22:19:35', '2023-02-10 22:19:35', '', '', 'Yogyakarta Marriott Hotel', '', '', '', 1, 'hotel', '', 'Jl. Ring Road Utara, Kaliwaru, Condongcatur, Depok, Sleman Regency, Special Region of Yogyakarta 552', '-7.7615123', '110.3984402', 'Yogyakarta Marriott Hotel', 'Yogyakarta Marriott Hotel', 'Yogyakarta Marriott Hotel', 0, 0, '00:00:00', 0, 4.7, 'D.I. Yogyakarta', 0, 0, 0),
(104, 'meli-purosani-yogyakarta', 1, '2023-02-10 22:19:35', '2023-02-10 22:19:35', '', '', 'Meliá Purosani Yogyakarta', '', '', '', 1, 'hotel', '', 'Jl. Mayor Suryotomo No.31, Ngupasan, Gondomanan, Yogyakarta City, Special Region of Yogyakarta 55122', '-7.7973538', '110.3689898', 'Meliá Purosani Yogyakarta', 'Meliá Purosani Yogyakarta', 'Meliá Purosani Yogyakarta', 0, 0, '00:00:00', 0, 4.6, 'D.I. Yogyakarta', 0, 0, 0),
(105, 'l-hotel-royale-yogyakarta-malioboro', 1, '2023-02-10 22:19:35', '2023-02-10 22:19:35', '', '', 'éL Hotel Royale Yogyakarta Malioboro', '', '', '', 1, 'hotel', '', 'Jl. Dagen No.6, Sosromenduran, Gedong Tengen, Yogyakarta City, Special Region of Yogyakarta 55271, I', '-7.7938589', '110.3649049', 'éL Hotel Royale Yogyakarta Malioboro', 'éL Hotel Royale Yogyakarta Malioboro', 'éL Hotel Royale Yogyakarta Malioboro', 0, 0, '00:00:00', 0, 4.5, 'D.I. Yogyakarta', 0, 0, 0),
(106, 'swiss-belboutique-yogyakarta', 1, '2023-02-10 22:19:35', '2023-02-10 22:19:35', '', '', 'Swiss-Belboutique Yogyakarta', '', '', '', 1, 'hotel', '', 'Jl. Jend. Sudirman No.69, Terban, Gondokusuman, Yogyakarta City, Special Region of Yogyakarta 55224,', '-7.782607499999999', '110.37423779999999', 'Swiss-Belboutique Yogyakarta', 'Swiss-Belboutique Yogyakarta', 'Swiss-Belboutique Yogyakarta', 0, 0, '00:00:00', 0, 4.8, 'D.I. Yogyakarta', 0, 0, 0),
(107, 'aveta-hotel-malioboro', 1, '2023-02-10 22:19:35', '2023-02-10 22:19:35', '', '', 'Aveta Hotel Malioboro', '', '', '', 1, 'hotel', '', 'Jl. Malioboro No.42, Suryatmajan, Danurejan, Yogyakarta City, Special Region of Yogyakarta 55271, In', '-7.7938902', '110.36581659999999', 'Aveta Hotel Malioboro', 'Aveta Hotel Malioboro', 'Aveta Hotel Malioboro', 0, 0, '00:00:00', 0, 4.4, 'D.I. Yogyakarta', 0, 0, 0),
(108, 'gaia-cosmo-hotel', 1, '2023-02-10 22:19:35', '2023-02-10 22:19:35', '', '', 'Gaia Cosmo Hotel', '', '', '', 1, 'hotel', '', 'Jl. Ipda Tut Harsono No.16, Muja Muju, Umbulharjo, Yogyakarta City, Special Region of Yogyakarta 551', '-7.7989469', '110.3929241', 'Gaia Cosmo Hotel', 'Gaia Cosmo Hotel', 'Gaia Cosmo Hotel', 0, 0, '00:00:00', 0, 4.6, 'D.I. Yogyakarta', 0, 0, 0),
(109, 'grand-mercure-yogyakarta-adi-sucipto', 1, '2023-02-10 22:19:35', '2023-02-10 22:19:35', '', '', 'Grand Mercure Yogyakarta Adi Sucipto', '', '', '', 1, 'hotel', '', 'Jl. Laksda Adisucipto No.80, Demangan Baru, Caturtunggal, Sleman, Yogyakarta City, Special Region of', '-7.7837159', '110.3923981', 'Grand Mercure Yogyakarta Adi Sucipto', 'Grand Mercure Yogyakarta Adi Sucipto', 'Grand Mercure Yogyakarta Adi Sucipto', 0, 0, '00:00:00', 0, 4.6, 'D.I. Yogyakarta', 0, 0, 0),
(110, 'malioboro-prime-hotel-yogyakarta', 1, '2023-02-10 22:19:35', '2023-02-10 22:19:35', '', '', 'Malioboro Prime Hotel Yogyakarta', '', '', '', 1, 'hotel', '', 'Jl. Ps. Kembang No.9, Sosromenduran, Gedong Tengen, Yogyakarta City, Special Region of Yogyakarta 55', '-7.790049', '110.36519', 'Malioboro Prime Hotel Yogyakarta', 'Malioboro Prime Hotel Yogyakarta', 'Malioboro Prime Hotel Yogyakarta', 0, 0, '00:00:00', 0, 4.2, 'D.I. Yogyakarta', 0, 0, 0),
(111, 'grand-zuri-malioboro-hotel', 1, '2023-02-10 22:19:35', '2023-02-10 22:19:35', '', '', 'Grand Zuri Malioboro Hotel', '', '', '', 1, 'hotel', '', 'Jl. P. Mangkubumi No.18, Gowongan, Jetis, Yogyakarta City, Special Region of Yogyakarta 55232, Indon', '-7.787678', '110.36669839999999', 'Grand Zuri Malioboro Hotel', 'Grand Zuri Malioboro Hotel', 'Grand Zuri Malioboro Hotel', 0, 0, '00:00:00', 0, 4.6, 'D.I. Yogyakarta', 0, 0, 0),
(112, 'artotel-suites-bianti-yogyakarta', 1, '2023-02-10 22:19:35', '2023-02-10 22:19:35', '', '', 'ARTOTEL Suites Bianti - Yogyakarta', '', '', '', 1, 'hotel', '', 'Jl. Urip Sumoharjo No.37, Klitren, Gondokusuman, Yogyakarta City, Special Region of Yogyakarta 55222', '-7.782889399999999', '110.38191619999999', 'ARTOTEL Suites Bianti - Yogyakarta', 'ARTOTEL Suites Bianti - Yogyakarta', 'ARTOTEL Suites Bianti - Yogyakarta', 0, 0, '00:00:00', 0, 4.7, 'D.I. Yogyakarta', 0, 0, 0),
(113, 'lynn-hotel-by-horison', 1, '2023-02-10 22:19:35', '2023-02-10 22:19:35', '', '', 'Lynn Hotel By Horison', '', '', '', 1, 'hotel', '', 'Jl. Jogokaryan No.82, Mantrijeron, Yogyakarta City, Special Region of Yogyakarta 55143, Indonesia', '-7.824458699999999', '110.36685349999999', 'Lynn Hotel By Horison', 'Lynn Hotel By Horison', 'Lynn Hotel By Horison', 0, 0, '00:00:00', 0, 4.3, 'D.I. Yogyakarta', 0, 0, 0),
(114, 'the-alana-hotel-conference-center-malioboro', 1, '2023-02-10 22:19:35', '2023-02-10 22:19:35', '', '', 'The Alana Hotel & Conference Center Malioboro', '', '', '', 1, 'hotel', '', 'Jl. Mayjend Sutoyo No.52, Mantrijeron, Yogyakarta City, Special Region of Yogyakarta 55143, Indonesi', '-7.8152832', '110.36558529999999', 'The Alana Hotel & Conference Center Malioboro', 'The Alana Hotel & Conference Center Malioboro', 'The Alana Hotel & Conference Center Malioboro', 0, 0, '00:00:00', 0, 4.5, 'D.I. Yogyakarta', 0, 0, 0),
(115, 'the-manohara-hotel-yogyakarta', 1, '2023-02-10 22:19:35', '2023-02-10 22:19:35', '', '', 'The Manohara Hotel Yogyakarta', '', '', '', 1, 'hotel', '', 'Jl. Affandi No.35, Gejayan, Caturtunggal, Kec. Depok, Kabupaten Sleman, Daerah Istimewa Yogyakarta 5', '-7.774500499999999', '110.38917359999999', 'The Manohara Hotel Yogyakarta', 'The Manohara Hotel Yogyakarta', 'The Manohara Hotel Yogyakarta', 0, 0, '00:00:00', 0, 4.7, 'D.I. Yogyakarta', 0, 0, 0),
(116, 'the-1o1-yogyakarta-tugu', 1, '2023-02-10 22:19:35', '2023-02-10 22:19:35', '', '', 'THE 1O1 Yogyakarta Tugu', '', '', '', 1, 'hotel', '', 'Jl. Margo Utomo No.103, Gowongan, Jetis, Yogyakarta City, Special Region of Yogyakarta 55233, Indone', '-7.7841438', '110.3667813', 'THE 1O1 Yogyakarta Tugu', 'THE 1O1 Yogyakarta Tugu', 'THE 1O1 Yogyakarta Tugu', 0, 0, '00:00:00', 0, 4.6, 'D.I. Yogyakarta', 0, 0, 0),
(117, 'patra-malioboro-hotel', 1, '2023-02-10 22:19:35', '2023-02-10 22:19:35', '', '', 'Patra Malioboro Hotel', '', '', '', 1, 'hotel', '', 'Sosrowijayan St No.35, Sosromenduran, Gedong Tengen, Yogyakarta City, Special Region of Yogyakarta 5', '-7.7917305', '110.3637213', 'Patra Malioboro Hotel', 'Patra Malioboro Hotel', 'Patra Malioboro Hotel', 0, 0, '00:00:00', 0, 4.8, 'D.I. Yogyakarta', 0, 0, 0),
(118, 'dsenopati-malioboro-grand-hotel', 1, '2023-02-10 22:19:35', '2023-02-10 22:19:35', '', '', 'D\'Senopati Malioboro Grand Hotel', '', '', '', 1, 'hotel', '', 'Jl. Panembahan Senopati No.40, Prawirodirjan, Gondomanan, Yogyakarta City, Special Region of Yogyaka', '-7.801747199999999', '110.37002779999999', 'D\'Senopati Malioboro Grand Hotel', 'D\'Senopati Malioboro Grand Hotel', 'D\'Senopati Malioboro Grand Hotel', 0, 0, '00:00:00', 0, 4.4, 'D.I. Yogyakarta', 0, 0, 0),
(119, 'hotel-santika-premiere-jogja', 1, '2023-02-10 22:19:35', '2023-02-10 22:19:35', '', '', 'Hotel Santika Premiere Jogja', '', '', '', 1, 'hotel', '', 'Jl. Jend. Sudirman No.19, Cokrodiningratan, Jetis, Yogyakarta City, Special Region of Yogyakarta 552', '-7.7824228', '110.3697363', 'Hotel Santika Premiere Jogja', 'Hotel Santika Premiere Jogja', 'Hotel Santika Premiere Jogja', 0, 0, '00:00:00', 0, 4.6, 'D.I. Yogyakarta', 0, 0, 0),
(120, 'harper-malioboro-yogyakarta', 1, '2023-02-10 22:19:35', '2023-02-10 22:19:35', '', '', 'Harper Malioboro Yogyakarta', '', '', '', 1, 'hotel', '', 'Jl. P. Mangkubumi No.52, Gowongan, Jetis, Yogyakarta City, Special Region of Yogyakarta 55232, Indon', '-7.784761199999999', '110.36722999999999', 'Harper Malioboro Yogyakarta', 'Harper Malioboro Yogyakarta', 'Harper Malioboro Yogyakarta', 0, 0, '00:00:00', 0, 4.6, 'D.I. Yogyakarta', 0, 0, 0),
(121, 'hotel-new-saphir-yogyakarta', 1, '2023-02-10 22:19:35', '2023-02-10 22:19:35', '', '', 'Hotel New Saphir Yogyakarta', '', '', '', 1, 'hotel', '', 'Jl. Laksda Adisucipto No.38, Demangan, Gondokusuman, Yogyakarta City, Special Region of Yogyakarta 5', '-7.783555', '110.391437', 'Hotel New Saphir Yogyakarta', 'Hotel New Saphir Yogyakarta', 'Hotel New Saphir Yogyakarta', 0, 0, '00:00:00', 0, 4.5, 'D.I. Yogyakarta', 0, 0, 0),
(122, 'kj-hotel-yogyakarta', 1, '2023-02-10 22:19:35', '2023-02-10 22:19:35', '', '', 'KJ Hotel Yogyakarta', '', '', '', 1, 'hotel', '', 'Jl. Parangtritis No.120, Mantrijeron, Yogyakarta City, Special Region of Yogyakarta 55143, Indonesia', '-7.8224427', '110.3673455', 'KJ Hotel Yogyakarta', 'KJ Hotel Yogyakarta', 'KJ Hotel Yogyakarta', 0, 0, '00:00:00', 0, 4.5, 'D.I. Yogyakarta', 0, 0, 0),
(123, 'arte-hotel-malioboro', 1, '2023-02-10 22:19:35', '2023-02-10 22:19:35', '', '', 'Arte Hotel Malioboro', '', '', '', 1, 'hotel', '', 'Jl. Ps. Kembang No.53, Sosromenduran, Gedong Tengen, Yogyakarta City, Special Region of Yogyakarta 5', '-7.7899967', '110.3622553', 'Arte Hotel Malioboro', 'Arte Hotel Malioboro', 'Arte Hotel Malioboro', 0, 0, '00:00:00', 0, 4.4, 'D.I. Yogyakarta', 0, 0, 0),
(124, 'ibis-styles-yogyakarta', 1, '2023-02-10 22:19:35', '2023-02-10 22:19:35', '', '', 'ibis Styles Yogyakarta', '', '', '', 1, 'hotel', '', 'Jl. Dagen No.109, Sosromenduran, Gedong Tengen, Yogyakarta City, Special Region of Yogyakarta 55271,', '-7.7938979999999995', '110.3614602', 'ibis Styles Yogyakarta', 'ibis Styles Yogyakarta', 'ibis Styles Yogyakarta', 0, 0, '00:00:00', 0, 4.4, 'D.I. Yogyakarta', 0, 0, 0),
(125, 'kotta-go-hotel-yogyakarta', 1, '2023-02-10 22:19:35', '2023-02-10 22:19:35', '', '', 'Kotta GO Hotel Yogyakarta', '', '', '', 1, 'hotel', '', 'Jl. Pangeran Diponegoro No.87, Bumijo, Jetis, Yogyakarta City, Special Region of Yogyakarta 55231, I', '-7.783135', '110.3628832', 'Kotta GO Hotel Yogyakarta', 'Kotta GO Hotel Yogyakarta', 'Kotta GO Hotel Yogyakarta', 0, 0, '00:00:00', 0, 4.7, 'D.I. Yogyakarta', 0, 0, 0),
(126, 'tasneem-hotel-and-convention-yogyakarta', 1, '2023-02-10 22:19:35', '2023-02-10 22:19:35', '', '', 'Tasneem Hotel and Convention Yogyakarta', '', '', '', 1, 'hotel', '', 'Purawisata, Kawasan Mandira Baruga, Jl. Brigjen Katamso, Keparakan, Kec. Mergangsan, Kota Yogyakarta', '-7.8087447999999995', '110.3711512', 'Tasneem Hotel and Convention Yogyakarta', 'Tasneem Hotel and Convention Yogyakarta', 'Tasneem Hotel and Convention Yogyakarta', 0, 0, '00:00:00', 0, 4.3, 'D.I. Yogyakarta', 0, 0, 0),
(127, 'grand-serela-yogyakarta', 1, '2023-02-10 22:19:35', '2023-02-10 22:19:35', '', '', 'Grand Serela Yogyakarta', '', '', '', 1, 'hotel', '', 'Jalan Magelang KM.4 No.145, Rogoyudan, Sinduadi, Kec. Mlati, Kabupaten Sleman, Daerah Istimewa Yogya', '-7.768796', '110.361195', 'Grand Serela Yogyakarta', 'Grand Serela Yogyakarta', 'Grand Serela Yogyakarta', 0, 0, '00:00:00', 0, 4.3, 'D.I. Yogyakarta', 0, 0, 0),
(128, 'grand-rohan-jogja', 1, '2023-02-10 22:19:35', '2023-02-10 22:19:35', '', '', 'Grand Rohan Jogja', '', '', '', 1, 'hotel', '', 'Jl. Raya Janti Jl. Gedongkuning No.336, Modalan, Banguntapan, Bantul Regency, Special Region of Yogy', '-7.798237899999999', '110.4051231', 'Grand Rohan Jogja', 'Grand Rohan Jogja', 'Grand Rohan Jogja', 0, 0, '00:00:00', 0, 4.7, 'D.I. Yogyakarta', 0, 0, 0),
(129, 'amaris-hotel-malioboro-jogja', 1, '2023-02-10 22:19:35', '2023-02-10 22:19:35', '', '', 'Amaris Hotel Malioboro Jogja', '', '', '', 1, 'hotel', '', 'Jl. Pajeksan No.10, Sosromenduran, Gedong Tengen, Yogyakarta City, Special Region of Yogyakarta 5523', '-7.796214399999999', '110.3646619', 'Amaris Hotel Malioboro Jogja', 'Amaris Hotel Malioboro Jogja', 'Amaris Hotel Malioboro Jogja', 0, 0, '00:00:00', 0, 4.3, 'D.I. Yogyakarta', 0, 0, 0),
(130, 'whiz-hotel-malioboro-yogyakarta', 1, '2023-02-10 22:19:35', '2023-02-10 22:19:35', '', '', 'Whiz Hotel Malioboro Yogyakarta', '', '', '', 1, 'hotel', '', 'Jl. Dagen No.8, Sosromenduran, Gedong Tengen, Yogyakarta City, Special Region of Yogyakarta 55271, I', '-7.7937804999999996', '110.3648101', 'Whiz Hotel Malioboro Yogyakarta', 'Whiz Hotel Malioboro Yogyakarta', 'Whiz Hotel Malioboro Yogyakarta', 0, 0, '00:00:00', 0, 4.1, 'D.I. Yogyakarta', 0, 0, 0),
(131, 'horison-ultima-riss-malioboro-yogyakarta', 1, '2023-02-10 22:19:35', '2023-02-10 22:19:35', '', '', 'Horison Ultima Riss Malioboro Yogyakarta', '', '', '', 1, 'hotel', '', 'Jl. Gowongan Kidul No.33-49, Sosromenduran, Gedong Tengen, Yogyakarta City, Special Region of Yogyak', '-7.7876435', '110.3644008', 'Horison Ultima Riss Malioboro Yogyakarta', 'Horison Ultima Riss Malioboro Yogyakarta', 'Horison Ultima Riss Malioboro Yogyakarta', 0, 0, '00:00:00', 0, 4.5, 'D.I. Yogyakarta', 0, 0, 0),
(132, 'porta-by-the-ambarrukmo', 1, '2023-02-10 22:19:35', '2023-02-10 22:19:35', '', '', 'PORTA by The Ambarrukmo', '', '', '', 1, 'hotel', '', 'Jl. Colombo Yogyakarta No.7, RT.01/RW.01, Samirono, Caturtunggal, Depok, Sleman Regency, Special Reg', '-7.776762199999999', '110.38233659999999', 'PORTA by The Ambarrukmo', 'PORTA by The Ambarrukmo', 'PORTA by The Ambarrukmo', 0, 0, '00:00:00', 0, 4.7, 'D.I. Yogyakarta', 0, 0, 0),
(133, 'khas-malioboro-hotel-yogyakarta', 1, '2023-02-10 22:19:35', '2023-02-10 22:19:35', '', '', 'KHAS Malioboro Hotel Yogyakarta', '', '', '', 1, 'hotel', '', 'Jl. Gadean No.3, Ngupasan, Gondomanan, Yogyakarta City, Special Region of Yogyakarta 55122, Indonesi', '-7.7982187', '110.3633193', 'KHAS Malioboro Hotel Yogyakarta', 'KHAS Malioboro Hotel Yogyakarta', 'KHAS Malioboro Hotel Yogyakarta', 0, 0, '00:00:00', 0, 4.5, 'D.I. Yogyakarta', 0, 0, 0),
(134, 'malioboro-garden-hotel', 1, '2023-02-10 22:19:35', '2023-02-10 22:19:35', '', '', 'Malioboro Garden Hotel', '', '', '', 1, 'hotel', '', 'DN I/163 Malioboro, Jl. Mataram Jl. Sosrokusuman, Suryatmajan, Kec. Danurejan, Kota Yogyakarta, Daer', '-7.7942029999999995', '110.366817', 'Malioboro Garden Hotel', 'Malioboro Garden Hotel', 'Malioboro Garden Hotel', 0, 0, '00:00:00', 0, 4.2, 'D.I. Yogyakarta', 0, 0, 0),
(135, 'horaios-malioboro-hotel', 1, '2023-02-10 22:19:35', '2023-02-10 22:19:35', '', '', 'Horaios Malioboro Hotel', '', '', '', 1, 'hotel', '', 'Jl. Gowongan Kidul No.57, Sosromenduran, Gedong Tengen, Yogyakarta City, Special Region of Yogyakart', '-7.7874194999999995', '110.3636363', 'Horaios Malioboro Hotel', 'Horaios Malioboro Hotel', 'Horaios Malioboro Hotel', 0, 0, '00:00:00', 0, 4.3, 'D.I. Yogyakarta', 0, 0, 0),
(136, 'museum-batik-yogyakarta', 1, '2023-02-10 22:19:35', '2023-02-10 22:19:35', '', '', 'Museum Batik Yogyakarta', '', '', '', 1, 'hotel', '', 'Jl. Doktor Sutomo No.13A, Bausasran, Danurejan, Yogyakarta City, Special Region of Yogyakarta 55211,', '-7.7955906', '110.3772754', 'Museum Batik Yogyakarta', 'Museum Batik Yogyakarta', 'Museum Batik Yogyakarta', 0, 0, '00:00:00', 0, 4.2, 'D.I. Yogyakarta', 0, 0, 0),
(137, 'nueve-malioboro-hotel-yogyakarta', 1, '2023-02-10 22:19:35', '2023-02-10 22:19:35', '', '', 'Nueve Malioboro Hotel Yogyakarta', '', '', '', 1, 'hotel', '', 'Mataram St No.9, Suryatmajan, Danurejan, Yogyakarta City, Special Region of Yogyakarta 55213, Indone', '-7.7959233999999995', '110.3688956', 'Nueve Malioboro Hotel Yogyakarta', 'Nueve Malioboro Hotel Yogyakarta', 'Nueve Malioboro Hotel Yogyakarta', 0, 0, '00:00:00', 0, 4.3, 'D.I. Yogyakarta', 0, 0, 0),
(138, 'hotel-zamrud-sosrokusuman', 1, '2023-02-10 22:19:35', '2023-02-10 22:19:35', '', '', 'Hotel Zamrud Sosrokusuman', '', '', '', 1, 'hotel', '', 'Jl. Sosrokusuman, Suryatmajan, Kec. Danurejan, Kota Yogyakarta, Daerah Istimewa Yogyakarta 55213, In', '-7.7937897', '110.3672539', 'Hotel Zamrud Sosrokusuman', 'Hotel Zamrud Sosrokusuman', 'Hotel Zamrud Sosrokusuman', 0, 0, '00:00:00', 0, 4.6, 'D.I. Yogyakarta', 0, 0, 0),
(139, 'sahid-raya-hotel-convention-yogyakarta', 1, '2023-02-10 22:19:35', '2023-02-10 22:19:35', '', '', 'Sahid Raya Hotel & Convention Yogyakarta', '', '', '', 1, 'hotel', '', 'Jl. Babarsari No.2, Janti, Caturtunggal, Depok, Sleman Regency, Special Region of Yogyakarta 55281, ', '-7.779761199999999', '110.4139668', 'Sahid Raya Hotel & Convention Yogyakarta', 'Sahid Raya Hotel & Convention Yogyakarta', 'Sahid Raya Hotel & Convention Yogyakarta', 0, 0, '00:00:00', 0, 4.3, 'D.I. Yogyakarta', 0, 0, 0),
(140, 'le-krasak-boutique-hotel', 1, '2023-02-10 22:19:35', '2023-02-10 22:19:35', '', '', 'Le Krasak Boutique Hotel', '', '', '', 1, 'hotel', '', 'Jl. Krasak No.9, Kotabaru, Gondokusuman, Yogyakarta City, Special Region of Yogyakarta 55224, Indone', '-7.7887602', '110.37275629999999', 'Le Krasak Boutique Hotel', 'Le Krasak Boutique Hotel', 'Le Krasak Boutique Hotel', 0, 0, '00:00:00', 0, 4.3, 'D.I. Yogyakarta', 0, 0, 0),
(141, 'cavinton-hotel-yogyakarta-by-tritama-hospitality', 1, '2023-02-10 22:19:35', '2023-02-10 22:19:35', '', '', 'Cavinton Hotel Yogyakarta by Tritama Hospitality', '', '', '', 1, 'hotel', '', 'Jl. Letjen Suprapto No.1, Ngampilan, Yogyakarta City, Special Region of Yogyakarta 55261, Indonesia', '-7.8008378', '110.35603499999999', 'Cavinton Hotel Yogyakarta by Tritama Hospitality', 'Cavinton Hotel Yogyakarta by Tritama Hospitality', 'Cavinton Hotel Yogyakarta by Tritama Hospitality', 0, 0, '00:00:00', 0, 4.4, 'D.I. Yogyakarta', 0, 0, 0),
(142, 'the-jayakarta-yogyakarta-hotel-spa', 1, '2023-02-10 22:19:35', '2023-02-10 22:19:35', '', '', 'The Jayakarta Yogyakarta Hotel & Spa', '', '', '', 1, 'hotel', '', 'Depan Transmart, Jl. Raya Solo - Yogyakarta No.km, 8, Kalongan, Maguwoharjo, Depok, Sleman Regency, ', '-7.7839979999999995', '110.4197006', 'The Jayakarta Yogyakarta Hotel & Spa', 'The Jayakarta Yogyakarta Hotel & Spa', 'The Jayakarta Yogyakarta Hotel & Spa', 0, 0, '00:00:00', 0, 4.4, 'D.I. Yogyakarta', 0, 0, 0),
(143, 'yellow-star-hotel-ambarrukmo', 1, '2023-02-10 22:19:35', '2023-02-10 22:19:35', '', '', 'Yellow Star Hotel - Ambarrukmo', '', '', '', 1, 'hotel', '', 'Jl. Laksda Adisucipto No.23, Papringan, Caturtunggal, Depok, Sleman Regency, Special Region of Yogya', '-7.7834794', '110.3975966', 'Yellow Star Hotel - Ambarrukmo', 'Yellow Star Hotel - Ambarrukmo', 'Yellow Star Hotel - Ambarrukmo', 0, 0, '00:00:00', 0, 4.3, 'D.I. Yogyakarta', 0, 0, 0),
(144, 'summer-quest-hotel', 1, '2023-02-10 22:19:35', '2023-02-10 22:19:35', '', '', 'Summer Quest Hotel', '', '', '', 1, 'hotel', '', 'Jl. Sosrowijayan, Sosromenduran, Gedong Tengen, Kota Yogyakarta, Daerah Istimewa Yogyakarta 55271, I', '-7.792075799999999', '110.36449929999999', 'Summer Quest Hotel', 'Summer Quest Hotel', 'Summer Quest Hotel', 0, 0, '00:00:00', 0, 4.1, 'D.I. Yogyakarta', 0, 0, 0),
(145, 'burza-hotel-yogyakarta', 1, '2023-02-10 22:19:35', '2023-02-10 22:19:35', '', '', 'Burza Hotel Yogyakarta', '', '', '', 1, 'hotel', '', 'Jl. Jogokaryan No.61-63, Mantrijeron, Yogyakarta City, Special Region of Yogyakarta 55143, Indonesia', '-7.8237862', '110.3666306', 'Burza Hotel Yogyakarta', 'Burza Hotel Yogyakarta', 'Burza Hotel Yogyakarta', 0, 0, '00:00:00', 0, 4.4, 'D.I. Yogyakarta', 0, 0, 0),
(146, 'the-alana-yogyakarta-hotel-convention-center', 1, '2023-02-10 22:19:35', '2023-02-10 22:19:35', '', '', 'The Alana Yogyakarta Hotel & Convention Center', '', '', '', 1, 'hotel', '', 'Jl. Palagan Tentara Pelajar No.KM.7, Mudal, Sariharjo, Ngaglik, Sleman Regency, Special Region of Yo', '-7.7393398', '110.37719589999999', 'The Alana Yogyakarta Hotel & Convention Center', 'The Alana Yogyakarta Hotel & Convention Center', 'The Alana Yogyakarta Hotel & Convention Center', 0, 0, '00:00:00', 0, 4.6, 'D.I. Yogyakarta', 0, 0, 0),
(147, 'agung-mas-hotel-yogyakarta', 1, '2023-02-10 22:19:35', '2023-02-10 22:19:35', '', '', 'Agung Mas Hotel Yogyakarta', '', '', '', 1, 'hotel', '', 'Jl. HOS Cokroaminoto No.108, Tegalrejo, Yogyakarta City, Special Region of Yogyakarta 55253, Indones', '-7.791444899999999', '110.35396019999999', 'Agung Mas Hotel Yogyakarta', 'Agung Mas Hotel Yogyakarta', 'Agung Mas Hotel Yogyakarta', 0, 0, '00:00:00', 0, 4.3, 'D.I. Yogyakarta', 0, 0, 0),
(148, 'all-nite-day-hotel-gejayan-yogyakarta', 1, '2023-02-10 22:19:35', '2023-02-10 22:19:35', '', '', 'All Nite & Day Hotel Gejayan Yogyakarta', '', '', '', 1, 'hotel', '', 'Jl. Affandi No.17C, Klitren, Gondokusuman, Yogyakarta City, Special Region of Yogyakarta 55222, Indo', '-7.7802114', '110.3879623', 'All Nite & Day Hotel Gejayan Yogyakarta', 'All Nite & Day Hotel Gejayan Yogyakarta', 'All Nite & Day Hotel Gejayan Yogyakarta', 0, 0, '00:00:00', 0, 4.1, 'D.I. Yogyakarta', 0, 0, 0),
(149, 'tara-hotel-yogyakarta', 1, '2023-02-10 22:19:35', '2023-02-10 22:19:35', '', '', 'Tara Hotel Yogyakarta', '', '', '', 1, 'hotel', '', 'Magelang St No.129, Kricak, Tegalrejo, Yogyakarta City, Special Region of Yogyakarta 55242, Indonesi', '-7.771604', '110.3608098', 'Tara Hotel Yogyakarta', 'Tara Hotel Yogyakarta', 'Tara Hotel Yogyakarta', 0, 0, '00:00:00', 0, 4.4, 'D.I. Yogyakarta', 0, 0, 0),
(150, 'pop-hotel-timoho-yogyakarta', 1, '2023-02-10 22:19:35', '2023-02-10 22:19:35', '', '', 'POP! Hotel Timoho - Yogyakarta', '', '', '', 1, 'hotel', '', 'Jl. Ipda Tut Harsono No.11, Muja Muju, Umbulharjo, Yogyakarta City, Special Region of Yogyakarta 551', '-7.7986173999999995', '110.3914401', 'POP! Hotel Timoho - Yogyakarta', 'POP! Hotel Timoho - Yogyakarta', 'POP! Hotel Timoho - Yogyakarta', 0, 0, '00:00:00', 0, 4.3, 'D.I. Yogyakarta', 0, 0, 0),
(151, 'grand-puri-saron-hotel-malioboro', 1, '2023-02-10 22:19:35', '2023-02-10 22:19:35', '', '', 'Grand Puri Saron Hotel Malioboro', '', '', '', 1, 'hotel', '', 'Sosrowijayan St No.70, Sosromenduran, Gedong Tengen, Yogyakarta City, Special Region of Yogyakarta 5', '-7.791408499999999', '110.3629208', 'Grand Puri Saron Hotel Malioboro', 'Grand Puri Saron Hotel Malioboro', 'Grand Puri Saron Hotel Malioboro', 0, 0, '00:00:00', 0, 4.3, 'D.I. Yogyakarta', 0, 0, 0),
(152, 'uniq-hotel-yogyakarta', 1, '2023-02-10 22:19:35', '2023-02-10 22:19:35', '', '', 'Uniq Hotel Yogyakarta', '', '', '', 1, 'hotel', '', 'Magelang St No.61, Kricak, Tegalrejo, Yogyakarta City, Special Region of Yogyakarta 55242, Indonesia', '-7.7775981', '110.3607775', 'Uniq Hotel Yogyakarta', 'Uniq Hotel Yogyakarta', 'Uniq Hotel Yogyakarta', 0, 0, '00:00:00', 0, 4.3, 'D.I. Yogyakarta', 0, 0, 0),
(153, 'hotel-citradream-yogyakarta', 1, '2023-02-10 22:19:35', '2023-02-10 22:19:35', '', '', 'Hotel Citradream Yogyakarta', '', '', '', 1, 'hotel', '', 'Jl. A.M. Sangaji No.28, Cokrodiningratan, Jetis, Yogyakarta City, Special Region of Yogyakarta 55233', '-7.7801874', '110.36768389999999', 'Hotel Citradream Yogyakarta', 'Hotel Citradream Yogyakarta', 'Hotel Citradream Yogyakarta', 0, 0, '00:00:00', 0, 4.3, 'D.I. Yogyakarta', 0, 0, 0),
(154, 'the-rich-jogja-hotel', 1, '2023-02-10 22:19:35', '2023-02-10 22:19:35', '', '', 'The Rich Jogja Hotel', '', '', '', 1, 'hotel', '', 'Magelang St No.KM.6 No.18, Kutu Patran, Sinduadi, Mlati, Sleman Regency, Special Region of Yogyakart', '-7.7524542', '110.36108229999999', 'The Rich Jogja Hotel', 'The Rich Jogja Hotel', 'The Rich Jogja Hotel', 0, 0, '00:00:00', 0, 4.5, 'D.I. Yogyakarta', 0, 0, 0),
(155, 'the-victoria-hotel-yogyakarta', 1, '2023-02-10 22:19:35', '2023-02-10 22:19:35', '', '', 'The Victoria Hotel Yogyakarta', '', '', '', 1, 'hotel', '', 'Jl. Laksda Adisucipto KM.5, Tempel, Caturtunggal, Depok, Sleman Regency, Special Region of Yogyakart', '-7.7796239', '110.40378869999999', 'The Victoria Hotel Yogyakarta', 'The Victoria Hotel Yogyakarta', 'The Victoria Hotel Yogyakarta', 0, 0, '00:00:00', 0, 4.4, 'D.I. Yogyakarta', 0, 0, 0),
(156, 'abadi-malioboro-jogja-by-tritama-hospitality', 1, '2023-02-10 22:19:35', '2023-02-10 22:19:35', '', '', 'Abadi Malioboro Jogja by Tritama Hospitality', '', '', '', 1, 'hotel', '', 'Jl. Ps. Kembang No.49, Sosromenduran, Gedong Tengen, Yogyakarta City, Special Region of Yogyakarta 5', '-7.7903142999999995', '110.3632615', 'Abadi Malioboro Jogja by Tritama Hospitality', 'Abadi Malioboro Jogja by Tritama Hospitality', 'Abadi Malioboro Jogja by Tritama Hospitality', 0, 0, '00:00:00', 0, 4.4, 'D.I. Yogyakarta', 0, 0, 0),
(157, 'hotel-indah-palace-yogyakarta', 1, '2023-02-10 22:19:35', '2023-02-10 22:19:35', '', '', 'Hotel Indah Palace Yogyakarta', '', '', '', 1, 'hotel', '', 'Jl. Sisingamangaraja No.74, Brontokusuman, Mergangsan, Yogyakarta City, Special Region of Yogyakarta', '-7.8185351', '110.3729171', 'Hotel Indah Palace Yogyakarta', 'Hotel Indah Palace Yogyakarta', 'Hotel Indah Palace Yogyakarta', 0, 0, '00:00:00', 0, 4.3, 'D.I. Yogyakarta', 0, 0, 0),
(158, 'hotel-dafam-fortuna-malioboro-yogyakarta', 1, '2023-02-10 22:19:35', '2023-02-10 22:19:35', '', '', 'Hotel Dafam Fortuna Malioboro Yogyakarta', '', '', '', 1, 'hotel', '', 'Jl. Malioboro Jl. Dagen No.60, Sosromenduran, Gedong Tengen, Kota Yogyakarta, Daerah Istimewa Yogyak', '-7.7933718999999995', '110.36297309999999', 'Hotel Dafam Fortuna Malioboro Yogyakarta', 'Hotel Dafam Fortuna Malioboro Yogyakarta', 'Hotel Dafam Fortuna Malioboro Yogyakarta', 0, 0, '00:00:00', 0, 4.4, 'D.I. Yogyakarta', 0, 0, 0),
(159, 'indonesia-hotel', 1, '2023-02-10 22:19:35', '2023-02-10 22:19:35', '', '', 'Indonesia Hotel', '', '', '', 1, 'hotel', '', 'Sosrowijayan St No.9, Sosromenduran, Gedong Tengen, Yogyakarta City, Special Region of Yogyakarta 55', '-7.7917673999999995', '110.3651953', 'Indonesia Hotel', 'Indonesia Hotel', 'Indonesia Hotel', 0, 0, '00:00:00', 0, 4.2, 'D.I. Yogyakarta', 0, 0, 0),
(160, 'duta-garden-hotel-and-boutique-villa', 1, '2023-02-10 22:19:35', '2023-02-10 22:19:35', '', '', 'Duta Garden Hotel and Boutique Villa', '', '', '', 1, 'hotel', '', 'Timuran Jl. Parangtritis No.103, Brontokusuman, Kec. Mergangsan, Kota Yogyakarta, Daerah Istimewa Yo', '-7.8167503', '110.3695223', 'Duta Garden Hotel and Boutique Villa', 'Duta Garden Hotel and Boutique Villa', 'Duta Garden Hotel and Boutique Villa', 0, 0, '00:00:00', 0, 4.4, 'D.I. Yogyakarta', 0, 0, 0),
(161, 'hotel-grand-rosela', 1, '2023-02-10 22:19:35', '2023-02-10 22:19:35', '', '', 'Hotel Grand Rosela', '', '', '', 1, 'hotel', '', 'Jl. Prawirotaman No.28, Brontokusuman, Mergangsan, Yogyakarta City, Special Region of Yogyakarta 551', '-7.819400699999999', '110.37123989999999', 'Hotel Grand Rosela', 'Hotel Grand Rosela', 'Hotel Grand Rosela', 0, 0, '00:00:00', 0, 4.2, 'D.I. Yogyakarta', 0, 0, 0),
(162, 'kalya-hotel', 1, '2023-02-10 22:19:35', '2023-02-10 22:19:35', '', '', 'Kalya Hotel', '', '', '', 1, 'hotel', '', 'Jl. Gedongkuning No.118, Rejowinangun, Kotagede, Yogyakarta City, Special Region of Yogyakarta 55171', '-7.8135292', '110.40140749999999', 'Kalya Hotel', 'Kalya Hotel', 'Kalya Hotel', 0, 0, '00:00:00', 0, 4.3, 'D.I. Yogyakarta', 0, 0, 0),
(163, 'top-malioboro-hotel-jogja', 1, '2023-02-10 22:19:35', '2023-02-10 22:19:35', '', '', 'Top Malioboro Hotel Jogja', '', '', '', 1, 'hotel', '', 'Jl. HOS Cokroaminoto No.145, Tegalrejo, Yogyakarta City, Special Region of Yogyakarta 55244, Indones', '-7.7912164', '110.35327199999999', 'Top Malioboro Hotel Jogja', 'Top Malioboro Hotel Jogja', 'Top Malioboro Hotel Jogja', 0, 0, '00:00:00', 0, 4.1, 'D.I. Yogyakarta', 0, 0, 0),
(164, 'hotel-dafam-fortuna-seturan', 1, '2023-02-10 22:19:35', '2023-02-10 22:19:35', '', '', 'Hotel Dafam Fortuna Seturan', '', '', '', 1, 'hotel', '', 'Jl. Seturan Raya No.4b, Kledokan, Caturtunggal, Depok, Sleman Regency, Special Region of Yogyakarta ', '-7.7658154999999995', '110.4108134', 'Hotel Dafam Fortuna Seturan', 'Hotel Dafam Fortuna Seturan', 'Hotel Dafam Fortuna Seturan', 0, 0, '00:00:00', 0, 4.4, 'D.I. Yogyakarta', 0, 0, 0),
(165, 'royal-brongto-hotel', 1, '2023-02-10 22:19:35', '2023-02-10 22:19:35', '', '', 'Royal Brongto Hotel', '', '', '', 1, 'hotel', '', 'Jl. Suryodiningratan No.26, RW.03, Suryodiningratan, Kec. Mantrijeron, Kota Yogyakarta, Daerah Istim', '-7.817778', '110.3599488', 'Royal Brongto Hotel', 'Royal Brongto Hotel', 'Royal Brongto Hotel', 0, 0, '00:00:00', 0, 4.4, 'D.I. Yogyakarta', 0, 0, 0),
(166, 'satoria-hotel-yogyakarta', 1, '2023-02-10 22:19:35', '2023-02-10 22:19:35', '', '', 'Satoria Hotel Yogyakarta', '', '', '', 1, 'hotel', '', 'Jl. Laksda Adisucipto No.Km, RW.8, Kalongan, Maguwoharjo, Sleman, Sleman Regency, Special Region of ', '-7.7836064', '110.42206499999999', 'Satoria Hotel Yogyakarta', 'Satoria Hotel Yogyakarta', 'Satoria Hotel Yogyakarta', 0, 0, '00:00:00', 0, 4.5, 'D.I. Yogyakarta', 0, 0, 0),
(167, 'prime-cailendra-hotel-redpartner-near-malioboro-yogyakarta', 1, '2023-02-10 22:19:35', '2023-02-10 22:19:35', '', '', 'Prime Cailendra Hotel RedPartner near Malioboro Yogyakarta', '', '', '', 1, 'hotel', '', 'Jl. Taman Siswa No.91, Wirogunan, Mergangsan, Yogyakarta City, Special Region of Yogyakarta 55111, I', '-7.810461999999999', '110.37723799999999', 'Prime Cailendra Hotel RedPartner near Malioboro Yogyakarta', 'Prime Cailendra Hotel RedPartner near Malioboro Yogyakarta', 'Prime Cailendra Hotel RedPartner near Malioboro Yogyakarta', 0, 0, '00:00:00', 0, 4.6, 'D.I. Yogyakarta', 0, 0, 0),
(168, 'pop-hotel-malioboro-yogyakarta', 1, '2023-02-10 22:19:35', '2023-02-10 22:19:35', '', '', 'POP! Hotel Malioboro - Yogyakarta', '', '', '', 1, 'hotel', '', 'Jl. Gandekan No.92, Sosromenduran, Gedong Tengen, Yogyakarta City, Special Region of Yogyakarta 5527', '-7.7907481999999995', '110.3620009', 'POP! Hotel Malioboro - Yogyakarta', 'POP! Hotel Malioboro - Yogyakarta', 'POP! Hotel Malioboro - Yogyakarta', 0, 0, '00:00:00', 0, 4.1, 'D.I. Yogyakarta', 0, 0, 0),
(169, 'hom-premiere-timoho-by-horison', 1, '2023-02-10 22:19:35', '2023-02-10 22:19:35', '', '', '@HOM Premiere Timoho By Horison', '', '', '', 1, 'hotel', '', 'Jl. Ipda Tut Harsono No.24, Muja Muju, Kec. Umbulharjo, Kota Yogyakarta, Daerah Istimewa Yogyakarta ', '-7.7985481', '110.3927832', '@HOM Premiere Timoho By Horison', '@HOM Premiere Timoho By Horison', '@HOM Premiere Timoho By Horison', 0, 0, '00:00:00', 0, 4.5, 'D.I. Yogyakarta', 0, 0, 0),
(170, 'tab-hotel-malioboro-jogja', 1, '2023-02-10 22:19:35', '2023-02-10 22:19:35', '', '', 'Tab Hotel Malioboro Jogja', '', '', '', 1, 'hotel', '', 'Jl. Kemetiran No.21, Pringgokusuman, Gedong Tengen, Yogyakarta City, Special Region of Yogyakarta 55', '-7.7922148', '110.3601348', 'Tab Hotel Malioboro Jogja', 'Tab Hotel Malioboro Jogja', 'Tab Hotel Malioboro Jogja', 0, 0, '00:00:00', 0, 4.6, 'D.I. Yogyakarta', 0, 0, 0),
(171, 'pop-hotel-sangaji', 1, '2023-02-10 22:19:35', '2023-02-10 22:19:35', '', '', 'POP! Hotel Sangaji', '', '', '', 1, 'hotel', '', 'Jl. A.M. Sangaji No.Kav.16-18, Cokrodiningratan, Jetis, Yogyakarta City, Special Region of Yogyakart', '-7.7813117', '110.367661', 'POP! Hotel Sangaji', 'POP! Hotel Sangaji', 'POP! Hotel Sangaji', 0, 0, '00:00:00', 0, 4.2, 'D.I. Yogyakarta', 0, 0, 0),
(172, 'ceria-hotel-alun-alun-yogyakarta', 1, '2023-02-10 22:19:35', '2023-02-10 22:19:35', '', '', 'Ceria Hotel @Alun Alun Yogyakarta', '', '', '', 1, 'hotel', '', 'Jl. Ibu Ruswo No.57, Prawirodirjan, Gondomanan, Yogyakarta City, Special Region of Yogyakarta 55121,', '-7.8035485', '110.368612', 'Ceria Hotel @Alun Alun Yogyakarta', 'Ceria Hotel @Alun Alun Yogyakarta', 'Ceria Hotel @Alun Alun Yogyakarta', 0, 0, '00:00:00', 0, 4.3, 'D.I. Yogyakarta', 0, 0, 0),
(173, 'grand-sarila', 1, '2023-02-10 22:19:35', '2023-02-10 22:19:35', '', '', 'Grand Sarila', '', '', '', 1, 'hotel', '', 'Jl. Affandi Jl. Gejayan Soropadan XII No.03, Kaliwaru, Condongcatur, Depok, Sleman Regency, Special ', '-7.7589596', '110.3959946', 'Grand Sarila', 'Grand Sarila', 'Grand Sarila', 0, 0, '00:00:00', 0, 4.2, 'D.I. Yogyakarta', 0, 0, 0),
(174, 'urban-nurdiono-hotel', 1, '2023-02-10 22:19:35', '2023-02-10 22:19:35', '', '', 'Urban Nurdiono Hotel', '', '', '', 1, 'hotel', '', 'Jl. Timoho No.31-37, Muja Muju, Kec. Umbulharjo, Kota Yogyakarta, Daerah Istimewa Yogyakarta 55165, ', '-7.795883099999999', '110.39088679999999', 'Urban Nurdiono Hotel', 'Urban Nurdiono Hotel', 'Urban Nurdiono Hotel', 0, 0, '00:00:00', 0, 4.6, 'D.I. Yogyakarta', 0, 0, 0),
(175, 'hotel-madina-inn-yogyakarta', 1, '2023-02-10 22:19:35', '2023-02-10 22:19:35', '', '', 'Hotel Madina Inn Yogyakarta', '', '', '', 1, 'hotel', '', 'Jl. Taman Siswa No.56, Wirogunan, Kec. Mergangsan, Kota Yogyakarta, Daerah Istimewa Yogyakarta 55151', '-7.8072349', '110.3773569', 'Hotel Madina Inn Yogyakarta', 'Hotel Madina Inn Yogyakarta', 'Hotel Madina Inn Yogyakarta', 0, 0, '00:00:00', 0, 4.8, 'D.I. Yogyakarta', 0, 0, 0),
(176, 'front-one-cabin-malioboro-jogja', 1, '2023-02-10 22:19:35', '2023-02-10 22:19:35', '', '', 'Front One Cabin Malioboro Jogja', '', '', '', 1, 'hotel', '', 'Jl. Jagalan - Beji Jl. Beji No.61, Purwokinanti, Pakualaman, Kota Yogyakarta, Daerah Istimewa Yogyak', '-7.7970350999999996', '110.3704515', 'Front One Cabin Malioboro Jogja', 'Front One Cabin Malioboro Jogja', 'Front One Cabin Malioboro Jogja', 0, 0, '00:00:00', 0, 4.6, 'D.I. Yogyakarta', 0, 0, 0),
(177, 'pawon-cokelat', 1, '2023-02-10 22:19:35', '2023-02-10 22:19:35', '', '', 'Pawon Cokelat', '', '', '', 1, 'hotel', '', 'Jl. Ps. Kembang Gg. 1 No.102, Sosromenduran, Gedong Tengen, Yogyakarta City, Special Region of Yogya', '-7.790546699999999', '110.3654284', 'Pawon Cokelat', 'Pawon Cokelat', 'Pawon Cokelat', 0, 0, '00:00:00', 0, 4.2, 'D.I. Yogyakarta', 0, 0, 0),
(178, 'yezyezyez-yogyakarta', 1, '2023-02-10 22:19:35', '2023-02-10 22:19:35', '', '', 'YezYezYez Yogyakarta', '', '', '', 1, 'hotel', '', 'Gg. Batik Gringsing No.509, Brontokusuman, Mergangsan, Yogyakarta City, Special Region of Yogyakarta', '-7.8180361', '110.3699946', 'YezYezYez Yogyakarta', 'YezYezYez Yogyakarta', 'YezYezYez Yogyakarta', 0, 0, '00:00:00', 0, 4.5, 'D.I. Yogyakarta', 0, 0, 0),
(179, 'tickle-hotel', 1, '2023-02-10 22:19:35', '2023-02-10 22:19:35', '', '', 'Tickle Hotel', '', '', '', 1, 'hotel', '', 'Jl. Urip Sumoharjo No.64, Klitren, Gondokusuman, Yogyakarta City, Special Region of Yogyakarta 55222', '-7.7829118', '110.3853717', 'Tickle Hotel', 'Tickle Hotel', 'Tickle Hotel', 0, 0, '00:00:00', 0, 4.2, 'D.I. Yogyakarta', 0, 0, 0),
(180, 'happy-family-hotel-dekat-malioboro-yogyadiy', 1, '2023-02-10 22:19:35', '2023-02-10 22:19:35', '', '', 'Happy Family Hotel /dekat Malioboro Yogya/Diy.', '', '', '', 1, 'hotel', '', 'Jl. Jlagran Lor No.10, Pringgokusuman, Gedong Tengen, Kota Yogyakarta, Daerah Istimewa Yogyakarta 55', '-7.7908228', '110.3604696', 'Happy Family Hotel /dekat Malioboro Yogya/Diy.', 'Happy Family Hotel /dekat Malioboro Yogya/Diy.', 'Happy Family Hotel /dekat Malioboro Yogya/Diy.', 0, 0, '00:00:00', 0, 4.1, 'D.I. Yogyakarta', 0, 0, 0),
(181, 'h-boutique-hotel-jogjakarta', 1, '2023-02-10 22:19:35', '2023-02-10 22:19:35', '', '', 'h-Boutique Hotel Jogjakarta', '', '', '', 1, 'hotel', '', 'Jl. Prof. Herman Yohanes No.1, Terban, Gondokusuman, Yogyakarta City, Special Region of Yogyakarta 5', '-7.781765', '110.3790782', 'h-Boutique Hotel Jogjakarta', 'h-Boutique Hotel Jogjakarta', 'h-Boutique Hotel Jogjakarta', 0, 0, '00:00:00', 0, 4.3, 'D.I. Yogyakarta', 0, 0, 0),
(182, 'malioboro-inn-hotel', 1, '2023-02-10 22:19:35', '2023-02-10 22:19:35', '', '', 'Malioboro Inn Hotel', '', '', '', 1, 'hotel', '', 'Sosrowijayan St No.23 - 25, Sosromenduran, Gedong Tengen, Yogyakarta City, Special Region of Yogyaka', '-7.7918185', '110.3642496', 'Malioboro Inn Hotel', 'Malioboro Inn Hotel', 'Malioboro Inn Hotel', 0, 0, '00:00:00', 0, 4.2, 'D.I. Yogyakarta', 0, 0, 0),
(183, 'forriz-hotel-yogyakarta', 1, '2023-02-10 22:19:35', '2023-02-10 22:19:35', '', '', 'Forriz Hotel Yogyakarta', '', '', '', 1, 'hotel', '', 'Jl. HOS Cokroaminoto No.60, Pakuncen, Wirobrajan, Yogyakarta City, Special Region of Yogyakarta 5525', '-7.7954415', '110.3535053', 'Forriz Hotel Yogyakarta', 'Forriz Hotel Yogyakarta', 'Forriz Hotel Yogyakarta', 0, 0, '00:00:00', 0, 4.4, 'D.I. Yogyakarta', 0, 0, 0),
(184, 'hotel-radyoharto-malioboro-yogyakarta', 1, '2023-02-10 22:19:35', '2023-02-10 22:19:35', '', '', 'Hotel Radyoharto Malioboro Yogyakarta', '', '', '', 1, 'hotel', '', 'Jl. Kp. Jogonegaran, Sosromenduran, Gedong Tengen, Kota Yogyakarta, Daerah Istimewa Yogyakarta 55271', '-7.795443799999999', '110.3621311', 'Hotel Radyoharto Malioboro Yogyakarta', 'Hotel Radyoharto Malioboro Yogyakarta', 'Hotel Radyoharto Malioboro Yogyakarta', 0, 0, '00:00:00', 0, 4.3, 'D.I. Yogyakarta', 0, 0, 0),
(185, 'grand-tjokro-yogyakarta', 1, '2023-02-10 22:19:35', '2023-02-10 22:19:35', '', '', 'Grand Tjokro Yogyakarta', '', '', '', 1, 'hotel', '', 'Jl. Affandi No.37, Karang Gayam, Caturtunggal, Depok, Sleman Regency, Special Region of Yogyakarta 5', '-7.7669396', '110.39149909999999', 'Grand Tjokro Yogyakarta', 'Grand Tjokro Yogyakarta', 'Grand Tjokro Yogyakarta', 0, 0, '00:00:00', 0, 4.4, 'D.I. Yogyakarta', 0, 0, 0),
(186, 'grage-bussines-hotel-yogyakarta', 1, '2023-02-10 22:19:35', '2023-02-10 22:19:35', '', '', 'Grage Bussines Hotel Yogyakarta', '', '', '', 1, 'hotel', '', 'Sosrowijayan St No.242, Sosromenduran, Gedong Tengen, Yogyakarta City, Special Region of Yogyakarta ', '-7.7913443', '110.3622759', 'Grage Bussines Hotel Yogyakarta', 'Grage Bussines Hotel Yogyakarta', 'Grage Bussines Hotel Yogyakarta', 0, 0, '00:00:00', 0, 4.3, 'D.I. Yogyakarta', 0, 0, 0),
(187, 'hotel-laxston-jl-magelang', 1, '2023-02-10 22:19:35', '2023-02-10 22:19:35', '', '', 'Hotel Laxston Jl. Magelang', '', '', '', 1, 'hotel', '', 'Magelang St No.31, Bumijo, Jetis, Yogyakarta City, Special Region of Yogyakarta 55231, Indonesia', '-7.7801399', '110.36065669999999', 'Hotel Laxston Jl. Magelang', 'Hotel Laxston Jl. Magelang', 'Hotel Laxston Jl. Magelang', 0, 0, '00:00:00', 0, 4.2, 'D.I. Yogyakarta', 0, 0, 0);

-- --------------------------------------------------------

--
-- Table structure for table `posts2`
--

CREATE TABLE `posts2` (
  `post_id` int(11) NOT NULL,
  `post_url` text NOT NULL,
  `post_author` int(11) NOT NULL,
  `post_date` datetime NOT NULL,
  `post_modified` datetime NOT NULL,
  `post_content_id` longtext NOT NULL,
  `post_content_en` longtext NOT NULL,
  `post_title_id` text NOT NULL,
  `post_title_en` text NOT NULL,
  `post_excerpt_id` text NOT NULL,
  `post_excerpt_en` text NOT NULL,
  `post_status` tinyint(1) NOT NULL,
  `post_type` varchar(20) NOT NULL,
  `post_img` varchar(150) NOT NULL,
  `post_address` varchar(100) NOT NULL,
  `post_lat` varchar(30) NOT NULL,
  `post_long` varchar(30) NOT NULL,
  `post_seo_title` text NOT NULL,
  `post_seo_desc` varchar(255) NOT NULL,
  `post_seo_keyword` text NOT NULL,
  `post_views` int(11) NOT NULL,
  `post_tarif` bigint(20) NOT NULL,
  `post_kunjungan` time NOT NULL,
  `post_kunjungan_sec` int(11) NOT NULL,
  `post_rating` float NOT NULL,
  `post_rec` int(11) NOT NULL,
  `post_score` float NOT NULL,
  `a` int(11) NOT NULL
) ENGINE=InnoDB DEFAULT CHARSET=latin1;

-- --------------------------------------------------------

--
-- Table structure for table `posts_cat`
--

CREATE TABLE `posts_cat` (
  `pc_id` int(11) NOT NULL,
  `pc_id_post` int(11) NOT NULL,
  `pc_id_cat` int(11) NOT NULL
) ENGINE=InnoDB DEFAULT CHARSET=latin1;

--
-- Dumping data for table `posts_cat`
--

INSERT INTO `posts_cat` (`pc_id`, `pc_id_post`, `pc_id_cat`) VALUES
(1, 32, 2),
(2, 21, 2),
(3, 11, 2),
(4, 43, 2),
(5, 55, 6),
(6, 3, 6),
(7, 17, 6),
(8, 15, 6),
(9, 49, 1),
(10, 75, 6),
(11, 24, 2),
(12, 5, 5),
(13, 87, 6),
(14, 99, 7),
(15, 93, 1),
(16, 93, 7),
(17, 39, 1),
(18, 39, 7),
(19, 84, 6),
(20, 80, 5),
(21, 80, 7),
(22, 16, 6),
(23, 89, 9),
(24, 37, 1),
(25, 73, 9),
(26, 73, 6),
(27, 1, 2),
(28, 1, 8),
(29, 1, 6),
(30, 1, 7),
(31, 86, 3),
(32, 86, 8),
(33, 90, 6),
(34, 31, 1),
(35, 31, 3),
(36, 52, 9),
(37, 60, 6),
(38, 82, 6),
(39, 19, 6),
(40, 12, 6),
(41, 8, 6),
(42, 41, 6),
(43, 47, 5),
(44, 18, 9),
(45, 18, 6),
(46, 23, 6),
(47, 65, 1),
(48, 59, 1),
(49, 57, 2),
(50, 57, 8),
(51, 20, 3),
(52, 20, 4),
(53, 42, 8),
(54, 48, 6),
(55, 35, 8),
(56, 72, 7),
(57, 94, 4),
(58, 34, 1),
(59, 79, 1),
(60, 71, 1),
(61, 91, 4),
(62, 91, 6),
(63, 66, 2),
(64, 88, 9),
(65, 92, 3),
(66, 92, 4),
(67, 63, 3),
(68, 63, 4),
(69, 63, 7),
(70, 33, 1),
(71, 33, 4),
(72, 33, 7),
(73, 83, 8),
(74, 83, 7),
(75, 70, 4),
(76, 68, 6),
(77, 68, 7),
(78, 9, 6),
(79, 29, 7),
(80, 69, 6),
(81, 58, 1),
(82, 7, 3),
(83, 7, 6),
(84, 38, 1),
(85, 74, 9),
(86, 2, 2),
(87, 2, 4),
(88, 2, 8),
(89, 2, 6),
(90, 13, 6),
(91, 50, 9),
(92, 45, 1),
(93, 85, 2),
(94, 85, 4),
(95, 85, 8),
(96, 10, 6),
(97, 10, 7),
(98, 96, 8),
(99, 96, 7),
(100, 53, 5),
(101, 53, 7),
(102, 40, 2),
(103, 25, 3),
(104, 25, 4),
(105, 95, 4),
(106, 28, 5),
(107, 76, 3),
(108, 76, 9),
(109, 61, 2),
(110, 44, 3),
(111, 44, 4),
(112, 81, 6),
(113, 78, 3),
(114, 46, 3),
(115, 46, 6),
(116, 22, 3),
(117, 62, 3),
(118, 62, 6),
(119, 4, 3),
(120, 4, 6),
(121, 27, 1),
(122, 64, 1),
(123, 64, 4),
(124, 64, 9),
(125, 98, 3),
(126, 97, 4),
(127, 97, 5),
(128, 97, 7),
(129, 36, 2),
(130, 67, 4),
(131, 67, 5),
(132, 67, 7),
(133, 56, 1),
(134, 56, 3),
(135, 56, 4),
(136, 56, 8),
(137, 14, 2),
(138, 14, 3),
(139, 14, 4),
(140, 51, 1),
(141, 51, 3),
(142, 51, 4),
(143, 51, 8),
(144, 51, 6),
(145, 26, 1),
(146, 26, 3),
(147, 26, 4),
(148, 26, 8),
(149, 26, 6),
(150, 30, 1),
(151, 6, 3),
(152, 6, 6),
(153, 77, 6),
(154, 54, 1);

-- --------------------------------------------------------

--
-- Table structure for table `posts_gallery`
--

CREATE TABLE `posts_gallery` (
  `pg_id` int(11) NOT NULL,
  `pg_id_post` int(11) NOT NULL,
  `pg_img` text NOT NULL
) ENGINE=InnoDB DEFAULT CHARSET=latin1;

-- --------------------------------------------------------

--
-- Table structure for table `posts_jadwal`
--

CREATE TABLE `posts_jadwal` (
  `pj_id` int(11) NOT NULL,
  `pj_id_tempat` int(11) NOT NULL,
  `pj_jam_buka` time NOT NULL,
  `pj_jam_tutup` time NOT NULL,
  `pj_hari` varchar(10) NOT NULL
) ENGINE=InnoDB DEFAULT CHARSET=latin1;

--
-- Dumping data for table `posts_jadwal`
--

INSERT INTO `posts_jadwal` (`pj_id`, `pj_id_tempat`, `pj_jam_buka`, `pj_jam_tutup`, `pj_hari`) VALUES
(1, 1, '00:00:00', '23:59:00', 'senin'),
(2, 2, '00:00:00', '23:59:00', 'senin'),
(3, 3, '00:00:00', '23:59:00', 'senin'),
(4, 4, '00:00:00', '23:59:00', 'senin'),
(5, 5, '16:00:00', '18:00:00', 'senin'),
(6, 6, '00:00:00', '00:00:00', 'senin'),
(7, 7, '00:00:00', '23:59:00', 'senin'),
(8, 8, '00:00:00', '00:00:00', 'senin'),
(9, 9, '00:00:00', '23:59:00', 'senin'),
(10, 10, '00:00:00', '23:59:00', 'senin'),
(11, 11, '05:00:00', '16:00:00', 'senin'),
(12, 12, '00:00:00', '00:00:00', 'senin'),
(13, 13, '00:00:00', '23:59:00', 'senin'),
(14, 14, '08:00:00', '16:00:00', 'senin'),
(15, 15, '00:00:00', '23:59:00', 'senin'),
(16, 16, '08:00:00', '17:00:00', 'senin'),
(17, 17, '06:00:00', '18:00:00', 'senin'),
(18, 18, '09:00:00', '17:00:00', 'senin'),
(19, 19, '07:30:00', '16:00:00', 'senin'),
(20, 20, '09:00:00', '17:00:00', 'senin'),
(21, 21, '00:00:00', '23:59:00', 'senin'),
(22, 22, '09:00:00', '21:00:00', 'senin'),
(23, 23, '00:00:00', '23:59:00', 'senin'),
(24, 24, '08:00:00', '21:00:00', 'senin'),
(25, 25, '08:30:00', '14:00:00', 'senin'),
(26, 26, '00:00:00', '23:59:00', 'senin'),
(27, 27, '00:00:00', '23:59:00', 'senin'),
(28, 28, '10:00:00', '21:00:00', 'senin'),
(29, 29, '07:00:00', '18:00:00', 'senin'),
(30, 30, '00:00:00', '23:59:00', 'senin'),
(31, 31, '09:00:00', '17:00:00', 'senin'),
(32, 32, '08:30:00', '21:00:00', 'senin'),
(33, 33, '00:00:00', '23:59:00', 'senin'),
(34, 34, '07:00:00', '17:00:00', 'senin'),
(35, 35, '11:00:00', '21:00:00', 'senin'),
(36, 36, '09:00:00', '21:00:00', 'senin'),
(37, 37, '00:00:00', '23:59:00', 'senin'),
(38, 38, '00:00:00', '00:00:00', 'senin'),
(39, 39, '07:00:00', '16:00:00', 'senin'),
(40, 40, '08:00:00', '21:00:00', 'senin'),
(41, 41, '00:00:00', '00:00:00', 'senin'),
(42, 42, '10:00:00', '21:00:00', 'senin'),
(43, 43, '17:00:00', '23:59:00', 'senin'),
(44, 44, '13:00:00', '17:00:00', 'senin'),
(45, 45, '09:00:00', '17:00:00', 'senin'),
(46, 46, '00:00:00', '23:59:00', 'senin'),
(47, 47, '00:00:00', '00:00:00', 'senin'),
(48, 48, '09:00:00', '18:00:00', 'senin'),
(49, 49, '00:00:00', '23:59:00', 'senin'),
(50, 50, '06:00:00', '21:00:00', 'senin'),
(51, 51, '00:00:00', '23:59:00', 'senin'),
(52, 52, '00:00:00', '23:59:00', 'senin'),
(53, 53, '12:00:00', '22:00:00', 'senin'),
(54, 54, '00:00:00', '00:00:00', 'senin'),
(55, 55, '07:30:00', '16:30:00', 'senin'),
(56, 56, '08:00:00', '21:00:00', 'senin'),
(57, 57, '08:00:00', '21:00:00', 'senin'),
(58, 58, '08:00:00', '17:00:00', 'senin'),
(59, 59, '03:15:00', '23:30:00', 'senin'),
(60, 60, '08:00:00', '16:00:00', 'senin'),
(61, 61, '10:00:00', '23:00:00', 'senin'),
(62, 62, '06:30:00', '16:30:00', 'senin'),
(63, 63, '07:30:00', '16:00:00', 'senin'),
(64, 64, '07:00:00', '18:00:00', 'senin'),
(65, 65, '08:00:00', '17:00:00', 'senin'),
(66, 66, '10:00:00', '22:00:00', 'senin'),
(67, 67, '09:00:00', '16:00:00', 'senin'),
(68, 68, '09:00:00', '15:00:00', 'senin'),
(69, 69, '08:30:00', '14:00:00', 'senin'),
(70, 70, '08:30:00', '16:00:00', 'senin'),
(71, 71, '08:00:00', '21:00:00', 'senin'),
(72, 72, '09:00:00', '15:00:00', 'senin'),
(73, 73, '00:00:00', '23:59:00', 'senin'),
(74, 74, '00:00:00', '23:59:00', 'senin'),
(75, 75, '06:30:00', '17:00:00', 'senin'),
(76, 76, '07:30:00', '16:00:00', 'senin'),
(77, 77, '08:00:00', '14:00:00', 'senin'),
(78, 78, '09:00:00', '16:00:00', 'senin'),
(79, 79, '06:00:00', '18:00:00', 'senin'),
(80, 80, '00:00:00', '00:00:00', 'senin'),
(81, 81, '00:00:00', '00:00:00', 'senin'),
(82, 82, '08:00:00', '13:30:00', 'senin'),
(83, 83, '16:30:00', '22:00:00', 'senin'),
(84, 84, '06:00:00', '17:00:00', 'senin'),
(85, 85, '08:00:00', '21:00:00', 'senin'),
(86, 86, '06:00:00', '18:00:00', 'senin'),
(87, 87, '08:30:00', '15:30:00', 'senin'),
(88, 88, '00:00:00', '23:59:00', 'senin'),
(89, 89, '00:00:00', '23:59:00', 'senin'),
(90, 90, '00:00:00', '00:00:00', 'senin'),
(91, 91, '08:00:00', '15:30:00', 'senin'),
(92, 92, '08:00:00', '18:00:00', 'senin'),
(93, 93, '06:00:00', '21:00:00', 'senin'),
(94, 94, '06:00:00', '18:00:00', 'senin'),
(95, 95, '08:00:00', '18:00:00', 'senin'),
(96, 96, '00:00:00', '23:59:00', 'senin'),
(97, 97, '00:00:00', '00:00:00', 'senin'),
(98, 98, '00:00:00', '00:00:00', 'senin'),
(99, 99, '09:00:00', '16:30:00', 'senin'),
(100, 1, '00:00:00', '23:59:00', 'selasa'),
(101, 2, '00:00:00', '23:59:00', 'selasa'),
(102, 3, '00:00:00', '23:59:00', 'selasa'),
(103, 4, '00:00:00', '23:59:00', 'selasa'),
(104, 5, '16:00:00', '18:00:00', 'selasa'),
(105, 6, '08:00:00', '15:00:00', 'selasa'),
(106, 7, '00:00:00', '23:59:00', 'selasa'),
(107, 8, '08:00:00', '16:00:00', 'selasa'),
(108, 9, '00:00:00', '23:59:00', 'selasa'),
(109, 10, '00:00:00', '23:59:00', 'selasa'),
(110, 11, '05:00:00', '16:00:00', 'selasa'),
(111, 12, '09:00:00', '15:00:00', 'selasa'),
(112, 13, '00:00:00', '23:59:00', 'selasa'),
(113, 14, '08:00:00', '16:00:00', 'selasa'),
(114, 15, '00:00:00', '23:59:00', 'selasa'),
(115, 16, '08:00:00', '17:00:00', 'selasa'),
(116, 17, '06:00:00', '18:00:00', 'selasa'),
(117, 18, '09:00:00', '17:00:00', 'selasa'),
(118, 19, '07:30:00', '16:00:00', 'selasa'),
(119, 20, '09:00:00', '17:00:00', 'selasa'),
(120, 21, '00:00:00', '23:59:00', 'selasa'),
(121, 22, '09:00:00', '21:00:00', 'selasa'),
(122, 23, '00:00:00', '23:59:00', 'selasa'),
(123, 24, '08:00:00', '21:00:00', 'selasa'),
(124, 25, '08:30:00', '14:00:00', 'selasa'),
(125, 26, '00:00:00', '23:59:00', 'selasa'),
(126, 27, '00:00:00', '23:59:00', 'selasa'),
(127, 28, '10:00:00', '21:00:00', 'selasa'),
(128, 29, '07:00:00', '18:00:00', 'selasa'),
(129, 30, '00:00:00', '23:59:00', 'selasa'),
(130, 31, '09:00:00', '17:00:00', 'selasa'),
(131, 32, '08:30:00', '21:00:00', 'selasa'),
(132, 33, '00:00:00', '23:59:00', 'selasa'),
(133, 34, '07:00:00', '17:00:00', 'selasa'),
(134, 35, '11:00:00', '21:00:00', 'selasa'),
(135, 36, '09:00:00', '21:00:00', 'selasa'),
(136, 37, '00:00:00', '23:59:00', 'selasa'),
(137, 38, '09:00:00', '15:00:00', 'selasa'),
(138, 39, '07:00:00', '16:00:00', 'selasa'),
(139, 40, '08:00:00', '21:00:00', 'selasa'),
(140, 41, '08:30:00', '15:00:00', 'selasa'),
(141, 42, '10:00:00', '21:00:00', 'selasa'),
(142, 43, '17:00:00', '23:59:00', 'selasa'),
(143, 44, '08:00:00', '17:00:00', 'selasa'),
(144, 45, '09:00:00', '17:00:00', 'selasa'),
(145, 46, '00:00:00', '23:59:00', 'selasa'),
(146, 47, '08:00:00', '17:00:00', 'selasa'),
(147, 48, '09:00:00', '18:00:00', 'selasa'),
(148, 49, '00:00:00', '23:59:00', 'selasa'),
(149, 50, '06:00:00', '21:00:00', 'selasa'),
(150, 51, '00:00:00', '23:59:00', 'selasa'),
(151, 52, '00:00:00', '23:59:00', 'selasa'),
(152, 53, '12:00:00', '22:00:00', 'selasa'),
(153, 54, '00:00:00', '00:00:00', 'selasa'),
(154, 55, '07:30:00', '16:30:00', 'selasa'),
(155, 56, '08:00:00', '21:00:00', 'selasa'),
(156, 57, '08:00:00', '21:00:00', 'selasa'),
(157, 58, '08:00:00', '17:00:00', 'selasa'),
(158, 59, '03:15:00', '23:30:00', 'selasa'),
(159, 60, '08:00:00', '16:00:00', 'selasa'),
(160, 61, '10:00:00', '23:00:00', 'selasa'),
(161, 62, '06:30:00', '16:30:00', 'selasa'),
(162, 63, '07:30:00', '16:00:00', 'selasa'),
(163, 64, '07:00:00', '18:00:00', 'selasa'),
(164, 65, '08:00:00', '17:00:00', 'selasa'),
(165, 66, '10:00:00', '22:00:00', 'selasa'),
(166, 67, '09:00:00', '16:00:00', 'selasa'),
(167, 68, '09:00:00', '15:00:00', 'selasa'),
(168, 69, '08:30:00', '14:00:00', 'selasa'),
(169, 70, '08:30:00', '16:00:00', 'selasa'),
(170, 71, '08:00:00', '21:00:00', 'selasa'),
(171, 72, '09:00:00', '15:00:00', 'selasa'),
(172, 73, '00:00:00', '23:59:00', 'selasa'),
(173, 74, '00:00:00', '23:59:00', 'selasa'),
(174, 75, '06:30:00', '17:00:00', 'selasa'),
(175, 76, '07:30:00', '16:00:00', 'selasa'),
(176, 77, '08:00:00', '14:00:00', 'selasa'),
(177, 78, '09:00:00', '16:00:00', 'selasa'),
(178, 79, '06:00:00', '18:00:00', 'selasa'),
(179, 80, '09:00:00', '17:00:00', 'selasa'),
(180, 81, '07:30:00', '16:00:00', 'selasa'),
(181, 82, '08:00:00', '13:30:00', 'selasa'),
(182, 83, '16:30:00', '22:00:00', 'selasa'),
(183, 84, '06:00:00', '17:00:00', 'selasa'),
(184, 85, '08:00:00', '21:00:00', 'selasa'),
(185, 86, '06:00:00', '18:00:00', 'selasa'),
(186, 87, '08:30:00', '15:30:00', 'selasa'),
(187, 88, '00:00:00', '23:59:00', 'selasa'),
(188, 89, '00:00:00', '23:59:00', 'selasa'),
(189, 90, '08:30:00', '15:30:00', 'selasa'),
(190, 91, '08:00:00', '15:30:00', 'selasa'),
(191, 92, '08:00:00', '18:00:00', 'selasa'),
(192, 93, '06:00:00', '21:00:00', 'selasa'),
(193, 94, '06:00:00', '18:00:00', 'selasa'),
(194, 95, '08:00:00', '18:00:00', 'selasa'),
(195, 96, '00:00:00', '23:59:00', 'selasa'),
(196, 97, '14:00:00', '18:00:00', 'selasa'),
(197, 98, '10:00:00', '17:00:00', 'selasa'),
(198, 99, '09:00:00', '16:30:00', 'selasa'),
(199, 1, '00:00:00', '23:59:00', 'rabu'),
(200, 2, '00:00:00', '23:59:00', 'rabu'),
(201, 3, '00:00:00', '23:59:00', 'rabu'),
(202, 4, '00:00:00', '23:59:00', 'rabu'),
(203, 5, '16:00:00', '18:00:00', 'rabu'),
(204, 6, '08:00:00', '15:00:00', 'rabu'),
(205, 7, '00:00:00', '23:59:00', 'rabu'),
(206, 8, '08:00:00', '16:00:00', 'rabu'),
(207, 9, '00:00:00', '23:59:00', 'rabu'),
(208, 10, '00:00:00', '23:59:00', 'rabu'),
(209, 11, '05:00:00', '16:00:00', 'rabu'),
(210, 12, '09:00:00', '15:00:00', 'rabu'),
(211, 13, '00:00:00', '23:59:00', 'rabu'),
(212, 14, '08:00:00', '16:00:00', 'rabu'),
(213, 15, '00:00:00', '23:59:00', 'rabu'),
(214, 16, '08:00:00', '17:00:00', 'rabu'),
(215, 17, '06:00:00', '18:00:00', 'rabu'),
(216, 18, '09:00:00', '17:00:00', 'rabu'),
(217, 19, '07:30:00', '16:00:00', 'rabu'),
(218, 20, '09:00:00', '17:00:00', 'rabu'),
(219, 21, '00:00:00', '23:59:00', 'rabu'),
(220, 22, '09:00:00', '21:00:00', 'rabu'),
(221, 23, '00:00:00', '23:59:00', 'rabu'),
(222, 24, '08:00:00', '21:00:00', 'rabu'),
(223, 25, '08:30:00', '14:00:00', 'rabu'),
(224, 26, '00:00:00', '23:59:00', 'rabu'),
(225, 27, '00:00:00', '23:59:00', 'rabu'),
(226, 28, '10:00:00', '21:00:00', 'rabu'),
(227, 29, '07:00:00', '18:00:00', 'rabu'),
(228, 30, '00:00:00', '23:59:00', 'rabu'),
(229, 31, '09:00:00', '17:00:00', 'rabu'),
(230, 32, '08:30:00', '21:00:00', 'rabu'),
(231, 33, '00:00:00', '23:59:00', 'rabu'),
(232, 34, '07:00:00', '17:00:00', 'rabu'),
(233, 35, '11:00:00', '21:00:00', 'rabu'),
(234, 36, '09:00:00', '21:00:00', 'rabu'),
(235, 37, '00:00:00', '23:59:00', 'rabu'),
(236, 38, '09:00:00', '15:00:00', 'rabu'),
(237, 39, '07:00:00', '16:00:00', 'rabu'),
(238, 40, '08:00:00', '21:00:00', 'rabu'),
(239, 41, '08:30:00', '15:00:00', 'rabu'),
(240, 42, '10:00:00', '21:00:00', 'rabu'),
(241, 43, '17:00:00', '23:59:00', 'rabu'),
(242, 44, '08:00:00', '17:00:00', 'rabu'),
(243, 45, '09:00:00', '17:00:00', 'rabu'),
(244, 46, '00:00:00', '23:59:00', 'rabu'),
(245, 47, '08:00:00', '17:00:00', 'rabu'),
(246, 48, '09:00:00', '18:00:00', 'rabu'),
(247, 49, '00:00:00', '23:59:00', 'rabu'),
(248, 50, '06:00:00', '21:00:00', 'rabu'),
(249, 51, '00:00:00', '23:59:00', 'rabu'),
(250, 52, '00:00:00', '23:59:00', 'rabu'),
(251, 53, '12:00:00', '22:00:00', 'rabu'),
(252, 54, '00:00:00', '00:00:00', 'rabu'),
(253, 55, '07:30:00', '16:30:00', 'rabu'),
(254, 56, '08:00:00', '21:00:00', 'rabu'),
(255, 57, '08:00:00', '21:00:00', 'rabu'),
(256, 58, '08:00:00', '17:00:00', 'rabu'),
(257, 59, '03:15:00', '23:30:00', 'rabu'),
(258, 60, '08:00:00', '16:00:00', 'rabu'),
(259, 61, '10:00:00', '23:00:00', 'rabu'),
(260, 62, '06:30:00', '16:30:00', 'rabu'),
(261, 63, '07:30:00', '16:00:00', 'rabu'),
(262, 64, '07:00:00', '18:00:00', 'rabu'),
(263, 65, '08:00:00', '17:00:00', 'rabu'),
(264, 66, '10:00:00', '22:00:00', 'rabu'),
(265, 67, '09:00:00', '16:00:00', 'rabu'),
(266, 68, '09:00:00', '15:00:00', 'rabu'),
(267, 69, '08:30:00', '14:00:00', 'rabu'),
(268, 70, '08:30:00', '16:00:00', 'rabu'),
(269, 71, '08:00:00', '21:00:00', 'rabu'),
(270, 72, '09:00:00', '15:00:00', 'rabu'),
(271, 73, '00:00:00', '23:59:00', 'rabu'),
(272, 74, '00:00:00', '23:59:00', 'rabu'),
(273, 75, '06:30:00', '17:00:00', 'rabu'),
(274, 76, '07:30:00', '16:00:00', 'rabu'),
(275, 77, '08:00:00', '14:00:00', 'rabu'),
(276, 78, '09:00:00', '16:00:00', 'rabu'),
(277, 79, '06:00:00', '18:00:00', 'rabu'),
(278, 80, '09:00:00', '17:00:00', 'rabu'),
(279, 81, '07:30:00', '16:00:00', 'rabu'),
(280, 82, '08:00:00', '13:30:00', 'rabu'),
(281, 83, '16:30:00', '22:00:00', 'rabu'),
(282, 84, '06:00:00', '17:00:00', 'rabu'),
(283, 85, '08:00:00', '21:00:00', 'rabu'),
(284, 86, '06:00:00', '18:00:00', 'rabu'),
(285, 87, '08:30:00', '15:30:00', 'rabu'),
(286, 88, '00:00:00', '23:59:00', 'rabu'),
(287, 89, '00:00:00', '23:59:00', 'rabu'),
(288, 90, '08:30:00', '15:30:00', 'rabu'),
(289, 91, '08:00:00', '15:30:00', 'rabu'),
(290, 92, '08:00:00', '18:00:00', 'rabu'),
(291, 93, '06:00:00', '21:00:00', 'rabu'),
(292, 94, '06:00:00', '18:00:00', 'rabu'),
(293, 95, '08:00:00', '18:00:00', 'rabu'),
(294, 96, '00:00:00', '23:59:00', 'rabu'),
(295, 97, '14:00:00', '18:00:00', 'rabu'),
(296, 98, '10:00:00', '17:00:00', 'rabu'),
(297, 99, '09:00:00', '16:30:00', 'rabu'),
(298, 1, '00:00:00', '23:59:00', 'kamis'),
(299, 2, '00:00:00', '23:59:00', 'kamis'),
(300, 3, '00:00:00', '23:59:00', 'kamis'),
(301, 4, '00:00:00', '23:59:00', 'kamis'),
(302, 5, '16:00:00', '18:00:00', 'kamis'),
(303, 6, '08:00:00', '15:00:00', 'kamis'),
(304, 7, '00:00:00', '23:59:00', 'kamis'),
(305, 8, '08:00:00', '16:00:00', 'kamis'),
(306, 9, '00:00:00', '23:59:00', 'kamis'),
(307, 10, '00:00:00', '23:59:00', 'kamis'),
(308, 11, '05:00:00', '16:00:00', 'kamis'),
(309, 12, '09:00:00', '15:00:00', 'kamis'),
(310, 13, '00:00:00', '23:59:00', 'kamis'),
(311, 14, '08:00:00', '16:00:00', 'kamis'),
(312, 15, '00:00:00', '23:59:00', 'kamis'),
(313, 16, '08:00:00', '17:00:00', 'kamis'),
(314, 17, '06:00:00', '18:00:00', 'kamis'),
(315, 18, '09:00:00', '17:00:00', 'kamis'),
(316, 19, '07:30:00', '16:00:00', 'kamis'),
(317, 20, '09:00:00', '17:00:00', 'kamis'),
(318, 21, '00:00:00', '23:59:00', 'kamis'),
(319, 22, '09:00:00', '21:00:00', 'kamis'),
(320, 23, '00:00:00', '23:59:00', 'kamis'),
(321, 24, '08:00:00', '21:00:00', 'kamis'),
(322, 25, '08:30:00', '14:00:00', 'kamis'),
(323, 26, '00:00:00', '23:59:00', 'kamis'),
(324, 27, '00:00:00', '23:59:00', 'kamis'),
(325, 28, '10:00:00', '21:00:00', 'kamis'),
(326, 29, '07:00:00', '18:00:00', 'kamis'),
(327, 30, '00:00:00', '23:59:00', 'kamis'),
(328, 31, '09:00:00', '17:00:00', 'kamis'),
(329, 32, '08:30:00', '21:00:00', 'kamis'),
(330, 33, '00:00:00', '23:59:00', 'kamis'),
(331, 34, '07:00:00', '17:00:00', 'kamis'),
(332, 35, '11:00:00', '21:00:00', 'kamis'),
(333, 36, '09:00:00', '21:00:00', 'kamis'),
(334, 37, '00:00:00', '23:59:00', 'kamis'),
(335, 38, '09:00:00', '15:00:00', 'kamis'),
(336, 39, '07:00:00', '16:00:00', 'kamis'),
(337, 40, '08:00:00', '21:00:00', 'kamis'),
(338, 41, '08:30:00', '15:00:00', 'kamis'),
(339, 42, '10:00:00', '21:00:00', 'kamis'),
(340, 43, '17:00:00', '23:59:00', 'kamis'),
(341, 44, '08:00:00', '17:00:00', 'kamis'),
(342, 45, '09:00:00', '17:00:00', 'kamis'),
(343, 46, '00:00:00', '23:59:00', 'kamis'),
(344, 47, '08:00:00', '17:00:00', 'kamis'),
(345, 48, '09:00:00', '18:00:00', 'kamis'),
(346, 49, '00:00:00', '23:59:00', 'kamis'),
(347, 50, '06:00:00', '21:00:00', 'kamis'),
(348, 51, '00:00:00', '23:59:00', 'kamis'),
(349, 52, '00:00:00', '23:59:00', 'kamis'),
(350, 53, '12:00:00', '22:00:00', 'kamis'),
(351, 54, '00:00:00', '00:00:00', 'kamis'),
(352, 55, '07:30:00', '16:30:00', 'kamis'),
(353, 56, '08:00:00', '21:00:00', 'kamis'),
(354, 57, '08:00:00', '21:00:00', 'kamis'),
(355, 58, '08:00:00', '17:00:00', 'kamis'),
(356, 59, '03:15:00', '23:30:00', 'kamis'),
(357, 60, '08:00:00', '16:00:00', 'kamis'),
(358, 61, '10:00:00', '23:00:00', 'kamis'),
(359, 62, '06:30:00', '16:30:00', 'kamis'),
(360, 63, '07:30:00', '16:00:00', 'kamis'),
(361, 64, '07:00:00', '18:00:00', 'kamis'),
(362, 65, '08:00:00', '17:00:00', 'kamis'),
(363, 66, '10:00:00', '22:00:00', 'kamis'),
(364, 67, '09:00:00', '16:00:00', 'kamis'),
(365, 68, '09:00:00', '15:00:00', 'kamis'),
(366, 69, '08:30:00', '14:00:00', 'kamis'),
(367, 70, '08:30:00', '16:00:00', 'kamis'),
(368, 71, '08:00:00', '21:00:00', 'kamis'),
(369, 72, '09:00:00', '15:00:00', 'kamis'),
(370, 73, '00:00:00', '23:59:00', 'kamis'),
(371, 74, '00:00:00', '23:59:00', 'kamis'),
(372, 75, '06:30:00', '17:00:00', 'kamis'),
(373, 76, '07:30:00', '16:00:00', 'kamis'),
(374, 77, '08:00:00', '14:00:00', 'kamis'),
(375, 78, '09:00:00', '16:00:00', 'kamis'),
(376, 79, '06:00:00', '18:00:00', 'kamis'),
(377, 80, '09:00:00', '17:00:00', 'kamis'),
(378, 81, '07:30:00', '16:00:00', 'kamis'),
(379, 82, '08:00:00', '13:30:00', 'kamis'),
(380, 83, '16:30:00', '22:00:00', 'kamis'),
(381, 84, '06:00:00', '17:00:00', 'kamis'),
(382, 85, '08:00:00', '21:00:00', 'kamis'),
(383, 86, '06:00:00', '18:00:00', 'kamis'),
(384, 87, '08:30:00', '15:30:00', 'kamis'),
(385, 88, '00:00:00', '23:59:00', 'kamis'),
(386, 89, '00:00:00', '23:59:00', 'kamis'),
(387, 90, '08:30:00', '15:30:00', 'kamis'),
(388, 91, '08:00:00', '15:30:00', 'kamis'),
(389, 92, '08:00:00', '18:00:00', 'kamis'),
(390, 93, '06:00:00', '21:00:00', 'kamis'),
(391, 94, '06:00:00', '18:00:00', 'kamis'),
(392, 95, '08:00:00', '18:00:00', 'kamis'),
(393, 96, '00:00:00', '23:59:00', 'kamis'),
(394, 97, '14:00:00', '18:00:00', 'kamis'),
(395, 98, '10:00:00', '17:00:00', 'kamis'),
(396, 99, '09:00:00', '16:30:00', 'kamis'),
(397, 1, '00:00:00', '23:59:00', 'jumat'),
(398, 2, '00:00:00', '23:59:00', 'jumat'),
(399, 3, '00:00:00', '23:59:00', 'jumat'),
(400, 4, '00:00:00', '23:59:00', 'jumat'),
(401, 5, '16:00:00', '18:00:00', 'jumat'),
(402, 6, '08:00:00', '15:00:00', 'jumat'),
(403, 7, '00:00:00', '23:59:00', 'jumat'),
(404, 8, '08:00:00', '14:30:00', 'jumat'),
(405, 9, '00:00:00', '23:59:00', 'jumat'),
(406, 10, '00:00:00', '23:59:00', 'jumat'),
(407, 11, '05:00:00', '16:00:00', 'jumat'),
(408, 12, '09:00:00', '15:00:00', 'jumat'),
(409, 13, '00:00:00', '23:59:00', 'jumat'),
(410, 14, '08:00:00', '16:00:00', 'jumat'),
(411, 15, '00:00:00', '23:59:00', 'jumat'),
(412, 16, '08:00:00', '17:00:00', 'jumat'),
(413, 17, '06:00:00', '18:00:00', 'jumat'),
(414, 18, '09:00:00', '17:00:00', 'jumat'),
(415, 19, '07:30:00', '16:00:00', 'jumat'),
(416, 20, '09:00:00', '17:00:00', 'jumat'),
(417, 21, '00:00:00', '23:59:00', 'jumat'),
(418, 22, '09:00:00', '21:00:00', 'jumat'),
(419, 23, '00:00:00', '23:59:00', 'jumat'),
(420, 24, '08:00:00', '21:00:00', 'jumat'),
(421, 25, '08:30:00', '14:00:00', 'jumat'),
(422, 26, '00:00:00', '23:59:00', 'jumat'),
(423, 27, '00:00:00', '23:59:00', 'jumat'),
(424, 28, '10:00:00', '21:00:00', 'jumat'),
(425, 29, '07:00:00', '18:00:00', 'jumat'),
(426, 30, '00:00:00', '23:59:00', 'jumat'),
(427, 31, '09:00:00', '17:00:00', 'jumat'),
(428, 32, '08:30:00', '21:00:00', 'jumat'),
(429, 33, '00:00:00', '23:59:00', 'jumat'),
(430, 34, '07:00:00', '17:00:00', 'jumat'),
(431, 35, '11:00:00', '21:00:00', 'jumat'),
(432, 36, '09:00:00', '22:00:00', 'jumat'),
(433, 37, '00:00:00', '23:59:00', 'jumat'),
(434, 38, '09:00:00', '15:00:00', 'jumat'),
(435, 39, '07:00:00', '16:00:00', 'jumat'),
(436, 40, '08:00:00', '21:00:00', 'jumat'),
(437, 41, '08:30:00', '15:00:00', 'jumat'),
(438, 42, '10:00:00', '21:00:00', 'jumat'),
(439, 43, '17:00:00', '23:59:00', 'jumat'),
(440, 44, '08:00:00', '17:00:00', 'jumat'),
(441, 45, '09:00:00', '17:00:00', 'jumat'),
(442, 46, '00:00:00', '23:59:00', 'jumat'),
(443, 47, '08:00:00', '17:00:00', 'jumat'),
(444, 48, '09:00:00', '18:00:00', 'jumat'),
(445, 49, '00:00:00', '23:59:00', 'jumat'),
(446, 50, '06:00:00', '21:00:00', 'jumat'),
(447, 51, '00:00:00', '23:59:00', 'jumat'),
(448, 52, '00:00:00', '23:59:00', 'jumat'),
(449, 53, '12:00:00', '22:00:00', 'jumat'),
(450, 54, '00:00:00', '00:00:00', 'jumat'),
(451, 55, '08:00:00', '16:00:00', 'jumat'),
(452, 56, '08:00:00', '21:00:00', 'jumat'),
(453, 57, '08:00:00', '21:00:00', 'jumat'),
(454, 58, '08:00:00', '17:00:00', 'jumat'),
(455, 59, '03:15:00', '23:30:00', 'jumat'),
(456, 60, '08:00:00', '16:00:00', 'jumat'),
(457, 61, '10:00:00', '23:00:00', 'jumat'),
(458, 62, '06:30:00', '16:30:00', 'jumat'),
(459, 63, '07:30:00', '16:00:00', 'jumat'),
(460, 64, '07:00:00', '18:00:00', 'jumat'),
(461, 65, '08:00:00', '17:00:00', 'jumat'),
(462, 66, '10:00:00', '22:00:00', 'jumat'),
(463, 67, '09:00:00', '16:00:00', 'jumat'),
(464, 68, '09:00:00', '15:00:00', 'jumat'),
(465, 69, '08:30:00', '12:00:00', 'jumat'),
(466, 70, '08:30:00', '16:00:00', 'jumat'),
(467, 71, '08:00:00', '21:00:00', 'jumat'),
(468, 72, '09:00:00', '15:00:00', 'jumat'),
(469, 73, '00:00:00', '23:59:00', 'jumat'),
(470, 74, '00:00:00', '23:59:00', 'jumat'),
(471, 75, '06:30:00', '17:00:00', 'jumat'),
(472, 76, '07:30:00', '16:00:00', 'jumat'),
(473, 77, '08:00:00', '11:00:00', 'jumat'),
(474, 78, '09:00:00', '16:00:00', 'jumat'),
(475, 79, '06:00:00', '18:00:00', 'jumat'),
(476, 80, '09:00:00', '17:00:00', 'jumat'),
(477, 81, '07:30:00', '16:00:00', 'jumat'),
(478, 82, '08:00:00', '11:00:00', 'jumat'),
(479, 83, '16:30:00', '23:00:00', 'jumat'),
(480, 84, '06:00:00', '17:00:00', 'jumat'),
(481, 85, '08:00:00', '21:00:00', 'jumat'),
(482, 86, '06:00:00', '18:00:00', 'jumat'),
(483, 87, '08:30:00', '13:30:00', 'jumat'),
(484, 88, '00:00:00', '23:59:00', 'jumat'),
(485, 89, '00:00:00', '23:59:00', 'jumat'),
(486, 90, '08:30:00', '15:30:00', 'jumat'),
(487, 91, '08:00:00', '14:00:00', 'jumat'),
(488, 92, '08:00:00', '18:00:00', 'jumat'),
(489, 93, '06:00:00', '21:00:00', 'jumat'),
(490, 94, '06:00:00', '18:00:00', 'jumat'),
(491, 95, '08:00:00', '18:00:00', 'jumat'),
(492, 96, '00:00:00', '23:59:00', 'jumat'),
(493, 97, '14:00:00', '18:00:00', 'jumat'),
(494, 98, '10:00:00', '17:00:00', 'jumat'),
(495, 99, '09:00:00', '16:30:00', 'jumat'),
(496, 1, '00:00:00', '23:59:00', 'sabtu'),
(497, 2, '00:00:00', '23:59:00', 'sabtu'),
(498, 3, '00:00:00', '23:59:00', 'sabtu'),
(499, 4, '00:00:00', '23:59:00', 'sabtu'),
(500, 5, '16:00:00', '18:00:00', 'sabtu'),
(501, 6, '08:00:00', '15:00:00', 'sabtu'),
(502, 7, '00:00:00', '23:59:00', 'sabtu'),
(503, 8, '08:00:00', '16:00:00', 'sabtu'),
(504, 9, '00:00:00', '23:59:00', 'sabtu'),
(505, 10, '00:00:00', '23:59:00', 'sabtu'),
(506, 11, '05:00:00', '16:00:00', 'sabtu'),
(507, 12, '09:00:00', '15:00:00', 'sabtu'),
(508, 13, '00:00:00', '23:59:00', 'sabtu'),
(509, 14, '08:00:00', '16:00:00', 'sabtu'),
(510, 15, '00:00:00', '23:59:00', 'sabtu'),
(511, 16, '08:00:00', '17:00:00', 'sabtu'),
(512, 17, '06:00:00', '18:00:00', 'sabtu'),
(513, 18, '09:00:00', '17:00:00', 'sabtu'),
(514, 19, '00:00:00', '00:00:00', 'sabtu'),
(515, 20, '09:00:00', '17:00:00', 'sabtu'),
(516, 21, '00:00:00', '23:59:00', 'sabtu'),
(517, 22, '09:00:00', '21:00:00', 'sabtu'),
(518, 23, '00:00:00', '23:59:00', 'sabtu'),
(519, 24, '08:00:00', '21:00:00', 'sabtu'),
(520, 25, '08:30:00', '23:59:00', 'sabtu'),
(521, 26, '00:00:00', '23:59:00', 'sabtu'),
(522, 27, '00:00:00', '23:59:00', 'sabtu'),
(523, 28, '10:00:00', '21:00:00', 'sabtu'),
(524, 29, '07:00:00', '18:00:00', 'sabtu'),
(525, 30, '00:00:00', '23:59:00', 'sabtu'),
(526, 31, '09:00:00', '17:00:00', 'sabtu'),
(527, 32, '08:30:00', '21:00:00', 'sabtu'),
(528, 33, '00:00:00', '23:59:00', 'sabtu'),
(529, 34, '07:00:00', '17:30:00', 'sabtu'),
(530, 35, '11:00:00', '21:00:00', 'sabtu'),
(531, 36, '09:00:00', '22:00:00', 'sabtu'),
(532, 37, '00:00:00', '23:59:00', 'sabtu'),
(533, 38, '09:00:00', '15:00:00', 'sabtu'),
(534, 39, '07:00:00', '16:00:00', 'sabtu'),
(535, 40, '08:00:00', '22:00:00', 'sabtu'),
(536, 41, '08:30:00', '15:00:00', 'sabtu'),
(537, 42, '08:00:00', '21:00:00', 'sabtu'),
(538, 43, '17:00:00', '23:59:00', 'sabtu'),
(539, 44, '08:00:00', '17:00:00', 'sabtu'),
(540, 45, '09:00:00', '17:00:00', 'sabtu'),
(541, 46, '00:00:00', '23:59:00', 'sabtu'),
(542, 47, '08:00:00', '17:00:00', 'sabtu'),
(543, 48, '09:00:00', '18:00:00', 'sabtu'),
(544, 49, '00:00:00', '23:59:00', 'sabtu'),
(545, 50, '06:00:00', '21:00:00', 'sabtu'),
(546, 51, '00:00:00', '23:59:00', 'sabtu'),
(547, 52, '00:00:00', '23:59:00', 'sabtu'),
(548, 53, '12:00:00', '22:00:00', 'sabtu'),
(549, 54, '08:00:00', '17:00:00', 'sabtu'),
(550, 55, '07:30:00', '16:30:00', 'sabtu'),
(551, 56, '00:00:00', '00:00:00', 'sabtu'),
(552, 57, '08:00:00', '22:00:00', 'sabtu'),
(553, 58, '08:00:00', '17:00:00', 'sabtu'),
(554, 59, '05:00:00', '23:30:00', 'sabtu'),
(555, 60, '08:00:00', '16:00:00', 'sabtu'),
(556, 61, '10:00:00', '23:00:00', 'sabtu'),
(557, 62, '06:30:00', '16:30:00', 'sabtu'),
(558, 63, '00:00:00', '00:00:00', 'sabtu'),
(559, 64, '07:00:00', '18:00:00', 'sabtu'),
(560, 65, '08:00:00', '17:00:00', 'sabtu'),
(561, 66, '10:00:00', '22:00:00', 'sabtu'),
(562, 67, '09:00:00', '16:00:00', 'sabtu'),
(563, 68, '09:00:00', '15:00:00', 'sabtu'),
(564, 69, '08:30:00', '14:00:00', 'sabtu'),
(565, 70, '08:30:00', '16:00:00', 'sabtu'),
(566, 71, '08:00:00', '21:00:00', 'sabtu'),
(567, 72, '08:30:00', '16:00:00', 'sabtu'),
(568, 73, '00:00:00', '23:59:00', 'sabtu'),
(569, 74, '00:00:00', '23:59:00', 'sabtu'),
(570, 75, '06:30:00', '17:00:00', 'sabtu'),
(571, 76, '07:30:00', '16:00:00', 'sabtu'),
(572, 77, '00:00:00', '00:00:00', 'sabtu'),
(573, 78, '09:00:00', '16:00:00', 'sabtu'),
(574, 79, '06:00:00', '18:00:00', 'sabtu'),
(575, 80, '08:00:00', '18:00:00', 'sabtu'),
(576, 81, '07:30:00', '16:00:00', 'sabtu'),
(577, 82, '08:00:00', '13:00:00', 'sabtu'),
(578, 83, '16:30:00', '23:00:00', 'sabtu'),
(579, 84, '06:00:00', '17:00:00', 'sabtu'),
(580, 85, '08:00:00', '21:00:00', 'sabtu'),
(581, 86, '06:00:00', '18:00:00', 'sabtu'),
(582, 87, '00:00:00', '00:00:00', 'sabtu'),
(583, 88, '00:00:00', '23:59:00', 'sabtu'),
(584, 89, '00:00:00', '23:59:00', 'sabtu'),
(585, 90, '08:30:00', '15:30:00', 'sabtu'),
(586, 91, '00:00:00', '00:00:00', 'sabtu'),
(587, 92, '08:00:00', '18:00:00', 'sabtu'),
(588, 93, '06:00:00', '21:00:00', 'sabtu'),
(589, 94, '06:00:00', '18:00:00', 'sabtu'),
(590, 95, '08:00:00', '18:00:00', 'sabtu'),
(591, 96, '00:00:00', '23:59:00', 'sabtu'),
(592, 97, '08:30:00', '18:00:00', 'sabtu'),
(593, 98, '10:00:00', '17:00:00', 'sabtu'),
(594, 99, '09:00:00', '16:30:00', 'sabtu'),
(595, 1, '00:00:00', '23:59:00', 'minggu'),
(596, 2, '00:00:00', '23:59:00', 'minggu'),
(597, 3, '00:00:00', '23:59:00', 'minggu'),
(598, 4, '00:00:00', '23:59:00', 'minggu'),
(599, 5, '16:00:00', '18:00:00', 'minggu'),
(600, 6, '08:00:00', '15:00:00', 'minggu'),
(601, 7, '00:00:00', '23:59:00', 'minggu'),
(602, 8, '08:00:00', '16:00:00', 'minggu'),
(603, 9, '00:00:00', '23:59:00', 'minggu'),
(604, 10, '00:00:00', '23:59:00', 'minggu'),
(605, 11, '05:00:00', '16:00:00', 'minggu'),
(606, 12, '09:00:00', '15:00:00', 'minggu'),
(607, 13, '00:00:00', '23:59:00', 'minggu'),
(608, 14, '09:00:00', '16:00:00', 'minggu'),
(609, 15, '00:00:00', '23:59:00', 'minggu'),
(610, 16, '08:00:00', '17:00:00', 'minggu'),
(611, 17, '06:00:00', '18:00:00', 'minggu'),
(612, 18, '09:00:00', '17:00:00', 'minggu'),
(613, 19, '00:00:00', '00:00:00', 'minggu'),
(614, 20, '09:00:00', '17:00:00', 'minggu'),
(615, 21, '00:00:00', '23:59:00', 'minggu'),
(616, 22, '09:00:00', '21:00:00', 'minggu'),
(617, 23, '00:00:00', '23:59:00', 'minggu'),
(618, 24, '08:00:00', '21:00:00', 'minggu'),
(619, 25, '00:00:00', '00:00:00', 'minggu'),
(620, 26, '00:00:00', '23:59:00', 'minggu'),
(621, 27, '00:00:00', '23:59:00', 'minggu'),
(622, 28, '10:00:00', '21:00:00', 'minggu'),
(623, 29, '07:00:00', '18:00:00', 'minggu'),
(624, 30, '00:00:00', '23:59:00', 'minggu'),
(625, 31, '09:00:00', '17:00:00', 'minggu'),
(626, 32, '08:30:00', '21:00:00', 'minggu'),
(627, 33, '00:00:00', '23:59:00', 'minggu'),
(628, 34, '07:00:00', '17:30:00', 'minggu'),
(629, 35, '11:00:00', '21:00:00', 'minggu'),
(630, 36, '09:00:00', '22:00:00', 'minggu'),
(631, 37, '00:00:00', '23:59:00', 'minggu'),
(632, 38, '09:00:00', '15:00:00', 'minggu'),
(633, 39, '07:00:00', '16:00:00', 'minggu'),
(634, 40, '08:00:00', '22:00:00', 'minggu'),
(635, 41, '08:30:00', '15:00:00', 'minggu'),
(636, 42, '08:00:00', '21:00:00', 'minggu'),
(637, 43, '17:00:00', '23:59:00', 'minggu'),
(638, 44, '07:00:00', '17:00:00', 'minggu'),
(639, 45, '09:00:00', '17:00:00', 'minggu'),
(640, 46, '00:00:00', '23:59:00', 'minggu'),
(641, 47, '08:00:00', '17:00:00', 'minggu'),
(642, 48, '09:00:00', '18:00:00', 'minggu'),
(643, 49, '00:00:00', '23:59:00', 'minggu'),
(644, 50, '06:00:00', '21:00:00', 'minggu'),
(645, 51, '00:00:00', '23:59:00', 'minggu'),
(646, 52, '00:00:00', '23:59:00', 'minggu'),
(647, 53, '12:00:00', '22:00:00', 'minggu'),
(648, 54, '08:00:00', '17:00:00', 'minggu'),
(649, 55, '07:30:00', '16:30:00', 'minggu'),
(650, 56, '00:00:00', '00:00:00', 'minggu'),
(651, 57, '08:00:00', '22:00:00', 'minggu'),
(652, 58, '08:00:00', '17:00:00', 'minggu'),
(653, 59, '05:00:00', '23:30:00', 'minggu'),
(654, 60, '08:00:00', '16:00:00', 'minggu'),
(655, 61, '10:00:00', '23:00:00', 'minggu'),
(656, 62, '06:30:00', '16:30:00', 'minggu'),
(657, 63, '00:00:00', '00:00:00', 'minggu'),
(658, 64, '07:00:00', '18:00:00', 'minggu'),
(659, 65, '08:00:00', '17:00:00', 'minggu'),
(660, 66, '10:00:00', '22:00:00', 'minggu'),
(661, 67, '09:00:00', '16:00:00', 'minggu'),
(662, 68, '09:00:00', '15:00:00', 'minggu'),
(663, 69, '08:30:00', '14:00:00', 'minggu'),
(664, 70, '08:30:00', '16:00:00', 'minggu'),
(665, 71, '08:00:00', '21:00:00', 'minggu'),
(666, 72, '08:30:00', '16:00:00', 'minggu'),
(667, 73, '00:00:00', '23:59:00', 'minggu'),
(668, 74, '00:00:00', '23:59:00', 'minggu'),
(669, 75, '06:30:00', '17:00:00', 'minggu'),
(670, 76, '07:30:00', '16:00:00', 'minggu'),
(671, 77, '00:00:00', '00:00:00', 'minggu'),
(672, 78, '00:00:00', '00:00:00', 'minggu'),
(673, 79, '06:00:00', '18:00:00', 'minggu'),
(674, 80, '08:00:00', '18:00:00', 'minggu'),
(675, 81, '07:30:00', '16:00:00', 'minggu'),
(676, 82, '00:00:00', '00:00:00', 'minggu'),
(677, 83, '16:30:00', '23:00:00', 'minggu'),
(678, 84, '06:00:00', '17:00:00', 'minggu'),
(679, 85, '08:00:00', '21:00:00', 'minggu'),
(680, 86, '06:00:00', '18:00:00', 'minggu'),
(681, 87, '00:00:00', '00:00:00', 'minggu'),
(682, 88, '00:00:00', '23:59:00', 'minggu'),
(683, 89, '00:00:00', '23:59:00', 'minggu'),
(684, 90, '08:30:00', '15:30:00', 'minggu'),
(685, 91, '00:00:00', '00:00:00', 'minggu'),
(686, 92, '08:00:00', '18:00:00', 'minggu'),
(687, 93, '06:00:00', '21:00:00', 'minggu'),
(688, 94, '06:00:00', '18:00:00', 'minggu'),
(689, 95, '08:00:00', '18:00:00', 'minggu'),
(690, 96, '00:00:00', '23:59:00', 'minggu'),
(691, 97, '08:30:00', '18:00:00', 'minggu'),
(692, 98, '00:00:00', '00:00:00', 'minggu'),
(693, 99, '09:00:00', '16:30:00', 'minggu');

-- --------------------------------------------------------

--
-- Table structure for table `posts_tag`
--

CREATE TABLE `posts_tag` (
  `pt_id` int(11) NOT NULL,
  `pt_id_post` int(11) NOT NULL,
  `pt_id_tag` int(11) NOT NULL
) ENGINE=InnoDB DEFAULT CHARSET=latin1;

--
-- Dumping data for table `posts_tag`
--

INSERT INTO `posts_tag` (`pt_id`, `pt_id_post`, `pt_id_tag`) VALUES
(1, 81, 1),
(2, 78, 1),
(3, 46, 1),
(4, 22, 1),
(5, 62, 1),
(6, 4, 1),
(7, 27, 1),
(8, 64, 1),
(9, 98, 1),
(10, 97, 1),
(11, 36, 1),
(12, 67, 1),
(13, 56, 1),
(14, 14, 1),
(15, 51, 1),
(16, 26, 1),
(17, 30, 1),
(18, 6, 1),
(19, 77, 1),
(20, 54, 1),
(21, 32, 1),
(22, 21, 1),
(23, 11, 1),
(24, 43, 1),
(25, 55, 1),
(26, 3, 1),
(27, 17, 1),
(28, 15, 1),
(29, 49, 1),
(30, 75, 1),
(31, 24, 1),
(32, 5, 1),
(33, 87, 1),
(34, 99, 1),
(35, 93, 1),
(36, 39, 1),
(37, 84, 1),
(38, 80, 1),
(39, 16, 1),
(40, 89, 1),
(41, 37, 1),
(42, 73, 1),
(43, 1, 1),
(44, 86, 1),
(45, 90, 1),
(46, 31, 1),
(47, 52, 1),
(48, 60, 1),
(49, 82, 1),
(50, 19, 1),
(51, 12, 1),
(52, 8, 1),
(53, 41, 1),
(54, 47, 1),
(55, 18, 1),
(56, 23, 1),
(57, 65, 1),
(58, 59, 1),
(59, 57, 1),
(60, 20, 1),
(61, 42, 1),
(62, 48, 1),
(63, 35, 1),
(64, 72, 1),
(65, 94, 1),
(66, 34, 1),
(67, 79, 1),
(68, 71, 1),
(69, 91, 1),
(70, 66, 1),
(71, 88, 1),
(72, 92, 1),
(73, 63, 1),
(74, 33, 1),
(75, 83, 1),
(76, 70, 1),
(77, 68, 1),
(78, 9, 1),
(79, 29, 1),
(80, 69, 1),
(81, 58, 1),
(82, 7, 1),
(83, 38, 1),
(84, 74, 1),
(85, 2, 1),
(86, 13, 1),
(87, 50, 1),
(88, 45, 1),
(89, 85, 1),
(90, 10, 1),
(91, 96, 1),
(92, 53, 1),
(93, 40, 1),
(94, 25, 1),
(95, 95, 1),
(96, 28, 1),
(97, 76, 1),
(98, 61, 1),
(99, 44, 1);

-- --------------------------------------------------------

--
-- Table structure for table `posts_timematrix`
--

CREATE TABLE `posts_timematrix` (
  `pt_id` int(11) NOT NULL,
  `pt_a` bigint(20) DEFAULT NULL,
  `pt_b` bigint(20) DEFAULT NULL,
  `pt_waktu` bigint(20) DEFAULT NULL
) ENGINE=InnoDB DEFAULT CHARSET=latin1;

--
-- Dumping data for table `posts_timematrix`
--

INSERT INTO `posts_timematrix` (`pt_id`, `pt_a`, `pt_b`, `pt_waktu`) VALUES
(1, 1, 1, 0),
(2, 1, 2, 134),
(3, 1, 3, 605),
(4, 1, 4, 595),
(5, 1, 5, 79),
(6, 1, 6, 228),
(7, 1, 7, 222),
(8, 1, 8, 256),
(9, 1, 9, 327),
(10, 1, 10, 320),
(11, 1, 11, 455),
(12, 1, 12, 273),
(13, 1, 13, 374),
(14, 1, 14, 1318),
(15, 1, 15, 531),
(16, 1, 16, 1180),
(17, 1, 17, 629),
(18, 1, 18, 484),
(19, 1, 19, 647),
(20, 1, 20, 1212),
(21, 1, 21, 1200),
(22, 1, 22, 330),
(23, 1, 23, 903),
(24, 1, 24, 1562),
(25, 1, 25, 1238),
(26, 1, 26, 1511),
(27, 1, 27, 3262),
(28, 1, 28, 486),
(29, 1, 29, 3450),
(30, 1, 30, 1530),
(31, 1, 31, 2940),
(32, 1, 32, 187),
(33, 1, 33, 551),
(34, 1, 34, 2616),
(35, 1, 35, 690),
(36, 1, 36, 292),
(37, 1, 37, 3510),
(38, 1, 38, 3348),
(39, 1, 39, 3581),
(40, 1, 40, 976),
(41, 1, 41, 3290),
(42, 1, 42, 2605),
(43, 1, 43, 3107),
(44, 1, 44, 1189),
(45, 1, 45, 3109),
(46, 1, 46, 198),
(47, 1, 47, 1209),
(48, 1, 48, 1081),
(49, 1, 49, 1770),
(50, 1, 50, 333),
(51, 1, 51, 3051),
(52, 1, 52, 976),
(53, 1, 53, 77),
(54, 1, 54, 2401),
(55, 1, 55, 2250),
(56, 1, 56, 1776),
(57, 1, 57, 976),
(58, 1, 58, 8031),
(59, 1, 59, 2316),
(60, 1, 60, 334),
(61, 1, 61, 590),
(62, 1, 62, 4210),
(63, 1, 63, 312),
(64, 1, 64, 4492),
(65, 1, 65, 6247),
(66, 1, 66, 1020),
(67, 1, 67, 865),
(68, 1, 68, 572),
(69, 1, 69, 357),
(70, 1, 70, 284),
(71, 1, 71, 2977),
(72, 1, 72, 998),
(73, 1, 73, 1277),
(74, 1, 74, 1222),
(75, 1, 75, 1970),
(76, 1, 76, 556),
(77, 1, 77, 226),
(78, 1, 78, 673),
(79, 1, 79, 2826),
(80, 1, 80, 840),
(81, 1, 81, 233),
(82, 1, 82, 558),
(83, 1, 83, 1117),
(84, 1, 84, 2135),
(85, 1, 85, 814),
(86, 1, 86, 505),
(87, 1, 87, 617),
(88, 1, 88, 777),
(89, 1, 89, 502),
(90, 1, 90, 550),
(91, 1, 91, 813),
(92, 1, 92, 1326),
(93, 1, 93, 2776),
(94, 1, 94, 1973),
(95, 1, 95, 1090),
(96, 1, 96, 587),
(97, 1, 97, 1422),
(98, 1, 98, 708),
(99, 1, 99, 814),
(100, 2, 1, 499),
(101, 2, 2, 0),
(102, 2, 3, 471),
(103, 2, 4, 461),
(104, 2, 5, 463),
(105, 2, 6, 95),
(106, 2, 7, 88),
(107, 2, 8, 122),
(108, 2, 9, 193),
(109, 2, 10, 187),
(110, 2, 11, 321),
(111, 2, 12, 504),
(112, 2, 13, 605),
(113, 2, 14, 1184),
(114, 2, 15, 397),
(115, 2, 16, 1185),
(116, 2, 17, 495),
(117, 2, 18, 408),
(118, 2, 19, 513),
(119, 2, 20, 1115),
(120, 2, 21, 1103),
(121, 2, 22, 561),
(122, 2, 23, 770),
(123, 2, 24, 1462),
(124, 2, 25, 1243),
(125, 2, 26, 1423),
(126, 2, 27, 3128),
(127, 2, 28, 703),
(128, 2, 29, 3682),
(129, 2, 30, 1442),
(130, 2, 31, 3166),
(131, 2, 32, 53),
(132, 2, 33, 731),
(133, 2, 34, 2677),
(134, 2, 35, 556),
(135, 2, 36, 159),
(136, 2, 37, 3741),
(137, 2, 38, 3579),
(138, 2, 39, 3447),
(139, 2, 40, 1037),
(140, 2, 41, 3515),
(141, 2, 42, 2610),
(142, 2, 43, 2973),
(143, 2, 44, 1091),
(144, 2, 45, 2975),
(145, 2, 46, 241),
(146, 2, 47, 1214),
(147, 2, 48, 948),
(148, 2, 49, 1776),
(149, 2, 50, 199),
(150, 2, 51, 3282),
(151, 2, 52, 842),
(152, 2, 53, 460),
(153, 2, 54, 2406),
(154, 2, 55, 2468),
(155, 2, 56, 1836),
(156, 2, 57, 1037),
(157, 2, 58, 8036),
(158, 2, 59, 2321),
(159, 2, 60, 200),
(160, 2, 61, 456),
(161, 2, 62, 4271),
(162, 2, 63, 178),
(163, 2, 64, 4553),
(164, 2, 65, 6113),
(165, 2, 66, 1081),
(166, 2, 67, 780),
(167, 2, 68, 438),
(168, 2, 69, 223),
(169, 2, 70, 150),
(170, 2, 71, 2843),
(171, 2, 72, 1003),
(172, 2, 73, 1180),
(173, 2, 74, 1135),
(174, 2, 75, 2187),
(175, 2, 76, 710),
(176, 2, 77, 93),
(177, 2, 78, 890),
(178, 2, 79, 2692),
(179, 2, 80, 901),
(180, 2, 81, 100),
(181, 2, 82, 456),
(182, 2, 83, 1177),
(183, 2, 84, 2352),
(184, 2, 85, 728),
(185, 2, 86, 371),
(186, 2, 87, 626),
(187, 2, 88, 643),
(188, 2, 89, 368),
(189, 2, 90, 416),
(190, 2, 91, 1003),
(191, 2, 92, 1192),
(192, 2, 93, 2642),
(193, 2, 94, 1873),
(194, 2, 95, 992),
(195, 2, 96, 453),
(196, 2, 97, 1288),
(197, 2, 98, 574),
(198, 2, 99, 736),
(199, 3, 1, 737),
(200, 3, 2, 756),
(201, 3, 3, 0),
(202, 3, 4, 40),
(203, 3, 5, 702),
(204, 3, 6, 698),
(205, 3, 7, 451),
(206, 3, 8, 414),
(207, 3, 9, 365),
(208, 3, 10, 453),
(209, 3, 11, 272),
(210, 3, 12, 743),
(211, 3, 13, 844),
(212, 3, 14, 789),
(213, 3, 15, 126),
(214, 3, 16, 1181),
(215, 3, 17, 157),
(216, 3, 18, 596),
(217, 3, 19, 258),
(218, 3, 20, 859),
(219, 3, 21, 847),
(220, 3, 22, 799),
(221, 3, 23, 277),
(222, 3, 24, 1516),
(223, 3, 25, 994),
(224, 3, 26, 1477),
(225, 3, 27, 2873),
(226, 3, 28, 942),
(227, 3, 29, 3826),
(228, 3, 30, 1496),
(229, 3, 31, 3410),
(230, 3, 32, 581),
(231, 3, 33, 961),
(232, 3, 34, 2915),
(233, 3, 35, 174),
(234, 3, 36, 376),
(235, 3, 37, 3885),
(236, 3, 38, 3818),
(237, 3, 39, 3501),
(238, 3, 40, 1388),
(239, 3, 41, 3759),
(240, 3, 42, 2361),
(241, 3, 43, 2717),
(242, 3, 44, 836),
(243, 3, 45, 2720),
(244, 3, 46, 480),
(245, 3, 47, 1194),
(246, 3, 48, 612),
(247, 3, 49, 1526),
(248, 3, 50, 456),
(249, 3, 51, 3521),
(250, 3, 52, 499),
(251, 3, 53, 699),
(252, 3, 54, 2157),
(253, 3, 55, 2509),
(254, 3, 56, 2188),
(255, 3, 57, 1388),
(256, 3, 58, 7786),
(257, 3, 59, 2072),
(258, 3, 60, 409),
(259, 3, 61, 587),
(260, 3, 62, 4509),
(261, 3, 63, 495),
(262, 3, 64, 4791),
(263, 3, 65, 5858),
(264, 3, 66, 1432),
(265, 3, 67, 524),
(266, 3, 68, 190),
(267, 3, 69, 432),
(268, 3, 70, 506),
(269, 3, 71, 2588),
(270, 3, 72, 779),
(271, 3, 73, 924),
(272, 3, 74, 1189),
(273, 3, 75, 2228),
(274, 3, 76, 1025),
(275, 3, 77, 696),
(276, 3, 78, 1129),
(277, 3, 79, 2437),
(278, 3, 80, 1252),
(279, 3, 81, 464),
(280, 3, 82, 453),
(281, 3, 83, 1478),
(282, 3, 84, 2393),
(283, 3, 85, 473),
(284, 3, 86, 310),
(285, 3, 87, 821),
(286, 3, 88, 253),
(287, 3, 89, 319),
(288, 3, 90, 541),
(289, 3, 91, 1242),
(290, 3, 92, 797),
(291, 3, 93, 2387),
(292, 3, 94, 1927),
(293, 3, 95, 737),
(294, 3, 96, 95),
(295, 3, 97, 1342),
(296, 3, 98, 82),
(297, 3, 99, 480),
(298, 4, 1, 786),
(299, 4, 2, 805),
(300, 4, 3, 49),
(301, 4, 4, 0),
(302, 4, 5, 751),
(303, 4, 6, 747),
(304, 4, 7, 452),
(305, 4, 8, 415),
(306, 4, 9, 414),
(307, 4, 10, 376),
(308, 4, 11, 231),
(309, 4, 12, 792),
(310, 4, 13, 893),
(311, 4, 14, 838),
(312, 4, 15, 175),
(313, 4, 16, 1230),
(314, 4, 17, 167),
(315, 4, 18, 645),
(316, 4, 19, 307),
(317, 4, 20, 908),
(318, 4, 21, 896),
(319, 4, 22, 848),
(320, 4, 23, 326),
(321, 4, 24, 1544),
(322, 4, 25, 1043),
(323, 4, 26, 1506),
(324, 4, 27, 2922),
(325, 4, 28, 991),
(326, 4, 29, 3875),
(327, 4, 30, 1525),
(328, 4, 31, 3459),
(329, 4, 32, 630),
(330, 4, 33, 1010),
(331, 4, 34, 2943),
(332, 4, 35, 223),
(333, 4, 36, 425),
(334, 4, 37, 3934),
(335, 4, 38, 3867),
(336, 4, 39, 3529),
(337, 4, 40, 1374),
(338, 4, 41, 3808),
(339, 4, 42, 2410),
(340, 4, 43, 2766),
(341, 4, 44, 884),
(342, 4, 45, 2769),
(343, 4, 46, 529),
(344, 4, 47, 1243),
(345, 4, 48, 661),
(346, 4, 49, 1575),
(347, 4, 50, 505),
(348, 4, 51, 3570),
(349, 4, 52, 548),
(350, 4, 53, 748),
(351, 4, 54, 2206),
(352, 4, 55, 2558),
(353, 4, 56, 2173),
(354, 4, 57, 1374),
(355, 4, 58, 7835),
(356, 4, 59, 2121),
(357, 4, 60, 368),
(358, 4, 61, 574),
(359, 4, 62, 4537),
(360, 4, 63, 544),
(361, 4, 64, 4819),
(362, 4, 65, 5907),
(363, 4, 66, 1418),
(364, 4, 67, 573),
(365, 4, 68, 149),
(366, 4, 69, 391),
(367, 4, 70, 555),
(368, 4, 71, 2637),
(369, 4, 72, 828),
(370, 4, 73, 973),
(371, 4, 74, 1217),
(372, 4, 75, 2277),
(373, 4, 76, 1047),
(374, 4, 77, 745),
(375, 4, 78, 1178),
(376, 4, 79, 2486),
(377, 4, 80, 1238),
(378, 4, 81, 465),
(379, 4, 82, 502),
(380, 4, 83, 1506),
(381, 4, 84, 2442),
(382, 4, 85, 522),
(383, 4, 86, 359),
(384, 4, 87, 806),
(385, 4, 88, 302),
(386, 4, 89, 279),
(387, 4, 90, 535),
(388, 4, 91, 1291),
(389, 4, 92, 846),
(390, 4, 93, 2436),
(391, 4, 94, 1955),
(392, 4, 95, 786),
(393, 4, 96, 54),
(394, 4, 97, 1370),
(395, 4, 98, 131),
(396, 4, 99, 529),
(397, 5, 1, 376),
(398, 5, 2, 55),
(399, 5, 3, 525),
(400, 5, 4, 515),
(401, 5, 5, 0),
(402, 5, 6, 149),
(403, 5, 7, 143),
(404, 5, 8, 177),
(405, 5, 9, 248),
(406, 5, 10, 241),
(407, 5, 11, 376),
(408, 5, 12, 382),
(409, 5, 13, 482),
(410, 5, 14, 1238),
(411, 5, 15, 452),
(412, 5, 16, 1101),
(413, 5, 17, 549),
(414, 5, 18, 405),
(415, 5, 19, 568),
(416, 5, 20, 1133),
(417, 5, 21, 1121),
(418, 5, 22, 438),
(419, 5, 23, 824),
(420, 5, 24, 1516),
(421, 5, 25, 1159),
(422, 5, 26, 1478),
(423, 5, 27, 3183),
(424, 5, 28, 581),
(425, 5, 29, 3559),
(426, 5, 30, 1497),
(427, 5, 31, 3049),
(428, 5, 32, 108),
(429, 5, 33, 608),
(430, 5, 34, 2613),
(431, 5, 35, 610),
(432, 5, 36, 213),
(433, 5, 37, 3618),
(434, 5, 38, 3457),
(435, 5, 39, 3502),
(436, 5, 40, 973),
(437, 5, 41, 3398),
(438, 5, 42, 2526),
(439, 5, 43, 3027),
(440, 5, 44, 1109),
(441, 5, 45, 3030),
(442, 5, 46, 119),
(443, 5, 47, 1130),
(444, 5, 48, 1002),
(445, 5, 49, 1691),
(446, 5, 50, 253),
(447, 5, 51, 3160),
(448, 5, 52, 897),
(449, 5, 53, 338),
(450, 5, 54, 2322),
(451, 5, 55, 2345),
(452, 5, 56, 1773),
(453, 5, 57, 973),
(454, 5, 58, 7951),
(455, 5, 59, 2236),
(456, 5, 60, 255),
(457, 5, 61, 510),
(458, 5, 62, 4207),
(459, 5, 63, 233),
(460, 5, 64, 4489),
(461, 5, 65, 6168),
(462, 5, 66, 1017),
(463, 5, 67, 786),
(464, 5, 68, 492),
(465, 5, 69, 278),
(466, 5, 70, 204),
(467, 5, 71, 2898),
(468, 5, 72, 919),
(469, 5, 73, 1198),
(470, 5, 74, 1189),
(471, 5, 75, 2064),
(472, 5, 76, 647),
(473, 5, 77, 147),
(474, 5, 78, 767),
(475, 5, 79, 2747),
(476, 5, 80, 837),
(477, 5, 81, 154),
(478, 5, 82, 478),
(479, 5, 83, 1114),
(480, 5, 84, 2229),
(481, 5, 85, 734),
(482, 5, 86, 426),
(483, 5, 87, 563),
(484, 5, 88, 698),
(485, 5, 89, 422),
(486, 5, 90, 471),
(487, 5, 91, 881),
(488, 5, 92, 1246),
(489, 5, 93, 2697),
(490, 5, 94, 1927),
(491, 5, 95, 1011),
(492, 5, 96, 507),
(493, 5, 97, 1342),
(494, 5, 98, 629),
(495, 5, 99, 734),
(496, 6, 1, 503),
(497, 6, 2, 522),
(498, 6, 3, 432),
(499, 6, 4, 422),
(500, 6, 5, 467),
(501, 6, 6, 0),
(502, 6, 7, 50),
(503, 6, 8, 83),
(504, 6, 9, 154),
(505, 6, 10, 148),
(506, 6, 11, 282),
(507, 6, 12, 509),
(508, 6, 13, 610),
(509, 6, 14, 1145),
(510, 6, 15, 359),
(511, 6, 16, 1146),
(512, 6, 17, 456),
(513, 6, 18, 370),
(514, 6, 19, 475),
(515, 6, 20, 1076),
(516, 6, 21, 1064),
(517, 6, 22, 565),
(518, 6, 23, 731),
(519, 6, 24, 1423),
(520, 6, 25, 1204),
(521, 6, 26, 1385),
(522, 6, 27, 3089),
(523, 6, 28, 708),
(524, 6, 29, 3686),
(525, 6, 30, 1404),
(526, 6, 31, 3176),
(527, 6, 32, 294),
(528, 6, 33, 735),
(529, 6, 34, 2716),
(530, 6, 35, 517),
(531, 6, 36, 120),
(532, 6, 37, 3745),
(533, 6, 38, 3584),
(534, 6, 39, 3408),
(535, 6, 40, 1076),
(536, 6, 41, 3525),
(537, 6, 42, 2571),
(538, 6, 43, 2934),
(539, 6, 44, 1052),
(540, 6, 45, 2937),
(541, 6, 46, 246),
(542, 6, 47, 1176),
(543, 6, 48, 909),
(544, 6, 49, 1737),
(545, 6, 50, 160),
(546, 6, 51, 3287),
(547, 6, 52, 803),
(548, 6, 53, 465),
(549, 6, 54, 2368),
(550, 6, 55, 2487),
(551, 6, 56, 1876),
(552, 6, 57, 1076),
(553, 6, 58, 7997),
(554, 6, 59, 2282),
(555, 6, 60, 162),
(556, 6, 61, 417),
(557, 6, 62, 4310),
[truncated: 611,662 more chars]
