# Supplementary material for: KomoTrip: a multi-day travel itinerary recommendation method based on the discrete komodo mlipir algorithm
Source: PeerJ Comput Sci. 2025 Nov 12;11:e3350. doi: 10.7717/peerj-cs.3350 (PMC12704617; doi:10.7717/peerj-cs.3350)
Supplement: Supplemental Information 4 [file peerj-cs-11-3350-s004.zip › travel-itinerary-recommendation-main/data_preprocess.ipynb]

# %% [code]
import pandas as pd
import numpy as np
import re
import json
import datetime

import sql_connection

# %% [markdown]
# Preprocessing for Tourist Attraction

# %% [code]
with open("raw_data/tour.json", 'r') as f:
    data_tourist_attractions = json.load(f)
    
print(type(data_tourist_attractions))
print(len(data_tourist_attractions))
print(data_tourist_attractions[0].keys())

# %% [code]
data_tourist_attractions[0:2]

# %% [code]
df_tourist_attractions = pd.DataFrame(data_tourist_attractions)
df_tourist_attractions.head()

# %% [markdown]
## Create Data Tourist Attraction (Post Location)

# %% [code]
post_location = df_tourist_attractions.copy()
post_location = post_location[['place_name', 'rating','address', 
                               'gps_coordinates', 'time_spent','tarif_weekend']] #gunakan tarif weekend untuk tarif
post_location.columns = ['post_title_id', 'post_rating','post_address', 
                         'gps_coordinates', 'post_kunjungan_sec','post_tarif']
post_location.head()

# %% [code]
# ADD POST AUTHOR
post_location['post_author'] = 1

# ADD POST DATE
post_location['post_date'] = pd.to_datetime(datetime.datetime.now().strftime("%d/%m/%Y %H:%M:%S"))

# ADD POST MODIFIED
post_location['post_modified'] = pd.to_datetime(datetime.datetime.now().strftime("%d/%m/%Y %H:%M:%S"))

# ADD POST STATUS
post_location['post_status'] = 1

# ADD POST TYPE
post_location['post_type'] = "location"

# ADD POST SEO TITLE
post_location['post_seo_title'] = post_location['post_title_id']

# ADD POST SEO KEYWORD
post_location['post_seo_keyword'] = post_location['post_title_id']

# ADD POST LOCATION NAME
post_location['post_loc_name'] = "D.I. Yogyakarta"

# ADD POST KUNJUNGAN
post_location['post_kunjungan'] = post_location['post_kunjungan_sec'].apply(lambda sec: datetime.time(sec//3600,(sec//60)%60,0))


# %% [code]
# CREATE URL

# lower case
post_location['post_url'] = post_location['post_title_id'].str.lower()
# strip
post_location['post_url'] = post_location['post_url'].str.strip()
# clean unwanted characters
post_location['post_url'] = post_location['post_url'].str.replace("[^a-z0-9_\s-]","")
# clean multiple dashes and whitespaces
post_location['post_url'] = post_location['post_url'].str.replace("[\s-]+"," ")
# replace whitespace and underscore to dash
post_location['post_url'] = post_location['post_url'].str.replace("[\s_]","-")


# %% [code]
# EXTRACT LONGITUDE AND LATITUDE

post_location['gps_coordinates'].values[0]
post_location['post_lat'] = post_location['gps_coordinates'].apply(lambda coord: coord['latitude'])
post_location['post_long'] = post_location['gps_coordinates'].apply(lambda coord: coord['longitude'])

post_location = post_location.drop('gps_coordinates',axis=1)

# %% [code]
# REARRANGE THE COLUMNS

post_location = post_location[['post_url', 'post_author', 'post_date', 'post_modified', 
                               'post_title_id', 'post_status', 'post_type', 'post_address', 'post_lat', 
                               'post_long', 'post_seo_title', 'post_seo_keyword', 'post_tarif',
                               'post_kunjungan', 'post_kunjungan_sec', 'post_rating', 'post_loc_name']]

post_location.head()

# %% [code]
# SAVE TO DB
sql_connection.write_df_to_sql(post_location, if_exists="append", table_name="posts")

# %% [markdown]
## Create Data Jadwal (Post Jadwal)

# %% [code]
# kalau jam buka dan tutup 00:00:00 maka tandanya tutup
# kalau jam buka 00:00:00 dan jam tutup 23:59:00 tandanya buka 24 jam
def get_jambuka(operating_hours, day = 'sunday'):
    open_hours = operating_hours[day][0]
    if open_hours != "Closed":
        if open_hours == [0,1]:
            open_hours = [0,0]
        elif open_hours == [24,0]:
            open_hours = [23,59]
        hours = int(open_hours[0])
        minutes = int(open_hours[1])
        time = datetime.time(hours,minutes,0)
#         timeduration = datetime.timedelta(hours=hours,miu)
        return time
    else:
        time = datetime.time(0,0,0)
        return time

def get_jamtutup(operating_hours, day = 'sunday'):
    if operating_hours[day][0] != "Closed":
        close_hours = operating_hours[day][1]
        if close_hours == [0,1]:
            close_hours = [0,0]
        elif close_hours == [24,0]:
            close_hours = [23,59]
        hours = int(close_hours[0])
        minutes = int(close_hours[1])
        time = datetime.time(hours,minutes,0)
        return time
    else:
        time = datetime.time(0,0,0)
        return time


# %% [code]
query = """SELECT post_id, post_title_id FROM posts WHERE post_loc_name = 'D.I. Yogyakarta' AND post_type='location'"""

post_loc_from_db = sql_connection.read_from_sql(query)

# %% [code]
post_jadwal = df_tourist_attractions[['place_name','operating_hours']].copy()
post_jadwal.columns = ['post_title_id','operating_hours']

post_jadwal = post_jadwal.merge(post_loc_from_db,how='left',on='post_title_id')

# %% [code]
post_jadwal.head()

# %% [code]
hari = ['senin','selasa','rabu','kamis','jumat','sabtu','minggu']
days = ['monday','tuesday','wednesday','thursday','friday','saturday','sunday']

post_jadwal['pj_jam_buka'] = post_jadwal['operating_hours'].apply(lambda op: get_jambuka(op,day=days[0]))
post_jadwal['pj_jam_tutup'] = post_jadwal['operating_hours'].apply(lambda op: get_jamtutup(op,day=days[0]))
post_jadwal['pj_hari'] = hari[0]

temp_1 = post_jadwal.copy()
for i,j in zip(hari[1:],days[1:]):
    temp_2 = temp_1.copy()
    temp_2['pj_jam_buka'] = temp_2['operating_hours'].apply(lambda op: get_jambuka(op,day=j))
    temp_2['pj_jam_tutup'] = temp_2['operating_hours'].apply(lambda op: get_jamtutup(op,day=j))
    temp_2['pj_hari'] = i
    
    post_jadwal = pd.concat([post_jadwal,temp_2])

del(temp_1)
del(temp_2)

post_jadwal = post_jadwal.drop(['operating_hours','post_title_id'],axis=1)
post_jadwal = post_jadwal.rename(columns={'post_id':'pj_id_tempat'})

# %% [code]
post_jadwal.head()

# %% [code]
post_jadwal.shape

# %% [code]
# SAVE TO DB
sql_connection.write_df_to_sql(post_jadwal, if_exists="append", table_name="posts_jadwal")

# %% [markdown]
# Preprocessing for Hotel

# %% [code]
with open('raw_data//hotels.json', 'r') as f:
  data_hotels = json.load(f)

print(type(data_hotels))
print(len(data_hotels))
print(data_hotels[0].keys())

# %% [code]
df_hotels = pd.DataFrame(data_hotels)
df_hotels = df_hotels.drop_duplicates(subset=['place_id'])
df_hotels.head()

# %% [markdown]
## Create Data Hotel (Post Hotel)

# %% [code]
df_hotels.columns

# %% [code]
post_hotel = df_hotels.copy()
post_hotel = post_hotel[['place_name', 'rating','address', 'gps_coordinates']]
post_hotel.columns = ['post_title_id', 'post_rating','post_address', 'gps_coordinates']
post_hotel.head()

# %% [code]
# ADD POST AUTHOR
post_hotel['post_author'] = 1

# ADD POST DATE
post_hotel['post_date'] = pd.to_datetime(datetime.datetime.now().strftime("%d/%m/%Y %H:%M:%S"))

# ADD POST MODIFIED
post_hotel['post_modified'] = pd.to_datetime(datetime.datetime.now().strftime("%d/%m/%Y %H:%M:%S"))

# ADD POST STATUS
post_hotel['post_status'] = 1

# ADD POST TYPE
post_hotel['post_type'] = "hotel"

# ADD POST SEO TITLE
post_hotel['post_seo_title'] = post_hotel['post_title_id']

# ADD POST SEO DESC
post_hotel['post_seo_desc'] = post_hotel['post_title_id']

# ADD POST SEO KEYWORD
post_hotel['post_seo_keyword'] = post_hotel['post_title_id']

# ADD POST LOCATION NAME
post_hotel['post_loc_name'] = "D.I. Yogyakarta"

# %% [code]
# CREATE URL

# lower case
post_hotel['post_url'] = post_hotel['post_title_id'].str.lower()
# strip
post_hotel['post_url'] = post_hotel['post_url'].str.strip()
# clean unwanted characters
post_hotel['post_url'] = post_hotel['post_url'].str.replace("[^a-z0-9_\s-]","")
# clean multiple dashes and whitespaces
post_hotel['post_url'] = post_hotel['post_url'].str.replace("[\s-]+"," ")
# replace whitespace and underscore to dash
post_hotel['post_url'] = post_hotel['post_url'].str.replace("[\s_]","-")


# %% [code]
# EXTRACT LONGITUDE AND LATITUDE

post_hotel['gps_coordinates'].values[0]
post_hotel['post_lat'] = post_hotel['gps_coordinates'].apply(lambda coord: coord['latitude'])
post_hotel['post_long'] = post_hotel['gps_coordinates'].apply(lambda coord: coord['longitude'])

post_hotel = post_hotel.drop('gps_coordinates',axis=1)

# %% [code]
# REARRANGE THE COLUMNS

post_hotel = post_hotel[['post_url', 'post_author', 'post_date', 'post_modified', 
                         'post_title_id', 'post_status', 'post_type', 'post_address', 'post_lat', 
                         'post_long', 'post_seo_title', 'post_seo_desc', 'post_seo_keyword',
                         'post_rating', 'post_loc_name']]

post_hotel.head()

# %% [code]
# SAVE TO DB
sql_connection.write_df_to_sql(post_hotel, if_exists="append", table_name="posts")

# %% [markdown]
# Preprocessing Time Matrix

# %% [markdown]
## Tours

# %% [code]
query = """SELECT post_id,post_lat,post_long FROM posts WHERE post_loc_name = 'D.I. Yogyakarta' AND post_type='location'"""

tours = sql_connection.read_from_sql(query)

# %% [code]
# Distance Matrix
with open("raw_data//distance_matrix_tour.json", 'r') as f:
    data_distance_matrix = json.load(f)
    
print(type(data_distance_matrix))
print(len(data_distance_matrix))

# %% [code]
data_distance_matrix

# %% [code]
post_timematrix = []
for i in data_distance_matrix:
    origin_coord = [i[0]['origin'][0],i[0]['origin'][1]]
    origin_id = tours[(tours['post_lat'] == str(origin_coord[0]))&(tours['post_long'] == str(origin_coord[1]))]['post_id'].values[0]
    for j in i:
        dest_coord = [j['destination'][0],j['destination'][1]]
        dest_id = tours[(tours['post_lat'] == str(dest_coord[0]))&(tours['post_long'] == str(dest_coord[1]))]['post_id'].values[0]
        
        travel_duration = j['distance_matrix']['rows'][0]['elements'][0]['duration']['value'] if pd.isnull(j['distance_matrix']) == False else 0 #in seconds
        post_timematrix.append([origin_id,dest_id,travel_duration])

post_timematrix = pd.DataFrame(post_timematrix,columns=['pt_a','pt_b','pt_waktu'])

# %% [code]
post_timematrix

# %% [code]
# SAVE TO DB
sql_connection.write_df_to_sql(post_timematrix, if_exists="append", table_name="posts_timematrix")

# %% [markdown]
## Hotel to Tours

# %% [code]
query = """SELECT post_id,post_lat,post_long FROM posts WHERE post_loc_name = 'D.I. Yogyakarta'"""

places = sql_connection.read_from_sql(query)

# %% [code]
# Distance Matrix
with open("raw_data/distance_matrix_hotels2tour.json", 'r') as f:
    data_distance_matrix = json.load(f)
    
print(type(data_distance_matrix))
print(len(data_distance_matrix))

# %% [code]
data_distance_matrix

# %% [code]
post_timematrix_hotel_to_tours = []
for i in data_distance_matrix:
    origin_coord = [i[0]['origin'][0],i[0]['origin'][1]]
    origin_id = places[(places['post_lat'] == str(origin_coord[0]))&(places['post_long'] == str(origin_coord[1]))]['post_id'].values[0]
    for j in i:
        dest_coord = [j['destination'][0],j['destination'][1]]
        dest_id = places[(places['post_lat'] == str(dest_coord[0]))&(places['post_long'] == str(dest_coord[1]))]['post_id'].values[0]
        
        travel_duration = j['distance_matrix']['rows'][0]['elements'][0]['duration']['value'] if pd.isnull(j['distance_matrix']) == False else 0 #in seconds
        post_timematrix_hotel_to_tours.append([origin_id,dest_id,travel_duration])

post_timematrix_hotel_to_tours = pd.DataFrame(post_timematrix_hotel_to_tours,
                                              columns=['pt_a','pt_b','pt_waktu'])

post_timematrix_hotel_to_tours = post_timematrix_hotel_to_tours.drop_duplicates(subset=['pt_a','pt_b'])

# %% [code]
post_timematrix_hotel_to_tours

# %% [code]
# SAVE TO DB
sql_connection.write_df_to_sql(post_timematrix_hotel_to_tours, if_exists="append", table_name="posts_timematrix")

# %% [markdown]
## Tours to Hotel

# %% [code]
# Distance Matrix
with open("raw_data/distance_matrix_tour2hotels.json", 'r') as f:
    data_distance_matrix = json.load(f)
    
print(type(data_distance_matrix))
print(len(data_distance_matrix))

# %% [code]
data_distance_matrix

# %% [code]
post_timematrix_tours_to_hotel = []
for i in data_distance_matrix:
    origin_coord = [i[0]['origin'][0],i[0]['origin'][1]]
    origin_id = places[(places['post_lat'] == str(origin_coord[0]))&(places['post_long'] == str(origin_coord[1]))]['post_id'].values[0]
    for j in i:
        dest_coord = [j['destination'][0],j['destination'][1]]
        dest_id = places[(places['post_lat'] == str(dest_coord[0]))&(places['post_long'] == str(dest_coord[1]))]['post_id'].values[0]
        
        travel_duration = j['distance_matrix']['rows'][0]['elements'][0]['duration']['value'] if pd.isnull(j['distance_matrix']) == False else 0 #in seconds
        post_timematrix_tours_to_hotel.append([origin_id,dest_id,travel_duration])

post_timematrix_tours_to_hotel = pd.DataFrame(post_timematrix_tours_to_hotel,
                                              columns=['pt_a','pt_b','pt_waktu'])

post_timematrix_tours_to_hotel = post_timematrix_tours_to_hotel.drop_duplicates(subset=['pt_a','pt_b'])

# %% [code]
post_timematrix_tours_to_hotel

# %% [code]
# SAVE TO DB
sql_connection.write_df_to_sql(post_timematrix_tours_to_hotel, if_exists="append", table_name="posts_timematrix")

# %% [code]


# %% [code]
str((1,2,3))

# %% [code]


# %% [code]


# %% [code]
import pymysql as mdb
import datetime
import pandas as pd

# %% [code]
def connect():
    con = mdb.connect(host='127.0.0.1',port=3306,user='root',password='',db='rekomendasi_wisata')
    return con

con = connect()
cur = con.cursor()
sql = """SELECT * FROM posts_jadwal WHERE pj_id_tempat = "%s" and pj_hari = "%s" """%(str(4),'senin')
cur.execute(sql)
jadwal = cur.fetchone()
con.close()

# %% [code]
jbuka = jadwal[2]
jtutup = jadwal[3]

# %% [code]
print(jbuka)

# %% [code]
jbuka = datetime.timedelta(seconds=23200)
datetime.time(jbuka.seconds//3600,(jbuka.seconds//60)%60,0)

# %% [code]
jbuka = datetime.timedelta(seconds=23200)
print(datetime.time(jbuka.seconds//3600,(jbuka.seconds//60)%60,0))

# %% [code]
datetime.time(jtutup.seconds//3600,(jtutup.seconds//60)%60,0)

# %% [code]
23200//60

# %% [code]
386%60

# %% [code]
(23200-(3600*(23200//3600)))//60

# %% [code]
jadwal

# %% [code]
pd.to_timedelta(jbuka).components.hours

# %% [code]
import hashlib

# Your original password
user_password = "uhuy"

# Calculate the MD5 hash of the user_password
password_md5 = hashlib.md5(user_password.encode()).hexdigest()

# Apply an additional MD5 hash
password_md5_twice = hashlib.md5(password_md5.encode()).hexdigest()

# Calculate the SHA-1 hash of the result
password_sha1 = hashlib.sha1(password_md5_twice.encode()).hexdigest()

# Take the first 50 characters of the SHA-1 hash
final_hash = password_sha1[:50]

print(final_hash)


# %% [code]
