# Supplementary material for: KomoTrip: a multi-day travel itinerary recommendation method based on the discrete komodo mlipir algorithm
Source: PeerJ Comput Sci. 2025 Nov 12;11:e3350. doi: 10.7717/peerj-cs.3350 (PMC12704617; doi:10.7717/peerj-cs.3350)
Supplement: Supplemental Information 4 [file peerj-cs-11-3350-s004.zip › travel-itinerary-recommendation-main/hyperparameter_tuning.ipynb]

# %% [markdown]
# Hyperparameter Tuning
Find the most acceptable parameter

# %% [code]
from optimization.acs import ACS_VRP,ACS_TSP
from optimization.bso import BSO_VRP,BSO_TSP
from optimization.hybrid_acs_bso import ACSBSO_VRP,ACSBSO_TSP

from optimization.aco import ACO_VRP,ACO_TSP
from optimization.haco import HACO_VRP,HACO_TSP

from optimization.koneksi import ConDB

import sql_connection
import json
import time
import random
import datetime
import copy

# %% [markdown]
## Data for Tuning

# %% [code]
def generate_data(n = 30, random_state = None):
    random.seed(random_state)
    query = """SELECT 
                    p.post_id,
                    p.post_type,
                    CASE
                        WHEN pj.pj_jam_buka = pj.pj_jam_tutup THEN "tutup"
                        ELSE "buka"
                    END AS is_operate
                FROM 
                    posts p
                LEFT JOIN
                    posts_jadwal pj
                    ON p.post_id = pj.pj_id_tempat AND pj.pj_hari = "minggu"
                """

    df_location = sql_connection.read_from_sql(query)
    
    tourid = df_location[(df_location['post_type']=="location")&
                         (df_location['is_operate'] != "tutup")]['post_id'].values.tolist()
    tourid = random.sample(tourid,n)
    idhotel = df_location[df_location['post_type']=="hotel"]['post_id'].values.tolist()
    idhotel = idhotel[random.randint(0,len(idhotel)-1)]
    
    db = ConDB()

    hotel = db.HotelbyID(idhotel)
    tur = db.WisatabyID(tourid)
    timematrix = db.TimeMatrixbyID(hotel._id,tourid)
    
    return hotel,tur,timematrix

# %% [code]
# setting
hotel,tur,timematrix = generate_data(n=30,random_state=30)
travel_days = 3
dwaktu,dtarif,drating = 1,1,1

# %% [markdown]
## Maximum Iteration

# %% [code]
# List of iterations
iterations = [100, 200, 300]

#list of algorithms
for n in iterations:
    print(n)
    print("ACS BSO - VRP")
    start = time.time()
    acsbso_vrp = ACSBSO_VRP(max_iter_acs = n,random_state=100)
    acsbso_vrp.set_model(tur,hotel,timematrix,travel_days=travel_days,degree_waktu = dwaktu,degree_tarif = dtarif,degree_rating = drating)
    fitness = acsbso_vrp.construct_solution()[-1]
    end = time.time()
    print(f"fitness = {fitness}")
    print(f"time = {end-start}")
    print("==============================================")
    
    print()
    print("ACS BSO - TSP")
    start = time.time()
    acsbso_tsp = ACSBSO_TSP(max_iter_acs = n,random_state=100)
    acsbso_tsp.set_model(tur,hotel,timematrix,travel_days=travel_days,degree_waktu = dwaktu,degree_tarif = dtarif,degree_rating = drating)
    fitness = acsbso_tsp.construct_solution()[-1]
    end = time.time()
    print(f"fitness = {fitness}")
    print(f"time = {end-start}")
    print("==============================================")


# %% [markdown]
## Tuning Hybrid ACS BSO (VRP/TSP)

# %% [markdown]
### Find Initial Pheromone

# %% [code]
#find init pheromone
init_pheromone = [0.1,0.5,1]

for pheromone in init_pheromone:
    print(f"pheromone = {pheromone}")
    print("ACS BSO - VRP")
    start = time.time()
    acsbso_vrp = ACSBSO_VRP(max_iter_acs = 200,init_pheromone=pheromone,random_state=100)
    acsbso_vrp.set_model(tur,hotel,timematrix,travel_days=travel_days,degree_waktu = dwaktu,degree_tarif = dtarif,degree_rating = drating)
    fitness = acsbso_vrp.construct_solution()[-1]
    end = time.time()
    print(f"fitness = {fitness}")
    print(f"time = {end-start}")
    print("==============================================")

# %% [markdown]
### Find Alpha_t

# %% [code]
#find alpha_t
alpha_t_ls = [1,3,5]

for alpha_t in alpha_t_ls:
    print(f"alpha_t = {alpha_t}")
    print("ACS BSO - VRP")
    start = time.time()
    acsbso_vrp = ACSBSO_VRP(max_iter_acs = 200,init_pheromone=0.1,alpha_t=alpha_t,random_state=100)
    acsbso_vrp.set_model(tur,hotel,timematrix,travel_days=travel_days,degree_waktu = dwaktu,degree_tarif = dtarif,degree_rating = drating)
    fitness = acsbso_vrp.construct_solution()[-1]
    end = time.time()
    print(f"fitness = {fitness}")
    print(f"time = {end-start}")
    print("==============================================")

# %% [markdown]
### Find beta

# %% [code]
#find beta
beta_ls = [1,3,5]

for beta in beta_ls:
    print(f"beta = {beta}")
    print("ACS BSO - VRP")
    start = time.time()
    acsbso_vrp = ACSBSO_VRP(max_iter_acs = 200,init_pheromone=0.1,alpha_t=1,beta=beta,random_state=100)
    acsbso_vrp.set_model(tur,hotel,timematrix,travel_days=travel_days,degree_waktu = dwaktu,degree_tarif = dtarif,degree_rating = drating)
    fitness = acsbso_vrp.construct_solution()[-1]
    end = time.time()
    print(f"fitness = {fitness}")
    print(f"time = {end-start}")
    print("==============================================")

# %% [markdown]
### Find q0

# %% [code]
#find beta
q0_ls = [0.1,0.5,0.9]

for q0 in q0_ls:
    print(f"q0 = {q0}")
    print("ACS BSO - VRP")
    start = time.time()
    acsbso_vrp = ACSBSO_VRP(max_iter_acs = 200,init_pheromone=0.1,alpha_t=1,beta=1,q0=q0,random_state=100)
    acsbso_vrp.set_model(tur,hotel,timematrix,travel_days=travel_days,degree_waktu = dwaktu,degree_tarif = dtarif,degree_rating = drating)
    fitness = acsbso_vrp.construct_solution()[-1]
    end = time.time()
    print(f"fitness = {fitness}")
    print(f"time = {end-start}")
    print("==============================================")

# %% [markdown]
### Find Rho

# %% [code]
#find rho
rho_ls = [0.1,0.5,0.9]

for rho in rho_ls:
    print(f"rho = {rho}")
    print("ACS BSO - VRP")
    start = time.time()
    acsbso_vrp = ACSBSO_VRP(max_iter_acs = 200,init_pheromone=0.1,alpha_t=1,beta=1,q0=0.1,rho=rho,random_state=100)
    acsbso_vrp.set_model(tur,hotel,timematrix,travel_days=travel_days,degree_waktu = dwaktu,degree_tarif = dtarif,degree_rating = drating)
    fitness = acsbso_vrp.construct_solution()[-1]
    end = time.time()
    print(f"fitness = {fitness}")
    print(f"time = {end-start}")
    print("==============================================")

# %% [markdown]
### Find Alpha

# %% [code]
#find alpha
alpha_ls = [0.1,0.5,0.9]

for alpha in alpha_ls:
    print(f"alpha = {alpha}")
    print("ACS BSO - VRP")
    start = time.time()
    acsbso_vrp = ACSBSO_VRP(max_iter_acs = 200,init_pheromone=0.1,alpha_t=1,beta=1,q0=0.1,rho=0.1,alpha=alpha,random_state=100)
    acsbso_vrp.set_model(tur,hotel,timematrix,travel_days=travel_days,degree_waktu = dwaktu,degree_tarif = dtarif,degree_rating = drating)
    fitness = acsbso_vrp.construct_solution()[-1]
    end = time.time()
    print(f"fitness = {fitness}")
    print(f"time = {end-start}")
    print("==============================================")

# %% [markdown]
### Find Num Ant

# %% [code]
#find num_ant
num_ant_ls = [30,60,90]

for num_ant in num_ant_ls:
    print(f"num_ant = {num_ant}")
    print("ACS BSO - VRP")
    start = time.time()
    acsbso_vrp = ACSBSO_VRP(max_iter_acs = 200,init_pheromone=0.1,alpha_t=1,beta=1,q0=0.1,rho=0.1,alpha=0.1,num_ant=num_ant,random_state=100)
    acsbso_vrp.set_model(tur,hotel,timematrix,travel_days=travel_days,degree_waktu = dwaktu,degree_tarif = dtarif,degree_rating = drating)
    fitness = acsbso_vrp.construct_solution()[-1]
    end = time.time()
    print(f"fitness = {fitness}")
    print(f"time = {end-start}")
    print("==============================================")

# %% [markdown]
### Find P0

# %% [code]
#find p0
p0_ls = [0.1,0.5,0.9]

for p0 in p0_ls:
    print(f"p0 = {p0}")
    print("ACS BSO - VRP")
    start = time.time()
    acsbso_vrp = ACSBSO_VRP(max_iter_acs = 200,init_pheromone=0.1,alpha_t=1,beta=1,
                            q0=0.1,rho=0.1,alpha=0.1,num_ant=30,p0=p0,random_state=100)
    acsbso_vrp.set_model(tur,hotel,timematrix,travel_days=travel_days,degree_waktu = dwaktu,degree_tarif = dtarif,degree_rating = drating)
    fitness = acsbso_vrp.construct_solution()[-1]
    end = time.time()
    print(f"fitness = {fitness}")
    print(f"time = {end-start}")
    print("==============================================")

# %% [markdown]
### Find P1

# %% [code]
#find p1
p1_ls = [0.4,0.5,0.6]

for p1 in p1_ls:
    print(f"p1 = {p1}")
    print("ACS BSO - VRP")
    start = time.time()
    acsbso_vrp = ACSBSO_VRP(max_iter_acs = 200,init_pheromone=0.1,alpha_t=1,beta=1,
                            q0=0.1,rho=0.1,alpha=0.1,num_ant=30,p0=0.5,p1=p1,random_state=100)
    acsbso_vrp.set_model(tur,hotel,timematrix,travel_days=travel_days,degree_waktu = dwaktu,degree_tarif = dtarif,degree_rating = drating)
    fitness = acsbso_vrp.construct_solution()[-1]
    end = time.time()
    print(f"fitness = {fitness}")
    print(f"time = {end-start}")
    print("==============================================")

# %% [markdown]
### Find P2

# %% [code]
#find p2
p2_ls = [0.4,0.5,0.6]

for p2 in p2_ls:
    print(f"p2 = {p2}")
    print("ACS BSO - VRP")
    start = time.time()
    acsbso_vrp = ACSBSO_VRP(max_iter_acs = 200,init_pheromone=0.1,alpha_t=1,beta=1,
                            q0=0.1,rho=0.1,alpha=0.1,num_ant=30,p0=0.5,p1=0.4,p2=p2,random_state=100)
    acsbso_vrp.set_model(tur,hotel,timematrix,travel_days=travel_days,degree_waktu = dwaktu,degree_tarif = dtarif,degree_rating = drating)
    fitness = acsbso_vrp.construct_solution()[-1]
    end = time.time()
    print(f"fitness = {fitness}")
    print(f"time = {end-start}")
    print("==============================================")

# %% [markdown]
### Find P3

# %% [code]
#find p3
p3_ls = [0.4,0.5,0.6]

for p3 in p3_ls:
    print(f"p3 = {p3}")
    print("ACS BSO - VRP")
    start = time.time()
    acsbso_vrp = ACSBSO_VRP(max_iter_acs = 200,init_pheromone=0.1,alpha_t=1,beta=1,
                            q0=0.1,rho=0.1,alpha=0.1,num_ant=30,p0=0.5,p1=0.4,p2=0.4,
                            p3=p3,random_state=100)
    acsbso_vrp.set_model(tur,hotel,timematrix,travel_days=travel_days,degree_waktu = dwaktu,degree_tarif = dtarif,degree_rating = drating)
    fitness = acsbso_vrp.construct_solution()[-1]
    end = time.time()
    print(f"fitness = {fitness}")
    print(f"time = {end-start}")
    print("==============================================")

# %% [markdown]
### Find P4

# %% [code]
#find p4
p4_ls = [0.4,0.5,0.6]

for p4 in p4_ls:
    print(f"p4 = {p4}")
    print("ACS BSO - VRP")
    start = time.time()
    acsbso_vrp = ACSBSO_VRP(max_iter_acs = 200,init_pheromone=0.1,alpha_t=1,beta=1,
                            q0=0.1,rho=0.1,alpha=0.1,num_ant=30,p0=0.5,p1=0.4,p2=0.4,
                            p3=0.5,p4=p4,random_state=100)
    acsbso_vrp.set_model(tur,hotel,timematrix,travel_days=travel_days,degree_waktu = dwaktu,degree_tarif = dtarif,degree_rating = drating)
    fitness = acsbso_vrp.construct_solution()[-1]
    end = time.time()
    print(f"fitness = {fitness}")
    print(f"time = {end-start}")
    print("==============================================")

# %% [markdown]
### Find Max Iter BSO

# %% [code]
#find p4
max_iter_bso_ls = [15,20,30]

for max_iter_bso in max_iter_bso_ls:
    print(f"max_iter_bso = {max_iter_bso}")
    print("ACS BSO - VRP")
    start = time.time()
    acsbso_vrp = ACSBSO_VRP(max_iter_acs = 200,init_pheromone=0.1,alpha_t=1,beta=1,
                            q0=0.1,rho=0.1,alpha=0.1,num_ant=30,p0=0.5,p1=0.4,p2=0.4,
                            p3=0.5,p4=0.5,max_iter_bso=max_iter_bso,random_state=100)
    acsbso_vrp.set_model(tur,hotel,timematrix,travel_days=travel_days,degree_waktu = dwaktu,degree_tarif = dtarif,degree_rating = drating)
    fitness = acsbso_vrp.construct_solution()[-1]
    end = time.time()
    print(f"fitness = {fitness}")
    print(f"time = {end-start}")
    print("==============================================")

# %% [code]
