# Supplementary material for: KomoTrip: a multi-day travel itinerary recommendation method based on the discrete komodo mlipir algorithm
Source: PeerJ Comput Sci. 2025 Nov 12;11:e3350. doi: 10.7717/peerj-cs.3350 (PMC12704617; doi:10.7717/peerj-cs.3350)
Supplement: Supplemental Information 4 [file peerj-cs-11-3350-s004.zip › travel-itinerary-recommendation-main/hyperparameter_tuning_HACO.ipynb]

# %% [markdown]
# Hyperparameter Tuning
Find the most acceptable parameter

# %% [code]
from optimization.acs import ACS_VRP,ACS_TSP
from optimization.bso import BSO_VRP,BSO_TSP
from optimization.hybrid_acs_bso import ACSBSO_VRP,ACSBSO_TSP

from optimization.aco import ACO_VRP,ACO_TSP
from optimization.haco import HACO_VRP,HACO_TSP

from optimization.koneksi import ConDB

import sql_connection
import json
import time
import random
import datetime
import copy

# %% [markdown]
## Data for Tuning

# %% [code]
def generate_data(n = 30, random_state = None):
    random.seed(random_state)
    query = """SELECT 
                    p.post_id,
                    p.post_type,
                    CASE
                        WHEN pj.pj_jam_buka = pj.pj_jam_tutup THEN "tutup"
                        ELSE "buka"
                    END AS is_operate
                FROM 
                    posts p
                LEFT JOIN
                    posts_jadwal pj
                    ON p.post_id = pj.pj_id_tempat AND pj.pj_hari = "minggu"
                """

    df_location = sql_connection.read_from_sql(query)
    
    tourid = df_location[(df_location['post_type']=="location")&
                         (df_location['is_operate'] != "tutup")]['post_id'].values.tolist()
    tourid = random.sample(tourid,n)
    idhotel = df_location[df_location['post_type']=="hotel"]['post_id'].values.tolist()
    idhotel = idhotel[random.randint(0,len(idhotel)-1)]
    
    db = ConDB()

    hotel = db.HotelbyID(idhotel)
    tur = db.WisatabyID(tourid)
    timematrix = db.TimeMatrixbyID(hotel._id,tourid)
    
    return hotel,tur,timematrix

# %% [code]
# setting
hotel,tur,timematrix = generate_data(n=30,random_state=30)
travel_days = 3
dwaktu,dtarif,drating = 1,1,1

# %% [code]
db = ConDB()

hotel = db.HotelbyID(idhotel)
tur = db.WisatabyID(tourid)
timematrix = db.TimeMatrixbyID(hotel._id,tourid)

# %% [markdown]
## Maximum Iteration

# %% [code]
# List of iterations
iterations = [100, 200, 300]

#list of algorithms
for n in iterations:
    print(f"n = {n}")
    
    print()
    print("ACO - VRP")
    start = time.time()
    aco_vrp = ACO_VRP(max_iter = n, alpha=1,beta=4,q0=0.6,init_pheromone=0.1,rho=0.7,num_ant=35,random_state=100)
    aco_vrp.set_model(tur,hotel,timematrix,travel_days=travel_days,degree_waktu = dwaktu,degree_tarif = dtarif,degree_rating = drating)
    fitness = aco_vrp.construct_solution()[-1]
    end = time.time()
    print(f"fitness = {fitness}")
    print(f"time = {end-start}")
    print("==============================================")
    
    print()
    print("ACO - TSP")
    start = time.time()
    aco_tsp = ACO_TSP(max_iter = n,alpha=1,beta=4,q0=0.6,init_pheromone=0.1,rho=0.7,num_ant=35,random_state=100)
    aco_tsp.set_model(tur,hotel,timematrix,travel_days=travel_days,degree_waktu = dwaktu,degree_tarif = dtarif,degree_rating = drating)
    fitness = aco_tsp.construct_solution()[-1]
    end = time.time()
    print(f"fitness = {fitness}")
    print(f"time = {end-start}")
    print("==============================================")
    
    print()
    print("HACO - VRP")
    start = time.time()
    haco_vrp = HACO_VRP(max_iter = n,alpha=1,beta=4,q0=0.6,init_pheromone=0.1,rho=0.7,num_ant=35,q1=0.6,q2=0.3,q3=0.6,random_state=100)
    haco_vrp.set_model(tur,hotel,timematrix,travel_days=travel_days,degree_waktu = dwaktu,degree_tarif = dtarif,degree_rating = drating)
    fitness = haco_vrp.construct_solution()[-1]
    end = time.time()
    print(f"fitness = {fitness}")
    print(f"time = {end-start}")
    print("==============================================")
    
    print()
    print("HACO - TSP")
    start = time.time()
    haco_tsp = HACO_TSP(max_iter = n,alpha=1,beta=4,q0=0.6,init_pheromone=0.1,rho=0.7,num_ant=35,q1=0.6,q2=0.3,q3=0.6,random_state=100)
    haco_tsp.set_model(tur,hotel,timematrix,travel_days=travel_days,degree_waktu = dwaktu,degree_tarif = dtarif,degree_rating = drating)
    fitness = haco_tsp.construct_solution()[-1]
    end = time.time()
    print(f"fitness = {fitness}")
    print(f"time = {end-start}")
    print("==============================================")

# %% [markdown]
**results:**
- ACO-based bisa menggunakan max iter = 100

# %% [markdown]
## Tuning ACO dan HACO (VRP/TSP)
Tuning dilakukan dengan VRP, TSP mengikuti

default parameter/parameter awal:
- alpha = 1
- beta = 4
- q0 = 0.6
- init_pheromone = 0.1
- rho = 0.7
- num_ant = 35

# %% [markdown]
### Find Init Pheromone

# %% [code]
#find init pheromone
init_pheromone = [0.1,0.3,0.5,1]

for pheromone in init_pheromone:
    print(f"pheromone = {pheromone}")
    
    print("ACO - VRP")
    start = time.time()
    aco_vrp = ACO_VRP(max_iter = 100, alpha=1,beta=4,q0=0.6,init_pheromone=pheromone,rho=0.7,num_ant=35,random_state=100)
    aco_vrp.set_model(tur,hotel,timematrix,travel_days=travel_days,degree_waktu = dwaktu,degree_tarif = dtarif,degree_rating = drating)
    fitness = aco_vrp.construct_solution()[-1]
    end = time.time()
    print(f"fitness = {fitness}")
    print(f"time = {end-start}")
    
    print("-----------------------------------------------")
    
    print("ACO - TSP")
    start = time.time()
    aco_tsp = ACO_TSP(max_iter = 100, alpha=1,beta=4,q0=0.6,init_pheromone=pheromone,rho=0.7,num_ant=35,random_state=100)
    aco_tsp.set_model(tur,hotel,timematrix,travel_days=travel_days,degree_waktu = dwaktu,degree_tarif = dtarif,degree_rating = drating)
    fitness = aco_tsp.construct_solution()[-1]
    end = time.time()
    print(f"fitness = {fitness}")
    print(f"time = {end-start}")
    
    print("-----------------------------------------------")
    
    print("HACO - VRP")
    start = time.time()
    haco_vrp = HACO_VRP(max_iter = 100,alpha=1,beta=4,q0=0.6,init_pheromone=pheromone,rho=0.7,num_ant=35,q1=0.6,q2=0.3,q3=0.6,random_state=100)
    haco_vrp.set_model(tur,hotel,timematrix,travel_days=travel_days,degree_waktu = dwaktu,degree_tarif = dtarif,degree_rating = drating)
    fitness = haco_vrp.construct_solution()[-1]
    end = time.time()
    print(f"fitness = {fitness}")
    print(f"time = {end-start}")
    
    print("-----------------------------------------------")
    
    print("HACO - TSP")
    start = time.time()
    haco_tsp = HACO_TSP(max_iter = 100,alpha=1,beta=4,q0=0.6,init_pheromone=pheromone,rho=0.7,num_ant=35,q1=0.6,q2=0.3,q3=0.6,random_state=100)
    haco_tsp.set_model(tur,hotel,timematrix,travel_days=travel_days,degree_waktu = dwaktu,degree_tarif = dtarif,degree_rating = drating)
    fitness = haco_tsp.construct_solution()[-1]
    end = time.time()
    print(f"fitness = {fitness}")
    print(f"time = {end-start}")

    print("==============================================")

# %% [markdown]
### Find Alpha

# %% [code]
#find alpha_t
alpha_ls = [1,2,3,4,5]

for alpha in alpha_ls:
    print(f"alpha_t = {alpha}")
    
    print("ACO - VRP")
    start = time.time()
    aco_vrp = ACO_VRP(max_iter = 100, alpha=alpha,beta=4,q0=0.6,init_pheromone=0.3,rho=0.7,num_ant=35,random_state=100)
    aco_vrp.set_model(tur,hotel,timematrix,travel_days=travel_days,degree_waktu = dwaktu,degree_tarif = dtarif,degree_rating = drating)
    fitness = aco_vrp.construct_solution()[-1]
    end = time.time()
    print(f"fitness = {fitness}")
    print(f"time = {end-start}")
    
    print("-----------------------------------------------")
    
    print("ACO - TSP")
    start = time.time()
    aco_tsp = ACO_TSP(max_iter = 100, alpha=alpha,beta=4,q0=0.6,init_pheromone=0.1,rho=0.7,num_ant=35,random_state=100)
    aco_tsp.set_model(tur,hotel,timematrix,travel_days=travel_days,degree_waktu = dwaktu,degree_tarif = dtarif,degree_rating = drating)
    fitness = aco_tsp.construct_solution()[-1]
    end = time.time()
    print(f"fitness = {fitness}")
    print(f"time = {end-start}")
    
    print("-----------------------------------------------")
    
    print("HACO - VRP")
    start = time.time()
    haco_vrp = HACO_VRP(max_iter = 100,alpha=alpha,beta=4,q0=0.6,init_pheromone=0.5,rho=0.7,num_ant=35,q1=0.6,q2=0.3,q3=0.6,random_state=100)
    haco_vrp.set_model(tur,hotel,timematrix,travel_days=travel_days,degree_waktu = dwaktu,degree_tarif = dtarif,degree_rating = drating)
    fitness = haco_vrp.construct_solution()[-1]
    end = time.time()
    print(f"fitness = {fitness}")
    print(f"time = {end-start}")
    
    print("-----------------------------------------------")
    
    print("HACO - TSP")
    start = time.time()
    haco_tsp = HACO_TSP(max_iter = 100,alpha=alpha,beta=4,q0=0.6,init_pheromone=0.5,rho=0.7,num_ant=35,q1=0.6,q2=0.3,q3=0.6,random_state=100)
    haco_tsp.set_model(tur,hotel,timematrix,travel_days=travel_days,degree_waktu = dwaktu,degree_tarif = dtarif,degree_rating = drating)
    fitness = haco_tsp.construct_solution()[-1]
    end = time.time()
    print(f"fitness = {fitness}")
    print(f"time = {end-start}")

    print("==============================================")

# %% [markdown]
### Find beta

# %% [code]
#find beta
beta_ls = [1,2,3,4,5]

for beta in beta_ls:
    print(f"beta = {beta}")
    
    print("ACO - VRP")
    start = time.time()
    aco_vrp = ACO_VRP(max_iter = 100, alpha=1,beta=beta,q0=0.6,init_pheromone=0.3,rho=0.7,num_ant=35,random_state=100)
    aco_vrp.set_model(tur,hotel,timematrix,travel_days=travel_days,degree_waktu = dwaktu,degree_tarif = dtarif,degree_rating = drating)
    fitness = aco_vrp.construct_solution()[-1]
    end = time.time()
    print(f"fitness = {fitness}")
    print(f"time = {end-start}")
    
    print("-----------------------------------------------")
    
    print("ACO - TSP")
    start = time.time()
    aco_tsp = ACO_TSP(max_iter = 100, alpha=5,beta=beta,q0=0.6,init_pheromone=0.1,rho=0.7,num_ant=35,random_state=100)
    aco_tsp.set_model(tur,hotel,timematrix,travel_days=travel_days,degree_waktu = dwaktu,degree_tarif = dtarif,degree_rating = drating)
    fitness = aco_tsp.construct_solution()[-1]
    end = time.time()
    print(f"fitness = {fitness}")
    print(f"time = {end-start}")
    
    print("-----------------------------------------------")
    
    print("HACO - VRP")
    start = time.time()
    haco_vrp = HACO_VRP(max_iter = 100,alpha=1,beta=beta,q0=0.6,init_pheromone=0.5,rho=0.7,num_ant=35,q1=0.6,q2=0.3,q3=0.6,random_state=100)
    haco_vrp.set_model(tur,hotel,timematrix,travel_days=travel_days,degree_waktu = dwaktu,degree_tarif = dtarif,degree_rating = drating)
    fitness = haco_vrp.construct_solution()[-1]
    end = time.time()
    print(f"fitness = {fitness}")
    print(f"time = {end-start}")
    
    print("-----------------------------------------------")
    
    print("HACO - TSP")
    start = time.time()
    haco_tsp = HACO_TSP(max_iter = 100,alpha=1,beta=beta,q0=0.6,init_pheromone=0.5,rho=0.7,num_ant=35,q1=0.6,q2=0.3,q3=0.6,random_state=100)
    haco_tsp.set_model(tur,hotel,timematrix,travel_days=travel_days,degree_waktu = dwaktu,degree_tarif = dtarif,degree_rating = drating)
    fitness = haco_tsp.construct_solution()[-1]
    end = time.time()
    print(f"fitness = {fitness}")
    print(f"time = {end-start}")
    
    print("==============================================")

# %% [markdown]
### Find q0

# %% [code]
#find beta
q0_ls = [0.1,0.2,0.3,0.4,0.5,0.6,0.7,0.8,0.9]

for q0 in q0_ls:
    print(f"q0 = {q0}")
    
    print("ACO - VRP")
    start = time.time()
    aco_vrp = ACO_VRP(max_iter = 100, alpha=1,beta=4,q0=q0,init_pheromone=0.3,rho=0.7,num_ant=35,random_state=100)
    aco_vrp.set_model(tur,hotel,timematrix,travel_days=travel_days,degree_waktu = dwaktu,degree_tarif = dtarif,degree_rating = drating)
    fitness = aco_vrp.construct_solution()[-1]
    end = time.time()
    print(f"fitness = {fitness}")
    print(f"time = {end-start}")
    
    print("-----------------------------------------------")
    
    print("ACO - TSP")
    start = time.time()
    aco_tsp = ACO_TSP(max_iter = 100, alpha=5,beta=4,q0=q0,init_pheromone=0.1,rho=0.7,num_ant=35,random_state=100)
    aco_tsp.set_model(tur,hotel,timematrix,travel_days=travel_days,degree_waktu = dwaktu,degree_tarif = dtarif,degree_rating = drating)
    fitness = aco_tsp.construct_solution()[-1]
    end = time.time()
    print(f"fitness = {fitness}")
    print(f"time = {end-start}")
    
    print("-----------------------------------------------")
    
    print("HACO - VRP")
    start = time.time()
    haco_vrp = HACO_VRP(max_iter = 100,alpha=1,beta=4,q0=q0,init_pheromone=0.5,rho=0.7,num_ant=35,q1=0.6,q2=0.3,q3=0.6,random_state=100)
    haco_vrp.set_model(tur,hotel,timematrix,travel_days=travel_days,degree_waktu = dwaktu,degree_tarif = dtarif,degree_rating = drating)
    fitness = haco_vrp.construct_solution()[-1]
    end = time.time()
    print(f"fitness = {fitness}")
    print(f"time = {end-start}")
    
    print("-----------------------------------------------")
    
    print("HACO - TSP")
    start = time.time()
    haco_tsp = HACO_TSP(max_iter = 100,alpha=1,beta=3,q0=q0,init_pheromone=0.5,rho=0.7,num_ant=35,q1=0.6,q2=0.3,q3=0.6,random_state=100)
    haco_tsp.set_model(tur,hotel,timematrix,travel_days=travel_days,degree_waktu = dwaktu,degree_tarif = dtarif,degree_rating = drating)
    fitness = haco_tsp.construct_solution()[-1]
    end = time.time()
    print(f"fitness = {fitness}")
    print(f"time = {end-start}")
    
    print("==============================================")

# %% [markdown]
### Find Rho

# %% [code]
#find rho
rho_ls = [0.1,0.2,0.3,0.4,0.5,0.6,0.7,0.8,0.9]

for rho in rho_ls:
    print(f"rho = {rho}")
    
    print("ACO - VRP")
    start = time.time()
    aco_vrp = ACO_VRP(max_iter = 100, alpha=1,beta=4,q0=0.6,init_pheromone=0.3,rho=rho,num_ant=35,random_state=100)
    aco_vrp.set_model(tur,hotel,timematrix,travel_days=travel_days,degree_waktu = dwaktu,degree_tarif = dtarif,degree_rating = drating)
    fitness = aco_vrp.construct_solution()[-1]
    end = time.time()
    print(f"fitness = {fitness}")
    print(f"time = {end-start}")
    
    print("-----------------------------------------------")
    
    print("ACO - TSP")
    start = time.time()
    aco_tsp = ACO_TSP(max_iter = 100, alpha=5,beta=4,q0=0.8,init_pheromone=0.1,rho=rho,num_ant=35,random_state=100)
    aco_tsp.set_model(tur,hotel,timematrix,travel_days=travel_days,degree_waktu = dwaktu,degree_tarif = dtarif,degree_rating = drating)
    fitness = aco_tsp.construct_solution()[-1]
    end = time.time()
    print(f"fitness = {fitness}")
    print(f"time = {end-start}")
    
    print("-----------------------------------------------")
    
    print("HACO - VRP")
    start = time.time()
    haco_vrp = HACO_VRP(max_iter = 100,alpha=1,beta=4,q0=0.4,init_pheromone=0.5,rho=rho,num_ant=35,q1=0.6,q2=0.3,q3=0.6,random_state=100)
    haco_vrp.set_model(tur,hotel,timematrix,travel_days=travel_days,degree_waktu = dwaktu,degree_tarif = dtarif,degree_rating = drating)
    fitness = haco_vrp.construct_solution()[-1]
    end = time.time()
    print(f"fitness = {fitness}")
    print(f"time = {end-start}")
    
    print("-----------------------------------------------")
    
    print("HACO - TSP")
    start = time.time()
    haco_tsp = HACO_TSP(max_iter = 100,alpha=1,beta=3,q0=0.8,init_pheromone=0.5,rho=rho,num_ant=35,q1=0.6,q2=0.3,q3=0.6,random_state=100)
    haco_tsp.set_model(tur,hotel,timematrix,travel_days=travel_days,degree_waktu = dwaktu,degree_tarif = dtarif,degree_rating = drating)
    fitness = haco_tsp.construct_solution()[-1]
    end = time.time()
    print(f"fitness = {fitness}")
    print(f"time = {end-start}")
    
    print("==============================================")

# %% [markdown]
### Find num_ant

# %% [code]
#find num_ant
num_ant_ls = [10,30,35,50]

for num_ant in num_ant_ls:
    print(f"num_ant = {num_ant}")
    
    print("ACO - VRP")
    start = time.time()
    aco_vrp = ACO_VRP(max_iter = 100, alpha=1,beta=4,q0=0.6,init_pheromone=0.3,rho=0.1,num_ant=num_ant,random_state=100)
    aco_vrp.set_model(tur,hotel,timematrix,travel_days=travel_days,degree_waktu = dwaktu,degree_tarif = dtarif,degree_rating = drating)
    fitness = aco_vrp.construct_solution()[-1]
    end = time.time()
    print(f"fitness = {fitness}")
    print(f"time = {end-start}")
    
    print("-----------------------------------------------")
    
    print("ACO - TSP")
    start = time.time()
    aco_tsp = ACO_TSP(max_iter = 100, alpha=5,beta=4,q0=0.8,init_pheromone=0.1,rho=0.7,num_ant=num_ant,random_state=100)
    aco_tsp.set_model(tur,hotel,timematrix,travel_days=travel_days,degree_waktu = dwaktu,degree_tarif = dtarif,degree_rating = drating)
    fitness = aco_tsp.construct_solution()[-1]
    end = time.time()
    print(f"fitness = {fitness}")
    print(f"time = {end-start}")
    
    print("-----------------------------------------------")
    
    print("HACO - VRP")
    start = time.time()
    haco_vrp = HACO_VRP(max_iter = 100,alpha=1,beta=4,q0=0.4,init_pheromone=0.5,rho=0.7,num_ant=num_ant,q1=0.6,q2=0.3,q3=0.6,random_state=100)
    haco_vrp.set_model(tur,hotel,timematrix,travel_days=travel_days,degree_waktu = dwaktu,degree_tarif = dtarif,degree_rating = drating)
    fitness = haco_vrp.construct_solution()[-1]
    end = time.time()
    print(f"fitness = {fitness}")
    print(f"time = {end-start}")
    
    print("-----------------------------------------------")
    
    print("HACO - TSP")
    start = time.time()
    haco_tsp = HACO_TSP(max_iter = 100,alpha=1,beta=3,q0=0.8,init_pheromone=0.5,rho=0.7,num_ant=num_ant,q1=0.6,q2=0.3,q3=0.6,random_state=100)
    haco_tsp.set_model(tur,hotel,timematrix,travel_days=travel_days,degree_waktu = dwaktu,degree_tarif = dtarif,degree_rating = drating)
    fitness = haco_tsp.construct_solution()[-1]
    end = time.time()
    print(f"fitness = {fitness}")
    print(f"time = {end-start}")
    
    print("==============================================")

# %% [markdown]
## Tuning HACO (VRP/TSP)
Tuning parameter dari ACO dan mutasinya

default parameter:
- q1 = 0.6
- q2 = 0.3
- q3 = 0.6

parameter beta = 1

# %% [markdown]
### Find q1

# %% [code]
#find q1
q1_ls = [0.1,0.2,0.3,0.4,0.5,0.6,0.7,0.8,0.9]

for q1 in q1_ls:
    print(f"q1 = {q1}")
    
    print("HACO - VRP")
    start = time.time()
    haco_vrp = HACO_VRP(max_iter = 100,alpha=1,beta=4,q0=0.4,init_pheromone=0.5,rho=0.7,num_ant=30,q1=q1,q2=0.3,q3=0.6,random_state=100)
    haco_vrp.set_model(tur,hotel,timematrix,travel_days=travel_days,degree_waktu = dwaktu,degree_tarif = dtarif,degree_rating = drating)
    fitness = haco_vrp.construct_solution()[-1]
    end = time.time()
    print(f"fitness = {fitness}")
    print(f"time = {end-start}")
    
    print("-----------------------------------------------")
    
    print("HACO - TSP")
    start = time.time()
    haco_tsp = HACO_TSP(max_iter = 100,alpha=1,beta=3,q0=0.8,init_pheromone=0.5,rho=0.7,num_ant=35,q1=q1,q2=0.3,q3=0.6,random_state=100)
    haco_tsp.set_model(tur,hotel,timematrix,travel_days=travel_days,degree_waktu = dwaktu,degree_tarif = dtarif,degree_rating = drating)
    fitness = haco_tsp.construct_solution()[-1]
    end = time.time()
    print(f"fitness = {fitness}")
    print(f"time = {end-start}")
    
    print("==============================================")

# %% [markdown]
### Find q2

# %% [code]
#find q2
q2_ls = [0.1,0.2,0.3,0.4,0.5,0.6,0.7,0.8,0.9]

for q2 in q2_ls:
    print(f"q2 = {q2}")
    
    print("HACO - VRP")
    start = time.time()
    haco_vrp = HACO_VRP(max_iter = 100,alpha=1,beta=4,q0=0.4,init_pheromone=0.5,rho=0.7,num_ant=30,q1=0.6,q2=q2,q3=0.6,random_state=100)
    haco_vrp.set_model(tur,hotel,timematrix,travel_days=travel_days,degree_waktu = dwaktu,degree_tarif = dtarif,degree_rating = drating)
    fitness = haco_vrp.construct_solution()[-1]
    end = time.time()
    print(f"fitness = {fitness}")
    print(f"time = {end-start}")
    
    print("-----------------------------------------------")
    
    print("HACO - TSP")
    start = time.time()
    haco_tsp = HACO_TSP(max_iter = 100,alpha=1,beta=3,q0=0.8,init_pheromone=0.5,rho=0.7,num_ant=35,q1=0.4,q2=q2,q3=0.6,random_state=100)
    haco_tsp.set_model(tur,hotel,timematrix,travel_days=travel_days,degree_waktu = dwaktu,degree_tarif = dtarif,degree_rating = drating)
    fitness = haco_tsp.construct_solution()[-1]
    end = time.time()
    print(f"fitness = {fitness}")
    print(f"time = {end-start}")
    
    print("==============================================")

# %% [markdown]
### Find q3

# %% [code]
#find q3
q3_ls = [0.1,0.2,0.3,0.4,0.5,0.6,0.7,0.8,0.9]

for q3 in q3_ls:
    print(f"q3 = {q3}")
    
    print("HACO - VRP")
    start = time.time()
    haco_vrp = HACO_VRP(max_iter = 100,alpha=1,beta=4,q0=0.4,init_pheromone=0.5,rho=0.7,num_ant=30,q1=0.6,q2=0.3,q3=q3,random_state=100)
    haco_vrp.set_model(tur,hotel,timematrix,travel_days=travel_days,degree_waktu = dwaktu,degree_tarif = dtarif,degree_rating = drating)
    fitness = haco_vrp.construct_solution()[-1]
    end = time.time()
    print(f"fitness = {fitness}")
    print(f"time = {end-start}")
    
    print("-----------------------------------------------")
    
    print("HACO - TSP")
    start = time.time()
    haco_tsp = HACO_TSP(max_iter = 100,alpha=1,beta=3,q0=0.8,init_pheromone=0.5,rho=0.7,num_ant=35,q1=0.4,q2=0.3,q3=q3,random_state=100)
    haco_tsp.set_model(tur,hotel,timematrix,travel_days=travel_days,degree_waktu = dwaktu,degree_tarif = dtarif,degree_rating = drating)
    fitness = haco_tsp.construct_solution()[-1]
    end = time.time()
    print(f"fitness = {fitness}")
    print(f"time = {end-start}")
    
    print("==============================================")

# %% [markdown]
### Check TSP

# %% [code]
start = time.time()
haco_tsp = HACO_TSP(init_pheromone=1,alpha = 1,beta = 1,q0=0.1,q1=0.6,q2=0.3,q3=0.3,rho=0.7,num_ant=35,max_iter = 100,random_state=100)
haco_tsp.set_model(tur,hotel,timematrix,travel_days=travel_days,degree_waktu = dwaktu,degree_tarif = dtarif,degree_rating = drating)
fitness = haco_tsp.construct_solution()[-1]
end = time.time()
print(f"fitness = {fitness}")
print(f"time = {end-start}")

# %% [markdown]
choosen parameter VRP:
- q1 = 0.9
- q2 = 0.5
- q3 = 0.3

choosen parameter TSP:
- q1 = 0.6
- q2 = 0.3
- q3 = 0.3

# %% [code]


# %% [code]


# %% [code]
