# Supplementary material for: KomoTrip: a multi-day travel itinerary recommendation method based on the discrete komodo mlipir algorithm
Source: PeerJ Comput Sci. 2025 Nov 12;11:e3350. doi: 10.7717/peerj-cs.3350 (PMC12704617; doi:10.7717/peerj-cs.3350)
Supplement: Supplemental Information 4 [file peerj-cs-11-3350-s004.zip › travel-itinerary-recommendation-main/optimization/other/Dataset/algoritma.csv]

id	name	url
1	Ant Colony System (ACS) - VRP	ant-colony-system-acs-vrp
2	Ant Colony System (ACS) - TSP	ant-colony-system-acs-tsp
3	Ant Colony Optimization (ACO) - VRP	ant-colony-optimization-aco-vrp
5	Ant Colony Optimization (ACO) - TSP	ant-colony-optimization-aco-tsp
