# Supplementary material for: KomoTrip: a multi-day travel itinerary recommendation method based on the discrete komodo mlipir algorithm
Source: PeerJ Comput Sci. 2025 Nov 12;11:e3350. doi: 10.7717/peerj-cs.3350 (PMC12704617; doi:10.7717/peerj-cs.3350)
Supplement: Supplemental Information 4 [file peerj-cs-11-3350-s004.zip › travel-itinerary-recommendation-main/optimization/other/Dataset/place_jadwal.csv]

id	id_tempat	jam_buka	jam_tutup	hari
595	1	00:00	23:59	minggu
596	2	00:00	23:59	minggu
597	3	00:00	23:59	minggu
598	4	00:00	23:59	minggu
599	5	16:00	18:00	minggu
600	6	08:00	15:00	minggu
601	7	00:00	23:59	minggu
602	8	08:00	16:00	minggu
603	9	00:00	23:59	minggu
604	10	00:00	23:59	minggu
605	11	05:00	16:00	minggu
606	12	09:00	15:00	minggu
607	13	00:00	23:59	minggu
608	14	09:00	16:00	minggu
609	15	00:00	23:59	minggu
610	16	08:00	17:00	minggu
611	17	06:00	18:00	minggu
612	18	09:00	17:00	minggu
613	19	00:00	00:00	minggu
614	20	09:00	17:00	minggu
615	21	00:00	23:59	minggu
616	22	09:00	21:00	minggu
617	23	00:00	23:59	minggu
618	24	08:00	21:00	minggu
619	25	00:00	00:00	minggu
620	26	00:00	23:59	minggu
621	27	00:00	23:59	minggu
622	28	10:00	21:00	minggu
623	29	07:00	18:00	minggu
624	30	00:00	23:59	minggu
625	31	09:00	17:00	minggu
626	32	08:30	21:00	minggu
627	33	00:00	23:59	minggu
628	34	07:00	17:30	minggu
629	35	11:00	21:00	minggu
630	36	09:00	22:00	minggu
631	37	00:00	23:59	minggu
632	38	09:00	15:00	minggu
633	39	07:00	16:00	minggu
634	40	08:00	22:00	minggu
635	41	08:30	15:00	minggu
636	42	08:00	21:00	minggu
637	43	17:00	23:59	minggu
638	44	07:00	17:00	minggu
639	45	09:00	17:00	minggu
640	46	00:00	23:59	minggu
641	47	08:00	17:00	minggu
642	48	09:00	18:00	minggu
643	49	00:00	23:59	minggu
644	50	06:00	21:00	minggu
645	51	00:00	23:59	minggu
646	52	00:00	23:59	minggu
647	53	12:00	22:00	minggu
648	54	08:00	17:00	minggu
649	55	07:30	16:30	minggu
650	56	00:00	00:00	minggu
651	57	08:00	22:00	minggu
652	58	08:00	17:00	minggu
653	59	05:00	23:30	minggu
654	60	08:00	16:00	minggu
655	61	10:00	23:00	minggu
656	62	06:30	16:30	minggu
657	63	00:00	00:00	minggu
658	64	07:00	18:00	minggu
659	65	08:00	17:00	minggu
660	66	10:00	22:00	minggu
661	67	09:00	16:00	minggu
662	68	09:00	15:00	minggu
663	69	08:30	14:00	minggu
664	70	08:30	16:00	minggu
665	71	08:00	21:00	minggu
666	72	08:30	16:00	minggu
667	73	00:00	23:59	minggu
668	74	00:00	23:59	minggu
669	75	06:30	17:00	minggu
670	76	07:30	16:00	minggu
671	77	00:00	00:00	minggu
672	78	00:00	00:00	minggu
673	79	06:00	18:00	minggu
674	80	08:00	18:00	minggu
675	81	07:30	16:00	minggu
676	82	00:00	00:00	minggu
677	83	16:30	23:00	minggu
678	84	06:00	17:00	minggu
679	85	08:00	21:00	minggu
680	86	06:00	18:00	minggu
681	87	00:00	00:00	minggu
682	88	00:00	23:59	minggu
683	89	00:00	23:59	minggu
684	90	08:30	15:30	minggu
685	91	00:00	00:00	minggu
686	92	08:00	18:00	minggu
687	93	06:00	21:00	minggu
688	94	06:00	18:00	minggu
689	95	08:00	18:00	minggu
690	96	00:00	23:59	minggu
691	97	08:30	18:00	minggu
692	98	00:00	00:00	minggu
693	99	09:00	16:30	minggu
