# Supplementary material for: KomoTrip: a multi-day travel itinerary recommendation method based on the discrete komodo mlipir algorithm
Source: PeerJ Comput Sci. 2025 Nov 12;11:e3350. doi: 10.7717/peerj-cs.3350 (PMC12704617; doi:10.7717/peerj-cs.3350)
Supplement: Supplemental Information 4 [file peerj-cs-11-3350-s004.zip › travel-itinerary-recommendation-main/optimization/other/algorithm_cuckoo.py]

from optimization.other.algorithm import Algorithm
from optimization.other.cso.cso import CSO


class CUCKOO_VRP(Algorithm):
    def run_cso(self):
        bound = [(0, 10)] * len(self.PREFERENCE_ID)
        cso = CSO(
            fitness=self.fitness_function,
            bound=bound,
            min=False,
            P=5,
            n=len(self.PREFERENCE_ID),
            verbose=True,
            Tmax=self.MAX_ITERATIONS)
        return cso.execute()

    def construct_solution(self):
        Xbest, Fbest = self.run_cso()
        output = self.get_output(Xbest)
        return output


class CUCKOO_TSP(CUCKOO_VRP):
    def run_cso(self):
        bound = [(0, 10)] * len(self.PREFERENCE_ID)
        cso = CSO(
            fitness=self.tsp_fitness_function,
            bound=bound,
            min=True,
            P=5,
            n=len(self.PREFERENCE_ID),
            verbose=True,
            Tmax=self.MAX_ITERATIONS)
        return cso.execute()

#%%
