# Supplementary material for: KomoTrip: a multi-day travel itinerary recommendation method based on the discrete komodo mlipir algorithm
Source: PeerJ Comput Sci. 2025 Nov 12;11:e3350. doi: 10.7717/peerj-cs.3350 (PMC12704617; doi:10.7717/peerj-cs.3350)
Supplement: Supplemental Information 4 [file peerj-cs-11-3350-s004.zip › travel-itinerary-recommendation-main/optimization/other/algorithm_pso.py]

import math
import random
from optimization.other.algorithm import Algorithm
import matplotlib.pyplot as plt
import numpy as np

DIMENSIONS = 2              # Number of dimensions
GLOBAL_BEST = 0             # Global Best of Cost function

POPULATION = 50             # Number of particles in the swarm
V_MAX = 0.1                 # Maximum velocity value
PERSONAL_C = 2.0            # Personal coefficient factor
SOCIAL_C = 2.0              # Social coefficient factor
CONVERGENCE = 0.001         # Convergence value
MAX_ITER = 50              # Maximum number of iterrations


# Particle class
class Particle:
    def __init__(self, vector, z, velocity):
        self.pos = vector
        self.pos_z = z
        self.velocity = velocity
        self.best_pos = self.pos.copy()


class Swarm:
    def __init__(self, pop, v_max, fitness_function, agent_length):
        self.particles = []             # List of particles in the swarm
        self.best_pos = None            # Best particle of the swarm
        self.best_pos_z = math.inf      # Best particle of the swarm

        for _ in range(pop):
            vector = [random.random() * 10 for _ in range(agent_length)]
            z = fitness_function(vector)
            velocity = np.random.rand(agent_length) * v_max
            particle = Particle(vector, z, velocity)
            self.particles.append(particle)
            if self.best_pos != None and particle.pos_z < self.best_pos_z:
                self.best_pos = particle.pos.copy()
                self.best_pos_z = particle.pos_z
            else:
                self.best_pos = particle.pos.copy()
                self.best_pos_z = particle.pos_z


# Evaluate objective/cost function (Ackley)
def cost_function(x, y, a=20, b=0.2, c=2*math.pi):
    term_1 = np.exp((-b * np.sqrt(0.5 * (x ** 2 + y ** 2))))
    term_2 = np.exp((np.cos(c * x) + np.cos(c * y)) / 2)
    return -1 * a * term_1 - term_2 + a + np.exp(1)


def particle_swarm_optimization(fitness_function, agent_length, B_LO, B_HI):
    print('Begin PSO')
    # Initialize plotting variables
    # x = np.linspace(B_LO, B_HI, 50)
    # y = np.linspace(B_LO, B_HI, 50)
    # X, Y = np.meshgrid(x, y)
    # fig = plt.figure("Particle Swarm Optimization")

    # Initialize swarm
    swarm = Swarm(POPULATION, V_MAX, fitness_function, agent_length)

    # Initialize inertia weight
    inertia_weight = 0.5 + (np.random.rand()/2)

    curr_iter = 0
    while curr_iter < MAX_ITER:
        print('Iteration {}'.format(curr_iter))
        for particle in swarm.particles:

            for i in range(0, agent_length):
                r1 = np.random.uniform(0, 1)
                r2 = np.random.uniform(0, 1)

                # Update particle's velocity
                personal_coefficient = PERSONAL_C * r1 * (particle.best_pos[i] - particle.pos[i])
                social_coefficient = SOCIAL_C * r2 * (swarm.best_pos[i] - particle.pos[i])
                new_velocity = inertia_weight * particle.velocity[i] + personal_coefficient + social_coefficient

                # Check if velocity is exceeded
                if new_velocity > V_MAX:
                    particle.velocity[i] = V_MAX
                elif new_velocity < -V_MAX:
                    particle.velocity[i] = -V_MAX
                else:
                    particle.velocity[i] = new_velocity

            # Update particle's current position
            particle.pos += particle.velocity
            particle.pos_z = fitness_function(particle.pos)

            # Check if particle is within boundaries
            for i in range(agent_length):
                if particle.pos[i] > B_HI:
                    particle.pos[i] = np.random.uniform(B_LO, B_HI)
                    particle.pos_z = fitness_function(particle.pos)
                elif particle.pos[i] < B_LO:
                    particle.pos[i] = np.random.uniform(B_LO, B_HI)
                    particle.pos_z = fitness_function(particle.pos)

            # Update particle's best known position
            if particle.pos_z > fitness_function(particle.best_pos):
                particle.best_pos = particle.pos.copy()

                # Update swarm's best known position
                if particle.pos_z > swarm.best_pos_z:
                    swarm.best_pos = particle.pos.copy()
                    swarm.best_pos_z = particle.pos_z
        curr_iter += 1
    return swarm.best_pos


class PSO_VRP(Algorithm):
    def run_PSO(self):
        dim = len(selected_poi)
        fitness = self.fitness_function
        best_position = particle_swarm_optimization(fitness, dim, 0, 10)
        return best_position

    def construct_solution(self):
        x_best = self.run_PSO()
        output = self.get_output([x_best])

class PSO_TSP(PSO_VRP):
    def run_PSO(self):
        dim = len(selected_poi)
        fitness = self.tsp_fitness_function
        best_position = particle_swarm_optimization(fitness, dim, 0, 10)
        return best_position
