# Supplementary material for: KomoTrip: a multi-day travel itinerary recommendation method based on the discrete komodo mlipir algorithm
Source: PeerJ Comput Sci. 2025 Nov 12;11:e3350. doi: 10.7717/peerj-cs.3350 (PMC12704617; doi:10.7717/peerj-cs.3350)
Supplement: Supplemental Information 4 [file peerj-cs-11-3350-s004.zip › travel-itinerary-recommendation-main/optimization/other/cso/cso.py]

# https://github.com/ujjwalkhandelwal/cso_cuckoo_search_optimization/blob/main/cso/cso.py
################################################################################
#                                                                              #
#	UJJWAL KHANDELWAL                                                      #
#	CSO (CUCKOO SEARCH OPTIMIZATION)                                       #
#	PYTHON 3.7.10                                                          #
#                                                                              #
################################################################################

#######################   IMPORT DEPENDENCIES   ################################

import numpy as np
import matplotlib.pyplot as plt
from math import gamma

###########################  CSO CLASS  ########################################

class CSO:

    def __init__(self, fitness, P=150, n=2, pa=0.25, beta=1.5, bound=None,
                 plot=False, min=True, verbose=False, Tmax=300):

        '''

        PARAMETERS:

        fitness: A FUNCTION WHICH EVALUATES COST (OR THE FITNESS) VALUE

        P: POPULATION SIZE

        n: TOTAL DIMENSIONS

        pa: ASSIGNED PROBABILITY

        beta: LEVY PARAMETER

        bound: AXIS BOUND FOR EACH DIMENSION

        X: PARTICLE POSITION OF SHAPE (P,n)

        ################ EXAMPLE #####################

        If ith egg Xi = [x,y,z], n = 3, and if
        bound = [(-5,5),(-1,1),(0,5)]
        Then, x∈(-5,5); y∈(-1,1); z∈(0,5)

        ##############################################

        Tmax: MAXIMUM ITERATION

        best: GLOBAL BEST POSITION OF SHAPE (n,1)

        '''
        self.fitness = fitness
        self.P = P
        self.n = n
        self.Tmax = Tmax
        self.pa = pa
        self.beta = beta
        self.bound = bound
        self.plot = plot
        self.min = min
        self.verbose = verbose

        # X = (U-L)*rand + L (U AND L ARE UPPER AND LOWER BOUND OF X)
        # U AND L VARY BASED ON THE DIFFERENT DIMENSION OF X

        self.X = []

        if bound is not None:
            for (U, L) in bound:
                x = (U-L)*np.random.rand(P,) + L
                self.X.append(x)
            self.X = np.array(self.X).T
        else:
            self.X = np.random.randn(P,n)

    def update_position_1(self):

        '''

        ACTION:

        TO CALCULATE THE CHANGE OF POSITION 'X = X + rand*C' USING LEVY FLIGHT METHOD

        C = 0.01*S*(X-best) WHERE S IS THE RANDOM STEP, and β = beta (TAKEN FROM [1])

              u
        S = -----
                1/β
             |v|

        beta = 1.5

        u ~ N(0,σu) # NORMAL DISTRIBUTION WITH ZERO MEAN AND 'σu' STANDARD DEVIATION

        v ~ N(0,σv) # NORMAL DISTRIBUTION WITH ZERO MEAN AND 'σv' STANDARD DEVIATION

        σv = 1

                     Γ(1+β)*sin(πβ/2)
        σu^β = --------------------------
                   Γ((1+β)/2)*β*(2^((β-1)/2))

        Γ IS THE GAMMA FUNCTION

        '''

        num = gamma(1+self.beta)*np.sin(np.pi*self.beta/2)
        den = gamma((1+self.beta)/2)*self.beta*(2**((self.beta-1)/2))
        σu = (num/den)**(1/self.beta)
        σv = 1
        u = np.random.normal(0, σu, self.n)
        v = np.random.normal(0, σv, self.n)
        S = u/(np.abs(v)**(1/self.beta))

        # DEFINING GLOBAL BEST SOLUTION BASED ON FITNESS VALUE

        for i in range(self.P):
            if i==0:
                self.best = self.X[i,:].copy()
            else:
                self.best = self.optimum(self.best, self.X[i,:])

        Xnew = self.X.copy()
        for i in range(self.P):
            Xnew[i,:] += np.random.randn(self.n)*0.01*S*(Xnew[i,:]-self.best)
            self.X[i,:] = self.optimum(Xnew[i,:], self.X[i,:])

    def update_position_2(self):

        '''

        ACTION:

        TO REPLACE SOME NEST WITH NEW SOLUTIONS

        HOST BIRD CAN THROW EGG AWAY (ABANDON THE NEST) WITH FRACTION

        pa ∈ [0,1] (ALSO CALLED ASSIGNED PROBABILITY) AND BUILD A COMPLETELY

        NEW NEST. FIRST WE CHOOSE A RANDOM NUMBER r ∈ [0,1] AND IF r < pa,

        THEN 'X' IS SELECTED AND MODIFIED ELSE IT IS KEPT AS IT IS.

        '''

        Xnew = self.X.copy()
        Xold = self.X.copy()
        for i in range(self.P):
            d1,d2 = np.random.randint(0,5,2)
            for j in range(self.n):
                r = np.random.rand()
                if r < self.pa:
                    Xnew[i,j] += np.random.rand()*(Xold[d1,j]-Xold[d2,j])
            self.X[i,:] = self.optimum(Xnew[i,:], self.X[i,:])

    def optimum(self, best, particle_x):

        '''

        PARAMETERS:

        best: GLOBAL BEST SOLUTION 'best'

        particle_x: PARTICLE POSITION

        ACTION:

        COMPARE PARTICLE'S CURRENT POSITION WITH GLOBAL BEST POSITION

            1. IF PROBLEM IS MINIMIZATION (min=TRUE), THEN CHECKS WHETHER FITNESS VALUE OF 'best'

            IS LESS THAN THE FITNESS VALUE OF 'particle_x' AND IF IT IS GREATER, THEN IT

            SUBSTITUTES THE CURRENT PARTICLE POSITION AS THE BEST (GLOBAL) SOLUTION

            2. IF PROBLEM IS MAXIMIZATION (min=FALSE), THEN CHECKS WHETHER FITNESS VALUE OF 'best'

            IS GREATER THAN THE FITNESS VALUE OF 'particle_x' AND IF IT IS LESS, THEN IT

            SUBSTITUTES THE CURRENT PARTICLE POSITION AS THE BEST (GLOBAL) SOLUTION

        '''
        if self.min:
            if self.fitness(best) > self.fitness(particle_x):
                best = particle_x.copy()
        else:
            if self.fitness(best) < self.fitness(particle_x):
                best = particle_x.copy()
        return best

    def clip_X(self):

        # IF BOUND IS SPECIFIED THEN CLIP 'X' VALUES SO THAT THEY ARE IN THE SPECIFIED RANGE

        if self.bound is not None:
            for i in range(self.n):
                xmin, xmax = self.bound[i]
                self.X[:,i] = np.clip(self.X[:,i], xmin, xmax)

    def execute(self):

        '''

        PARAMETERS:

        t: ITERATION NUMBER

        fitness_time: LIST STORING FITNESS (OR COST) VALUE FOR EACH ITERATION

        time: LIST STORING ITERATION NUMBER ([0,1,2,...])

        ACTION:

        AS THE NAME SUGGESTS, THIS FUNCTION EXECUTES CUCKOO SEARCH ALGORITHM

        BASED ON THE TYPE OF PROBLEM (MAXIMIZATION OR MINIMIZATION).

        NOTE: THIS FUNCTION PRINTS THE GLOBAL FITNESS VALUE FOR EACH ITERATION

        IF THE VERBOSE IS TRUE

        '''

        self.fitness_time, self.time = [], []

        for t in range(self.Tmax):
            self.update_position_1()
            self.clip_X()
            self.update_position_2()
            self.clip_X()
            self.fitness_time.append(self.fitness(self.best))
            self.time.append(t)
            if self.verbose:
                print('Iteration:  ', t, '| best global fitness (cost):',round(self.fitness(self.best),7))

        print('\nOPTIMUM SOLUTION\n  >', np.round(self.best.reshape(-1),7).tolist())
        print('\nOPTIMUM FITNESS\n  >', np.round(self.fitness(self.best),7))
        return self.best, self.fitness(self.best)
        # print()
        # if self.plot:
        #     self.Fplot()

    def Fplot(self):

        # PLOTS GLOBAL FITNESS (OR COST) VALUE VS ITERATION GRAPH

        plt.plot(self.time, self.fitness_time)
        plt.title('Fitness value vs Iteration')
        plt.xlabel('Iteration')
        plt.ylabel('Fitness value')
        plt.show()

################################################# END OF CSO CLASS ######################################################################

#########################################################################################################################################
#                                                                                                                                       #
# REFERENCES:                                                                                                                           #
#                                                                                                                                       #
# [1] X. YANG AND SUASH DEB, "CUCKOO SEARCH VIA LÉVY FLIGHTS,"                                                                          #
#     2009 WORLD CONGRESS ON NATURE & BIOLOGICALLY INSPIRED COMPUTING (NABIC),                                                          #
#     2009, PP. 210-214, DOI: 10.1109/NABIC.2009.5393690.                                                                               #
#                                                                                                                                       #
# [2] RAJIB KUMAR BHATTACHARJYA, INTRODUCTION TO PARTICLE SWARM OPTIMIZATION                                                            #
#     (http://www.iitg.ac.in/rkbc/CE602/CE602/Particle%20Swarm%20Algorithms.pdf)                                                        #
#                                                                                                                                       #
#########################################################################################################################################

#####################################################   THATS ALL FOLKS!   ##############################################################
