# Supplementary material for: KomoTrip: a multi-day travel itinerary recommendation method based on the discrete komodo mlipir algorithm
Source: PeerJ Comput Sci. 2025 Nov 12;11:e3350. doi: 10.7717/peerj-cs.3350 (PMC12704617; doi:10.7717/peerj-cs.3350)
Supplement: Supplemental Information 4 [file peerj-cs-11-3350-s004.zip › travel-itinerary-recommendation-main/optimization/other/hive/__init__.py]

#!/usr/bin/env python

# ---- MODULE DOCSTRING

__doc__ = """

(C) Hive, Romain Wuilbercq, 2017
     _
    /_/_      .'''.
 =O(_)))) ...'     `.
    \_\              `.    .'''X
                       `..'
.---.  .---..-./`) ,---.  ,---.   .-''-.
|   |  |_ _|\ .-.')|   /  |   | .'_ _   \
|   |  ( ' )/ `-' \|  |   |  .'/ ( ` )   '
|   '-(_{;}_)`-'`"`|  | _ |  |. (_ o _)  |
|      (_,_) .---. |  _( )_  ||  (_,_)___|
| _ _--.   | |   | \ (_ o._) /'  \   .---.
|( ' ) |   | |   |  \ (_,_) /  \  `-'    /
(_{;}_)|   | |   |   \     /    \       /
'(_,_) '---' '---'    `---`      `'-..-'

**Hive** is a simple implementation of a swarm-based optimisation
algorithm called the Artificial Bee Colony (ABC) algorithm.

The Artificial Bee Colony (ABC) algorithm is based on the intelligent foraging
behaviour of honey bee swarm, proposed by Karaboga in 2005.

"""

__author__ = "Romain Wuilbercq"

# ---- END
