# Supplementary material for: KomoTrip: a multi-day travel itinerary recommendation method based on the discrete komodo mlipir algorithm
Source: PeerJ Comput Sci. 2025 Nov 12;11:e3350. doi: 10.7717/peerj-cs.3350 (PMC12704617; doi:10.7717/peerj-cs.3350)
Supplement: Supplemental Information 4 [file peerj-cs-11-3350-s004.zip › travel-itinerary-recommendation-main/optimization/other/provider/dataset_provider.py]

import pandas as pd

class DatasetProvider:
    @staticmethod
    def get_places():
        return pd.read_csv('./Optimization/other/Dataset/places.csv')

    @staticmethod
    def get_time_matrix():
        return pd.read_csv('./Optimization/other/Dataset/place_timematrix.csv')

    @staticmethod
    def get_schedule():
        df_schedule = pd.read_csv('./Optimization/other/Dataset/place_jadwal.csv')
        df_schedule['jam_buka'] = df_schedule['jam_buka'].apply(lambda x: int(x[:2]) * 3600 + int(x[3:]) * 60)
        df_schedule['jam_tutup'] = df_schedule['jam_tutup'].apply(lambda x: int(x[:2]) * 3600 + int(x[3:]) * 60)
        return df_schedule
