# Supplementary material for: KomoTrip: a multi-day travel itinerary recommendation method based on the discrete komodo mlipir algorithm
Source: PeerJ Comput Sci. 2025 Nov 12;11:e3350. doi: 10.7717/peerj-cs.3350 (PMC12704617; doi:10.7717/peerj-cs.3350)
Supplement: Supplemental Information 4 [file peerj-cs-11-3350-s004.zip › travel-itinerary-recommendation-main/raw_data/MCTOPMTW-Solomon/MCTOPMTW-3-c101.txt]

3 100 1305 8 7 5 5 5 5 3 5 9 7
0 40.0 50.0 0.0 0.0 0 1236
2 45.0 68.0 90.0 10.0 912 925.8 939.5 953.2 967 1 62 0 0 1 0 0 1 0 0 0 1
3 45.0 70.0 90.0 30.0 825 836.2 847.5 858.8 870 1 92 0 0 0 0 0 0 0 0 0 0
4 42.0 66.0 90.0 10.0 65 85.2 105.5 125.8 146 1 92 0 0 0 1 0 0 0 0 0 0
5 42.0 68.0 90.0 10.0 727 740.8 754.5 768.2 782 1 20 0 1 0 0 0 0 0 1 1 0
6 42.0 65.0 90.0 10.0 15 28 41 54 67 1 32 1 0 0 0 1 0 0 1 1 0
7 40.0 69.0 90.0 20.0 621 641.2 661.5 681.8 702 1 41 0 0 0 0 1 1 0 0 0 0
8 40.0 66.0 90.0 20.0 170 183.8 197.5 211.2 225 1 23 0 0 0 1 0 0 0 0 1 0
9 38.0 68.0 90.0 20.0 255 272.2 289.5 306.8 324 0 3 1 1 0 0 0 0 0 0 0 0
10 38.0 70.0 90.0 10.0 534 551.8 569.5 587.2 605 1 1 0 1 0 1 0 1 0 0 0 0
11 35.0 66.0 90.0 10.0 357 370.2 383.5 396.8 410 1 70 0 0 0 0 0 0 0 1 0 1
12 35.0 69.0 90.0 10.0 448 462.2 476.5 490.8 505 1 84 0 0 0 0 1 0 0 0 0 1
13 25.0 85.0 90.0 20.0 652 669.2 686.5 703.8 721 1 17 1 0 0 1 0 1 1 0 0 0
14 22.0 75.0 90.0 30.0 30 45.5 61 76.5 92 1 17 0 0 0 0 1 0 0 1 0 0
15 22.0 85.0 90.0 10.0 567 580.2 593.5 606.8 620 1 29 0 0 0 0 0 0 0 1 0 0
16 20.0 80.0 90.0 40.0 384 395.2 406.5 417.8 429 1 15 0 0 1 1 1 0 0 0 0 0
17 20.0 85.0 90.0 40.0 475 488.2 501.5 514.8 528 1 77 0 0 0 0 0 0 0 1 0 1
18 18.0 75.0 90.0 20.0 99 111.2 123.5 135.8 148 1 64 0 0 0 0 0 0 0 0 0 0
19 15.0 75.0 90.0 20.0 179 197.8 216.5 235.2 254 1 1 0 1 0 0 0 0 0 0 0 0
20 15.0 80.0 90.0 10.0 278 294.8 311.5 328.2 345 1 78 0 0 0 0 0 1 0 0 0 0
21 30.0 50.0 90.0 10.0 10 25.8 41.5 57.2 73 1 36 0 0 0 0 0 0 0 0 0 0
22 30.0 52.0 90.0 20.0 914 926.8 939.5 952.2 965 0 62 0 0 0 1 0 0 0 0 0 0
23 28.0 52.0 90.0 20.0 812 829.8 847.5 865.2 883 0 91 0 0 0 0 0 0 0 0 1 0
24 28.0 55.0 90.0 10.0 732 743.2 754.5 765.8 777 1 21 0 1 0 0 0 0 1 0 1 0
25 25.0 50.0 90.0 10.0 65 84.8 104.5 124.2 144 1 89 0 0 1 0 0 0 0 0 0 0
26 25.0 52.0 90.0 40.0 169 182.8 196.5 210.2 224 1 53 0 0 0 0 0 0 0 1 0 1
27 25.0 55.0 90.0 10.0 622 641.8 661.5 681.2 701 1 68 0 0 1 0 0 0 0 0 0 1
28 23.0 52.0 90.0 10.0 261 274.8 288.5 302.2 316 1 58 0 0 1 0 0 0 0 1 0 0
29 23.0 55.0 90.0 20.0 546 557.8 569.5 581.2 593 1 10 0 0 1 0 0 0 0 0 0 0
30 20.0 50.0 90.0 10.0 358 369.8 381.5 393.2 405 1 57 0 1 0 0 0 0 0 1 1 0
31 20.0 55.0 90.0 10.0 449 462.8 476.5 490.2 504 1 96 0 1 0 0 0 1 0 0 1 0
32 10.0 35.0 90.0 20.0 200 209.2 218.5 227.8 237 1 29 0 0 0 0 1 0 0 1 0 0
33 10.0 40.0 90.0 30.0 31 48.2 65.5 82.8 100 1 92 0 1 0 0 0 1 0 0 0 0
34 8.0 40.0 90.0 40.0 87 104.8 122.5 140.2 158 1 4 0 1 0 0 0 1 0 0 0 0
35 8.0 45.0 90.0 20.0 751 767.2 783.5 799.8 816 1 81 0 0 0 0 0 0 0 0 0 0
36 5.0 35.0 90.0 10.0 283 298.2 313.5 328.8 344 1 8 0 0 0 0 0 0 0 0 1 0
37 5.0 45.0 90.0 10.0 665 677.8 690.5 703.2 716 1 27 0 0 1 0 0 1 0 0 0 1
38 2.0 40.0 90.0 20.0 383 395.8 408.5 421.2 434 1 45 0 0 1 1 0 0 0 0 0 0
39 0.0 40.0 90.0 30.0 479 489.8 500.5 511.2 522 1 72 0 0 0 1 0 0 0 1 0 0
40 0.0 45.0 90.0 20.0 567 581.2 595.5 609.8 624 1 22 0 0 0 0 0 0 0 0 0 0
41 35.0 30.0 90.0 10.0 264 278.2 292.5 306.8 321 1 20 0 0 0 0 0 0 0 0 0 0
42 35.0 32.0 90.0 10.0 166 183.2 200.5 217.8 235 1 48 0 0 1 0 0 0 0 1 1 0
43 33.0 32.0 90.0 20.0 68 88.2 108.5 128.8 149 1 90 1 0 0 1 0 0 0 0 0 1
44 33.0 35.0 90.0 10.0 16 32 48 64 80 1 57 0 0 0 0 0 0 0 0 0 0
45 32.0 30.0 90.0 10.0 359 372.2 385.5 398.8 412 1 4 0 0 1 0 1 0 0 0 0 0
46 30.0 30.0 90.0 10.0 541 555.8 570.5 585.2 600 1 16 0 0 0 0 0 0 0 0 0 0
47 30.0 32.0 90.0 30.0 448 463.2 478.5 493.8 509 1 99 0 1 0 0 1 0 0 1 1 0
48 30.0 35.0 90.0 10.0 1054 1072.2 1090.5 1108.8 1127 0 6 1 0 0 0 0 0 0 0 0 1
49 28.0 30.0 90.0 10.0 632 647.2 662.5 677.8 693 1 58 0 0 0 1 0 0 0 0 0 1
50 28.0 35.0 90.0 10.0 1001 1017.2 1033.5 1049.8 1066 0 90 0 0 0 0 0 0 1 0 1 0
51 26.0 32.0 90.0 10.0 815 831.2 847.5 863.8 880 0 6 0 0 0 0 0 1 0 0 0 0
52 25.0 30.0 90.0 10.0 725 740.2 755.5 770.8 786 1 69 0 0 0 0 0 0 1 0 1 0
53 25.0 35.0 90.0 10.0 912 926.2 940.5 954.8 969 0 6 0 0 0 0 0 1 0 0 1 0
54 44.0 5.0 90.0 20.0 286 301.2 316.5 331.8 347 1 34 1 0 1 1 1 0 0 1 1 0
55 42.0 10.0 90.0 40.0 186 203.8 221.5 239.2 257 1 9 0 0 0 0 0 0 0 0 1 0
56 42.0 15.0 90.0 10.0 95 110.8 126.5 142.2 158 1 21 1 1 0 0 0 0 0 0 0 0
57 40.0 5.0 90.0 30.0 385 397.8 410.5 423.2 436 1 19 0 0 0 0 0 0 0 1 0 1
58 40.0 15.0 90.0 40.0 35 48 61 74 87 0 47 1 0 0 0 0 0 0 0 1 0
59 38.0 5.0 90.0 30.0 471 486.8 502.5 518.2 534 1 39 0 0 0 0 1 0 1 0 0 0
60 38.0 15.0 90.0 10.0 651 673.2 695.5 717.8 740 1 38 1 0 0 0 0 1 0 0 0 1
61 35.0 5.0 90.0 20.0 562 578.8 595.5 612.2 629 1 22 0 0 0 1 0 0 0 0 0 1
62 50.0 30.0 90.0 10.0 531 550.8 570.5 590.2 610 1 17 0 1 1 0 0 0 0 0 0 0
63 50.0 35.0 90.0 20.0 262 275.8 289.5 303.2 317 0 39 1 0 0 1 0 0 0 0 0 0
64 50.0 40.0 90.0 50.0 171 182.8 194.5 206.2 218 0 46 1 0 0 0 0 0 0 0 0 1
65 48.0 30.0 90.0 10.0 632 647.2 662.5 677.8 693 1 72 0 0 0 0 1 0 0 0 1 0
66 48.0 40.0 90.0 10.0 76 89.2 102.5 115.8 129 1 54 0 0 0 0 1 0 0 0 0 0
67 47.0 35.0 90.0 10.0 826 838.2 850.5 862.8 875 1 15 0 0 0 0 1 1 0 0 0 0
68 47.0 40.0 90.0 10.0 12 28.2 44.5 60.8 77 1 43 1 0 1 0 1 0 0 0 1 0
69 45.0 30.0 90.0 10.0 734 744.8 755.5 766.2 777 1 5 1 0 0 0 0 1 0 0 0 0
70 45.0 35.0 90.0 10.0 916 929.2 942.5 955.8 969 1 38 0 0 0 0 0 0 0 0 0 0
71 95.0 30.0 90.0 30.0 387 404.2 421.5 438.8 456 1 67 0 0 0 0 0 0 0 0 0 1
72 95.0 35.0 90.0 20.0 293 309.8 326.5 343.2 360 1 39 0 0 0 0 0 1 0 0 0 0
73 53.0 30.0 90.0 10.0 450 463.8 477.5 491.2 505 1 55 0 0 0 1 1 0 0 0 0 0
74 92.0 30.0 90.0 10.0 478 496.2 514.5 532.8 551 1 59 0 0 0 0 0 0 0 0 0 1
75 53.0 35.0 90.0 50.0 353 367.8 382.5 397.2 412 0 37 1 0 0 0 0 0 1 0 0 1
76 45.0 65.0 90.0 20.0 997 1014.8 1032.5 1050.2 1068 1 26 0 0 1 0 0 0 0 0 0 0
77 90.0 35.0 90.0 10.0 203 217.2 231.5 245.8 260 1 95 0 0 0 0 0 0 0 0 0 0
78 88.0 30.0 90.0 10.0 574 591.2 608.5 625.8 643 1 13 0 0 0 0 0 0 0 0 0 1
79 88.0 35.0 90.0 20.0 109 124.2 139.5 154.8 170 1 2 1 0 0 0 0 0 0 0 0 0
80 87.0 30.0 90.0 10.0 668 683.8 699.5 715.2 731 1 73 0 0 0 0 0 0 0 0 0 0
81 85.0 25.0 90.0 10.0 769 781.8 794.5 807.2 820 1 50 0 0 0 0 0 0 0 1 0 1
82 85.0 35.0 90.0 30.0 47 66.2 85.5 104.8 124 1 97 0 0 1 0 0 0 0 0 0 0
83 75.0 55.0 90.0 20.0 369 381.8 394.5 407.2 420 1 18 0 0 0 0 0 1 0 0 0 1
84 72.0 55.0 90.0 10.0 265 283.2 301.5 319.8 338 1 56 0 0 0 0 1 0 0 0 0 0
85 70.0 58.0 90.0 20.0 458 474.2 490.5 506.8 523 1 57 0 0 0 0 0 0 0 1 1 0
86 68.0 60.0 90.0 30.0 555 569.2 583.5 597.8 612 0 97 1 0 1 0 1 0 0 1 0 1
87 66.0 55.0 90.0 10.0 173 189.2 205.5 221.8 238 1 77 0 0 0 1 0 1 0 0 0 0
88 65.0 55.0 90.0 20.0 85 99.8 114.5 129.2 144 1 29 0 0 0 0 0 0 0 1 0 0
89 65.0 60.0 90.0 30.0 645 660.8 676.5 692.2 708 0 91 0 1 0 0 0 0 0 0 1 0
90 63.0 58.0 90.0 10.0 737 753.2 769.5 785.8 802 1 12 0 1 0 0 1 0 0 1 0 1
91 60.0 55.0 90.0 10.0 20 36 52 68 84 1 10 1 0 1 0 0 1 1 0 0 0
92 60.0 60.0 90.0 10.0 836 849.2 862.5 875.8 889 1 21 0 0 1 0 0 0 1 0 0 0
93 67.0 85.0 90.0 20.0 368 386.2 404.5 422.8 441 0 41 0 1 0 0 0 0 1 0 1 0
94 65.0 85.0 90.0 40.0 475 485.8 496.5 507.2 518 0 76 0 1 0 1 0 0 0 0 1 0
95 65.0 82.0 90.0 10.0 285 297.8 310.5 323.2 336 1 50 0 0 1 1 0 0 0 0 0 0
96 62.0 80.0 90.0 30.0 196 206.8 217.5 228.2 239 1 68 0 0 0 0 0 0 0 0 1 0
97 60.0 80.0 90.0 10.0 95 110.2 125.5 140.8 156 1 73 0 1 0 1 0 0 0 0 0 1
98 60.0 85.0 90.0 30.0 561 576.2 591.5 606.8 622 0 40 1 0 0 1 0 0 0 0 0 0
99 58.0 75.0 90.0 20.0 30 43.5 57 70.5 84 1 66 0 0 1 0 0 0 0 0 0 0
100 55.0 80.0 90.0 10.0 743 762.2 781.5 800.8 820 1 5 0 0 0 0 0 0 0 0 0 0
101 55.0 85.0 90.0 20.0 647 666.8 686.5 706.2 726 1 22 0 1 0 0 0 0 0 0 0 0
