# Supplementary material for: KomoTrip: a multi-day travel itinerary recommendation method based on the discrete komodo mlipir algorithm
Source: PeerJ Comput Sci. 2025 Nov 12;11:e3350. doi: 10.7717/peerj-cs.3350 (PMC12704617; doi:10.7717/peerj-cs.3350)
Supplement: Supplemental Information 4 [file peerj-cs-11-3350-s004.zip › travel-itinerary-recommendation-main/raw_data/MCTOPMTW-Solomon/MCTOPMTW-3-c104.txt]

3 100 1735 5 2 3 3 7 7 5 8 4 2
0 40.0 50.0 0.0 0.0 0 1236
2 45.0 68.0 90.0 10.0 0 281.8 563.5 845.2 1127 1 75 0 0 0 0 0 0 0 0 0 0
3 45.0 70.0 90.0 30.0 0 281.2 562.5 843.8 1125 0 22 0 0 0 0 0 0 0 0 0 0
4 42.0 66.0 90.0 10.0 0 282.2 564.5 846.8 1129 1 23 0 0 0 0 0 0 0 0 0 0
5 42.0 68.0 90.0 10.0 727 740.8 754.5 768.2 782 1 74 1 0 0 0 0 0 0 0 0 1
6 42.0 65.0 90.0 10.0 0 282.5 565 847.5 1130 1 67 0 0 0 0 0 0 0 0 0 0
7 40.0 69.0 90.0 20.0 0 281.8 563.5 845.2 1127 1 67 0 1 0 0 0 1 0 1 0 0
8 40.0 66.0 90.0 20.0 0 282.5 565 847.5 1130 1 70 0 0 0 1 0 0 0 0 0 0
9 38.0 68.0 90.0 20.0 255 272.2 289.5 306.8 324 1 1 0 0 0 1 0 0 0 1 0 0
10 38.0 70.0 90.0 10.0 534 551.8 569.5 587.2 605 1 7 0 0 0 0 0 0 0 0 1 1
11 35.0 66.0 90.0 10.0 0 282.2 564.5 846.8 1129 1 66 0 0 1 0 0 0 0 0 0 1
12 35.0 69.0 90.0 10.0 448 462.2 476.5 490.8 505 1 92 0 1 0 0 0 0 0 0 0 0
13 25.0 85.0 90.0 20.0 0 276.8 553.5 830.2 1107 0 1 0 0 0 0 0 0 0 0 0 0
14 22.0 75.0 90.0 30.0 30 45.5 61 76.5 92 1 51 0 0 0 0 0 1 0 1 0 0
15 22.0 85.0 90.0 10.0 0 276.5 553 829.5 1106 1 27 0 1 0 0 0 0 0 0 0 0
16 20.0 80.0 90.0 40.0 384 395.2 406.5 417.8 429 1 72 0 0 0 0 0 0 0 0 0 0
17 20.0 85.0 90.0 40.0 0 276.2 552.5 828.8 1105 0 81 1 0 0 0 1 1 0 0 0 0
18 18.0 75.0 90.0 20.0 0 278 556 834 1112 1 83 0 0 0 0 1 0 0 0 1 0
19 15.0 75.0 90.0 20.0 0 277.5 555 832.5 1110 1 89 0 0 0 0 0 0 0 0 0 0
20 15.0 80.0 90.0 10.0 0 276.5 553 829.5 1106 1 56 0 1 0 0 0 0 0 0 0 0
21 30.0 50.0 90.0 10.0 0 284 568 852 1136 1 6 0 1 0 1 0 1 0 0 1 0
22 30.0 52.0 90.0 20.0 0 283.8 567.5 851.2 1135 1 34 0 0 0 0 1 0 0 0 0 0
23 28.0 52.0 90.0 20.0 0 283.2 566.5 849.8 1133 1 77 0 0 0 0 0 0 0 0 1 0
24 28.0 55.0 90.0 10.0 732 743.2 754.5 765.8 777 1 60 0 0 0 1 1 1 0 0 0 0
25 25.0 50.0 90.0 10.0 0 282.8 565.5 848.2 1131 1 84 0 0 0 1 0 0 0 0 0 0
26 25.0 52.0 90.0 40.0 169 182.8 196.5 210.2 224 1 58 0 0 1 0 0 0 0 0 0 0
27 25.0 55.0 90.0 10.0 0 282.5 565 847.5 1130 1 90 0 0 0 0 0 0 0 0 0 0
28 23.0 52.0 90.0 10.0 0 282 564 846 1128 1 38 0 1 0 1 0 1 0 0 0 1
29 23.0 55.0 90.0 20.0 0 282 564 846 1128 1 40 0 1 1 0 0 1 0 1 1 0
30 20.0 50.0 90.0 10.0 0 281.5 563 844.5 1126 1 72 0 0 0 0 1 0 0 0 0 0
31 20.0 55.0 90.0 10.0 0 281.2 562.5 843.8 1125 1 60 0 0 0 0 0 0 0 1 0 0
32 10.0 35.0 90.0 20.0 0 278 556 834 1112 1 37 0 1 1 0 1 0 0 0 0 0
33 10.0 40.0 90.0 30.0 0 278.5 557 835.5 1114 1 19 1 0 0 0 0 0 0 0 0 0
34 8.0 40.0 90.0 40.0 0 278 556 834 1112 0 57 0 0 0 0 1 1 0 0 0 0
35 8.0 45.0 90.0 20.0 0 278.2 556.5 834.8 1113 1 84 0 0 0 0 0 0 0 1 0 0
36 5.0 35.0 90.0 10.0 0 276.8 553.5 830.2 1107 1 24 0 0 0 0 0 0 0 0 1 1
37 5.0 45.0 90.0 10.0 0 277.5 555 832.5 1110 1 90 1 0 1 0 0 1 0 0 0 0
38 2.0 40.0 90.0 20.0 0 276.5 553 829.5 1106 1 34 0 0 0 0 0 0 1 0 0 0
39 0.0 40.0 90.0 30.0 479 489.8 500.5 511.2 522 1 56 0 0 0 0 0 0 1 0 0 1
40 0.0 45.0 90.0 20.0 0 276.2 552.5 828.8 1105 1 7 0 0 1 0 0 0 0 0 0 0
41 35.0 30.0 90.0 10.0 0 281.2 562.5 843.8 1125 1 35 0 0 0 0 0 0 0 0 0 0
42 35.0 32.0 90.0 10.0 0 281.8 563.5 845.2 1127 1 93 0 0 0 0 0 0 1 0 0 0
43 33.0 32.0 90.0 20.0 0 281.5 563 844.5 1126 0 8 0 0 0 0 1 1 0 1 0 0
44 33.0 35.0 90.0 10.0 0 282.2 564.5 846.8 1129 1 11 0 0 1 0 0 0 0 0 0 0
45 32.0 30.0 90.0 10.0 359 372.2 385.5 398.8 412 1 4 0 0 0 0 0 0 0 0 0 1
46 30.0 30.0 90.0 10.0 0 280.8 561.5 842.2 1123 1 44 1 0 0 0 0 0 1 0 1 1
47 30.0 32.0 90.0 30.0 0 281.2 562.5 843.8 1125 1 4 0 0 0 0 0 0 0 0 0 0
48 30.0 35.0 90.0 10.0 0 281.8 563.5 845.2 1127 1 83 0 1 1 0 0 0 1 0 1 1
49 28.0 30.0 90.0 10.0 0 280.5 561 841.5 1122 1 87 0 1 0 0 0 0 0 0 0 1
50 28.0 35.0 90.0 10.0 0 281.5 563 844.5 1126 1 92 1 0 0 1 1 1 0 0 1 0
51 26.0 32.0 90.0 10.0 0 280.8 561.5 842.2 1123 1 60 1 1 0 0 1 0 1 0 0 0
52 25.0 30.0 90.0 10.0 0 280.2 560.5 840.8 1121 1 3 0 0 0 1 0 0 0 0 0 1
53 25.0 35.0 90.0 10.0 0 281 562 843 1124 1 98 0 0 0 0 0 0 0 0 0 0
54 44.0 5.0 90.0 20.0 286 301.2 316.5 331.8 347 1 96 0 0 0 0 0 1 0 1 0 0
55 42.0 10.0 90.0 40.0 0 276.2 552.5 828.8 1105 0 83 0 0 0 0 1 0 0 0 0 0
56 42.0 15.0 90.0 10.0 95 110.8 126.5 142.2 158 1 10 0 1 0 0 0 0 1 1 0 0
57 40.0 5.0 90.0 30.0 0 275.2 550.5 825.8 1101 0 20 0 0 0 1 0 1 1 0 0 0
58 40.0 15.0 90.0 40.0 0 277.8 555.5 833.2 1111 0 87 0 1 0 0 0 0 0 1 0 0
59 38.0 5.0 90.0 30.0 471 486.8 502.5 518.2 534 0 37 1 0 0 0 0 0 0 0 0 0
60 38.0 15.0 90.0 10.0 0 277.5 555 832.5 1110 1 33 0 0 0 0 0 1 1 0 0 0
61 35.0 5.0 90.0 20.0 0 275 550 825 1100 1 58 0 1 0 0 0 1 1 0 0 0
62 50.0 30.0 90.0 10.0 0 280.8 561.5 842.2 1123 1 65 1 0 0 0 0 0 0 0 0 1
63 50.0 35.0 90.0 20.0 262 275.8 289.5 303.2 317 1 29 1 0 0 1 0 0 1 0 0 0
64 50.0 40.0 90.0 50.0 0 282.8 565.5 848.2 1131 1 37 0 0 0 1 0 0 1 0 0 0
65 48.0 30.0 90.0 10.0 0 281 562 843 1124 1 68 1 0 0 0 0 0 0 0 0 1
66 48.0 40.0 90.0 10.0 0 283.2 566.5 849.8 1133 1 53 1 1 1 0 0 0 0 0 0 1
67 47.0 35.0 90.0 10.0 0 282.2 564.5 846.8 1129 1 58 0 1 0 0 0 0 0 0 0 0
68 47.0 40.0 90.0 10.0 12 28.2 44.5 60.8 77 1 50 0 1 0 0 1 0 1 0 0 0
69 45.0 30.0 90.0 10.0 0 281.2 562.5 843.8 1125 1 88 0 0 0 0 0 0 0 0 0 0
70 45.0 35.0 90.0 10.0 916 929.2 942.5 955.8 969 1 56 0 1 0 0 0 0 0 0 0 0
71 95.0 30.0 90.0 30.0 0 271.8 543.5 815.2 1087 0 80 0 0 0 0 0 0 0 0 0 0
72 95.0 35.0 90.0 20.0 0 272 544 816 1088 0 30 0 0 0 0 1 0 0 1 1 0
73 53.0 30.0 90.0 10.0 0 280.5 561 841.5 1122 1 38 0 0 0 0 0 0 0 0 0 0
74 92.0 30.0 90.0 10.0 0 272.5 545 817.5 1090 1 34 1 0 1 1 0 0 0 1 1 0
75 53.0 35.0 90.0 50.0 353 367.8 382.5 397.2 412 0 79 0 0 0 0 0 1 1 0 0 0
76 45.0 65.0 90.0 20.0 0 282.5 565 847.5 1130 0 90 0 0 0 0 0 0 0 0 0 0
77 90.0 35.0 90.0 10.0 203 217.2 231.5 245.8 260 1 73 0 0 0 0 0 0 0 1 0 1
78 88.0 30.0 90.0 10.0 574 591.2 608.5 625.8 643 1 10 0 0 0 0 0 0 0 0 0 1
79 88.0 35.0 90.0 20.0 0 273.8 547.5 821.2 1095 1 45 0 0 0 1 0 0 0 0 0 0
80 87.0 30.0 90.0 10.0 668 683.8 699.5 715.2 731 1 49 0 0 0 0 0 0 0 0 1 0
81 85.0 25.0 90.0 10.0 0 273.5 547 820.5 1094 1 38 0 1 0 0 0 0 0 0 0 1
82 85.0 35.0 90.0 30.0 0 274.5 549 823.5 1098 1 72 0 0 0 0 0 0 0 0 0 0
83 75.0 55.0 90.0 20.0 0 277.5 555 832.5 1110 1 66 0 0 1 0 0 0 0 0 1 0
84 72.0 55.0 90.0 10.0 0 278.2 556.5 834.8 1113 1 26 0 0 1 1 0 0 0 0 0 0
85 70.0 58.0 90.0 20.0 458 474.2 490.5 506.8 523 1 55 0 0 0 0 0 0 0 0 0 0
86 68.0 60.0 90.0 30.0 0 279 558 837 1116 0 91 1 0 0 0 0 0 0 0 0 0
87 66.0 55.0 90.0 10.0 0 279.8 559.5 839.2 1119 1 38 0 0 0 0 1 0 1 0 0 0
88 65.0 55.0 90.0 20.0 85 99.8 114.5 129.2 144 0 59 0 0 1 0 0 0 0 1 0 0
89 65.0 60.0 90.0 30.0 0 279.8 559.5 839.2 1119 0 83 0 0 0 0 0 0 0 1 0 0
90 63.0 58.0 90.0 10.0 0 280.2 560.5 840.8 1121 1 78 0 0 0 1 1 1 0 0 0 0
91 60.0 55.0 90.0 10.0 0 281.2 562.5 843.8 1125 1 90 0 0 1 0 0 0 0 0 0 0
92 60.0 60.0 90.0 10.0 0 280.8 561.5 842.2 1123 1 52 1 0 1 1 1 0 0 0 1 1
93 67.0 85.0 90.0 20.0 368 386.2 404.5 422.8 441 1 44 1 0 0 1 0 0 1 0 0 0
94 65.0 85.0 90.0 40.0 0 275.5 551 826.5 1102 1 48 0 0 0 0 0 0 0 0 0 0
95 65.0 82.0 90.0 10.0 0 276.2 552.5 828.8 1105 1 91 0 0 1 0 0 0 0 0 1 0
96 62.0 80.0 90.0 30.0 0 277 554 831 1108 1 31 1 0 0 0 0 0 0 0 0 1
97 60.0 80.0 90.0 10.0 0 277.2 554.5 831.8 1109 1 2 1 0 0 0 1 0 0 0 0 0
98 60.0 85.0 90.0 30.0 0 276.2 552.5 828.8 1105 1 27 0 0 0 0 0 0 0 1 0 0
99 58.0 75.0 90.0 20.0 0 278.8 557.5 836.2 1115 0 39 0 0 0 0 0 0 0 0 0 0
100 55.0 80.0 90.0 10.0 743 762.2 781.5 800.8 820 1 91 0 0 0 0 0 0 1 0 0 1
101 55.0 85.0 90.0 20.0 647 666.8 686.5 706.2 726 1 72 0 0 0 0 0 0 1 0 0 0
