# Supplementary material for: KomoTrip: a multi-day travel itinerary recommendation method based on the discrete komodo mlipir algorithm
Source: PeerJ Comput Sci. 2025 Nov 12;11:e3350. doi: 10.7717/peerj-cs.3350 (PMC12704617; doi:10.7717/peerj-cs.3350)
Supplement: Supplemental Information 4 [file peerj-cs-11-3350-s004.zip › travel-itinerary-recommendation-main/raw_data/MCTOPMTW-Solomon/MCTOPMTW-3-c108.txt]

3 100 1434 1 5 12 10 6 9 3 7 9 5
0 40.0 50.0 0.0 0.0 0 1236
2 45.0 68.0 90.0 10.0 830 884.8 939.5 994.2 1049 0 48 0 0 0 0 1 0 0 0 0 0
3 45.0 70.0 90.0 30.0 756 801.8 847.5 893.2 939 1 31 0 0 1 0 0 1 0 0 0 0
4 42.0 66.0 90.0 10.0 16 96 176 256 336 1 53 0 0 0 0 0 0 1 0 0 0
5 42.0 68.0 90.0 10.0 643 698.8 754.5 810.2 866 1 87 0 0 0 0 1 0 0 0 0 0
6 42.0 65.0 90.0 10.0 15 67.8 120.5 173.2 226 1 73 0 0 0 1 0 0 0 0 1 0
7 40.0 69.0 90.0 20.0 499 580.2 661.5 742.8 824 0 34 0 0 1 0 0 1 0 0 1 0
8 40.0 66.0 90.0 20.0 87 142.2 197.5 252.8 308 1 61 0 0 0 0 0 0 0 0 0 0
9 38.0 68.0 90.0 20.0 150 219.8 289.5 359.2 429 1 34 0 0 0 0 0 0 0 0 1 0
10 38.0 70.0 90.0 10.0 429 499.2 569.5 639.8 710 1 73 0 0 0 0 0 0 0 0 0 0
11 35.0 66.0 90.0 10.0 279 331.2 383.5 435.8 488 1 47 1 0 0 0 0 0 0 0 0 0
12 35.0 69.0 90.0 10.0 363 419.8 476.5 533.2 590 1 40 0 0 0 0 0 0 0 0 0 0
13 25.0 85.0 90.0 20.0 547 616.8 686.5 756.2 826 1 99 0 0 0 0 1 1 0 0 0 0
14 22.0 75.0 90.0 30.0 30 92.5 155 217.5 280 0 49 0 0 0 0 0 0 0 0 0 0
15 22.0 85.0 90.0 10.0 489 541.2 593.5 645.8 698 1 9 1 0 0 0 0 0 0 0 0 0
16 20.0 80.0 90.0 40.0 318 362.2 406.5 450.8 495 0 50 0 0 0 0 0 1 0 1 0 0
17 20.0 85.0 90.0 40.0 394 447.8 501.5 555.2 609 0 71 0 0 0 0 0 0 0 0 0 1
18 18.0 75.0 90.0 20.0 33 81.2 129.5 177.8 226 1 32 0 0 0 1 0 0 0 0 0 1
19 15.0 75.0 90.0 20.0 68 142.2 216.5 290.8 365 1 74 0 0 0 0 0 0 0 0 0 0
20 15.0 80.0 90.0 10.0 176 243.8 311.5 379.2 447 1 93 0 0 0 0 0 0 1 0 0 1
21 30.0 50.0 90.0 10.0 10 73.8 137.5 201.2 265 1 50 0 0 1 1 0 0 0 0 0 0
22 30.0 52.0 90.0 20.0 836 887.8 939.5 991.2 1043 0 79 0 0 0 0 0 0 0 0 1 1
23 28.0 52.0 90.0 20.0 704 775.8 847.5 919.2 991 0 5 0 0 1 0 0 0 0 0 0 0
24 28.0 55.0 90.0 10.0 664 709.2 754.5 799.8 845 1 52 0 0 0 0 0 0 0 0 0 1
25 25.0 50.0 90.0 10.0 15 94.5 174 253.5 333 1 49 0 0 0 0 0 0 0 1 0 0
26 25.0 52.0 90.0 40.0 88 142.2 196.5 250.8 305 0 35 0 0 0 0 0 0 0 1 0 1
27 25.0 55.0 90.0 10.0 502 581.8 661.5 741.2 821 1 59 1 1 0 0 0 0 0 0 0 0
28 23.0 52.0 90.0 10.0 179 233.8 288.5 343.2 398 1 27 0 0 0 0 1 0 1 1 0 0
29 23.0 55.0 90.0 20.0 476 522.8 569.5 616.2 663 1 34 0 0 0 1 0 0 0 0 0 0
30 20.0 50.0 90.0 10.0 288 334.8 381.5 428.2 475 1 84 0 0 0 0 0 0 0 0 0 0
31 20.0 55.0 90.0 10.0 368 422.2 476.5 530.8 585 1 44 0 0 0 0 0 0 0 0 0 1
32 10.0 35.0 90.0 20.0 144 181.2 218.5 255.8 293 1 42 0 0 0 0 1 0 0 0 0 0
33 10.0 40.0 90.0 30.0 31 100.5 170 239.5 309 0 49 0 0 0 1 1 1 0 1 0 0
34 8.0 40.0 90.0 40.0 33 103 173 243 313 0 82 0 0 1 1 0 0 0 1 1 0
35 8.0 45.0 90.0 20.0 655 719.2 783.5 847.8 912 1 8 0 0 1 1 0 0 0 0 0 0
36 5.0 35.0 90.0 10.0 191 252.2 313.5 374.8 436 1 25 0 0 0 0 0 0 0 0 0 0
37 5.0 45.0 90.0 10.0 588 639.2 690.5 741.8 793 1 91 0 0 0 0 0 1 0 0 1 0
38 2.0 40.0 90.0 20.0 305 356.8 408.5 460.2 512 1 19 0 0 1 0 0 0 0 0 0 0
39 0.0 40.0 90.0 30.0 414 457.2 500.5 543.8 587 1 50 1 0 0 0 0 0 0 0 1 0
40 0.0 45.0 90.0 20.0 481 538.2 595.5 652.8 710 0 88 0 0 0 0 0 1 0 1 0 0
41 35.0 30.0 90.0 10.0 180 236.2 292.5 348.8 405 1 65 0 0 0 0 0 1 0 0 0 1
42 35.0 32.0 90.0 10.0 63 131.8 200.5 269.2 338 1 41 0 0 0 1 0 0 0 1 0 1
43 33.0 32.0 90.0 20.0 19 100.5 182 263.5 345 1 49 0 0 0 0 0 0 0 1 1 0
44 33.0 35.0 90.0 10.0 16 80.2 144.5 208.8 273 1 12 0 0 1 1 0 0 1 0 0 0
45 32.0 30.0 90.0 10.0 278 331.8 385.5 439.2 493 1 78 0 0 0 0 1 0 0 0 0 1
46 30.0 30.0 90.0 10.0 453 511.8 570.5 629.2 688 1 55 0 0 1 0 1 0 0 0 0 0
47 30.0 32.0 90.0 30.0 355 416.8 478.5 540.2 602 0 26 0 0 0 0 0 0 0 0 0 0
48 30.0 35.0 90.0 10.0 837 909.5 982 1054.5 1127 0 91 0 0 0 1 0 0 1 0 0 0
49 28.0 30.0 90.0 10.0 539 600.8 662.5 724.2 786 1 66 0 1 1 0 0 0 1 1 1 1
50 28.0 35.0 90.0 10.0 867 931.8 996.5 1061.2 1126 1 67 0 0 1 1 0 0 0 0 0 0
51 26.0 32.0 90.0 10.0 719 783.2 847.5 911.8 976 1 26 0 0 1 0 1 0 0 0 0 0
52 25.0 30.0 90.0 10.0 635 695.2 755.5 815.8 876 1 78 0 1 0 0 0 0 0 0 0 0
53 25.0 35.0 90.0 10.0 825 882.8 940.5 998.2 1056 0 16 0 1 0 0 0 0 0 0 1 0
54 44.0 5.0 90.0 20.0 193 254.8 316.5 378.2 440 1 38 0 0 0 1 0 0 0 0 0 0
55 42.0 10.0 90.0 40.0 78 149.8 221.5 293.2 365 1 20 0 0 0 1 0 0 0 0 0 0
56 42.0 15.0 90.0 10.0 35 98 161 224 287 1 5 1 1 0 0 0 0 1 0 0 0
57 40.0 5.0 90.0 30.0 308 359.2 410.5 461.8 513 1 48 0 1 0 0 0 0 0 0 0 0
58 40.0 15.0 90.0 40.0 35 87.8 140.5 193.2 246 1 32 0 0 0 0 0 0 0 0 1 0
59 38.0 5.0 90.0 30.0 376 439.2 502.5 565.8 629 1 91 0 0 0 0 0 0 0 0 0 0
60 38.0 15.0 90.0 10.0 519 607.2 695.5 783.8 872 1 72 0 0 0 0 0 1 0 0 0 0
61 35.0 5.0 90.0 20.0 463 529.2 595.5 661.8 728 1 46 0 1 0 0 0 0 0 0 0 0
62 50.0 30.0 90.0 10.0 412 491.2 570.5 649.8 729 1 72 0 0 0 0 0 0 0 0 0 0
63 50.0 35.0 90.0 20.0 181 235.2 289.5 343.8 398 1 54 1 0 1 1 0 0 0 0 0 1
64 50.0 40.0 90.0 50.0 100 147.2 194.5 241.8 289 1 2 0 0 1 0 0 1 1 0 0 1
65 48.0 30.0 90.0 10.0 539 600.8 662.5 724.2 786 1 58 0 0 0 0 1 0 0 1 0 0
66 48.0 40.0 90.0 10.0 12 64.8 117.5 170.2 223 1 23 0 0 0 0 0 0 0 0 0 0
67 47.0 35.0 90.0 10.0 753 801.8 850.5 899.2 948 1 65 0 0 0 0 0 0 0 0 0 1
68 47.0 40.0 90.0 10.0 12 77.8 143.5 209.2 275 1 3 0 0 0 0 1 0 0 1 0 0
69 45.0 30.0 90.0 10.0 669 712.2 755.5 798.8 842 1 49 0 0 0 1 0 0 1 0 0 0
70 45.0 35.0 90.0 10.0 836 889.2 942.5 995.8 1049 1 93 0 0 0 0 0 1 1 0 0 0
71 95.0 30.0 90.0 30.0 284 352.8 421.5 490.2 559 1 74 0 0 1 0 1 0 0 1 0 0
72 95.0 35.0 90.0 20.0 194 260.2 326.5 392.8 459 1 16 0 1 0 0 0 0 0 1 0 0
73 53.0 30.0 90.0 10.0 367 422.2 477.5 532.8 588 1 52 0 0 0 0 0 0 0 0 1 0
74 92.0 30.0 90.0 10.0 370 442.2 514.5 586.8 659 1 88 0 0 0 0 1 0 0 0 0 0
75 53.0 35.0 90.0 50.0 263 322.8 382.5 442.2 502 0 20 0 0 1 0 1 0 0 0 0 0
76 45.0 65.0 90.0 20.0 847 917.8 988.5 1059.2 1130 1 38 1 0 1 0 0 0 1 0 0 0
77 90.0 35.0 90.0 10.0 119 175.2 231.5 287.8 344 1 13 0 0 0 1 0 0 0 0 0 0
78 88.0 30.0 90.0 10.0 469 538.8 608.5 678.2 748 1 6 1 0 0 0 0 0 0 0 0 0
79 88.0 35.0 90.0 20.0 50 111.2 172.5 233.8 295 1 15 0 1 1 0 0 0 0 0 1 0
80 87.0 30.0 90.0 10.0 573 636.2 699.5 762.8 826 1 64 1 0 0 0 0 1 0 0 0 1
81 85.0 25.0 90.0 10.0 694 744.2 794.5 844.8 895 1 55 0 1 0 1 0 0 0 0 0 0
82 85.0 35.0 90.0 30.0 47 124.2 201.5 278.8 356 1 79 0 0 1 0 0 1 0 0 0 1
83 75.0 55.0 90.0 20.0 293 343.8 394.5 445.2 496 1 12 0 0 0 0 1 0 0 0 0 0
84 72.0 55.0 90.0 10.0 154 227.8 301.5 375.2 449 1 82 1 0 0 0 0 0 0 1 0 0
85 70.0 58.0 90.0 20.0 360 425.2 490.5 555.8 621 1 23 1 1 1 0 0 0 0 0 0 0
86 68.0 60.0 90.0 30.0 470 526.8 583.5 640.2 697 1 15 0 1 1 1 0 0 0 0 0 0
87 66.0 55.0 90.0 10.0 76 140.8 205.5 270.2 335 1 80 0 0 0 0 0 0 0 0 0 1
88 65.0 55.0 90.0 20.0 25 83.8 142.5 201.2 260 1 6 0 0 0 0 0 0 0 1 1 1
89 65.0 60.0 90.0 30.0 551 613.8 676.5 739.2 802 1 73 0 1 0 1 0 0 0 0 0 0
90 63.0 58.0 90.0 10.0 640 704.8 769.5 834.2 899 1 90 0 0 0 0 1 1 0 0 0 1
91 60.0 55.0 90.0 10.0 20 84 148 212 276 1 22 1 0 0 0 0 0 0 0 0 0
92 60.0 60.0 90.0 10.0 756 809.2 862.5 915.8 969 1 98 0 0 0 0 1 0 1 0 0 0
93 67.0 85.0 90.0 20.0 257 330.8 404.5 478.2 552 1 12 0 0 0 0 1 0 0 0 0 0
94 65.0 85.0 90.0 40.0 409 452.8 496.5 540.2 584 1 21 0 0 1 1 0 1 0 0 0 1
95 65.0 82.0 90.0 10.0 209 259.8 310.5 361.2 412 1 42 0 0 1 1 0 0 0 1 0 0
96 62.0 80.0 90.0 30.0 130 173.8 217.5 261.2 305 1 32 0 0 0 1 1 0 0 1 1 0
97 60.0 80.0 90.0 10.0 36 97.8 159.5 221.2 283 1 51 1 0 1 0 0 0 0 1 1 1
98 60.0 85.0 90.0 30.0 470 530.8 591.5 652.2 713 1 99 0 0 0 0 0 1 0 0 1 0
99 58.0 75.0 90.0 20.0 30 84.5 139 193.5 248 1 66 1 0 0 0 0 0 0 0 0 1
100 55.0 80.0 90.0 10.0 628 704.8 781.5 858.2 935 1 26 0 0 0 0 0 0 0 0 0 0
101 55.0 85.0 90.0 20.0 530 608.2 686.5 764.8 843 1 45 0 1 1 0 0 0 0 0 1 0
