# Supplementary material for: KomoTrip: a multi-day travel itinerary recommendation method based on the discrete komodo mlipir algorithm
Source: PeerJ Comput Sci. 2025 Nov 12;11:e3350. doi: 10.7717/peerj-cs.3350 (PMC12704617; doi:10.7717/peerj-cs.3350)
Supplement: Supplemental Information 4 [file peerj-cs-11-3350-s004.zip › travel-itinerary-recommendation-main/raw_data/MCTOPMTW-Solomon/MCTOPMTW-3-r104.txt]

3 100 1763 10 10 6 7 4 8 4 7 9 10
0 35.0 35.0 0.0 0.0 0 230
2 41.0 49.0 10.0 10.0 0 51 102 153 204 1 94 0 0 0 0 0 0 0 0 0 0
3 35.0 17.0 10.0 7.0 0 50.5 101 151.5 202 1 6 0 1 0 0 0 0 0 0 0 0
4 55.0 45.0 10.0 13.0 0 49.2 98.5 147.8 197 1 50 0 0 0 0 0 0 1 0 0 1
5 55.0 20.0 10.0 19.0 149 151.5 154 156.5 159 1 85 0 0 0 1 1 0 0 0 0 0
6 15.0 30.0 10.0 26.0 0 49.8 99.5 149.2 199 1 44 1 1 0 0 0 0 0 0 1 0
7 25.0 30.0 10.0 3.0 0 52 104 156 208 1 16 1 0 0 0 0 0 1 0 0 0
8 20.0 50.0 10.0 5.0 0 49.5 99 148.5 198 1 0 0 0 1 0 0 0 0 0 0 0
9 10.0 43.0 10.0 9.0 95 97.5 100 102.5 105 1 63 0 0 0 0 1 1 0 0 0 0
10 55.0 60.0 10.0 16.0 97 99.5 102 104.5 107 1 5 0 1 0 1 1 1 1 1 0 1
11 30.0 60.0 10.0 16.0 0 48.5 97 145.5 194 0 19 0 1 0 0 1 0 0 0 0 0
12 20.0 65.0 10.0 12.0 67 69.5 72 74.5 77 1 86 1 0 1 0 0 1 0 0 0 0
13 50.0 35.0 10.0 19.0 0 51.2 102.5 153.8 205 1 4 0 0 0 0 0 0 0 0 0 0
14 30.0 25.0 10.0 23.0 159 161.5 164 166.5 169 1 4 0 0 0 1 0 0 0 0 0 0
15 15.0 10.0 10.0 20.0 0 46.8 93.5 140.2 187 1 97 1 0 1 0 1 0 0 1 0 0
16 30.0 5.0 10.0 8.0 61 63.5 66 68.5 71 1 19 1 0 0 0 0 0 0 1 0 0
17 10.0 20.0 10.0 19.0 0 47.5 95 142.5 190 0 83 0 0 0 0 0 0 0 0 0 1
18 5.0 30.0 10.0 2.0 0 47.2 94.5 141.8 189 1 29 0 0 0 0 0 1 0 0 0 0
19 20.0 40.0 10.0 12.0 0 51 102 153 204 1 63 0 0 0 0 0 1 0 1 0 0
20 15.0 60.0 10.0 17.0 0 46.8 93.5 140.2 187 1 90 0 0 0 1 1 0 1 0 1 0
21 45.0 65.0 10.0 9.0 0 47 94 141 188 1 12 1 1 0 1 1 0 0 0 0 0
22 45.0 20.0 10.0 11.0 0 50.2 100.5 150.8 201 1 57 0 0 0 0 0 0 0 1 1 0
23 45.0 10.0 10.0 18.0 0 48.2 96.5 144.8 193 0 85 1 1 0 0 1 0 0 0 0 0
24 55.0 5.0 10.0 29.0 68 70.5 73 75.5 78 1 33 0 0 0 1 0 1 0 0 1 0
25 65.0 35.0 10.0 3.0 0 47.5 95 142.5 190 1 92 0 1 0 1 0 0 0 0 0 1
26 65.0 20.0 10.0 6.0 172 174.5 177 179.5 182 1 98 0 0 0 0 0 0 0 0 0 0
27 45.0 30.0 10.0 17.0 0 52 104 156 208 1 7 0 1 0 0 1 0 0 0 0 0
28 35.0 40.0 10.0 16.0 0 53.8 107.5 161.2 215 0 34 1 0 1 0 0 0 0 1 0 0
29 41.0 37.0 10.0 16.0 0 53.2 106.5 159.8 213 1 29 0 1 0 0 0 0 1 1 0 0
30 64.0 42.0 10.0 9.0 0 47.5 95 142.5 190 1 83 0 1 0 1 1 1 0 0 1 0
31 40.0 60.0 10.0 21.0 0 48.5 97 145.5 194 1 60 0 0 0 0 0 0 0 0 1 0
32 31.0 52.0 10.0 27.0 0 50.5 101 151.5 202 0 63 0 0 0 0 0 0 0 0 0 1
33 35.0 69.0 10.0 23.0 0 46.5 93 139.5 186 0 38 1 0 0 0 0 0 0 0 0 0
34 53.0 52.0 10.0 11.0 0 48.8 97.5 146.2 195 1 30 0 0 0 1 0 0 0 0 0 0
35 65.0 55.0 10.0 14.0 0 45.8 91.5 137.2 183 1 2 0 0 1 0 0 0 0 0 0 1
36 63.0 65.0 10.0 8.0 0 44.5 89 133.5 178 1 70 0 0 0 0 0 0 0 0 1 0
37 2.0 60.0 10.0 5.0 0 44.5 89 133.5 178 1 43 0 0 0 0 0 0 0 0 0 0
38 20.0 20.0 10.0 8.0 0 49.5 99 148.5 198 1 70 0 0 0 0 1 0 0 0 0 0
39 5.0 5.0 10.0 16.0 83 85.5 88 90.5 93 1 28 1 0 0 0 0 0 0 1 0 0
40 60.0 12.0 10.0 31.0 0 46.5 93 139.5 186 1 82 1 0 0 0 0 1 0 0 0 1
41 40.0 25.0 10.0 9.0 0 52 104 156 208 1 85 0 0 0 1 1 0 0 0 0 0
42 42.0 7.0 10.0 5.0 0 47.8 95.5 143.2 191 1 21 0 1 0 0 0 0 0 0 0 0
43 24.0 12.0 10.0 5.0 0 48.5 97 145.5 194 1 6 0 0 0 0 0 0 0 0 0 1
44 23.0 3.0 10.0 7.0 0 46.2 92.5 138.8 185 1 42 0 0 1 0 0 0 0 0 0 0
45 11.0 14.0 10.0 18.0 69 71.5 74 76.5 79 0 21 0 1 1 0 0 1 0 0 0 1
46 6.0 38.0 10.0 16.0 0 47.5 95 142.5 190 1 52 0 0 0 0 0 0 1 0 0 0
47 2.0 48.0 10.0 1.0 0 46 92 138 184 1 11 1 0 0 1 0 0 0 0 0 0
48 8.0 56.0 10.0 27.0 0 46.2 92.5 138.8 185 0 36 0 0 1 0 0 0 0 1 0 1
49 13.0 52.0 10.0 36.0 0 48 96 144 192 0 12 0 0 0 1 0 0 0 0 1 0
50 6.0 68.0 10.0 30.0 0 44 88 132 176 1 83 0 0 0 1 0 0 0 0 1 0
51 47.0 47.0 10.0 13.0 0 50.8 101.5 152.2 203 1 38 0 0 0 0 0 0 0 1 0 0
52 49.0 58.0 10.0 10.0 0 48.2 96.5 144.8 193 1 35 0 0 0 0 0 1 0 0 0 0
53 27.0 43.0 10.0 9.0 0 52 104 156 208 1 47 0 0 0 0 0 0 0 1 0 0
54 37.0 31.0 10.0 14.0 95 97.5 100 102.5 105 1 77 0 0 0 0 0 1 0 0 0 0
55 57.0 29.0 10.0 18.0 0 49.2 98.5 147.8 197 0 46 1 0 1 0 0 1 0 1 0 0
56 63.0 23.0 10.0 2.0 136 138.5 141 143.5 146 1 34 0 1 0 0 0 0 0 0 1 0
57 53.0 12.0 10.0 6.0 0 47.5 95 142.5 190 1 72 0 0 0 1 1 0 0 0 0 0
58 32.0 12.0 10.0 7.0 0 49 98 147 196 1 35 0 0 0 0 0 0 0 0 1 0
59 36.0 26.0 10.0 18.0 200 202.5 205 207.5 210 0 86 0 0 0 0 0 0 0 0 0 0
60 21.0 24.0 10.0 28.0 0 50.5 101 151.5 202 1 92 0 0 0 1 0 1 0 0 0 1
61 17.0 34.0 10.0 3.0 0 50.2 100.5 150.8 201 1 21 0 0 0 0 0 0 0 0 0 0
62 12.0 24.0 10.0 13.0 0 48.5 97 145.5 194 1 97 0 0 1 0 0 0 1 0 1 1
63 24.0 58.0 10.0 19.0 58 60.5 63 65.5 68 1 78 0 0 0 0 1 0 1 1 0 1
64 27.0 69.0 10.0 10.0 0 46.2 92.5 138.8 185 1 48 0 1 1 1 0 1 1 0 0 1
65 15.0 77.0 10.0 9.0 0 43.2 86.5 129.8 173 1 48 0 0 0 0 0 0 1 0 0 0
66 62.0 77.0 10.0 20.0 0 42.5 85 127.5 170 1 33 0 0 0 0 0 0 0 0 0 0
67 49.0 73.0 10.0 25.0 0 44.8 89.5 134.2 179 1 28 1 0 0 0 0 1 0 0 0 1
68 67.0 5.0 10.0 25.0 83 85.5 88 90.5 93 1 65 1 0 1 0 0 0 0 0 0 1
69 56.0 39.0 10.0 36.0 0 49.5 99 148.5 198 0 28 1 0 0 0 0 0 0 0 0 0
70 37.0 47.0 10.0 6.0 50 52.5 55 57.5 60 1 13 0 0 0 0 0 1 1 0 0 0
71 37.0 56.0 10.0 5.0 0 49.5 99 148.5 198 1 40 1 0 0 0 0 1 0 0 0 0
72 57.0 68.0 10.0 15.0 0 45 90 135 180 1 56 0 1 0 0 1 1 0 1 1 1
73 47.0 16.0 10.0 25.0 0 49.2 98.5 147.8 197 0 68 0 0 1 0 0 0 0 0 1 0
74 44.0 17.0 10.0 9.0 0 49.8 99.5 149.2 199 1 17 0 0 0 0 0 0 0 0 0 1
75 46.0 13.0 10.0 8.0 149 151.5 154 156.5 159 1 79 1 0 0 0 0 0 0 0 0 0
76 49.0 11.0 10.0 18.0 0 48 96 144 192 1 71 0 1 0 0 0 0 0 0 0 1
77 49.0 42.0 10.0 13.0 73 75.5 78 80.5 83 1 34 0 0 0 1 0 1 0 0 1 0
78 53.0 43.0 10.0 14.0 179 181.5 184 186.5 189 1 10 0 0 0 0 0 0 0 0 0 1
79 61.0 52.0 10.0 3.0 0 47 94 141 188 1 98 1 0 0 0 0 0 0 1 0 0
80 57.0 48.0 10.0 23.0 92 94.5 97 99.5 102 1 46 0 0 1 0 1 0 0 0 0 0
81 56.0 37.0 10.0 6.0 0 49.5 99 148.5 198 1 72 0 0 0 1 0 0 1 0 0 1
82 55.0 54.0 10.0 26.0 0 48 96 144 192 1 94 1 0 0 0 0 1 0 0 0 0
83 15.0 47.0 10.0 16.0 0 49 98 147 196 1 7 1 1 0 0 0 0 0 0 0 0
84 14.0 37.0 10.0 11.0 0 49.5 99 148.5 198 1 17 0 0 0 0 0 0 1 0 0 0
85 11.0 31.0 10.0 7.0 101 103.5 106 108.5 111 1 27 1 0 0 0 0 0 1 0 0 0
86 16.0 22.0 10.0 41.0 0 49 98 147 196 1 63 0 1 0 0 0 0 1 0 0 1
87 4.0 18.0 10.0 35.0 0 46 92 138 184 0 40 0 0 0 1 0 0 0 0 0 0
88 28.0 18.0 10.0 26.0 93 95.5 98 100.5 103 1 12 1 0 0 0 1 1 1 0 1 0
89 26.0 52.0 10.0 9.0 0 50 100 150 200 1 7 0 0 0 0 1 1 0 0 1 0
90 26.0 35.0 10.0 15.0 0 52.8 105.5 158.2 211 1 51 1 0 1 0 0 1 0 1 0 0
91 31.0 67.0 10.0 3.0 0 46.8 93.5 140.2 187 1 45 0 0 0 1 1 0 0 0 0 0
92 15.0 19.0 10.0 1.0 0 48.5 97 145.5 194 1 56 0 0 0 0 0 0 0 0 0 0
93 22.0 22.0 10.0 2.0 18 20.5 23 25.5 28 1 36 0 0 1 0 1 0 1 0 0 0
94 18.0 24.0 10.0 22.0 0 49.8 99.5 149.2 199 1 94 0 0 0 0 0 0 0 0 1 0
95 26.0 27.0 10.0 27.0 0 51.8 103.5 155.2 207 1 94 0 1 0 0 0 0 0 0 1 1
96 25.0 24.0 10.0 20.0 0 51.2 102.5 153.8 205 1 83 0 0 0 0 0 1 0 1 0 0
97 22.0 27.0 10.0 11.0 0 51 102 153 204 1 30 0 0 0 0 0 1 0 1 0 0
98 25.0 21.0 10.0 12.0 0 50.5 101 151.5 202 0 60 1 0 0 0 0 0 0 0 1 0
99 19.0 21.0 10.0 10.0 0 49.5 99 148.5 198 1 78 0 0 0 0 0 0 1 0 0 0
100 20.0 26.0 10.0 9.0 83 85.5 88 90.5 93 1 11 0 0 0 0 0 0 0 1 0 0
101 18.0 18.0 10.0 17.0 185 187.5 190 192.5 195 1 21 0 0 0 0 0 0 1 0 0 0
