# Supplementary material for: KomoTrip: a multi-day travel itinerary recommendation method based on the discrete komodo mlipir algorithm
Source: PeerJ Comput Sci. 2025 Nov 12;11:e3350. doi: 10.7717/peerj-cs.3350 (PMC12704617; doi:10.7717/peerj-cs.3350)
Supplement: Supplemental Information 4 [file peerj-cs-11-3350-s004.zip › travel-itinerary-recommendation-main/raw_data/MCTOPMTW-Solomon/MCTOPMTW-3-r106.txt]

3 100 1538 5 7 6 9 5 6 7 9 6 3
0 35.0 35.0 0.0 0.0 0 230
2 41.0 49.0 10.0 10.0 0 51 102 153 204 1 1 0 0 0 0 0 0 0 0 1 0
3 35.0 17.0 10.0 7.0 0 50.5 101 151.5 202 1 14 0 0 0 0 1 0 0 0 0 1
4 55.0 45.0 10.0 13.0 0 49.2 98.5 147.8 197 1 68 1 0 1 0 0 0 0 1 1 1
5 55.0 20.0 10.0 19.0 139 146.5 154 161.5 169 1 69 1 0 0 0 0 0 0 0 1 0
6 15.0 30.0 10.0 26.0 0 49.8 99.5 149.2 199 0 93 1 0 0 0 1 1 0 0 0 1
7 25.0 30.0 10.0 3.0 89 96.5 104 111.5 119 1 67 0 0 0 0 1 0 0 0 0 0
8 20.0 50.0 10.0 5.0 0 49.5 99 148.5 198 1 99 0 0 0 0 0 0 0 0 1 0
9 10.0 43.0 10.0 9.0 85 92.5 100 107.5 115 1 77 0 1 0 0 0 0 0 0 0 1
10 55.0 60.0 10.0 16.0 87 94.5 102 109.5 117 1 86 0 0 0 0 1 0 1 1 0 1
11 30.0 60.0 10.0 16.0 114 121.5 129 136.5 144 0 96 1 0 0 0 0 1 1 0 0 0
12 20.0 65.0 10.0 12.0 57 64.5 72 79.5 87 1 26 0 0 0 0 0 0 0 0 1 0
13 50.0 35.0 10.0 19.0 0 51.2 102.5 153.8 205 1 27 0 0 0 0 0 0 0 1 1 0
14 30.0 25.0 10.0 23.0 149 156.5 164 171.5 179 0 33 0 0 1 1 0 0 0 0 0 0
15 15.0 10.0 10.0 20.0 32 39.5 47 54.5 62 1 90 1 1 0 0 0 0 0 0 0 0
16 30.0 5.0 10.0 8.0 51 58.5 66 73.5 81 1 38 1 0 0 1 0 0 0 1 0 1
17 10.0 20.0 10.0 19.0 65 72.5 80 87.5 95 0 52 0 0 0 1 0 0 1 0 0 0
18 5.0 30.0 10.0 2.0 147 154.5 162 169.5 177 1 25 0 1 1 0 0 1 0 1 0 1
19 20.0 40.0 10.0 12.0 77 84.5 92 99.5 107 1 9 1 0 0 0 0 0 0 1 0 0
20 15.0 60.0 10.0 17.0 66 73.5 81 88.5 96 1 50 0 0 0 0 0 1 0 1 0 0
21 45.0 65.0 10.0 9.0 116 123.5 131 138.5 146 1 47 0 0 0 1 0 0 0 0 1 0
22 45.0 20.0 10.0 11.0 0 50.2 100.5 150.8 201 1 92 1 0 0 1 0 0 0 0 1 1
23 45.0 10.0 10.0 18.0 87 94.5 102 109.5 117 1 14 0 1 1 1 0 1 1 1 0 0
24 55.0 5.0 10.0 29.0 58 65.5 73 80.5 88 0 56 0 0 0 1 0 0 0 0 0 0
25 65.0 35.0 10.0 3.0 143 150.5 158 165.5 173 1 67 0 0 0 0 0 0 0 0 0 1
26 65.0 20.0 10.0 6.0 156 163.5 171 178.5 186 1 84 0 0 0 0 0 0 0 0 0 0
27 45.0 30.0 10.0 17.0 0 52 104 156 208 1 14 0 1 0 0 0 0 1 1 0 0
28 35.0 40.0 10.0 16.0 27 34.5 42 49.5 57 1 7 0 0 1 1 0 1 1 0 1 0
29 41.0 37.0 10.0 16.0 29 36.5 44 51.5 59 1 14 0 0 0 0 0 1 0 0 0 0
30 64.0 42.0 10.0 9.0 53 60.5 68 75.5 83 1 55 0 0 0 0 0 0 1 0 0 1
31 40.0 60.0 10.0 21.0 61 68.5 76 83.5 91 1 84 0 0 0 0 1 0 0 0 0 1
32 31.0 52.0 10.0 27.0 0 50.5 101 151.5 202 0 13 0 0 0 0 0 0 0 0 0 0
33 35.0 69.0 10.0 23.0 131 138.5 146 153.5 161 0 43 0 0 0 0 1 0 1 0 0 1
34 53.0 52.0 10.0 11.0 27 34.5 42 49.5 57 1 47 0 0 0 0 0 0 0 1 0 0
35 65.0 55.0 10.0 14.0 0 45.8 91.5 137.2 183 1 38 0 0 0 0 0 0 0 0 0 1
36 63.0 65.0 10.0 8.0 133 140.5 148 155.5 163 1 82 0 0 0 0 1 0 0 0 0 0
37 2.0 60.0 10.0 5.0 41 48.5 56 63.5 71 1 63 0 1 0 0 0 0 0 0 1 0
38 20.0 20.0 10.0 8.0 0 49.5 99 148.5 198 1 5 0 0 0 0 0 0 0 0 1 0
39 5.0 5.0 10.0 16.0 73 80.5 88 95.5 103 1 68 1 0 0 0 0 0 0 0 0 0
40 60.0 12.0 10.0 31.0 34 41.5 49 56.5 64 1 56 0 0 0 0 0 0 1 0 0 0
41 40.0 25.0 10.0 9.0 75 82.5 90 97.5 105 1 79 0 1 0 0 0 0 0 0 1 0
42 42.0 7.0 10.0 5.0 87 94.5 102 109.5 117 1 51 0 1 0 0 0 0 1 0 0 0
43 24.0 12.0 10.0 5.0 25 32.5 40 47.5 55 1 15 0 1 0 0 0 0 0 0 0 0
44 23.0 3.0 10.0 7.0 122 129.5 137 144.5 152 1 27 0 0 0 0 0 0 0 0 1 0
45 11.0 14.0 10.0 18.0 59 66.5 74 81.5 89 1 13 0 1 0 0 1 1 1 1 0 0
46 6.0 38.0 10.0 16.0 29 36.5 44 51.5 59 1 33 0 0 1 0 0 0 0 0 1 0
47 2.0 48.0 10.0 1.0 107 114.5 122 129.5 137 1 66 0 0 0 0 0 0 1 0 0 0
48 8.0 56.0 10.0 27.0 41 48.5 56 63.5 71 0 4 0 0 0 1 0 0 0 0 0 0
49 13.0 52.0 10.0 36.0 0 48 96 144 192 0 58 0 0 1 0 0 0 0 0 0 0
50 6.0 68.0 10.0 30.0 98 105.5 113 120.5 128 0 93 0 0 0 0 0 0 0 0 1 0
51 47.0 47.0 10.0 13.0 0 50.8 101.5 152.2 203 1 32 0 1 0 0 0 0 0 0 0 1
52 49.0 58.0 10.0 10.0 78 85.5 93 100.5 108 1 98 0 0 0 0 0 0 0 1 0 0
53 27.0 43.0 10.0 9.0 0 52 104 156 208 1 55 1 0 1 0 0 0 0 0 0 0
54 37.0 31.0 10.0 14.0 85 92.5 100 107.5 115 1 54 0 0 1 0 1 0 1 0 1 0
55 57.0 29.0 10.0 18.0 130 137.5 145 152.5 160 0 13 0 0 0 0 0 0 0 0 1 0
56 63.0 23.0 10.0 2.0 126 133.5 141 148.5 156 1 5 0 0 1 0 0 0 0 0 0 0
57 53.0 12.0 10.0 6.0 120 127.5 135 142.5 150 1 33 1 0 0 0 0 0 1 0 0 0
58 32.0 12.0 10.0 7.0 91 98.5 106 113.5 121 1 83 0 0 0 0 0 0 0 0 0 0
59 36.0 26.0 10.0 18.0 180 187.5 195 202.5 210 1 18 0 0 0 1 0 0 0 1 0 1
60 21.0 24.0 10.0 28.0 0 50.5 101 151.5 202 1 26 0 1 0 0 1 0 0 1 0 0
61 17.0 34.0 10.0 3.0 152 159.5 167 174.5 182 1 60 0 1 0 1 0 1 0 0 0 0
62 12.0 24.0 10.0 13.0 66 73.5 81 88.5 96 0 50 0 0 0 0 0 1 0 0 0 0
63 24.0 58.0 10.0 19.0 48 55.5 63 70.5 78 1 28 0 1 0 0 0 0 0 1 0 0
64 27.0 69.0 10.0 10.0 34 41.5 49 56.5 64 1 88 0 0 0 0 1 0 0 0 1 1
65 15.0 77.0 10.0 9.0 63 70.5 78 85.5 93 1 50 1 0 0 1 0 0 0 0 0 0
66 62.0 77.0 10.0 20.0 49 56.5 64 71.5 79 1 63 0 1 0 0 0 0 0 0 0 0
67 49.0 73.0 10.0 25.0 117 124.5 132 139.5 147 1 93 0 0 0 0 0 1 0 0 0 1
68 67.0 5.0 10.0 25.0 73 80.5 88 95.5 103 1 33 0 1 0 0 0 0 0 0 1 0
69 56.0 39.0 10.0 36.0 132 139.5 147 154.5 162 1 62 0 0 0 1 0 1 0 1 0 0
70 37.0 47.0 10.0 6.0 40 47.5 55 62.5 70 1 36 0 0 0 1 1 1 0 0 0 1
71 37.0 56.0 10.0 5.0 168 175.5 183 190.5 198 1 59 0 1 0 0 0 0 0 0 0 0
72 57.0 68.0 10.0 15.0 67 74.5 82 89.5 97 1 70 1 1 0 0 0 1 0 1 0 0
73 47.0 16.0 10.0 25.0 0 49.2 98.5 147.8 197 0 28 1 0 1 0 1 0 0 0 0 0
74 44.0 17.0 10.0 9.0 68 75.5 83 90.5 98 1 6 0 0 0 1 0 1 0 0 0 0
75 46.0 13.0 10.0 8.0 139 146.5 154 161.5 169 1 18 0 0 0 0 0 1 0 1 0 0
76 49.0 11.0 10.0 18.0 0 48 96 144 192 0 50 0 0 0 0 0 0 0 0 0 0
77 49.0 42.0 10.0 13.0 63 70.5 78 85.5 93 1 0 0 0 0 0 0 0 0 0 0 0
78 53.0 43.0 10.0 14.0 169 176.5 184 191.5 199 1 93 0 0 0 1 1 1 0 0 0 0
79 61.0 52.0 10.0 3.0 86 93.5 101 108.5 116 1 97 1 0 0 0 1 0 0 0 0 0
80 57.0 48.0 10.0 23.0 82 89.5 97 104.5 112 1 54 0 0 1 1 1 1 0 0 0 0
81 56.0 37.0 10.0 6.0 168 175.5 183 190.5 198 1 48 0 0 0 0 0 0 1 1 0 0
82 55.0 54.0 10.0 26.0 84 91.5 99 106.5 114 1 74 0 0 0 0 0 1 0 0 0 1
83 15.0 47.0 10.0 16.0 0 49 98 147 196 1 44 0 0 0 1 0 0 0 0 0 0
84 14.0 37.0 10.0 11.0 0 49.5 99 148.5 198 1 37 0 1 0 0 0 0 1 1 1 0
85 11.0 31.0 10.0 7.0 91 98.5 106 113.5 121 1 2 1 1 1 0 0 0 0 0 0 1
86 16.0 22.0 10.0 41.0 0 49 98 147 196 1 69 0 0 0 0 0 0 0 1 0 0
87 4.0 18.0 10.0 35.0 84 91.5 99 106.5 114 1 29 1 0 0 0 0 0 0 1 0 0
88 28.0 18.0 10.0 26.0 83 90.5 98 105.5 113 1 9 0 0 0 0 0 0 0 0 1 0
89 26.0 52.0 10.0 9.0 64 71.5 79 86.5 94 1 43 1 0 0 0 0 0 0 0 0 0
90 26.0 35.0 10.0 15.0 166 173.5 181 188.5 196 1 63 0 1 1 0 0 0 0 0 1 1
91 31.0 67.0 10.0 3.0 85 92.5 100 107.5 115 1 84 0 0 1 0 0 0 0 0 0 0
92 15.0 19.0 10.0 1.0 0 48.5 97 145.5 194 1 37 0 0 0 0 0 0 1 0 0 0
93 22.0 22.0 10.0 2.0 18 25.5 33 40.5 48 1 6 0 1 0 0 0 0 0 0 0 0
94 18.0 24.0 10.0 22.0 169 176.5 184 191.5 199 0 26 0 1 0 1 0 0 0 0 1 0
95 26.0 27.0 10.0 27.0 0 51.8 103.5 155.2 207 1 46 0 1 0 0 0 0 1 0 1 0
96 25.0 24.0 10.0 20.0 0 51.2 102.5 153.8 205 0 96 0 0 0 0 1 1 1 0 0 0
97 22.0 27.0 10.0 11.0 0 51 102 153 204 1 49 0 0 1 0 0 0 0 1 0 0
98 25.0 21.0 10.0 12.0 123 130.5 138 145.5 153 0 97 0 1 1 1 0 0 0 0 0 0
99 19.0 21.0 10.0 10.0 0 49.5 99 148.5 198 1 38 0 0 0 0 0 0 0 0 0 1
100 20.0 26.0 10.0 9.0 73 80.5 88 95.5 103 1 97 0 0 0 0 0 1 0 0 0 0
101 18.0 18.0 10.0 17.0 165 172.5 180 187.5 195 1 50 0 0 0 0 0 0 0 0 0 0
