# Supplementary material for: KomoTrip: a multi-day travel itinerary recommendation method based on the discrete komodo mlipir algorithm
Source: PeerJ Comput Sci. 2025 Nov 12;11:e3350. doi: 10.7717/peerj-cs.3350 (PMC12704617; doi:10.7717/peerj-cs.3350)
Supplement: Supplemental Information 4 [file peerj-cs-11-3350-s004.zip › travel-itinerary-recommendation-main/raw_data/MCTOPMTW-Solomon/MCTOPMTW-3-r109.txt]

3 100 1593 8 8 7 4 6 2 4 11 4 12
0 35.0 35.0 0.0 0.0 0 230
2 41.0 49.0 10.0 10.0 133 149.2 165.5 181.8 198 1 19 0 0 0 0 0 0 0 0 0 0
3 35.0 17.0 10.0 7.0 22 38.2 54.5 70.8 87 1 33 0 0 1 0 0 1 0 0 0 0
4 55.0 45.0 10.0 13.0 98 109.2 120.5 131.8 143 1 30 0 0 0 1 1 0 0 1 0 0
5 55.0 20.0 10.0 19.0 123 138.2 153.5 168.8 184 1 35 0 0 1 0 1 0 0 1 0 1
6 15.0 30.0 10.0 26.0 20 38.2 56.5 74.8 93 0 74 1 0 1 0 0 0 0 1 0 0
7 25.0 30.0 10.0 3.0 76 89.8 103.5 117.2 131 1 86 1 0 1 1 0 1 1 0 0 0
8 20.0 50.0 10.0 5.0 61 73.2 85.5 97.8 110 1 89 0 0 0 1 1 1 0 0 0 0
9 10.0 43.0 10.0 9.0 75 87.2 99.5 111.8 124 1 68 0 0 0 0 0 0 0 0 0 0
10 55.0 60.0 10.0 16.0 74 87.8 101.5 115.2 129 1 88 0 0 0 0 1 0 1 0 0 0
11 30.0 60.0 10.0 16.0 107 117.8 128.5 139.2 150 1 91 1 0 0 0 0 0 0 1 0 0
12 20.0 65.0 10.0 12.0 42 56.8 71.5 86.2 101 1 72 0 0 0 0 0 1 0 0 0 1
13 50.0 35.0 10.0 19.0 38 52.8 67.5 82.2 97 1 49 0 1 0 0 1 0 0 0 0 0
14 30.0 25.0 10.0 23.0 131 147.2 163.5 179.8 196 0 85 1 1 0 0 0 0 0 1 0 0
15 15.0 10.0 10.0 20.0 32 52.5 73 93.5 114 1 1 0 0 1 1 0 0 1 0 0 1
16 30.0 5.0 10.0 8.0 35 50.2 65.5 80.8 96 1 76 0 0 0 0 0 0 0 0 0 0
17 10.0 20.0 10.0 19.0 52 65.8 79.5 93.2 107 1 31 1 1 1 0 1 0 0 0 0 1
18 5.0 30.0 10.0 2.0 124 140.2 156.5 172.8 189 1 13 1 0 0 1 0 0 0 0 0 0
19 20.0 40.0 10.0 12.0 69 80.2 91.5 102.8 114 1 26 1 1 0 0 0 0 0 1 0 0
20 15.0 60.0 10.0 17.0 52 66.2 80.5 94.8 109 0 2 0 0 0 0 0 0 0 1 0 1
21 45.0 65.0 10.0 9.0 105 117.8 130.5 143.2 156 1 62 0 0 1 0 0 0 1 1 0 0
22 45.0 20.0 10.0 11.0 37 51.8 66.5 81.2 96 1 90 0 0 0 1 0 1 0 0 0 1
23 45.0 10.0 10.0 18.0 76 88.8 101.5 114.2 127 1 6 0 0 1 1 0 1 1 0 1 1
24 55.0 5.0 10.0 29.0 43 57.8 72.5 87.2 102 0 34 0 1 0 0 1 0 0 1 0 1
25 65.0 35.0 10.0 3.0 124 140.5 157 173.5 190 1 95 0 0 1 0 0 0 0 0 0 0
26 65.0 20.0 10.0 6.0 121 137.2 153.5 169.8 186 1 30 1 1 1 0 0 0 0 0 1 0
27 45.0 30.0 10.0 17.0 112 124.2 136.5 148.8 161 1 28 1 0 0 1 0 0 0 0 0 0
28 35.0 40.0 10.0 16.0 8 24.8 41.5 58.2 75 0 13 0 0 0 1 0 0 1 0 0 0
29 41.0 37.0 10.0 16.0 11 27.2 43.5 59.8 76 1 96 1 0 0 1 0 0 0 1 1 1
30 64.0 42.0 10.0 9.0 37 52.2 67.5 82.8 98 1 29 0 0 0 0 0 0 0 1 0 0
31 40.0 60.0 10.0 21.0 49 62.2 75.5 88.8 102 1 10 0 0 0 1 0 0 0 0 0 0
32 31.0 52.0 10.0 27.0 24 39.2 54.5 69.8 85 0 42 1 0 0 0 0 0 0 0 0 1
33 35.0 69.0 10.0 23.0 116 130.8 145.5 160.2 175 1 55 0 0 0 0 0 0 1 1 0 1
34 53.0 52.0 10.0 11.0 24 41 58 75 92 1 79 0 0 0 0 0 0 1 0 0 0
35 65.0 55.0 10.0 14.0 96 108.8 121.5 134.2 147 1 54 1 0 0 1 0 0 0 0 0 0
36 63.0 65.0 10.0 8.0 116 131.5 147 162.5 178 1 43 0 0 0 0 0 0 0 0 0 0
37 2.0 60.0 10.0 5.0 41 58.8 76.5 94.2 112 1 38 0 1 0 0 0 0 0 0 0 0
38 20.0 20.0 10.0 8.0 113 125.8 138.5 151.2 164 1 10 0 0 0 1 1 0 0 0 0 0
39 5.0 5.0 10.0 16.0 60 73.8 87.5 101.2 115 1 6 0 0 0 0 1 0 0 0 1 0
40 60.0 12.0 10.0 31.0 33 52.2 71.5 90.8 110 0 55 0 0 0 0 0 0 0 0 1 0
41 40.0 25.0 10.0 9.0 65 77.2 89.5 101.8 114 1 52 0 0 0 0 1 0 0 0 0 0
42 42.0 7.0 10.0 5.0 72 86.8 101.5 116.2 131 1 86 0 0 1 1 0 0 1 0 0 0
43 24.0 12.0 10.0 5.0 25 41.5 58 74.5 91 1 40 0 0 1 0 0 0 0 0 0 0
44 23.0 3.0 10.0 7.0 111 123.8 136.5 149.2 162 1 6 0 0 0 0 1 0 0 0 0 0
45 11.0 14.0 10.0 18.0 45 59.2 73.5 87.8 102 1 11 0 0 0 0 0 0 0 0 1 0
46 6.0 38.0 10.0 16.0 29 46.5 64 81.5 99 1 98 1 0 1 0 0 1 0 0 0 1
47 2.0 48.0 10.0 1.0 92 106.8 121.5 136.2 151 1 13 1 0 0 0 1 0 0 0 0 0
48 8.0 56.0 10.0 27.0 34 51.8 69.5 87.2 105 1 53 0 0 0 1 1 0 0 0 0 0
49 13.0 52.0 10.0 36.0 128 144 160 176 192 1 94 0 0 0 0 0 0 0 0 0 0
50 6.0 68.0 10.0 30.0 93 102.8 112.5 122.2 132 1 7 0 0 0 0 0 0 0 1 0 0
51 47.0 47.0 10.0 13.0 102 115.2 128.5 141.8 155 1 72 0 0 0 0 0 1 0 0 0 0
52 49.0 58.0 10.0 10.0 64 78.2 92.5 106.8 121 1 89 0 0 0 1 0 1 0 0 0 1
53 27.0 43.0 10.0 9.0 26 41.2 56.5 71.8 87 1 41 0 0 1 0 0 0 1 0 0 0
54 37.0 31.0 10.0 14.0 75 87.2 99.5 111.8 124 1 85 0 0 0 0 1 1 0 0 0 0
55 57.0 29.0 10.0 18.0 118 131.2 144.5 157.8 171 0 38 0 0 0 0 0 0 0 0 1 1
56 63.0 23.0 10.0 2.0 111 125.8 140.5 155.2 170 1 87 0 0 0 0 0 0 0 0 0 0
57 53.0 12.0 10.0 6.0 106 120.2 134.5 148.8 163 1 95 0 0 0 0 0 0 0 0 0 1
58 32.0 12.0 10.0 7.0 77 91.2 105.5 119.8 134 1 74 0 0 0 1 1 1 1 0 0 0
59 36.0 26.0 10.0 18.0 147 162.8 178.5 194.2 210 0 75 0 0 0 0 0 0 0 0 0 0
60 21.0 24.0 10.0 28.0 17 37.8 58.5 79.2 100 1 76 0 0 0 0 0 0 0 0 0 0
61 17.0 34.0 10.0 3.0 134 150.2 166.5 182.8 199 0 68 0 1 0 0 0 1 0 0 0 1
62 12.0 24.0 10.0 13.0 55 67.8 80.5 93.2 106 1 36 0 0 0 0 0 1 0 0 0 0
63 24.0 58.0 10.0 19.0 30 46.2 62.5 78.8 95 1 56 0 0 0 0 0 0 0 0 1 0
64 27.0 69.0 10.0 10.0 34 51.2 68.5 85.8 103 1 27 1 0 1 0 1 0 0 0 0 0
65 15.0 77.0 10.0 9.0 48 62.8 77.5 92.2 107 1 21 0 0 0 0 0 0 0 0 1 1
66 62.0 77.0 10.0 20.0 49 65 81 97 113 1 75 0 0 0 0 1 0 1 0 0 0
67 49.0 73.0 10.0 25.0 104 117.8 131.5 145.2 159 1 21 0 0 0 0 0 0 0 0 1 0
68 67.0 5.0 10.0 25.0 59 73.2 87.5 101.8 116 0 24 0 0 0 0 0 0 0 1 1 0
69 56.0 39.0 10.0 36.0 117 131.8 146.5 161.2 176 0 62 0 0 0 0 0 0 1 1 0 0
70 37.0 47.0 10.0 6.0 23 38.8 54.5 70.2 86 1 68 0 1 0 0 0 0 0 0 1 0
71 37.0 56.0 10.0 5.0 123 141.8 160.5 179.2 198 1 15 1 1 1 1 1 0 1 0 0 0
72 57.0 68.0 10.0 15.0 54 67.8 81.5 95.2 109 1 66 0 0 1 0 0 0 0 0 0 0
73 47.0 16.0 10.0 25.0 22 40.5 59 77.5 96 1 42 0 0 1 0 0 0 0 0 0 1
74 44.0 17.0 10.0 9.0 56 69.2 82.5 95.8 109 1 69 0 0 0 0 1 0 1 0 0 0
75 46.0 13.0 10.0 8.0 123 138.2 153.5 168.8 184 1 92 0 0 0 1 0 0 0 0 0 1
76 49.0 11.0 10.0 18.0 45 59.2 73.5 87.8 102 1 81 0 0 1 0 0 0 0 0 0 0
77 49.0 42.0 10.0 13.0 52 64.8 77.5 90.2 103 1 94 0 1 0 0 0 1 0 0 0 0
78 53.0 43.0 10.0 14.0 136 152 168 184 200 0 80 0 0 0 0 0 0 0 0 0 0
79 61.0 52.0 10.0 3.0 71 85.8 100.5 115.2 130 1 18 1 0 0 1 0 1 0 1 0 1
80 57.0 48.0 10.0 23.0 72 84.2 96.5 108.8 121 1 88 0 0 1 1 1 0 0 1 0 0
81 56.0 37.0 10.0 6.0 135 150.8 166.5 182.2 198 0 64 0 1 0 1 0 0 0 0 0 0
82 55.0 54.0 10.0 26.0 78 88.2 98.5 108.8 119 1 8 1 0 0 0 0 0 0 0 0 0
83 15.0 47.0 10.0 16.0 29 44.2 59.5 74.8 90 1 65 0 0 0 0 0 0 1 0 1 0
84 14.0 37.0 10.0 11.0 21 38 55 72 89 1 81 0 0 1 0 0 1 0 0 1 0
85 11.0 31.0 10.0 7.0 81 93.2 105.5 117.8 130 1 34 0 1 0 0 0 1 0 0 0 0
86 16.0 22.0 10.0 41.0 70 82.8 95.5 108.2 121 1 99 1 0 0 0 0 0 1 0 0 1
87 4.0 18.0 10.0 35.0 74 86.2 98.5 110.8 123 1 4 0 1 0 0 0 0 0 0 0 1
88 28.0 18.0 10.0 26.0 79 88.2 97.5 106.8 116 1 67 1 0 0 0 0 1 0 0 0 0
89 26.0 52.0 10.0 9.0 50 64.2 78.5 92.8 107 1 60 0 0 0 1 1 0 0 0 0 0
90 26.0 35.0 10.0 15.0 139 157 175 193 211 1 94 1 0 0 0 0 0 0 1 0 1
91 31.0 67.0 10.0 3.0 73 86.2 99.5 112.8 126 1 80 0 1 1 0 0 0 0 0 0 0
92 15.0 19.0 10.0 1.0 132 147.5 163 178.5 194 1 23 0 1 0 0 1 1 0 0 0 0
93 22.0 22.0 10.0 2.0 18 35.5 53 70.5 88 1 3 0 0 0 0 0 0 1 0 0 0
94 18.0 24.0 10.0 22.0 129 146.5 164 181.5 199 1 87 1 0 1 1 0 0 0 0 0 0
95 26.0 27.0 10.0 27.0 81 92.8 104.5 116.2 128 0 29 1 0 0 0 1 0 1 1 0 0
96 25.0 24.0 10.0 20.0 14 30 46 62 78 1 0 0 1 0 0 1 0 0 0 0 0
97 22.0 27.0 10.0 11.0 114 126.8 139.5 152.2 165 1 76 0 0 0 0 0 0 0 0 0 0
98 25.0 21.0 10.0 12.0 115 126.2 137.5 148.8 160 1 69 0 0 0 0 0 0 0 0 0 0
99 19.0 21.0 10.0 10.0 32 47.2 62.5 77.8 93 1 58 0 0 1 0 0 0 0 0 0 0
100 20.0 26.0 10.0 9.0 60 73.8 87.5 101.2 115 1 49 0 0 0 0 1 0 0 0 0 0
101 18.0 18.0 10.0 17.0 123 141 159 177 195 0 17 0 1 1 0 0 0 0 1 0 0
