# Supplementary material for: KomoTrip: a multi-day travel itinerary recommendation method based on the discrete komodo mlipir algorithm
Source: PeerJ Comput Sci. 2025 Nov 12;11:e3350. doi: 10.7717/peerj-cs.3350 (PMC12704617; doi:10.7717/peerj-cs.3350)
Supplement: Supplemental Information 4 [file peerj-cs-11-3350-s004.zip › travel-itinerary-recommendation-main/raw_data/MCTOPMTW-Solomon/MCTOPMTW-3-r112.txt]

3 100 1691 7 3 3 7 6 13 5 10 9 7
0 35.0 35.0 0.0 0.0 0 230
2 41.0 49.0 10.0 10.0 73 105.8 138.5 171.2 204 1 97 0 1 0 0 0 0 0 0 0 0
3 35.0 17.0 10.0 7.0 18 50.2 82.5 114.8 147 1 33 1 0 0 0 0 0 0 0 0 0
4 55.0 45.0 10.0 13.0 76 98.2 120.5 142.8 165 1 49 0 0 0 0 0 1 1 0 0 0
5 55.0 20.0 10.0 19.0 73 103.5 134 164.5 195 1 49 0 0 0 0 1 0 0 0 0 0
6 15.0 30.0 10.0 26.0 20 56.8 93.5 130.2 167 1 90 0 0 0 1 0 1 0 0 0 0
7 25.0 30.0 10.0 3.0 49 76.2 103.5 130.8 158 1 39 0 0 0 0 0 1 1 0 0 0
8 20.0 50.0 10.0 5.0 36 60.8 85.5 110.2 135 1 64 1 0 0 0 0 0 0 0 0 0
9 10.0 43.0 10.0 9.0 50 74.8 99.5 124.2 149 1 48 0 0 0 0 0 1 0 0 0 0
10 55.0 60.0 10.0 16.0 47 74.2 101.5 128.8 156 1 5 0 0 0 0 0 0 1 0 0 0
11 30.0 60.0 10.0 16.0 85 106.8 128.5 150.2 172 1 24 0 1 0 0 1 0 0 0 0 0
12 20.0 65.0 10.0 12.0 33 62.8 92.5 122.2 152 1 58 1 1 0 0 0 0 1 0 0 1
13 50.0 35.0 10.0 19.0 15 44.5 74 103.5 133 1 81 0 0 0 0 1 0 1 0 1 0
14 30.0 25.0 10.0 23.0 79 111.2 143.5 175.8 208 1 10 0 0 0 0 0 1 0 0 0 0
15 15.0 10.0 10.0 20.0 32 70.8 109.5 148.2 187 1 81 0 0 0 0 0 0 0 0 1 0
16 30.0 5.0 10.0 8.0 30 60.5 91 121.5 152 1 65 0 0 0 1 0 0 0 0 0 1
17 10.0 20.0 10.0 19.0 29 56.5 84 111.5 139 0 89 0 1 0 0 0 0 0 0 0 1
18 5.0 30.0 10.0 2.0 60 92.2 124.5 156.8 189 1 68 0 0 1 1 0 0 0 0 0 0
19 20.0 40.0 10.0 12.0 47 69.2 91.5 113.8 136 1 7 1 1 0 0 1 1 1 0 0 0
20 15.0 60.0 10.0 17.0 32 60.5 89 117.5 146 1 82 1 0 0 1 0 1 0 0 0 0
21 45.0 65.0 10.0 9.0 79 104.8 130.5 156.2 182 1 18 0 0 0 0 0 0 0 0 0 0
22 45.0 20.0 10.0 11.0 18 47.5 77 106.5 136 1 20 0 0 0 0 0 1 0 0 1 0
23 45.0 10.0 10.0 18.0 50 75.8 101.5 127.2 153 1 85 0 0 0 1 0 0 0 0 0 0
24 55.0 5.0 10.0 29.0 36 65.8 95.5 125.2 155 1 40 0 0 0 0 0 1 0 1 1 0
25 65.0 35.0 10.0 3.0 58 91 124 157 190 1 15 0 0 0 0 0 1 0 0 0 0
26 65.0 20.0 10.0 6.0 56 88.5 121 153.5 186 1 98 0 0 0 0 0 1 0 0 0 0
27 45.0 30.0 10.0 17.0 87 111.8 136.5 161.2 186 1 78 0 0 0 0 1 1 0 0 1 0
28 35.0 40.0 10.0 16.0 5 38.8 72.5 106.2 140 0 8 0 0 0 0 0 0 1 1 0 0
29 41.0 37.0 10.0 16.0 6 38.5 71 103.5 136 1 44 0 0 0 1 0 0 0 0 0 0
30 64.0 42.0 10.0 9.0 29 59.2 89.5 119.8 150 1 79 0 0 0 0 0 0 0 0 1 0
31 40.0 60.0 10.0 21.0 25 51.8 78.5 105.2 132 1 30 1 1 0 1 0 0 1 0 0 0
32 31.0 52.0 10.0 27.0 17 47.2 77.5 107.8 138 0 22 0 0 0 0 0 0 0 0 0 0
33 35.0 69.0 10.0 23.0 67 96.8 126.5 156.2 186 1 83 1 1 0 0 0 0 0 0 0 0
34 53.0 52.0 10.0 11.0 24 58.2 92.5 126.8 161 1 89 0 1 0 1 0 1 0 1 0 1
35 65.0 55.0 10.0 14.0 70 95.8 121.5 147.2 173 1 61 0 0 0 0 0 0 0 0 1 0
36 63.0 65.0 10.0 8.0 54 85 116 147 178 1 85 1 0 0 0 0 0 0 0 0 0
37 2.0 60.0 10.0 5.0 41 75.2 109.5 143.8 178 1 49 0 0 1 0 0 0 0 1 0 0
38 20.0 20.0 10.0 8.0 87 112.8 138.5 164.2 190 0 85 0 0 0 0 1 1 0 0 0 0
39 5.0 5.0 10.0 16.0 42 69.8 97.5 125.2 153 1 68 1 1 1 0 0 0 0 0 0 0
40 60.0 12.0 10.0 31.0 33 71.2 109.5 147.8 186 1 40 0 0 0 0 0 1 0 1 1 0
41 40.0 25.0 10.0 9.0 40 64.8 89.5 114.2 139 1 93 0 1 1 1 1 0 0 0 0 1
42 42.0 7.0 10.0 5.0 43 72.2 101.5 130.8 160 1 39 1 0 0 0 0 1 0 1 0 1
43 24.0 12.0 10.0 5.0 25 58.2 91.5 124.8 158 1 29 0 0 0 1 0 1 0 0 0 1
44 23.0 3.0 10.0 7.0 82 107.8 133.5 159.2 185 1 61 0 0 0 0 0 0 0 0 0 0
45 11.0 14.0 10.0 18.0 31 59.2 87.5 115.8 144 1 30 0 0 0 0 0 0 0 0 0 0
46 6.0 38.0 10.0 16.0 29 64 99 134 169 1 5 0 0 0 1 0 0 0 0 0 1
47 2.0 48.0 10.0 1.0 63 92.2 121.5 150.8 180 1 21 0 0 0 0 0 0 0 0 0 0
48 8.0 56.0 10.0 27.0 34 69.5 105 140.5 176 0 38 1 0 0 0 0 0 0 0 0 1
49 13.0 52.0 10.0 36.0 65 96.8 128.5 160.2 192 1 91 0 0 0 0 0 0 1 0 0 0
50 6.0 68.0 10.0 30.0 73 92.8 112.5 132.2 152 0 21 0 0 1 0 0 1 1 0 0 1
51 47.0 47.0 10.0 13.0 75 101.8 128.5 155.2 182 1 81 0 0 0 0 0 0 0 1 0 0
52 49.0 58.0 10.0 10.0 36 64.2 92.5 120.8 149 1 88 0 1 0 0 1 1 0 0 0 0
53 27.0 43.0 10.0 9.0 11 41.5 72 102.5 133 1 83 0 0 0 0 0 0 0 0 0 1
54 37.0 31.0 10.0 14.0 51 75.2 99.5 123.8 148 1 49 0 0 0 0 0 0 0 0 0 0
55 57.0 29.0 10.0 18.0 90 116.8 143.5 170.2 197 0 30 1 0 0 0 0 0 0 1 1 0
56 63.0 23.0 10.0 2.0 69 99 129 159 189 1 15 0 0 0 0 0 1 0 0 0 1
57 53.0 12.0 10.0 6.0 76 104.5 133 161.5 190 1 78 0 1 1 0 1 0 0 0 1 1
58 32.0 12.0 10.0 7.0 48 76.8 105.5 134.2 163 1 77 1 0 0 0 0 0 0 0 0 1
59 36.0 26.0 10.0 18.0 84 115.5 147 178.5 210 1 71 0 0 0 1 0 1 0 1 0 0
60 21.0 24.0 10.0 28.0 17 58.5 100 141.5 183 1 29 0 0 0 0 0 0 0 1 0 1
61 17.0 34.0 10.0 3.0 70 102.8 135.5 168.2 201 1 53 0 0 0 0 0 0 0 0 0 0
62 12.0 24.0 10.0 13.0 29 54.8 80.5 106.2 132 1 20 0 0 0 1 0 0 0 0 0 0
63 24.0 58.0 10.0 19.0 25 57.2 89.5 121.8 154 0 74 1 1 0 0 0 0 0 0 0 0
64 27.0 69.0 10.0 10.0 34 68.5 103 137.5 172 1 14 1 0 0 0 0 0 0 0 0 0
65 15.0 77.0 10.0 9.0 46 75.8 105.5 135.2 165 1 66 0 0 0 0 1 0 0 0 0 0
66 62.0 77.0 10.0 20.0 49 79.2 109.5 139.8 170 1 36 0 0 0 0 1 0 0 0 0 0
67 49.0 73.0 10.0 25.0 68 95.8 123.5 151.2 179 1 2 0 0 0 1 0 0 0 0 0 1
68 67.0 5.0 10.0 25.0 43 71.2 99.5 127.8 156 1 61 0 0 1 0 1 1 0 1 0 0
69 56.0 39.0 10.0 36.0 80 109.5 139 168.5 198 0 20 0 0 0 0 0 1 0 0 1 1
70 37.0 47.0 10.0 6.0 12 43.2 74.5 105.8 137 1 33 0 0 0 1 1 0 0 0 0 0
71 37.0 56.0 10.0 5.0 48 85.5 123 160.5 198 1 52 0 1 0 0 0 1 0 0 0 1
72 57.0 68.0 10.0 15.0 39 66.2 93.5 120.8 148 1 82 0 0 0 0 1 0 1 0 0 1
73 47.0 16.0 10.0 25.0 22 59 96 133 170 1 91 1 0 0 0 0 0 0 1 0 0
74 44.0 17.0 10.0 9.0 30 56.2 82.5 108.8 135 1 65 1 0 0 0 0 0 0 1 0 1
75 46.0 13.0 10.0 8.0 74 104.2 134.5 164.8 195 1 55 0 0 0 0 0 1 0 0 0 0
76 49.0 11.0 10.0 18.0 27 55.5 84 112.5 141 0 88 0 0 0 0 0 0 0 0 0 0
77 49.0 42.0 10.0 13.0 27 52.2 77.5 102.8 128 1 95 0 0 0 0 1 1 0 0 0 0
78 53.0 43.0 10.0 14.0 72 104 136 168 200 1 73 0 0 0 0 0 1 0 0 0 0
79 61.0 52.0 10.0 3.0 42 71.2 100.5 129.8 159 1 54 0 0 0 0 0 0 0 1 0 0
80 57.0 48.0 10.0 23.0 47 71.8 96.5 121.2 146 1 39 0 0 0 0 0 1 0 0 0 0
81 56.0 37.0 10.0 6.0 73 104.2 135.5 166.8 198 1 84 0 1 0 0 0 1 0 0 0 0
82 55.0 54.0 10.0 26.0 57 77.8 98.5 119.2 140 1 48 0 0 0 0 0 0 1 0 1 0
83 15.0 47.0 10.0 16.0 23 53.8 84.5 115.2 146 1 86 0 0 0 0 1 0 0 0 0 1
84 14.0 37.0 10.0 11.0 21 55 89 123 157 1 42 0 0 0 0 0 0 0 0 0 1
85 11.0 31.0 10.0 7.0 57 81.2 105.5 129.8 154 1 1 0 0 0 0 1 0 0 1 1 0
86 16.0 22.0 10.0 41.0 44 69.8 95.5 121.2 147 1 28 0 1 0 0 0 0 0 1 1 0
87 4.0 18.0 10.0 35.0 49 73.8 98.5 123.2 148 1 14 0 0 0 0 0 0 0 1 0 0
88 28.0 18.0 10.0 26.0 61 79.2 97.5 115.8 134 1 94 0 0 0 0 0 0 0 0 0 0
89 26.0 52.0 10.0 9.0 21 49.8 78.5 107.2 136 1 5 0 0 0 0 0 0 0 0 1 0
90 26.0 35.0 10.0 15.0 68 103.8 139.5 175.2 211 0 50 0 0 0 0 1 0 1 0 1 1
91 31.0 67.0 10.0 3.0 46 72.8 99.5 126.2 153 1 47 0 0 0 0 0 0 0 0 0 0
92 15.0 19.0 10.0 1.0 70 101 132 163 194 1 35 0 0 0 0 0 0 0 0 1 0
93 22.0 22.0 10.0 2.0 18 53.2 88.5 123.8 159 1 36 0 0 0 0 0 0 0 0 1 0
94 18.0 24.0 10.0 22.0 60 94.8 129.5 164.2 199 1 52 1 0 0 0 1 1 0 0 1 0
95 26.0 27.0 10.0 27.0 58 81.2 104.5 127.8 151 0 40 0 0 0 0 0 0 1 0 1 0
96 25.0 24.0 10.0 20.0 14 46.2 78.5 110.8 143 1 89 1 0 0 0 0 0 0 0 0 0
97 22.0 27.0 10.0 11.0 89 114.2 139.5 164.8 190 1 26 0 0 0 0 0 1 0 0 0 1
98 25.0 21.0 10.0 12.0 92 114.8 137.5 160.2 183 0 11 0 0 0 0 0 0 0 0 0 0
99 19.0 21.0 10.0 10.0 21 51.2 81.5 111.8 142 1 79 0 0 1 0 0 1 0 0 0 1
100 20.0 26.0 10.0 9.0 33 60.2 87.5 114.8 142 1 15 0 0 0 0 0 1 0 0 0 0
101 18.0 18.0 10.0 17.0 51 87 123 159 195 0 23 0 0 1 1 0 1 0 0 0 0
