# Supplementary material for: KomoTrip: a multi-day travel itinerary recommendation method based on the discrete komodo mlipir algorithm
Source: PeerJ Comput Sci. 2025 Nov 12;11:e3350. doi: 10.7717/peerj-cs.3350 (PMC12704617; doi:10.7717/peerj-cs.3350)
Supplement: Supplemental Information 4 [file peerj-cs-11-3350-s004.zip › travel-itinerary-recommendation-main/raw_data/MCTOPMTW-Solomon/MCTOPMTW-3-rc101.txt]

3 100 1625 9 8 5 6 7 9 2 7 3 8
0 40.0 50.0 0.0 0.0 0 240
2 25.0 85.0 10.0 20.0 145 152.5 160 167.5 175 1 50 0 0 0 1 0 1 0 0 0 0
3 22.0 75.0 10.0 30.0 50 57.5 65 72.5 80 1 97 0 0 0 1 0 0 0 0 0 1
4 22.0 85.0 10.0 10.0 109 116.5 124 131.5 139 0 87 1 1 0 0 0 1 0 0 0 0
5 20.0 80.0 10.0 40.0 141 148.5 156 163.5 171 1 22 0 1 0 0 0 0 0 0 0 1
6 20.0 85.0 10.0 20.0 41 48.5 56 63.5 71 1 42 0 0 0 0 1 1 0 0 0 0
7 18.0 75.0 10.0 20.0 95 102.5 110 117.5 125 1 43 0 0 0 0 0 0 0 0 0 0
8 15.0 75.0 10.0 20.0 79 86.5 94 101.5 109 0 53 1 1 0 0 0 1 0 0 1 0
9 15.0 80.0 10.0 10.0 91 98.5 106 113.5 121 1 3 1 0 0 1 0 0 0 0 0 0
10 10.0 35.0 10.0 20.0 91 98.5 106 113.5 121 1 96 1 0 0 0 1 0 1 0 0 1
11 10.0 40.0 10.0 30.0 119 126.5 134 141.5 149 1 36 0 0 0 0 0 0 0 0 0 1
12 8.0 40.0 10.0 40.0 59 66.5 74 81.5 89 1 15 0 0 0 0 0 0 0 0 0 0
13 8.0 45.0 10.0 20.0 64 71.5 79 86.5 94 0 99 1 1 0 0 1 0 0 1 0 1
14 5.0 35.0 10.0 10.0 142 149.5 157 164.5 172 0 98 1 0 0 0 0 0 0 0 0 0
15 5.0 45.0 10.0 10.0 35 42.5 50 57.5 65 1 91 0 0 0 0 0 0 0 0 0 0
16 2.0 40.0 10.0 20.0 58 65.5 73 80.5 88 1 78 1 0 0 0 0 0 0 0 0 0
17 0.0 40.0 10.0 20.0 72 79.5 87 94.5 102 1 72 1 1 0 0 0 0 0 0 0 0
18 0.0 45.0 10.0 20.0 149 156.5 164 171.5 179 0 8 0 0 0 0 0 1 0 0 0 0
19 44.0 5.0 10.0 20.0 87 94.5 102 109.5 117 1 60 0 0 0 0 0 0 1 0 0 0
20 42.0 10.0 10.0 40.0 72 79.5 87 94.5 102 1 21 0 0 0 0 1 1 0 0 0 0
21 42.0 15.0 10.0 10.0 122 129.5 137 144.5 152 1 20 0 0 0 0 0 0 0 0 0 0
22 40.0 5.0 10.0 10.0 67 74.5 82 89.5 97 1 45 1 1 0 0 0 1 1 0 0 0
23 40.0 15.0 10.0 40.0 92 99.5 107 114.5 122 1 88 1 0 0 0 0 0 0 0 0 0
24 38.0 5.0 10.0 30.0 65 72.5 80 87.5 95 1 81 1 0 0 0 0 0 0 0 0 0
25 38.0 15.0 10.0 10.0 148 155.5 163 170.5 178 1 16 0 0 0 0 0 0 0 0 0 0
26 35.0 5.0 10.0 20.0 154 161.5 169 176.5 184 1 28 0 0 1 0 0 0 1 0 0 0
27 95.0 30.0 10.0 30.0 115 122.5 130 137.5 145 1 75 1 0 0 0 0 0 0 0 0 0
28 95.0 35.0 10.0 20.0 62 69.5 77 84.5 92 1 64 0 1 1 0 0 1 0 0 0 0
29 92.0 30.0 10.0 10.0 62 69.5 77 84.5 92 1 45 0 0 1 1 0 0 0 0 0 1
30 90.0 35.0 10.0 10.0 67 74.5 82 89.5 97 1 62 0 0 0 0 0 0 1 0 0 0
31 88.0 30.0 10.0 10.0 74 81.5 89 96.5 104 1 25 1 0 0 0 0 0 1 0 0 0
32 88.0 35.0 10.0 20.0 61 68.5 76 83.5 91 1 45 0 1 0 1 0 0 0 0 0 0
33 87.0 30.0 10.0 10.0 131 138.5 146 153.5 161 1 60 0 0 0 0 0 1 0 0 0 0
34 85.0 25.0 10.0 10.0 51 58.5 66 73.5 81 1 21 0 0 0 0 0 1 1 0 0 0
35 85.0 35.0 10.0 30.0 111 118.5 126 133.5 141 1 11 0 1 0 1 1 0 0 0 0 1
36 67.0 85.0 10.0 20.0 139 146.5 154 161.5 169 1 21 0 0 0 0 0 0 1 0 1 1
37 65.0 85.0 10.0 40.0 43 50.5 58 65.5 73 1 76 0 1 0 0 0 0 0 0 0 1
38 65.0 82.0 10.0 10.0 124 131.5 139 146.5 154 1 88 1 0 0 0 0 0 0 1 0 1
39 62.0 80.0 10.0 30.0 75 82.5 90 97.5 105 1 77 0 0 0 0 1 0 0 1 0 0
40 60.0 80.0 10.0 10.0 37 44.5 52 59.5 67 1 71 0 1 0 0 0 0 1 1 0 0
41 60.0 85.0 10.0 30.0 85 92.5 100 107.5 115 0 29 0 0 0 0 0 0 0 0 0 0
42 58.0 75.0 10.0 20.0 92 99.5 107 114.5 122 1 10 1 0 1 0 0 0 0 1 0 0
43 55.0 80.0 10.0 10.0 33 40.5 48 55.5 63 0 63 0 0 0 0 0 1 0 0 0 0
44 55.0 85.0 10.0 20.0 128 135.5 143 150.5 158 1 55 1 0 0 0 0 0 0 0 0 1
45 55.0 82.0 10.0 10.0 64 71.5 79 86.5 94 1 32 0 0 0 0 0 0 0 0 0 0
46 20.0 82.0 10.0 10.0 37 44.5 52 59.5 67 1 69 0 0 1 0 1 1 0 0 0 0
47 18.0 80.0 10.0 10.0 113 120.5 128 135.5 143 1 61 1 0 1 1 1 0 0 1 0 0
48 2.0 45.0 10.0 10.0 45 52.5 60 67.5 75 1 68 0 0 0 1 0 1 1 0 0 1
49 42.0 5.0 10.0 10.0 151 158.5 166 173.5 181 1 62 0 0 0 0 1 0 0 1 0 1
50 42.0 12.0 10.0 10.0 104 111.5 119 126.5 134 1 87 0 0 0 0 0 0 0 0 0 0
51 72.0 35.0 10.0 30.0 116 123.5 131 138.5 146 1 20 0 0 0 1 0 1 0 0 0 0
52 55.0 20.0 10.0 19.0 83 90.5 98 105.5 113 1 59 0 0 0 0 0 1 0 0 1 0
53 25.0 30.0 10.0 3.0 52 59.5 67 74.5 82 1 27 0 1 0 0 0 0 0 0 0 0
54 20.0 50.0 10.0 5.0 91 98.5 106 113.5 121 1 3 0 0 0 0 0 0 0 0 0 1
55 55.0 60.0 10.0 16.0 139 146.5 154 161.5 169 0 35 0 1 0 1 0 0 0 0 1 1
56 30.0 60.0 10.0 16.0 140 147.5 155 162.5 170 1 60 0 0 1 0 0 0 0 0 0 0
57 50.0 35.0 10.0 19.0 130 137.5 145 152.5 160 1 37 0 0 0 0 0 0 0 0 0 0
58 30.0 25.0 10.0 23.0 96 103.5 111 118.5 126 1 70 1 0 0 0 0 0 0 1 1 0
59 15.0 10.0 10.0 20.0 152 159.5 167 174.5 182 1 62 0 0 0 0 0 0 0 0 1 0
60 10.0 20.0 10.0 19.0 42 49.5 57 64.5 72 1 8 0 0 0 0 1 0 0 0 1 0
61 15.0 60.0 10.0 17.0 155 162.5 170 177.5 185 1 50 0 0 1 0 1 0 1 0 0 0
62 45.0 65.0 10.0 9.0 66 73.5 81 88.5 96 1 74 0 0 0 0 1 1 0 0 0 0
63 65.0 35.0 10.0 3.0 52 59.5 67 74.5 82 1 95 0 0 0 1 0 0 0 0 0 0
64 65.0 20.0 10.0 6.0 39 46.5 54 61.5 69 1 42 0 0 0 0 0 0 0 0 1 0
65 45.0 30.0 10.0 17.0 53 60.5 68 75.5 83 1 23 0 1 0 0 0 0 0 0 0 0
66 35.0 40.0 10.0 16.0 11 18.5 26 33.5 41 1 85 1 0 1 0 0 0 0 0 0 0
67 41.0 37.0 10.0 16.0 133 140.5 148 155.5 163 1 63 0 0 0 0 0 1 0 0 0 0
68 64.0 42.0 10.0 9.0 70 77.5 85 92.5 100 1 67 0 0 0 0 0 0 0 1 0 0
69 40.0 60.0 10.0 21.0 144 151.5 159 166.5 174 1 9 0 0 1 0 0 0 0 0 0 0
70 31.0 52.0 10.0 27.0 41 48.5 56 63.5 71 1 7 0 0 1 0 1 1 1 1 0 0
71 35.0 69.0 10.0 23.0 180 187.5 195 202.5 210 0 99 1 0 0 1 0 0 0 0 0 1
72 65.0 55.0 10.0 14.0 65 72.5 80 87.5 95 1 9 0 0 0 0 1 1 0 0 1 0
73 63.0 65.0 10.0 8.0 30 37.5 45 52.5 60 1 62 1 0 0 1 0 0 0 0 0 1
74 2.0 60.0 10.0 5.0 77 84.5 92 99.5 107 1 85 0 1 0 0 0 0 0 1 0 0
75 20.0 20.0 10.0 8.0 141 148.5 156 163.5 171 1 76 0 0 1 1 1 0 0 0 1 1
76 5.0 5.0 10.0 16.0 74 81.5 89 96.5 104 1 35 0 0 0 0 0 0 0 0 1 1
77 60.0 12.0 10.0 31.0 75 82.5 90 97.5 105 1 14 0 0 0 0 0 0 0 0 1 0
78 23.0 3.0 10.0 7.0 150 157.5 165 172.5 180 1 54 0 0 0 1 0 1 0 1 0 0
79 8.0 56.0 10.0 27.0 90 97.5 105 112.5 120 0 96 0 0 0 0 0 0 0 0 1 0
80 6.0 68.0 10.0 30.0 89 96.5 104 111.5 119 1 80 1 0 0 0 1 1 0 1 0 1
81 47.0 47.0 10.0 13.0 192 199.5 207 214.5 222 0 4 0 1 0 0 0 0 0 0 0 0
82 49.0 58.0 10.0 10.0 86 93.5 101 108.5 116 1 92 0 0 0 0 0 0 0 1 0 0
83 27.0 43.0 10.0 9.0 42 49.5 57 64.5 72 1 93 1 1 0 0 0 0 1 0 0 0
84 37.0 31.0 10.0 14.0 35 42.5 50 57.5 65 1 87 0 1 0 0 0 0 0 0 0 0
85 57.0 29.0 10.0 18.0 96 103.5 111 118.5 126 1 36 0 0 1 0 0 0 0 1 0 1
86 63.0 23.0 10.0 2.0 87 94.5 102 109.5 117 1 64 1 0 0 0 0 0 0 0 0 0
87 21.0 24.0 10.0 28.0 87 94.5 102 109.5 117 1 61 1 1 1 1 0 0 0 1 0 0
88 12.0 24.0 10.0 13.0 90 97.5 105 112.5 120 1 14 0 0 0 1 0 1 0 0 0 0
89 24.0 58.0 10.0 19.0 67 74.5 82 89.5 97 1 63 0 1 0 0 0 0 1 0 0 1
90 67.0 5.0 10.0 25.0 144 151.5 159 166.5 174 1 40 0 0 0 0 0 0 1 1 0 0
91 37.0 47.0 10.0 6.0 86 93.5 101 108.5 116 1 95 0 0 0 0 1 0 0 0 0 0
92 49.0 42.0 10.0 13.0 167 174.5 182 189.5 197 1 70 0 0 0 1 0 0 0 0 0 0
93 53.0 43.0 10.0 14.0 14 21.5 29 36.5 44 1 2 0 1 0 0 1 0 1 0 0 0
94 61.0 52.0 10.0 3.0 178 185.5 193 200.5 208 1 81 1 0 1 0 0 0 0 0 0 0
95 57.0 48.0 10.0 23.0 95 102.5 110 117.5 125 1 52 0 0 0 1 1 1 0 0 1 0
96 56.0 37.0 10.0 6.0 34 41.5 49 56.5 64 1 22 0 0 0 0 0 0 0 1 0 0
97 55.0 54.0 10.0 26.0 132 139.5 147 154.5 162 1 40 1 0 0 0 1 1 0 0 0 0
98 4.0 18.0 10.0 35.0 120 127.5 135 142.5 150 1 13 1 0 1 0 1 0 0 0 0 1
99 26.0 52.0 10.0 9.0 46 53.5 61 68.5 76 1 56 0 1 0 0 1 0 0 0 0 0
100 26.0 35.0 10.0 15.0 77 84.5 92 99.5 107 1 77 1 0 0 0 0 0 0 0 0 0
101 31.0 67.0 10.0 3.0 180 187.5 195 202.5 210 0 83 0 0 0 0 0 0 0 1 0 1
