# Supplementary material for: KomoTrip: a multi-day travel itinerary recommendation method based on the discrete komodo mlipir algorithm
Source: PeerJ Comput Sci. 2025 Nov 12;11:e3350. doi: 10.7717/peerj-cs.3350 (PMC12704617; doi:10.7717/peerj-cs.3350)
Supplement: Supplemental Information 4 [file peerj-cs-11-3350-s004.zip › travel-itinerary-recommendation-main/raw_data/MCTOPMTW-Solomon/MCTOPMTW-3-rc103.txt]

3 100 1445 7 5 6 5 7 8 8 2 3 5
0 40.0 50.0 0.0 0.0 0 240
2 25.0 85.0 10.0 20.0 0 47.8 95.5 143.2 191 0 37 0 0 0 0 0 0 0 0 0 0
3 22.0 75.0 10.0 30.0 0 49.8 99.5 149.2 199 0 69 0 0 1 0 0 0 0 0 0 0
4 22.0 85.0 10.0 10.0 0 47.5 95 142.5 190 1 76 0 1 0 0 1 1 0 1 0 0
5 20.0 80.0 10.0 40.0 141 148.5 156 163.5 171 1 10 0 0 0 0 0 1 1 0 0 1
6 20.0 85.0 10.0 20.0 0 47.2 94.5 141.8 189 1 15 0 0 0 0 0 0 0 0 0 0
7 18.0 75.0 10.0 20.0 95 102.5 110 117.5 125 1 56 0 0 0 0 0 0 0 0 0 0
8 15.0 75.0 10.0 20.0 0 48.5 97 145.5 194 1 13 1 1 0 0 0 0 0 0 0 0
9 15.0 80.0 10.0 10.0 91 98.5 106 113.5 121 1 40 0 1 0 0 0 0 0 0 0 0
10 10.0 35.0 10.0 20.0 91 98.5 106 113.5 121 1 10 0 0 0 0 0 0 0 0 0 0
11 10.0 40.0 10.0 30.0 119 126.5 134 141.5 149 1 75 0 0 1 0 1 1 0 0 0 0
12 8.0 40.0 10.0 40.0 59 66.5 74 81.5 89 1 76 0 0 0 0 0 1 0 0 0 0
13 8.0 45.0 10.0 20.0 0 49.2 98.5 147.8 197 1 66 0 0 0 0 0 0 0 0 1 0
14 5.0 35.0 10.0 10.0 142 149.5 157 164.5 172 1 29 0 1 0 1 1 0 0 0 0 1
15 5.0 45.0 10.0 10.0 0 48.5 97 145.5 194 1 91 0 1 0 0 0 0 1 0 1 0
16 2.0 40.0 10.0 20.0 58 65.5 73 80.5 88 1 94 0 0 0 0 0 0 0 0 0 0
17 0.0 40.0 10.0 20.0 0 47 94 141 188 0 95 0 0 1 0 0 0 0 0 0 0
18 0.0 45.0 10.0 20.0 149 156.5 164 171.5 179 1 37 0 0 0 0 0 0 0 1 0 0
19 44.0 5.0 10.0 20.0 0 46 92 138 184 1 58 1 0 0 0 0 1 0 0 0 0
20 42.0 10.0 10.0 40.0 0 47.2 94.5 141.8 189 0 60 0 1 0 0 1 0 0 0 0 0
21 42.0 15.0 10.0 10.0 0 48.5 97 145.5 194 0 31 0 0 1 0 0 0 1 0 0 0
22 40.0 5.0 10.0 10.0 0 46.2 92.5 138.8 185 1 6 1 0 0 0 0 1 0 1 0 0
23 40.0 15.0 10.0 40.0 92 99.5 107 114.5 122 1 36 0 0 0 0 1 0 0 0 0 0
24 38.0 5.0 10.0 30.0 65 72.5 80 87.5 95 0 37 1 0 0 1 0 1 0 0 1 0
25 38.0 15.0 10.0 10.0 0 48.5 97 145.5 194 1 83 0 0 0 0 0 0 0 0 0 0
26 35.0 5.0 10.0 20.0 154 161.5 169 176.5 184 1 77 1 0 1 0 0 0 1 0 1 0
27 95.0 30.0 10.0 30.0 0 42.8 85.5 128.2 171 1 73 1 0 1 0 0 0 0 0 0 1
28 95.0 35.0 10.0 20.0 62 69.5 77 84.5 92 1 54 0 0 0 0 0 1 0 0 0 1
29 92.0 30.0 10.0 10.0 0 43.5 87 130.5 174 1 41 0 0 0 0 0 0 0 0 0 1
30 90.0 35.0 10.0 10.0 0 44.2 88.5 132.8 177 1 7 0 0 0 0 0 0 0 1 0 0
31 88.0 30.0 10.0 10.0 74 81.5 89 96.5 104 1 57 0 0 0 0 0 0 0 0 0 0
32 88.0 35.0 10.0 20.0 0 44.8 89.5 134.2 179 1 5 0 1 0 0 0 1 0 1 0 0
33 87.0 30.0 10.0 10.0 0 44.5 89 133.5 178 1 37 1 1 0 1 0 1 0 0 0 0
34 85.0 25.0 10.0 10.0 51 58.5 66 73.5 81 1 83 0 0 0 0 0 0 0 0 0 1
35 85.0 35.0 10.0 30.0 0 45.5 91 136.5 182 1 29 0 0 0 0 0 0 0 0 1 0
36 67.0 85.0 10.0 20.0 139 146.5 154 161.5 169 1 60 0 1 1 1 0 0 0 0 1 1
37 65.0 85.0 10.0 40.0 43 50.5 58 65.5 73 1 34 0 0 0 0 1 0 1 0 0 1
38 65.0 82.0 10.0 10.0 0 47.2 94.5 141.8 189 1 79 0 0 0 0 0 0 0 0 1 0
39 62.0 80.0 10.0 30.0 75 82.5 90 97.5 105 1 2 0 0 0 0 1 0 0 0 0 0
40 60.0 80.0 10.0 10.0 37 44.5 52 59.5 67 1 74 1 0 0 0 0 1 0 1 0 0
41 60.0 85.0 10.0 30.0 85 92.5 100 107.5 115 1 89 1 1 0 0 0 0 1 0 0 0
42 58.0 75.0 10.0 20.0 92 99.5 107 114.5 122 1 53 1 0 0 1 0 0 1 1 0 0
43 55.0 80.0 10.0 10.0 33 40.5 48 55.5 63 1 88 0 0 0 0 0 0 0 0 0 0
44 55.0 85.0 10.0 20.0 0 47.8 95.5 143.2 191 1 80 0 0 0 0 0 0 0 1 0 0
45 55.0 82.0 10.0 10.0 64 71.5 79 86.5 94 1 90 0 0 0 1 0 0 0 0 0 0
46 20.0 82.0 10.0 10.0 37 44.5 52 59.5 67 1 25 0 0 0 0 1 0 0 0 0 1
47 18.0 80.0 10.0 10.0 0 48 96 144 192 1 2 1 0 1 0 1 0 1 1 0 0
48 2.0 45.0 10.0 10.0 0 47.8 95.5 143.2 191 1 30 0 0 0 1 0 0 0 0 0 0
49 42.0 5.0 10.0 10.0 0 46 92 138 184 1 8 1 0 0 0 0 1 0 0 1 0
50 42.0 12.0 10.0 10.0 104 111.5 119 126.5 134 1 24 0 1 1 1 0 0 0 1 0 1
51 72.0 35.0 10.0 30.0 0 48.5 97 145.5 194 1 90 0 0 0 0 0 0 0 0 0 0
52 55.0 20.0 10.0 19.0 0 49 98 147 196 1 57 0 1 1 0 0 1 0 1 0 1
53 25.0 30.0 10.0 3.0 0 51.2 102.5 153.8 205 1 74 0 0 1 0 0 0 0 1 0 0
54 20.0 50.0 10.0 5.0 91 98.5 106 113.5 121 1 43 0 0 1 1 0 0 0 0 0 0
55 55.0 60.0 10.0 16.0 0 52.8 105.5 158.2 211 1 53 0 1 0 0 0 0 0 0 0 0
56 30.0 60.0 10.0 16.0 140 147.5 155 162.5 170 1 48 0 0 1 0 0 0 0 0 0 0
57 50.0 35.0 10.0 19.0 130 137.5 145 152.5 160 1 79 0 0 0 1 0 0 1 0 0 0
58 30.0 25.0 10.0 23.0 0 50.8 101.5 152.2 203 0 97 1 1 0 1 0 0 0 0 0 1
59 15.0 10.0 10.0 20.0 152 159.5 167 174.5 182 1 44 0 0 0 0 0 0 0 1 0 0
60 10.0 20.0 10.0 19.0 0 46.8 93.5 140.2 187 0 47 1 1 0 0 0 0 0 0 0 0
61 15.0 60.0 10.0 17.0 0 50.8 101.5 152.2 203 1 38 0 0 0 0 1 0 0 0 0 0
62 45.0 65.0 10.0 9.0 0 53.5 107 160.5 214 1 52 1 0 0 1 1 0 1 0 1 0
63 65.0 35.0 10.0 3.0 52 59.5 67 74.5 82 1 84 0 0 0 0 0 0 0 0 1 1
64 65.0 20.0 10.0 6.0 0 47.5 95 142.5 190 1 40 1 0 0 0 1 0 0 0 0 0
65 45.0 30.0 10.0 17.0 53 60.5 68 75.5 83 1 61 0 0 0 0 0 0 1 0 0 0
66 35.0 40.0 10.0 16.0 11 18.5 26 33.5 41 0 83 0 0 1 0 0 0 0 1 0 0
67 41.0 37.0 10.0 16.0 133 140.5 148 155.5 163 1 48 1 0 0 0 0 0 0 0 1 0
68 64.0 42.0 10.0 9.0 70 77.5 85 92.5 100 1 23 0 0 0 0 0 0 0 0 1 0
69 40.0 60.0 10.0 21.0 144 151.5 159 166.5 174 1 68 1 0 1 0 0 0 0 0 0 1
70 31.0 52.0 10.0 27.0 41 48.5 56 63.5 71 1 94 0 1 0 1 0 0 0 0 0 0
71 35.0 69.0 10.0 23.0 180 187.5 195 202.5 210 1 18 1 0 0 0 0 1 0 0 0 0
72 65.0 55.0 10.0 14.0 0 51 102 153 204 1 73 0 1 0 0 0 0 0 0 0 0
73 63.0 65.0 10.0 8.0 0 50.5 101 151.5 202 1 83 1 0 1 0 0 0 0 0 0 0
74 2.0 60.0 10.0 5.0 0 47.5 95 142.5 190 1 60 1 0 0 0 0 0 0 0 0 0
75 20.0 20.0 10.0 8.0 141 148.5 156 163.5 171 1 14 0 0 0 1 1 0 0 0 0 1
76 5.0 5.0 10.0 16.0 0 43 86 129 172 1 32 0 1 0 0 0 0 0 0 1 0
77 60.0 12.0 10.0 31.0 75 82.5 90 97.5 105 1 89 0 0 0 1 1 0 1 0 1 0
78 23.0 3.0 10.0 7.0 150 157.5 165 172.5 180 1 13 0 0 0 1 0 0 0 1 1 0
79 8.0 56.0 10.0 27.0 90 97.5 105 112.5 120 1 83 0 0 0 0 1 0 0 1 0 0
80 6.0 68.0 10.0 30.0 89 96.5 104 111.5 119 1 73 0 1 0 0 0 0 0 0 0 1
81 47.0 47.0 10.0 13.0 192 199.5 207 214.5 222 1 2 0 0 1 1 0 1 0 0 0 0
82 49.0 58.0 10.0 10.0 0 54.2 108.5 162.8 217 1 27 0 0 0 0 0 0 1 0 1 0
83 27.0 43.0 10.0 9.0 0 53.8 107.5 161.2 215 1 87 0 0 0 0 0 0 0 0 0 0
84 37.0 31.0 10.0 14.0 0 52.5 105 157.5 210 1 82 0 0 0 0 1 0 0 0 1 1
85 57.0 29.0 10.0 18.0 96 103.5 111 118.5 126 1 48 0 0 0 0 0 0 1 0 0 0
86 63.0 23.0 10.0 2.0 0 48.5 97 145.5 194 1 29 0 0 0 0 0 0 0 0 1 0
87 21.0 24.0 10.0 28.0 0 49.2 98.5 147.8 197 0 26 0 0 0 0 0 1 0 0 0 1
88 12.0 24.0 10.0 13.0 90 97.5 105 112.5 120 1 36 0 1 0 0 0 1 1 0 0 1
89 24.0 58.0 10.0 19.0 67 74.5 82 89.5 97 1 35 0 0 1 0 1 1 0 0 0 0
90 67.0 5.0 10.0 25.0 0 44.2 88.5 132.8 177 1 95 1 0 0 0 0 1 0 0 0 0
91 37.0 47.0 10.0 6.0 0 56.2 112.5 168.8 225 1 10 0 1 1 0 1 1 0 0 0 1
92 49.0 42.0 10.0 13.0 0 54.2 108.5 162.8 217 1 2 0 0 0 0 1 0 1 0 0 0
93 53.0 43.0 10.0 14.0 14 21.5 29 36.5 44 1 4 0 1 0 0 0 1 0 0 0 1
94 61.0 52.0 10.0 3.0 178 185.5 193 200.5 208 1 11 0 0 0 0 1 0 1 0 0 0
95 57.0 48.0 10.0 23.0 0 53 106 159 212 1 2 0 0 0 0 0 0 1 0 0 1
96 56.0 37.0 10.0 6.0 0 52.2 104.5 156.8 209 1 73 0 0 0 0 0 0 0 1 0 0
97 55.0 54.0 10.0 26.0 0 53.5 107 160.5 214 1 28 0 1 0 0 0 0 1 0 0 0
98 4.0 18.0 10.0 35.0 0 45.2 90.5 135.8 181 0 50 0 0 0 1 0 0 0 0 1 0
99 26.0 52.0 10.0 9.0 0 53.8 107.5 161.2 215 1 52 1 0 0 0 1 0 0 0 0 0
100 26.0 35.0 10.0 15.0 77 84.5 92 99.5 107 1 63 0 0 0 1 0 1 0 0 0 1
101 31.0 67.0 10.0 3.0 180 187.5 195 202.5 210 1 29 0 0 0 0 1 0 1 1 0 1
