# Supplementary material for: KomoTrip: a multi-day travel itinerary recommendation method based on the discrete komodo mlipir algorithm
Source: PeerJ Comput Sci. 2025 Nov 12;11:e3350. doi: 10.7717/peerj-cs.3350 (PMC12704617; doi:10.7717/peerj-cs.3350)
Supplement: Supplemental Information 4 [file peerj-cs-11-3350-s004.zip › travel-itinerary-recommendation-main/raw_data/MCTOPMTW-Solomon/MCTOPMTW-3-rc105.txt]

3 100 1495 9 10 12 4 7 1 5 6 7 3
0 40.0 50.0 0.0 0.0 0 240
2 25.0 85.0 10.0 20.0 71 101 131 161 191 0 8 1 0 0 1 0 0 0 0 0 0
3 22.0 75.0 10.0 30.0 30 60 90 120 150 0 95 0 0 1 0 0 0 0 0 1 0
4 22.0 85.0 10.0 10.0 64 94 124 154 184 0 99 1 1 1 0 0 0 0 0 0 0
5 20.0 80.0 10.0 40.0 151 153.5 156 158.5 161 1 28 0 0 0 0 0 0 0 0 0 0
6 20.0 85.0 10.0 20.0 40 70 100 130 160 1 56 0 1 0 0 0 0 0 0 0 0
7 18.0 75.0 10.0 20.0 96 102.8 109.5 116.2 123 1 30 0 0 0 1 0 1 0 0 1 0
8 15.0 75.0 10.0 20.0 35 65 95 125 155 1 21 0 0 0 0 0 0 0 1 1 0
9 15.0 80.0 10.0 10.0 101 103.5 106 108.5 111 1 87 0 1 0 0 0 0 0 1 0 0
10 10.0 35.0 10.0 20.0 101 103.5 106 108.5 111 1 59 0 0 0 0 0 1 0 0 0 0
11 10.0 40.0 10.0 30.0 123 128.2 133.5 138.8 144 1 12 1 1 0 1 0 0 1 0 1 0
12 8.0 40.0 10.0 40.0 69 71.5 74 76.5 79 0 97 1 0 0 0 0 0 0 0 1 0
13 8.0 45.0 10.0 20.0 32 62 92 122 152 1 32 1 0 0 1 1 0 0 0 0 0
14 5.0 35.0 10.0 10.0 152 154.5 157 159.5 162 1 58 0 0 0 0 0 0 0 0 1 1
15 5.0 45.0 10.0 10.0 35 55.5 76 96.5 117 1 55 0 0 0 0 0 0 0 0 0 0
16 2.0 40.0 10.0 20.0 68 70.5 73 75.5 78 1 56 0 0 0 0 0 0 0 0 0 0
17 0.0 40.0 10.0 20.0 59 72.8 86.5 100.2 114 1 76 0 0 1 0 1 0 0 0 0 1
18 0.0 45.0 10.0 20.0 147 155.2 163.5 171.8 180 1 94 1 0 0 0 0 0 0 1 0 0
19 44.0 5.0 10.0 20.0 79 90.2 101.5 112.8 124 1 54 0 0 0 0 0 0 1 0 1 0
20 42.0 10.0 10.0 40.0 58 72.2 86.5 100.8 115 0 82 0 0 1 0 0 0 1 1 1 0
21 42.0 15.0 10.0 10.0 111 123.8 136.5 149.2 162 1 95 0 0 1 0 0 0 1 0 0 0
22 40.0 5.0 10.0 10.0 45 75 105 135 165 1 48 1 0 0 0 0 0 0 0 1 0
23 40.0 15.0 10.0 40.0 94 100.2 106.5 112.8 119 0 36 0 0 0 0 0 0 0 0 1 0
24 38.0 5.0 10.0 30.0 75 77.5 80 82.5 85 1 2 0 0 0 0 0 0 1 0 0 0
25 38.0 15.0 10.0 10.0 128 144.5 161 177.5 194 1 49 1 1 1 1 0 0 0 0 0 0
26 35.0 5.0 10.0 20.0 171 173.5 176 178.5 181 1 79 0 0 0 0 0 0 0 0 1 0
27 95.0 30.0 10.0 30.0 58 86.2 114.5 142.8 171 1 27 0 0 0 0 0 1 1 0 0 0
28 95.0 35.0 10.0 20.0 60 68.2 76.5 84.8 93 1 97 0 1 0 0 1 0 0 1 0 1
29 92.0 30.0 10.0 10.0 55 71.2 87.5 103.8 120 1 67 0 0 0 0 1 0 0 0 1 0
30 90.0 35.0 10.0 10.0 52 67 82 97 112 1 5 0 0 0 0 1 0 0 0 0 0
31 88.0 30.0 10.0 10.0 75 81.8 88.5 95.2 102 1 91 0 0 1 0 1 0 0 0 0 0
32 88.0 35.0 10.0 20.0 50 80 110 140 170 1 84 0 0 0 0 0 0 0 0 0 0
33 87.0 30.0 10.0 10.0 116 130.8 145.5 160.2 175 1 72 1 0 0 1 0 0 0 1 1 0
34 85.0 25.0 10.0 10.0 51 59.5 68 76.5 85 1 77 0 0 0 0 1 0 0 0 0 0
35 85.0 35.0 10.0 30.0 62 92 122 152 182 1 10 0 0 0 0 0 0 0 1 0 0
36 67.0 85.0 10.0 20.0 138 145.8 153.5 161.2 169 1 67 0 0 0 0 1 0 0 1 1 0
37 65.0 85.0 10.0 40.0 43 51.8 60.5 69.2 78 1 76 1 0 0 0 1 0 0 1 0 0
38 65.0 82.0 10.0 10.0 69 99 129 159 189 1 76 0 0 1 0 0 0 0 1 1 0
39 62.0 80.0 10.0 30.0 85 87.5 90 92.5 95 1 33 0 0 1 1 1 0 0 1 0 0
40 60.0 80.0 10.0 10.0 36 45.5 55 64.5 74 0 22 0 1 0 0 1 0 1 0 0 1
41 60.0 85.0 10.0 30.0 87 93.2 99.5 105.8 112 1 48 0 0 0 0 0 0 0 0 0 0
42 58.0 75.0 10.0 20.0 92 99.2 106.5 113.8 121 0 81 0 1 1 0 1 0 0 0 0 0
43 55.0 80.0 10.0 10.0 33 41.2 49.5 57.8 66 1 28 0 1 1 0 0 0 0 1 0 0
44 55.0 85.0 10.0 20.0 117 129.8 142.5 155.2 168 1 7 0 0 0 0 0 0 0 0 1 0
45 55.0 82.0 10.0 10.0 74 76.5 79 81.5 84 1 4 0 0 0 0 0 0 1 0 0 0
46 20.0 82.0 10.0 10.0 37 45.8 54.5 63.2 72 1 59 0 0 1 0 0 0 0 0 0 0
47 18.0 80.0 10.0 10.0 98 112.8 127.5 142.2 157 1 23 0 0 0 0 0 0 0 0 0 0
48 2.0 45.0 10.0 10.0 38 55.8 73.5 91.2 109 1 71 0 0 0 1 0 1 1 0 0 1
49 42.0 5.0 10.0 10.0 64 94 124 154 184 0 29 1 0 0 0 0 0 0 0 0 0
50 42.0 12.0 10.0 10.0 109 113.8 118.5 123.2 128 1 46 0 0 0 0 0 1 0 0 0 0
51 72.0 35.0 10.0 30.0 71 101 131 161 191 1 37 0 1 1 0 0 1 1 1 0 0
52 55.0 20.0 10.0 19.0 69 83.2 97.5 111.8 126 1 87 0 0 1 1 0 0 0 1 0 0
53 25.0 30.0 10.0 3.0 25 55 85 115 145 1 6 0 0 0 0 0 0 1 0 0 0
54 20.0 50.0 10.0 5.0 101 103.5 106 108.5 111 1 1 0 0 0 0 0 0 1 0 0 0
55 55.0 60.0 10.0 16.0 127 140.2 153.5 166.8 180 1 63 0 1 0 0 0 1 0 0 0 0
56 30.0 60.0 10.0 16.0 150 152.5 155 157.5 160 1 39 0 0 0 1 0 0 0 0 1 0
57 50.0 35.0 10.0 19.0 130 137.2 144.5 151.8 159 1 30 0 1 0 0 0 0 0 0 0 0
58 30.0 25.0 10.0 23.0 82 96.2 110.5 124.8 139 1 87 0 0 0 0 0 0 0 0 0 0
59 15.0 10.0 10.0 20.0 172 174.5 177 179.5 182 1 38 0 1 1 0 0 0 0 0 1 0
60 10.0 20.0 10.0 19.0 42 72 102 132 162 1 25 0 0 0 1 0 1 0 1 0 0
61 15.0 60.0 10.0 17.0 137 153.2 169.5 185.8 202 1 13 1 0 0 0 1 1 0 1 0 0
62 45.0 65.0 10.0 9.0 55 67.8 80.5 93.2 106 1 73 0 0 0 0 0 0 0 0 0 1
63 65.0 35.0 10.0 3.0 62 64.5 67 69.5 72 1 69 1 0 0 0 0 0 0 0 0 0
64 65.0 20.0 10.0 6.0 39 56.2 73.5 90.8 108 1 43 0 0 1 0 0 0 0 0 0 1
65 45.0 30.0 10.0 17.0 53 60.2 67.5 74.8 82 1 21 1 0 1 0 0 0 0 0 0 0
66 35.0 40.0 10.0 16.0 11 19 27 35 43 0 36 0 0 1 0 0 0 0 0 0 0
67 41.0 37.0 10.0 16.0 134 140.8 147.5 154.2 161 1 78 0 0 0 0 0 0 1 0 0 0
68 64.0 42.0 10.0 9.0 80 82.5 85 87.5 90 1 86 0 0 0 0 0 0 1 1 0 0
69 40.0 60.0 10.0 21.0 144 151.2 158.5 165.8 173 1 67 0 1 1 0 0 0 1 0 0 1
70 31.0 52.0 10.0 27.0 51 53.5 56 58.5 61 1 56 0 0 0 0 0 0 0 0 0 0
71 35.0 69.0 10.0 23.0 172 181.5 191 200.5 210 0 56 1 1 0 0 0 0 0 0 0 0
72 65.0 55.0 10.0 14.0 52 65.8 79.5 93.2 107 1 56 0 1 0 0 0 0 1 1 0 0
73 63.0 65.0 10.0 8.0 27 57 87 117 147 1 47 0 0 1 0 0 0 0 0 0 0
74 2.0 60.0 10.0 5.0 65 78.2 91.5 104.8 118 1 48 0 0 0 0 0 0 0 0 0 0
75 20.0 20.0 10.0 8.0 151 153.5 156 158.5 161 1 52 0 0 0 1 0 1 0 0 1 0
76 5.0 5.0 10.0 16.0 57 85.8 114.5 143.2 172 1 26 0 0 0 0 0 0 0 0 0 0
77 60.0 12.0 10.0 31.0 85 87.5 90 92.5 95 1 73 0 0 0 0 0 0 0 0 0 0
78 23.0 3.0 10.0 7.0 163 165.5 168 170.5 173 1 35 0 0 0 1 0 0 0 1 0 0
79 8.0 56.0 10.0 27.0 90 97.2 104.5 111.8 119 0 96 1 1 1 0 0 0 0 0 1 0
80 6.0 68.0 10.0 30.0 99 101.5 104 106.5 109 1 83 0 0 0 0 0 0 0 1 0 0
81 47.0 47.0 10.0 13.0 190 198 206 214 222 0 38 0 0 0 0 0 0 0 0 0 1
82 49.0 58.0 10.0 10.0 80 90.2 100.5 110.8 121 1 72 0 0 1 1 0 0 0 0 0 1
83 27.0 43.0 10.0 9.0 14 44 74 104 134 1 28 0 0 0 0 0 0 1 0 0 0
84 37.0 31.0 10.0 14.0 19 49 79 109 139 0 73 0 1 0 1 0 0 0 1 0 0
85 57.0 29.0 10.0 18.0 106 108.5 111 113.5 116 1 55 0 0 0 0 0 0 0 0 1 0
86 63.0 23.0 10.0 2.0 42 72 102 132 162 1 30 0 1 0 0 0 0 1 0 0 0
87 21.0 24.0 10.0 28.0 77 89.2 101.5 113.8 126 1 36 0 1 0 0 1 1 0 0 0 0
88 12.0 24.0 10.0 13.0 100 102.5 105 107.5 110 1 10 1 0 1 0 0 1 0 1 0 0
89 24.0 58.0 10.0 19.0 67 74.2 81.5 88.8 96 1 9 0 1 1 0 0 0 0 0 0 0
90 67.0 5.0 10.0 25.0 105 123 141 159 177 1 82 0 0 0 0 0 0 1 0 0 0
91 37.0 47.0 10.0 6.0 74 87.2 100.5 113.8 127 1 63 0 0 1 0 0 0 0 0 0 0
92 49.0 42.0 10.0 13.0 97 127 157 187 217 0 76 0 1 0 0 1 0 0 0 0 0
93 53.0 43.0 10.0 14.0 15 17.5 20 22.5 25 1 2 0 0 0 0 0 0 0 0 1 0
94 61.0 52.0 10.0 3.0 173 181.8 190.5 199.2 208 1 93 0 0 1 0 0 0 0 0 0 0
95 57.0 48.0 10.0 23.0 50 80 110 140 170 0 23 1 0 1 0 0 0 0 0 1 0
96 56.0 37.0 10.0 6.0 20 50 80 110 140 1 17 0 0 0 0 1 0 0 1 0 1
97 55.0 54.0 10.0 26.0 87 117 147 177 207 1 63 0 0 0 0 0 0 0 0 1 0
98 4.0 18.0 10.0 35.0 112 123.2 134.5 145.8 157 1 79 0 0 1 0 1 0 0 0 0 1
99 26.0 52.0 10.0 9.0 14 44 74 104 134 1 57 0 0 0 0 1 0 0 0 0 1
100 26.0 35.0 10.0 15.0 87 89.5 92 94.5 97 1 1 0 1 0 0 0 0 0 0 0 0
101 31.0 67.0 10.0 3.0 200 202.5 205 207.5 210 1 27 0 0 0 0 0 0 0 1 0 0
