# Supplementary material for: KomoTrip: a multi-day travel itinerary recommendation method based on the discrete komodo mlipir algorithm
Source: PeerJ Comput Sci. 2025 Nov 12;11:e3350. doi: 10.7717/peerj-cs.3350 (PMC12704617; doi:10.7717/peerj-cs.3350)
Supplement: Supplemental Information 4 [file peerj-cs-11-3350-s004.zip › travel-itinerary-recommendation-main/raw_data/MCTOPMTW-Solomon/MCTOPMTW-3-rc107.txt]

3 100 1788 10 7 7 9 3 5 6 6 14 5
0 40.0 50.0 0.0 0.0 0 240
2 25.0 85.0 10.0 20.0 125 141.5 158 174.5 191 0 93 0 0 0 1 0 0 1 0 0 0
3 22.0 75.0 10.0 30.0 32 48.2 64.5 80.8 97 1 87 0 0 0 0 0 1 0 0 0 0
4 22.0 85.0 10.0 10.0 101 112.2 123.5 134.8 146 1 23 0 0 0 0 0 0 1 0 0 0
5 20.0 80.0 10.0 40.0 71 101.5 132 162.5 193 1 89 1 1 0 1 0 0 0 0 0 0
6 20.0 85.0 10.0 20.0 40 58.2 76.5 94.8 113 1 26 0 0 0 0 0 0 0 1 0 0
7 18.0 75.0 10.0 20.0 55 82.2 109.5 136.8 164 0 81 1 0 0 0 0 0 0 0 1 1
8 15.0 75.0 10.0 20.0 69 81.2 93.5 105.8 118 1 24 1 0 0 0 0 1 1 0 1 1
9 15.0 80.0 10.0 10.0 56 80.8 105.5 130.2 155 1 20 0 0 0 0 0 0 0 0 0 0
10 10.0 35.0 10.0 20.0 51 78.2 105.5 132.8 160 1 92 0 0 0 0 0 1 0 0 0 0
11 10.0 40.0 10.0 30.0 90 111.8 133.5 155.2 177 1 6 0 1 0 0 0 0 0 0 0 0
12 8.0 40.0 10.0 40.0 33 62.8 92.5 122.2 152 1 98 0 0 0 0 0 1 0 0 1 0
13 8.0 45.0 10.0 20.0 49 63.8 78.5 93.2 108 1 35 0 0 0 1 1 0 1 1 1 0
14 5.0 35.0 10.0 10.0 62 94.2 126.5 158.8 191 1 62 0 0 0 0 0 1 0 0 0 0
15 5.0 45.0 10.0 10.0 35 55.5 76 96.5 117 1 79 0 0 1 0 1 1 0 0 0 1
16 2.0 40.0 10.0 20.0 39 69.5 100 130.5 161 1 96 1 0 0 0 0 0 0 0 0 0
17 0.0 40.0 10.0 20.0 59 72.8 86.5 100.2 114 1 88 0 1 0 0 0 0 0 0 0 1
18 0.0 45.0 10.0 20.0 60 92.2 124.5 156.8 189 1 34 0 1 0 0 0 0 1 0 0 0
19 44.0 5.0 10.0 20.0 79 90.2 101.5 112.8 124 1 58 1 0 0 0 1 1 0 0 0 1
20 42.0 10.0 10.0 40.0 58 72.2 86.5 100.8 115 1 76 0 0 0 0 0 0 0 0 0 1
21 42.0 15.0 10.0 10.0 111 123.8 136.5 149.2 162 1 12 1 0 0 0 0 0 0 0 1 1
22 40.0 5.0 10.0 10.0 52 66.8 81.5 96.2 111 1 26 1 1 1 0 0 0 0 0 0 0
23 40.0 15.0 10.0 40.0 55 80.8 106.5 132.2 158 0 24 0 0 1 0 0 0 1 0 1 0
24 38.0 5.0 10.0 30.0 45 74.8 104.5 134.2 164 1 30 0 0 0 0 0 0 0 0 1 0
25 38.0 15.0 10.0 10.0 128 144.5 161 177.5 194 1 96 1 0 0 0 1 0 0 0 0 1
26 35.0 5.0 10.0 20.0 54 86.5 119 151.5 184 1 4 0 0 0 0 0 0 0 0 1 0
27 95.0 30.0 10.0 30.0 105 117.2 129.5 141.8 154 1 85 0 0 0 0 0 0 0 0 0 1
28 95.0 35.0 10.0 20.0 57 85.8 114.5 143.2 172 1 8 0 0 0 0 0 0 0 0 0 0
29 92.0 30.0 10.0 10.0 55 71.2 87.5 103.8 120 1 4 1 0 0 1 0 0 0 1 0 0
30 90.0 35.0 10.0 10.0 52 67 82 97 112 1 72 0 0 0 0 1 0 0 0 1 0
31 88.0 30.0 10.0 10.0 52 78.8 105.5 132.2 159 1 84 0 0 0 0 0 1 0 0 1 0
32 88.0 35.0 10.0 20.0 50 65 80 95 110 1 68 1 0 1 1 0 0 0 0 1 0
33 87.0 30.0 10.0 10.0 116 130.8 145.5 160.2 175 1 21 0 0 1 1 0 0 0 0 0 1
34 85.0 25.0 10.0 10.0 51 82.8 114.5 146.2 178 1 11 0 0 1 0 0 1 0 1 0 0
35 85.0 35.0 10.0 30.0 100 112.8 125.5 138.2 151 1 54 0 0 0 0 1 0 0 0 0 0
36 67.0 85.0 10.0 20.0 61 92 123 154 185 1 59 0 0 0 0 0 0 0 0 1 0
37 65.0 85.0 10.0 40.0 43 78.8 114.5 150.2 186 1 33 0 0 1 0 0 0 0 0 0 0
38 65.0 82.0 10.0 10.0 113 125.8 138.5 151.2 164 1 45 0 0 1 0 0 0 0 0 0 0
39 62.0 80.0 10.0 30.0 37 64.8 92.5 120.2 148 0 94 1 1 0 1 0 1 0 0 1 0
40 60.0 80.0 10.0 10.0 36 74.8 113.5 152.2 191 0 70 1 0 0 1 0 0 0 0 0 0
41 60.0 85.0 10.0 30.0 50 74.8 99.5 124.2 149 1 86 1 0 0 0 0 0 0 0 0 1
42 58.0 75.0 10.0 20.0 48 77.2 106.5 135.8 165 0 73 0 0 1 1 0 0 1 1 1 0
43 55.0 80.0 10.0 10.0 33 66.2 99.5 132.8 166 0 47 0 0 0 1 0 0 0 1 0 0
44 55.0 85.0 10.0 20.0 117 129.8 142.5 155.2 168 1 63 0 0 0 1 0 0 1 1 1 1
45 55.0 82.0 10.0 10.0 35 63.2 91.5 119.8 148 1 91 0 0 0 1 0 0 1 0 0 1
46 20.0 82.0 10.0 10.0 37 72 107 142 177 1 79 1 0 1 0 1 0 0 1 0 1
47 18.0 80.0 10.0 10.0 98 112.8 127.5 142.2 157 1 58 0 0 0 0 0 0 0 0 0 0
48 2.0 45.0 10.0 10.0 38 55.8 73.5 91.2 109 1 87 0 0 0 1 0 1 0 0 0 0
49 42.0 5.0 10.0 10.0 120 136 152 168 184 1 95 0 0 0 0 1 1 0 1 0 0
50 42.0 12.0 10.0 10.0 79 98.8 118.5 138.2 158 1 80 0 0 0 0 0 0 0 0 0 0
51 72.0 35.0 10.0 30.0 104 117.2 130.5 143.8 157 1 58 0 0 0 0 0 0 1 0 0 0
52 55.0 20.0 10.0 19.0 69 83.2 97.5 111.8 126 1 14 0 0 0 0 0 0 1 0 0 0
53 25.0 30.0 10.0 3.0 36 51.2 66.5 81.8 97 1 92 1 0 0 1 1 1 0 0 0 1
54 20.0 50.0 10.0 5.0 57 81.2 105.5 129.8 154 1 49 0 0 0 0 0 0 0 0 0 0
55 55.0 60.0 10.0 16.0 127 140.2 153.5 166.8 180 1 65 0 0 1 0 1 0 0 0 0 0
56 30.0 60.0 10.0 16.0 95 124.8 154.5 184.2 214 1 13 1 0 0 0 1 0 0 1 0 0
57 50.0 35.0 10.0 19.0 88 116.2 144.5 172.8 201 1 87 0 0 0 0 0 1 0 0 1 0
58 30.0 25.0 10.0 23.0 82 96.2 110.5 124.8 139 1 52 0 0 0 0 1 0 0 1 1 0
59 15.0 10.0 10.0 20.0 56 87.5 119 150.5 182 1 30 1 1 0 0 0 0 0 0 0 1
60 10.0 20.0 10.0 19.0 42 62.8 83.5 104.2 125 1 91 0 0 0 0 0 0 0 0 0 0
61 15.0 60.0 10.0 17.0 137 153.2 169.5 185.8 202 1 35 0 1 0 1 0 0 0 1 1 0
62 45.0 65.0 10.0 9.0 55 67.8 80.5 93.2 106 1 75 0 0 0 0 0 0 0 1 0 0
63 65.0 35.0 10.0 3.0 29 61.2 93.5 125.8 158 1 78 0 0 0 0 0 0 1 0 0 0
64 65.0 20.0 10.0 6.0 39 56.2 73.5 90.8 108 1 32 1 0 0 1 0 1 0 0 1 0
65 45.0 30.0 10.0 17.0 20 49.8 79.5 109.2 139 1 12 0 0 1 0 0 0 0 1 0 0
66 35.0 40.0 10.0 16.0 11 43.2 75.5 107.8 140 1 73 0 0 0 0 0 0 0 0 0 0
67 41.0 37.0 10.0 16.0 92 119.8 147.5 175.2 203 0 33 0 1 0 0 0 0 0 0 0 0
68 64.0 42.0 10.0 9.0 28 56.2 84.5 112.8 141 1 64 0 0 0 0 0 0 0 1 1 0
69 40.0 60.0 10.0 21.0 100 129.2 158.5 187.8 217 1 63 0 0 0 0 0 0 0 0 0 0
70 31.0 52.0 10.0 27.0 9 40.2 71.5 102.8 134 1 44 0 0 0 0 0 1 0 0 0 0
71 35.0 69.0 10.0 23.0 60 97.5 135 172.5 210 0 37 0 1 1 1 0 0 0 0 1 0
72 65.0 55.0 10.0 14.0 52 65.8 79.5 93.2 107 1 31 0 0 1 0 0 1 0 0 1 0
73 63.0 65.0 10.0 8.0 27 45.5 64 82.5 101 1 68 0 0 0 0 0 0 0 0 1 0
74 2.0 60.0 10.0 5.0 65 78.2 91.5 104.8 118 1 1 0 0 0 0 1 1 1 0 0 1
75 20.0 20.0 10.0 8.0 72 102.2 132.5 162.8 193 1 89 0 0 0 1 0 1 0 0 0 0
76 5.0 5.0 10.0 16.0 60 74.2 88.5 102.8 117 1 46 0 0 0 1 0 0 0 0 0 0
77 60.0 12.0 10.0 31.0 42 67.2 92.5 117.8 143 0 83 0 1 0 1 0 0 1 0 1 0
78 23.0 3.0 10.0 7.0 52 84 116 148 180 1 83 0 1 0 0 0 0 1 0 0 0
79 8.0 56.0 10.0 27.0 46 75.2 104.5 133.8 163 0 16 1 0 0 0 0 0 0 0 0 1
80 6.0 68.0 10.0 30.0 54 78.8 103.5 128.2 153 1 49 1 1 0 0 0 1 0 1 0 0
81 47.0 47.0 10.0 13.0 97 128.2 159.5 190.8 222 0 83 0 1 1 0 0 0 1 0 0 1
82 49.0 58.0 10.0 10.0 80 90.2 100.5 110.8 121 1 62 0 0 0 0 0 1 0 0 0 0
83 27.0 43.0 10.0 9.0 26 41.2 56.5 71.8 87 1 32 0 0 0 1 0 0 0 0 1 0
84 37.0 31.0 10.0 14.0 19 36 53 70 87 1 56 0 0 0 0 0 0 0 1 0 0
85 57.0 29.0 10.0 18.0 62 86.2 110.5 134.8 159 1 17 0 1 0 0 0 0 0 0 1 1
86 63.0 23.0 10.0 2.0 76 88.8 101.5 114.2 127 1 84 1 0 0 0 0 1 0 1 0 0
87 21.0 24.0 10.0 28.0 77 89.2 101.5 113.8 126 1 92 0 1 0 0 1 0 0 0 0 0
88 12.0 24.0 10.0 13.0 68 86.2 104.5 122.8 141 1 33 1 1 1 0 0 1 0 0 0 0
89 24.0 58.0 10.0 19.0 24 52.8 81.5 110.2 139 1 89 0 0 0 0 0 1 0 0 0 0
90 67.0 5.0 10.0 25.0 105 123 141 159 177 1 22 1 1 0 0 0 1 0 0 0 0
91 37.0 47.0 10.0 6.0 74 87.2 100.5 113.8 127 1 58 1 0 0 0 0 0 1 0 0 0
92 49.0 42.0 10.0 13.0 151 166.2 181.5 196.8 212 0 36 0 0 0 0 0 0 0 0 1 0
93 53.0 43.0 10.0 14.0 14 49.2 84.5 119.8 155 1 64 0 0 1 0 1 0 1 0 1 0
94 61.0 52.0 10.0 3.0 69 103.8 138.5 173.2 208 1 41 0 0 0 0 0 0 0 0 0 0
95 57.0 48.0 10.0 23.0 86 97.8 109.5 121.2 133 1 77 1 1 1 1 0 0 0 0 1 0
96 56.0 37.0 10.0 6.0 20 36 52 68 84 1 5 1 0 0 0 1 1 0 0 1 0
97 55.0 54.0 10.0 26.0 121 133.8 146.5 159.2 172 1 79 1 0 0 0 0 0 0 0 1 0
98 4.0 18.0 10.0 35.0 112 123.2 134.5 145.8 157 1 21 0 0 0 0 0 0 0 0 0 0
99 26.0 52.0 10.0 9.0 30 45.2 60.5 75.8 91 1 67 0 0 0 0 0 0 0 0 0 0
100 26.0 35.0 10.0 15.0 37 64.2 91.5 118.8 146 1 39 1 0 0 0 0 0 0 0 0 0
101 31.0 67.0 10.0 3.0 66 102 138 174 210 1 11 1 0 0 0 1 0 0 0 0 1
