# Supplementary material for: KomoTrip: a multi-day travel itinerary recommendation method based on the discrete komodo mlipir algorithm
Source: PeerJ Comput Sci. 2025 Nov 12;11:e3350. doi: 10.7717/peerj-cs.3350 (PMC12704617; doi:10.7717/peerj-cs.3350)
Supplement: Supplemental Information 4 [file peerj-cs-11-3350-s004.zip › travel-itinerary-recommendation-main/raw_data/MCTOPMTW-Solomon/MCTOPMTW-4-c102.txt]

4 100 2147 10 6 10 6 9 8 9 6 9 10
0 40.0 50.0 0.0 0.0 0 1236
2 45.0 68.0 90.0 10.0 0 281.8 563.5 845.2 1127 0 50 0 0 0 0 0 1 0 0 0 0
3 45.0 70.0 90.0 30.0 0 281.2 562.5 843.8 1125 1 30 0 0 0 0 1 0 0 0 0 0
4 42.0 66.0 90.0 10.0 0 282.2 564.5 846.8 1129 1 75 0 0 1 0 0 0 0 0 0 0
5 42.0 68.0 90.0 10.0 727 740.8 754.5 768.2 782 1 27 0 0 0 0 0 0 0 0 0 0
6 42.0 65.0 90.0 10.0 0 282.5 565 847.5 1130 1 29 0 0 0 1 0 0 0 1 1 0
7 40.0 69.0 90.0 20.0 621 641.2 661.5 681.8 702 1 67 0 0 1 0 0 0 1 1 0 0
8 40.0 66.0 90.0 20.0 0 282.5 565 847.5 1130 1 29 0 0 0 1 0 0 0 0 0 0
9 38.0 68.0 90.0 20.0 255 272.2 289.5 306.8 324 1 32 0 0 0 0 0 0 0 0 0 0
10 38.0 70.0 90.0 10.0 534 551.8 569.5 587.2 605 1 26 0 0 0 1 0 0 0 0 0 1
11 35.0 66.0 90.0 10.0 357 370.2 383.5 396.8 410 1 2 0 1 0 1 0 0 0 0 0 0
12 35.0 69.0 90.0 10.0 448 462.2 476.5 490.8 505 1 41 0 0 1 1 1 0 0 0 0 0
13 25.0 85.0 90.0 20.0 0 276.8 553.5 830.2 1107 0 7 0 0 0 0 1 0 1 0 0 0
14 22.0 75.0 90.0 30.0 30 45.5 61 76.5 92 1 19 1 1 0 0 0 0 0 0 0 0
15 22.0 85.0 90.0 10.0 567 580.2 593.5 606.8 620 1 22 0 0 0 1 0 0 0 0 0 1
16 20.0 80.0 90.0 40.0 384 395.2 406.5 417.8 429 0 72 0 0 0 0 0 0 0 0 1 0
17 20.0 85.0 90.0 40.0 475 488.2 501.5 514.8 528 0 46 0 0 1 0 0 1 0 0 0 0
18 18.0 75.0 90.0 20.0 99 111.2 123.5 135.8 148 1 97 0 0 1 0 0 0 0 0 0 1
19 15.0 75.0 90.0 20.0 179 197.8 216.5 235.2 254 1 8 1 0 0 0 0 0 1 0 1 1
20 15.0 80.0 90.0 10.0 278 294.8 311.5 328.2 345 1 33 0 0 0 0 0 0 0 1 0 0
21 30.0 50.0 90.0 10.0 10 25.8 41.5 57.2 73 0 79 1 0 0 0 1 0 1 0 0 0
22 30.0 52.0 90.0 20.0 0 283.8 567.5 851.2 1135 0 87 0 0 0 0 0 0 0 0 0 0
23 28.0 52.0 90.0 20.0 812 829.8 847.5 865.2 883 0 92 1 1 0 0 0 0 1 0 0 0
24 28.0 55.0 90.0 10.0 732 743.2 754.5 765.8 777 1 85 0 0 0 0 0 0 0 0 0 1
25 25.0 50.0 90.0 10.0 65 84.8 104.5 124.2 144 1 80 0 0 0 0 0 0 0 0 0 0
26 25.0 52.0 90.0 40.0 169 182.8 196.5 210.2 224 0 41 0 0 0 0 0 1 0 0 0 1
27 25.0 55.0 90.0 10.0 0 282.5 565 847.5 1130 1 52 0 0 0 0 0 0 1 0 1 0
28 23.0 52.0 90.0 10.0 261 274.8 288.5 302.2 316 1 97 0 0 0 0 0 0 0 0 0 0
29 23.0 55.0 90.0 20.0 546 557.8 569.5 581.2 593 0 97 0 1 0 0 0 0 1 0 1 0
30 20.0 50.0 90.0 10.0 358 369.8 381.5 393.2 405 1 73 1 0 0 0 1 1 0 0 0 1
31 20.0 55.0 90.0 10.0 449 462.8 476.5 490.2 504 1 35 0 0 0 0 0 0 0 1 1 1
32 10.0 35.0 90.0 20.0 0 278 556 834 1112 0 85 0 0 0 0 0 1 0 0 0 1
33 10.0 40.0 90.0 30.0 31 48.2 65.5 82.8 100 0 24 0 0 0 0 0 0 0 0 0 0
34 8.0 40.0 90.0 40.0 87 104.8 122.5 140.2 158 0 27 0 0 1 1 0 1 0 1 0 0
35 8.0 45.0 90.0 20.0 0 278.2 556.5 834.8 1113 0 71 0 0 0 0 0 0 0 0 0 1
36 5.0 35.0 90.0 10.0 283 298.2 313.5 328.8 344 1 54 0 0 0 0 1 0 0 0 0 0
37 5.0 45.0 90.0 10.0 665 677.8 690.5 703.2 716 1 37 0 0 0 0 0 1 0 0 0 0
38 2.0 40.0 90.0 20.0 0 276.5 553 829.5 1106 0 75 0 0 0 0 0 0 0 1 0 0
39 0.0 40.0 90.0 30.0 479 489.8 500.5 511.2 522 1 4 0 0 0 0 0 0 0 0 0 0
40 0.0 45.0 90.0 20.0 567 581.2 595.5 609.8 624 1 82 0 0 0 0 0 0 0 0 0 0
41 35.0 30.0 90.0 10.0 264 278.2 292.5 306.8 321 1 72 1 0 0 0 1 0 1 0 1 0
42 35.0 32.0 90.0 10.0 166 183.2 200.5 217.8 235 1 41 0 0 1 1 0 0 0 0 1 0
43 33.0 32.0 90.0 20.0 68 88.2 108.5 128.8 149 1 18 0 0 0 0 0 0 1 0 0 0
44 33.0 35.0 90.0 10.0 16 32 48 64 80 1 84 0 0 0 0 0 0 0 0 0 0
45 32.0 30.0 90.0 10.0 359 372.2 385.5 398.8 412 1 57 1 1 0 0 1 0 0 1 0 0
46 30.0 30.0 90.0 10.0 541 555.8 570.5 585.2 600 1 12 0 0 0 0 0 0 0 0 1 0
47 30.0 32.0 90.0 30.0 448 463.2 478.5 493.8 509 1 25 0 0 1 0 0 0 0 0 0 1
48 30.0 35.0 90.0 10.0 1054 1072.2 1090.5 1108.8 1127 1 58 0 0 0 0 0 0 0 0 0 0
49 28.0 30.0 90.0 10.0 0 280.5 561 841.5 1122 1 42 0 0 0 0 0 0 0 0 0 0
50 28.0 35.0 90.0 10.0 1001 1017.2 1033.5 1049.8 1066 1 57 0 0 0 0 1 0 1 0 0 0
51 26.0 32.0 90.0 10.0 0 280.8 561.5 842.2 1123 1 92 0 0 0 1 1 1 0 0 0 0
52 25.0 30.0 90.0 10.0 725 740.2 755.5 770.8 786 0 79 1 1 1 0 0 0 0 0 0 0
53 25.0 35.0 90.0 10.0 0 281 562 843 1124 1 63 0 0 1 0 0 0 0 0 0 1
54 44.0 5.0 90.0 20.0 286 301.2 316.5 331.8 347 1 66 1 0 0 0 0 1 1 0 1 0
55 42.0 10.0 90.0 40.0 186 203.8 221.5 239.2 257 1 99 0 0 0 0 1 0 0 0 0 0
56 42.0 15.0 90.0 10.0 95 110.8 126.5 142.2 158 1 66 1 0 0 1 0 0 0 0 0 0
57 40.0 5.0 90.0 30.0 385 397.8 410.5 423.2 436 1 39 0 0 0 1 1 0 1 0 1 0
58 40.0 15.0 90.0 40.0 35 48 61 74 87 1 87 0 0 1 0 0 0 0 0 0 0
59 38.0 5.0 90.0 30.0 471 486.8 502.5 518.2 534 1 38 0 0 1 0 0 0 0 0 0 1
60 38.0 15.0 90.0 10.0 0 277.5 555 832.5 1110 1 34 0 0 0 0 0 0 0 1 1 0
61 35.0 5.0 90.0 20.0 562 578.8 595.5 612.2 629 1 35 0 0 0 0 0 0 0 0 0 1
62 50.0 30.0 90.0 10.0 531 550.8 570.5 590.2 610 1 33 1 0 0 1 0 0 0 1 0 0
63 50.0 35.0 90.0 20.0 262 275.8 289.5 303.2 317 1 11 0 0 0 0 1 0 0 0 0 0
64 50.0 40.0 90.0 50.0 171 182.8 194.5 206.2 218 1 72 0 0 0 0 0 1 0 0 1 0
65 48.0 30.0 90.0 10.0 632 647.2 662.5 677.8 693 1 66 0 1 0 0 0 0 0 1 0 0
66 48.0 40.0 90.0 10.0 76 89.2 102.5 115.8 129 1 30 0 0 1 0 0 0 0 0 0 0
67 47.0 35.0 90.0 10.0 826 838.2 850.5 862.8 875 1 91 1 0 0 0 0 1 0 0 0 0
68 47.0 40.0 90.0 10.0 12 28.2 44.5 60.8 77 1 67 0 0 0 0 0 1 0 0 0 1
69 45.0 30.0 90.0 10.0 734 744.8 755.5 766.2 777 1 85 1 0 0 0 1 0 0 1 0 1
70 45.0 35.0 90.0 10.0 916 929.2 942.5 955.8 969 1 82 0 1 1 0 1 0 0 0 0 1
71 95.0 30.0 90.0 30.0 387 404.2 421.5 438.8 456 1 67 0 0 0 0 0 1 0 1 0 0
72 95.0 35.0 90.0 20.0 293 309.8 326.5 343.2 360 1 8 1 0 0 0 0 0 0 0 1 0
73 53.0 30.0 90.0 10.0 0 280.5 561 841.5 1122 1 4 0 0 0 0 0 0 1 0 0 0
74 92.0 30.0 90.0 10.0 478 496.2 514.5 532.8 551 1 59 1 0 0 0 1 0 1 0 0 0
75 53.0 35.0 90.0 50.0 353 367.8 382.5 397.2 412 0 38 0 1 0 0 1 0 0 0 0 1
76 45.0 65.0 90.0 20.0 0 282.5 565 847.5 1130 1 68 0 0 0 0 0 0 0 0 0 0
77 90.0 35.0 90.0 10.0 203 217.2 231.5 245.8 260 1 80 0 0 0 0 1 0 1 1 0 0
78 88.0 30.0 90.0 10.0 574 591.2 608.5 625.8 643 1 37 1 0 0 0 0 0 0 0 0 0
79 88.0 35.0 90.0 20.0 109 124.2 139.5 154.8 170 1 27 1 0 0 0 0 0 1 0 0 0
80 87.0 30.0 90.0 10.0 668 683.8 699.5 715.2 731 1 71 0 0 0 1 0 0 0 0 0 1
81 85.0 25.0 90.0 10.0 769 781.8 794.5 807.2 820 1 55 1 0 0 0 0 1 0 0 0 0
82 85.0 35.0 90.0 30.0 47 66.2 85.5 104.8 124 1 36 0 0 0 0 0 0 0 0 0 0
83 75.0 55.0 90.0 20.0 0 277.5 555 832.5 1110 1 13 1 0 0 0 1 0 0 0 1 0
84 72.0 55.0 90.0 10.0 0 278.2 556.5 834.8 1113 1 99 0 0 0 1 1 1 1 0 1 0
85 70.0 58.0 90.0 20.0 458 474.2 490.5 506.8 523 1 63 0 0 0 0 0 0 0 0 0 0
86 68.0 60.0 90.0 30.0 0 279 558 837 1116 0 42 1 1 0 0 0 1 0 0 0 1
87 66.0 55.0 90.0 10.0 173 189.2 205.5 221.8 238 1 41 0 0 0 0 0 0 0 0 1 0
88 65.0 55.0 90.0 20.0 85 99.8 114.5 129.2 144 1 2 0 0 0 0 0 0 0 0 0 0
89 65.0 60.0 90.0 30.0 645 660.8 676.5 692.2 708 1 84 0 0 0 0 1 0 0 0 0 0
90 63.0 58.0 90.0 10.0 737 753.2 769.5 785.8 802 1 82 0 0 0 0 0 1 0 0 0 0
91 60.0 55.0 90.0 10.0 20 36 52 68 84 1 29 0 0 0 1 1 0 1 0 0 0
92 60.0 60.0 90.0 10.0 0 280.8 561.5 842.2 1123 1 99 0 0 0 0 0 0 0 0 0 0
93 67.0 85.0 90.0 20.0 368 386.2 404.5 422.8 441 1 2 0 0 0 0 0 0 0 0 0 0
94 65.0 85.0 90.0 40.0 475 485.8 496.5 507.2 518 0 11 1 0 0 1 0 0 0 0 0 0
95 65.0 82.0 90.0 10.0 0 276.2 552.5 828.8 1105 1 4 0 0 0 0 1 0 1 0 1 0
96 62.0 80.0 90.0 30.0 0 277 554 831 1108 0 84 0 0 0 1 0 0 0 0 0 1
97 60.0 80.0 90.0 10.0 0 277.2 554.5 831.8 1109 1 23 0 0 0 0 0 0 1 0 0 0
98 60.0 85.0 90.0 30.0 561 576.2 591.5 606.8 622 1 27 0 0 1 0 1 0 0 1 0 0
99 58.0 75.0 90.0 20.0 0 278.8 557.5 836.2 1115 0 2 1 0 1 0 0 0 0 1 0 0
100 55.0 80.0 90.0 10.0 743 762.2 781.5 800.8 820 1 73 0 0 0 1 0 0 0 0 0 0
101 55.0 85.0 90.0 20.0 647 666.8 686.5 706.2 726 1 41 0 1 0 0 0 0 0 0 1 1
