# Supplementary material for: KomoTrip: a multi-day travel itinerary recommendation method based on the discrete komodo mlipir algorithm
Source: PeerJ Comput Sci. 2025 Nov 12;11:e3350. doi: 10.7717/peerj-cs.3350 (PMC12704617; doi:10.7717/peerj-cs.3350)
Supplement: Supplemental Information 4 [file peerj-cs-11-3350-s004.zip › travel-itinerary-recommendation-main/raw_data/MCTOPMTW-Solomon/MCTOPMTW-4-c103.txt]

4 100 2247 11 9 5 9 9 13 6 9 8 10
0 40.0 50.0 0.0 0.0 0 1236
2 45.0 68.0 90.0 10.0 0 281.8 563.5 845.2 1127 1 49 0 1 0 0 0 0 0 0 1 0
3 45.0 70.0 90.0 30.0 0 281.2 562.5 843.8 1125 1 94 0 0 0 0 0 1 0 1 0 0
4 42.0 66.0 90.0 10.0 0 282.2 564.5 846.8 1129 1 37 0 0 0 0 0 0 0 1 0 0
5 42.0 68.0 90.0 10.0 727 740.8 754.5 768.2 782 1 66 0 1 0 0 0 0 1 0 0 0
6 42.0 65.0 90.0 10.0 0 282.5 565 847.5 1130 1 70 0 0 0 0 0 1 0 0 0 0
7 40.0 69.0 90.0 20.0 621 641.2 661.5 681.8 702 1 94 1 0 0 1 0 0 0 1 0 0
8 40.0 66.0 90.0 20.0 0 282.5 565 847.5 1130 1 90 1 0 0 0 0 0 0 0 1 0
9 38.0 68.0 90.0 20.0 255 272.2 289.5 306.8 324 1 87 0 0 1 0 0 0 0 0 0 0
10 38.0 70.0 90.0 10.0 534 551.8 569.5 587.2 605 1 85 0 0 1 0 0 0 0 0 0 1
11 35.0 66.0 90.0 10.0 357 370.2 383.5 396.8 410 1 59 1 0 0 0 0 0 0 0 0 0
12 35.0 69.0 90.0 10.0 448 462.2 476.5 490.8 505 1 34 0 0 0 0 1 0 0 0 0 0
13 25.0 85.0 90.0 20.0 0 276.8 553.5 830.2 1107 1 91 0 0 0 0 0 0 0 1 0 1
14 22.0 75.0 90.0 30.0 30 45.5 61 76.5 92 1 12 0 0 0 0 0 1 0 0 1 1
15 22.0 85.0 90.0 10.0 0 276.5 553 829.5 1106 1 79 0 0 0 0 0 0 0 0 0 1
16 20.0 80.0 90.0 40.0 384 395.2 406.5 417.8 429 0 34 1 1 0 1 0 0 0 0 0 0
17 20.0 85.0 90.0 40.0 0 276.2 552.5 828.8 1105 0 59 0 1 0 0 0 0 0 0 0 0
18 18.0 75.0 90.0 20.0 99 111.2 123.5 135.8 148 1 96 0 0 0 0 0 0 0 1 0 1
19 15.0 75.0 90.0 20.0 0 277.5 555 832.5 1110 0 60 0 1 0 0 0 1 0 0 0 0
20 15.0 80.0 90.0 10.0 0 276.5 553 829.5 1106 1 60 0 1 1 0 0 1 0 0 0 0
21 30.0 50.0 90.0 10.0 0 284 568 852 1136 0 7 1 0 0 0 1 0 1 0 0 0
22 30.0 52.0 90.0 20.0 0 283.8 567.5 851.2 1135 0 17 0 0 0 0 0 1 0 0 0 1
23 28.0 52.0 90.0 20.0 812 829.8 847.5 865.2 883 1 77 0 0 0 0 0 0 0 0 0 0
24 28.0 55.0 90.0 10.0 732 743.2 754.5 765.8 777 1 97 1 0 0 0 0 0 0 0 0 1
25 25.0 50.0 90.0 10.0 0 282.8 565.5 848.2 1131 1 31 1 0 1 0 0 0 0 0 0 0
26 25.0 52.0 90.0 40.0 169 182.8 196.5 210.2 224 0 37 1 0 0 1 0 0 0 0 0 0
27 25.0 55.0 90.0 10.0 0 282.5 565 847.5 1130 1 75 1 0 0 0 0 0 0 1 0 0
28 23.0 52.0 90.0 10.0 261 274.8 288.5 302.2 316 1 48 1 0 0 0 0 1 0 0 1 0
29 23.0 55.0 90.0 20.0 0 282 564 846 1128 1 90 0 0 0 0 1 0 0 0 1 0
30 20.0 50.0 90.0 10.0 0 281.5 563 844.5 1126 1 15 0 0 0 0 0 1 0 0 0 0
31 20.0 55.0 90.0 10.0 449 462.8 476.5 490.2 504 1 21 1 1 0 0 0 0 0 0 0 1
32 10.0 35.0 90.0 20.0 0 278 556 834 1112 1 1 0 0 0 0 0 0 0 0 0 0
33 10.0 40.0 90.0 30.0 0 278.5 557 835.5 1114 0 68 1 0 1 0 0 0 1 0 1 0
34 8.0 40.0 90.0 40.0 87 104.8 122.5 140.2 158 1 48 1 1 1 0 0 0 0 0 0 1
35 8.0 45.0 90.0 20.0 0 278.2 556.5 834.8 1113 0 9 0 1 1 0 1 0 0 0 1 0
36 5.0 35.0 90.0 10.0 283 298.2 313.5 328.8 344 1 21 1 0 1 0 0 1 0 0 0 0
37 5.0 45.0 90.0 10.0 665 677.8 690.5 703.2 716 1 59 0 0 0 0 0 0 0 0 0 0
38 2.0 40.0 90.0 20.0 0 276.5 553 829.5 1106 0 0 0 1 0 0 1 1 0 0 0 0
39 0.0 40.0 90.0 30.0 479 489.8 500.5 511.2 522 1 40 0 0 1 0 1 1 0 0 0 0
40 0.0 45.0 90.0 20.0 567 581.2 595.5 609.8 624 1 43 0 0 0 0 0 0 0 0 0 0
41 35.0 30.0 90.0 10.0 264 278.2 292.5 306.8 321 1 61 0 1 0 1 0 0 0 0 0 0
42 35.0 32.0 90.0 10.0 166 183.2 200.5 217.8 235 1 55 1 0 0 0 0 0 0 0 0 1
43 33.0 32.0 90.0 20.0 68 88.2 108.5 128.8 149 0 2 0 0 0 1 0 0 0 0 0 0
44 33.0 35.0 90.0 10.0 0 282.2 564.5 846.8 1129 0 8 0 0 0 0 0 0 0 0 0 0
45 32.0 30.0 90.0 10.0 359 372.2 385.5 398.8 412 1 17 1 0 0 0 0 0 0 0 1 1
46 30.0 30.0 90.0 10.0 541 555.8 570.5 585.2 600 1 72 0 0 0 0 0 0 1 0 0 1
47 30.0 32.0 90.0 30.0 0 281.2 562.5 843.8 1125 1 84 1 1 0 0 1 0 0 0 0 0
48 30.0 35.0 90.0 10.0 0 281.8 563.5 845.2 1127 1 45 1 0 0 1 0 0 0 0 0 1
49 28.0 30.0 90.0 10.0 0 280.5 561 841.5 1122 1 19 0 0 0 0 0 0 0 0 0 0
50 28.0 35.0 90.0 10.0 1001 1017.2 1033.5 1049.8 1066 1 88 0 0 0 0 0 0 0 0 0 0
51 26.0 32.0 90.0 10.0 0 280.8 561.5 842.2 1123 1 35 1 0 1 0 0 0 0 0 0 0
52 25.0 30.0 90.0 10.0 0 280.2 560.5 840.8 1121 1 1 1 0 0 0 0 0 0 1 0 0
53 25.0 35.0 90.0 10.0 0 281 562 843 1124 1 25 1 0 0 0 0 0 0 0 1 0
54 44.0 5.0 90.0 20.0 286 301.2 316.5 331.8 347 1 76 0 0 0 1 0 0 0 1 1 0
55 42.0 10.0 90.0 40.0 0 276.2 552.5 828.8 1105 0 38 0 0 0 0 0 0 0 0 0 0
56 42.0 15.0 90.0 10.0 95 110.8 126.5 142.2 158 1 65 0 0 0 0 0 0 0 0 0 0
57 40.0 5.0 90.0 30.0 385 397.8 410.5 423.2 436 1 37 0 0 0 1 0 1 0 1 0 1
58 40.0 15.0 90.0 40.0 0 277.8 555.5 833.2 1111 1 37 0 0 0 0 0 1 1 0 0 0
59 38.0 5.0 90.0 30.0 471 486.8 502.5 518.2 534 1 32 0 1 0 0 0 0 0 0 0 1
60 38.0 15.0 90.0 10.0 0 277.5 555 832.5 1110 1 79 1 0 0 0 0 0 0 0 0 0
61 35.0 5.0 90.0 20.0 0 275 550 825 1100 1 29 1 0 0 1 0 1 0 0 0 0
62 50.0 30.0 90.0 10.0 0 280.8 561.5 842.2 1123 1 16 1 0 0 0 0 0 0 0 0 1
63 50.0 35.0 90.0 20.0 262 275.8 289.5 303.2 317 1 11 1 0 0 0 1 0 1 0 0 0
64 50.0 40.0 90.0 50.0 0 282.8 565.5 848.2 1131 0 59 0 0 0 0 0 1 1 1 0 0
65 48.0 30.0 90.0 10.0 632 647.2 662.5 677.8 693 1 43 0 1 0 0 1 1 1 0 0 1
66 48.0 40.0 90.0 10.0 76 89.2 102.5 115.8 129 1 97 1 0 0 0 0 0 0 0 0 1
67 47.0 35.0 90.0 10.0 826 838.2 850.5 862.8 875 1 5 0 0 0 0 0 0 0 0 0 1
68 47.0 40.0 90.0 10.0 12 28.2 44.5 60.8 77 1 7 0 0 0 0 0 0 0 1 0 0
69 45.0 30.0 90.0 10.0 734 744.8 755.5 766.2 777 1 45 1 0 0 0 0 0 0 1 0 0
70 45.0 35.0 90.0 10.0 916 929.2 942.5 955.8 969 1 5 1 0 0 0 0 1 0 0 0 1
71 95.0 30.0 90.0 30.0 387 404.2 421.5 438.8 456 1 13 0 0 1 1 0 0 0 1 1 0
72 95.0 35.0 90.0 20.0 0 272 544 816 1088 1 47 0 0 0 0 0 0 0 0 0 1
73 53.0 30.0 90.0 10.0 0 280.5 561 841.5 1122 1 52 0 0 0 1 1 0 0 0 1 0
74 92.0 30.0 90.0 10.0 0 272.5 545 817.5 1090 1 53 0 0 0 0 0 0 1 0 1 0
75 53.0 35.0 90.0 50.0 353 367.8 382.5 397.2 412 0 30 0 0 0 1 0 0 1 0 1 0
76 45.0 65.0 90.0 20.0 0 282.5 565 847.5 1130 1 93 0 0 0 0 0 0 0 0 0 0
77 90.0 35.0 90.0 10.0 203 217.2 231.5 245.8 260 1 46 1 0 0 1 1 0 1 1 0 0
78 88.0 30.0 90.0 10.0 574 591.2 608.5 625.8 643 1 4 0 1 0 0 0 0 0 0 0 0
79 88.0 35.0 90.0 20.0 109 124.2 139.5 154.8 170 1 45 0 0 1 0 0 1 1 0 1 0
80 87.0 30.0 90.0 10.0 668 683.8 699.5 715.2 731 1 79 0 0 0 1 0 0 0 0 1 1
81 85.0 25.0 90.0 10.0 769 781.8 794.5 807.2 820 1 57 0 0 0 0 0 0 1 0 0 0
82 85.0 35.0 90.0 30.0 0 274.5 549 823.5 1098 1 84 0 0 0 0 1 0 0 0 0 1
83 75.0 55.0 90.0 20.0 0 277.5 555 832.5 1110 1 49 0 0 0 0 1 1 0 0 0 1
84 72.0 55.0 90.0 10.0 0 278.2 556.5 834.8 1113 0 81 0 0 0 1 0 0 0 0 0 0
85 70.0 58.0 90.0 20.0 458 474.2 490.5 506.8 523 1 84 0 0 0 0 0 1 0 0 0 0
86 68.0 60.0 90.0 30.0 0 279 558 837 1116 1 57 0 0 1 0 0 0 0 0 1 0
87 66.0 55.0 90.0 10.0 0 279.8 559.5 839.2 1119 0 8 0 0 0 0 1 1 0 1 0 0
88 65.0 55.0 90.0 20.0 85 99.8 114.5 129.2 144 1 2 0 1 1 0 0 0 0 1 1 0
89 65.0 60.0 90.0 30.0 645 660.8 676.5 692.2 708 1 45 0 1 0 0 1 0 0 0 0 0
90 63.0 58.0 90.0 10.0 0 280.2 560.5 840.8 1121 1 98 1 1 0 0 1 0 0 0 1 0
91 60.0 55.0 90.0 10.0 0 281.2 562.5 843.8 1125 1 92 0 0 0 0 1 0 0 1 0 0
92 60.0 60.0 90.0 10.0 0 280.8 561.5 842.2 1123 1 63 0 0 0 0 0 0 0 0 1 1
93 67.0 85.0 90.0 20.0 368 386.2 404.5 422.8 441 0 81 0 0 0 0 0 0 0 0 0 0
94 65.0 85.0 90.0 40.0 475 485.8 496.5 507.2 518 0 91 0 0 0 0 0 1 0 0 0 0
95 65.0 82.0 90.0 10.0 0 276.2 552.5 828.8 1105 1 91 1 0 0 0 1 0 0 0 0 0
96 62.0 80.0 90.0 30.0 0 277 554 831 1108 0 67 0 0 0 0 0 1 1 0 1 0
97 60.0 80.0 90.0 10.0 0 277.2 554.5 831.8 1109 1 65 0 1 0 0 0 0 1 1 0 0
98 60.0 85.0 90.0 30.0 0 276.2 552.5 828.8 1105 0 58 1 0 0 1 0 0 0 0 0 0
99 58.0 75.0 90.0 20.0 0 278.8 557.5 836.2 1115 0 37 1 0 0 0 0 0 0 1 0 0
100 55.0 80.0 90.0 10.0 743 762.2 781.5 800.8 820 1 55 0 0 0 0 0 0 0 0 0 0
101 55.0 85.0 90.0 20.0 647 666.8 686.5 706.2 726 0 22 0 0 0 0 0 0 0 1 0 0
