# Supplementary material for: KomoTrip: a multi-day travel itinerary recommendation method based on the discrete komodo mlipir algorithm
Source: PeerJ Comput Sci. 2025 Nov 12;11:e3350. doi: 10.7717/peerj-cs.3350 (PMC12704617; doi:10.7717/peerj-cs.3350)
Supplement: Supplemental Information 4 [file peerj-cs-11-3350-s004.zip › travel-itinerary-recommendation-main/raw_data/MCTOPMTW-Solomon/MCTOPMTW-4-c104.txt]

4 100 2180 12 9 10 5 5 5 13 8 9 7
0 40.0 50.0 0.0 0.0 0 1236
2 45.0 68.0 90.0 10.0 0 281.8 563.5 845.2 1127 1 93 0 0 0 0 0 1 0 0 0 0
3 45.0 70.0 90.0 30.0 0 281.2 562.5 843.8 1125 1 31 0 0 0 0 0 0 1 0 0 0
4 42.0 66.0 90.0 10.0 0 282.2 564.5 846.8 1129 1 36 1 1 1 0 0 0 0 0 0 0
5 42.0 68.0 90.0 10.0 727 740.8 754.5 768.2 782 1 39 0 0 0 0 1 0 1 1 0 1
6 42.0 65.0 90.0 10.0 0 282.5 565 847.5 1130 1 70 0 0 1 0 0 0 0 0 1 0
7 40.0 69.0 90.0 20.0 0 281.8 563.5 845.2 1127 0 52 0 0 0 0 0 0 0 0 0 0
8 40.0 66.0 90.0 20.0 0 282.5 565 847.5 1130 1 96 1 0 1 1 0 0 0 0 0 0
9 38.0 68.0 90.0 20.0 255 272.2 289.5 306.8 324 1 8 0 0 0 0 0 0 1 0 0 0
10 38.0 70.0 90.0 10.0 534 551.8 569.5 587.2 605 1 89 0 0 0 0 0 0 0 0 0 0
11 35.0 66.0 90.0 10.0 0 282.2 564.5 846.8 1129 1 73 0 0 0 0 1 0 1 0 0 1
12 35.0 69.0 90.0 10.0 448 462.2 476.5 490.8 505 1 61 0 0 0 0 0 0 0 0 0 0
13 25.0 85.0 90.0 20.0 0 276.8 553.5 830.2 1107 1 93 1 0 0 0 0 0 0 0 0 0
14 22.0 75.0 90.0 30.0 30 45.5 61 76.5 92 0 26 0 0 0 0 0 0 1 0 0 0
15 22.0 85.0 90.0 10.0 0 276.5 553 829.5 1106 1 78 1 1 0 0 0 1 0 0 0 1
16 20.0 80.0 90.0 40.0 384 395.2 406.5 417.8 429 0 35 1 0 0 0 0 0 1 0 1 0
17 20.0 85.0 90.0 40.0 0 276.2 552.5 828.8 1105 0 57 0 0 0 0 0 0 1 0 1 0
18 18.0 75.0 90.0 20.0 0 278 556 834 1112 0 33 0 0 1 0 0 0 0 1 0 0
19 15.0 75.0 90.0 20.0 0 277.5 555 832.5 1110 0 33 0 1 0 0 0 1 0 0 0 0
20 15.0 80.0 90.0 10.0 0 276.5 553 829.5 1106 1 53 0 0 0 0 0 0 1 0 0 1
21 30.0 50.0 90.0 10.0 0 284 568 852 1136 1 29 0 0 0 0 0 1 0 0 0 0
22 30.0 52.0 90.0 20.0 0 283.8 567.5 851.2 1135 1 53 0 0 0 0 1 0 0 0 0 0
23 28.0 52.0 90.0 20.0 0 283.2 566.5 849.8 1133 1 94 0 0 0 0 0 0 0 0 1 0
24 28.0 55.0 90.0 10.0 732 743.2 754.5 765.8 777 1 33 0 0 1 0 1 0 0 0 0 1
25 25.0 50.0 90.0 10.0 0 282.8 565.5 848.2 1131 1 61 0 0 0 0 0 0 0 0 0 0
26 25.0 52.0 90.0 40.0 169 182.8 196.5 210.2 224 0 25 0 0 1 0 0 0 0 0 0 0
27 25.0 55.0 90.0 10.0 0 282.5 565 847.5 1130 1 52 0 0 1 0 0 0 0 0 0 0
28 23.0 52.0 90.0 10.0 0 282 564 846 1128 1 27 0 0 0 0 0 0 0 0 0 0
29 23.0 55.0 90.0 20.0 0 282 564 846 1128 1 52 1 0 1 0 0 0 1 1 0 0
30 20.0 50.0 90.0 10.0 0 281.5 563 844.5 1126 1 23 0 0 1 0 0 0 0 0 0 0
31 20.0 55.0 90.0 10.0 0 281.2 562.5 843.8 1125 1 85 0 1 0 0 1 0 0 1 1 0
32 10.0 35.0 90.0 20.0 0 278 556 834 1112 1 85 0 0 1 0 0 0 0 0 0 1
33 10.0 40.0 90.0 30.0 0 278.5 557 835.5 1114 0 46 1 0 0 0 0 0 0 0 0 0
34 8.0 40.0 90.0 40.0 0 278 556 834 1112 0 38 0 0 1 0 0 0 1 1 0 1
35 8.0 45.0 90.0 20.0 0 278.2 556.5 834.8 1113 0 65 0 1 0 0 0 0 0 0 0 0
36 5.0 35.0 90.0 10.0 0 276.8 553.5 830.2 1107 1 75 1 1 0 0 0 1 0 0 0 0
37 5.0 45.0 90.0 10.0 0 277.5 555 832.5 1110 1 26 0 0 0 0 0 0 0 0 0 0
38 2.0 40.0 90.0 20.0 0 276.5 553 829.5 1106 0 2 0 0 0 0 0 0 0 0 1 0
39 0.0 40.0 90.0 30.0 479 489.8 500.5 511.2 522 1 8 0 0 0 0 0 1 0 1 0 0
40 0.0 45.0 90.0 20.0 0 276.2 552.5 828.8 1105 0 36 0 0 0 0 0 0 0 0 1 1
41 35.0 30.0 90.0 10.0 0 281.2 562.5 843.8 1125 1 18 0 0 1 0 0 0 0 0 0 0
42 35.0 32.0 90.0 10.0 0 281.8 563.5 845.2 1127 1 18 0 0 1 0 0 1 0 0 0 0
43 33.0 32.0 90.0 20.0 0 281.5 563 844.5 1126 1 42 1 0 1 1 0 0 0 0 0 0
44 33.0 35.0 90.0 10.0 0 282.2 564.5 846.8 1129 0 73 0 1 0 0 0 0 0 0 0 0
45 32.0 30.0 90.0 10.0 359 372.2 385.5 398.8 412 1 5 0 0 0 0 1 0 0 0 0 0
46 30.0 30.0 90.0 10.0 0 280.8 561.5 842.2 1123 1 64 0 0 0 0 0 0 0 0 0 1
47 30.0 32.0 90.0 30.0 0 281.2 562.5 843.8 1125 0 29 0 0 0 1 0 1 0 0 1 0
48 30.0 35.0 90.0 10.0 0 281.8 563.5 845.2 1127 1 96 0 0 0 0 0 0 0 0 0 0
49 28.0 30.0 90.0 10.0 0 280.5 561 841.5 1122 1 75 0 1 0 1 0 0 0 1 0 0
50 28.0 35.0 90.0 10.0 0 281.5 563 844.5 1126 1 45 0 1 0 0 0 1 0 1 0 0
51 26.0 32.0 90.0 10.0 0 280.8 561.5 842.2 1123 1 50 0 0 0 0 0 0 0 0 0 0
52 25.0 30.0 90.0 10.0 0 280.2 560.5 840.8 1121 1 6 0 0 0 0 0 0 0 1 0 0
53 25.0 35.0 90.0 10.0 0 281 562 843 1124 1 24 1 0 0 0 0 0 0 1 0 0
54 44.0 5.0 90.0 20.0 286 301.2 316.5 331.8 347 1 61 0 0 0 0 0 0 0 1 0 0
55 42.0 10.0 90.0 40.0 0 276.2 552.5 828.8 1105 0 37 0 0 0 0 0 0 0 0 0 0
56 42.0 15.0 90.0 10.0 95 110.8 126.5 142.2 158 1 75 0 0 1 0 1 1 0 0 0 1
57 40.0 5.0 90.0 30.0 0 275.2 550.5 825.8 1101 1 6 0 0 0 0 0 1 0 0 0 0
58 40.0 15.0 90.0 40.0 0 277.8 555.5 833.2 1111 1 50 1 0 0 0 0 0 0 0 0 0
59 38.0 5.0 90.0 30.0 471 486.8 502.5 518.2 534 1 23 0 1 0 0 0 0 1 0 0 1
60 38.0 15.0 90.0 10.0 0 277.5 555 832.5 1110 1 30 0 0 0 1 0 0 0 0 1 0
61 35.0 5.0 90.0 20.0 0 275 550 825 1100 1 85 0 0 0 0 0 0 0 1 0 0
62 50.0 30.0 90.0 10.0 0 280.8 561.5 842.2 1123 1 62 0 0 0 1 1 0 0 1 0 0
63 50.0 35.0 90.0 20.0 262 275.8 289.5 303.2 317 1 37 1 1 1 0 0 0 1 0 0 0
64 50.0 40.0 90.0 50.0 0 282.8 565.5 848.2 1131 1 19 0 1 0 1 0 0 0 0 1 1
65 48.0 30.0 90.0 10.0 0 281 562 843 1124 1 19 0 0 0 1 0 0 0 0 0 0
66 48.0 40.0 90.0 10.0 0 283.2 566.5 849.8 1133 1 86 0 0 0 0 0 0 0 0 0 1
67 47.0 35.0 90.0 10.0 0 282.2 564.5 846.8 1129 1 63 1 0 0 0 0 0 0 0 0 0
68 47.0 40.0 90.0 10.0 12 28.2 44.5 60.8 77 1 36 0 1 0 0 0 0 0 0 0 0
69 45.0 30.0 90.0 10.0 0 281.2 562.5 843.8 1125 1 9 0 0 0 0 0 0 1 0 0 1
70 45.0 35.0 90.0 10.0 916 929.2 942.5 955.8 969 1 26 0 0 1 0 0 0 0 0 0 0
71 95.0 30.0 90.0 30.0 0 271.8 543.5 815.2 1087 0 43 0 0 1 0 0 0 0 0 0 0
72 95.0 35.0 90.0 20.0 0 272 544 816 1088 1 20 1 0 0 0 0 0 0 0 0 0
73 53.0 30.0 90.0 10.0 0 280.5 561 841.5 1122 1 89 0 1 0 0 0 1 0 0 1 0
74 92.0 30.0 90.0 10.0 0 272.5 545 817.5 1090 1 4 0 0 0 0 0 0 0 1 1 0
75 53.0 35.0 90.0 50.0 353 367.8 382.5 397.2 412 1 97 1 0 0 0 1 0 1 0 0 1
76 45.0 65.0 90.0 20.0 0 282.5 565 847.5 1130 1 65 1 0 1 1 0 0 1 1 0 0
77 90.0 35.0 90.0 10.0 203 217.2 231.5 245.8 260 1 68 0 0 1 0 0 0 0 1 0 0
78 88.0 30.0 90.0 10.0 574 591.2 608.5 625.8 643 1 40 1 0 0 1 0 1 0 0 1 0
79 88.0 35.0 90.0 20.0 0 273.8 547.5 821.2 1095 1 4 0 1 0 0 0 0 1 1 0 0
80 87.0 30.0 90.0 10.0 668 683.8 699.5 715.2 731 1 10 1 0 0 0 1 0 0 1 0 0
81 85.0 25.0 90.0 10.0 0 273.5 547 820.5 1094 1 76 1 0 0 0 0 1 1 1 0 0
82 85.0 35.0 90.0 30.0 0 274.5 549 823.5 1098 1 2 0 0 0 0 1 0 0 0 0 0
83 75.0 55.0 90.0 20.0 0 277.5 555 832.5 1110 1 83 1 0 0 0 0 0 1 0 0 0
84 72.0 55.0 90.0 10.0 0 278.2 556.5 834.8 1113 1 37 0 0 1 1 0 0 1 1 0 1
85 70.0 58.0 90.0 20.0 458 474.2 490.5 506.8 523 1 87 0 0 0 1 1 0 0 1 1 1
86 68.0 60.0 90.0 30.0 0 279 558 837 1116 0 66 0 1 0 0 0 0 0 0 0 1
87 66.0 55.0 90.0 10.0 0 279.8 559.5 839.2 1119 1 45 0 0 0 0 0 0 0 0 0 1
88 65.0 55.0 90.0 20.0 85 99.8 114.5 129.2 144 1 66 0 0 0 0 0 1 1 0 1 0
89 65.0 60.0 90.0 30.0 0 279.8 559.5 839.2 1119 0 44 0 0 0 0 1 0 0 0 1 0
90 63.0 58.0 90.0 10.0 0 280.2 560.5 840.8 1121 1 70 0 0 0 1 0 0 0 0 1 0
91 60.0 55.0 90.0 10.0 0 281.2 562.5 843.8 1125 1 54 0 0 0 0 0 0 0 1 1 1
92 60.0 60.0 90.0 10.0 0 280.8 561.5 842.2 1123 1 63 0 0 0 0 0 0 1 0 1 0
93 67.0 85.0 90.0 20.0 368 386.2 404.5 422.8 441 1 16 0 0 1 0 0 1 1 1 0 0
94 65.0 85.0 90.0 40.0 0 275.5 551 826.5 1102 0 59 0 0 0 0 0 0 0 0 0 0
95 65.0 82.0 90.0 10.0 0 276.2 552.5 828.8 1105 1 56 0 0 0 0 0 0 1 0 0 1
96 62.0 80.0 90.0 30.0 0 277 554 831 1108 0 56 0 0 0 0 1 0 0 0 0 0
97 60.0 80.0 90.0 10.0 0 277.2 554.5 831.8 1109 1 0 0 1 0 0 1 0 0 0 0 1
98 60.0 85.0 90.0 30.0 0 276.2 552.5 828.8 1105 1 94 0 1 0 0 0 0 0 0 0 0
99 58.0 75.0 90.0 20.0 0 278.8 557.5 836.2 1115 0 59 0 0 0 0 0 0 0 0 0 0
100 55.0 80.0 90.0 10.0 743 762.2 781.5 800.8 820 1 40 0 1 0 0 0 0 0 0 0 0
101 55.0 85.0 90.0 20.0 647 666.8 686.5 706.2 726 1 22 0 0 0 0 1 0 0 0 0 1
