# Supplementary material for: KomoTrip: a multi-day travel itinerary recommendation method based on the discrete komodo mlipir algorithm
Source: PeerJ Comput Sci. 2025 Nov 12;11:e3350. doi: 10.7717/peerj-cs.3350 (PMC12704617; doi:10.7717/peerj-cs.3350)
Supplement: Supplemental Information 4 [file peerj-cs-11-3350-s004.zip › travel-itinerary-recommendation-main/raw_data/MCTOPMTW-Solomon/MCTOPMTW-4-c105.txt]

4 100 1977 10 7 4 10 7 5 10 10 3 11
0 40.0 50.0 0.0 0.0 0 1236
2 45.0 68.0 90.0 10.0 885 912.2 939.5 966.8 994 0 1 0 0 0 1 0 0 1 0 0 0
3 45.0 70.0 90.0 30.0 802 824.8 847.5 870.2 893 0 51 0 0 0 1 0 0 0 0 0 1
4 42.0 66.0 90.0 10.0 25 65.2 105.5 145.8 186 1 1 1 0 1 0 0 1 0 1 0 0
5 42.0 68.0 90.0 10.0 699 726.8 754.5 782.2 810 1 46 1 1 0 0 0 0 0 1 0 0
6 42.0 65.0 90.0 10.0 15 41.2 67.5 93.8 120 1 80 0 1 1 0 0 0 0 0 0 0
7 40.0 69.0 90.0 20.0 580 620.8 661.5 702.2 743 1 83 0 0 0 0 0 0 0 0 0 1
8 40.0 66.0 90.0 20.0 142 169.8 197.5 225.2 253 1 72 0 0 0 0 1 1 1 0 0 1
9 38.0 68.0 90.0 20.0 220 254.8 289.5 324.2 359 1 87 0 0 0 0 0 0 0 1 0 0
10 38.0 70.0 90.0 10.0 499 534.2 569.5 604.8 640 1 38 0 0 0 0 0 1 0 0 0 0
11 35.0 66.0 90.0 10.0 331 357.2 383.5 409.8 436 1 5 0 0 0 1 0 0 0 1 0 0
12 35.0 69.0 90.0 10.0 420 448.2 476.5 504.8 533 1 53 0 0 1 0 1 1 0 0 1 1
13 25.0 85.0 90.0 20.0 617 651.8 686.5 721.2 756 1 23 0 0 0 0 0 0 0 0 0 1
14 22.0 75.0 90.0 30.0 30 61.2 92.5 123.8 155 1 62 1 0 0 0 0 0 0 1 0 0
15 22.0 85.0 90.0 10.0 541 567.2 593.5 619.8 646 1 68 1 1 0 0 1 0 0 1 0 1
16 20.0 80.0 90.0 40.0 362 384.2 406.5 428.8 451 0 44 0 1 0 0 0 0 0 0 0 1
17 20.0 85.0 90.0 40.0 448 474.8 501.5 528.2 555 0 82 0 0 0 0 0 0 0 0 0 0
18 18.0 75.0 90.0 20.0 75 99.2 123.5 147.8 172 1 62 1 0 0 0 1 0 0 0 0 0
19 15.0 75.0 90.0 20.0 142 179.2 216.5 253.8 291 1 85 0 0 0 0 0 0 1 0 1 0
20 15.0 80.0 90.0 10.0 244 277.8 311.5 345.2 379 1 32 0 1 0 0 0 0 0 0 0 0
21 30.0 50.0 90.0 10.0 10 41.8 73.5 105.2 137 1 61 0 0 0 0 0 0 0 0 0 0
22 30.0 52.0 90.0 20.0 888 913.8 939.5 965.2 991 0 73 0 0 0 1 0 0 0 1 0 0
23 28.0 52.0 90.0 20.0 776 811.8 847.5 883.2 919 0 35 0 0 0 0 0 0 0 0 0 1
24 28.0 55.0 90.0 10.0 709 731.8 754.5 777.2 800 1 23 0 0 0 0 0 0 0 1 0 0
25 25.0 50.0 90.0 10.0 25 64.8 104.5 144.2 184 1 13 0 1 1 0 0 0 0 0 0 0
26 25.0 52.0 90.0 40.0 142 169.2 196.5 223.8 251 1 44 0 0 0 0 0 0 0 0 0 0
27 25.0 55.0 90.0 10.0 582 621.8 661.5 701.2 741 1 76 0 1 0 0 0 0 0 0 0 0
28 23.0 52.0 90.0 10.0 234 261.2 288.5 315.8 343 1 71 0 0 0 0 1 1 0 0 0 0
29 23.0 55.0 90.0 20.0 523 546.2 569.5 592.8 616 1 80 0 0 0 1 0 0 1 1 0 0
30 20.0 50.0 90.0 10.0 335 358.2 381.5 404.8 428 1 37 0 1 0 0 0 0 0 0 0 0
31 20.0 55.0 90.0 10.0 422 449.2 476.5 503.8 531 1 66 1 1 0 0 0 0 0 0 1 0
32 10.0 35.0 90.0 20.0 181 199.8 218.5 237.2 256 1 18 0 0 0 0 0 0 0 0 0 0
33 10.0 40.0 90.0 30.0 31 65.8 100.5 135.2 170 0 67 0 0 0 0 1 0 1 1 0 0
34 8.0 40.0 90.0 40.0 52 87.2 122.5 157.8 193 0 32 1 0 0 1 1 0 0 0 0 1
35 8.0 45.0 90.0 20.0 719 751.2 783.5 815.8 848 1 54 1 0 1 1 0 0 0 0 0 1
36 5.0 35.0 90.0 10.0 252 282.8 313.5 344.2 375 1 64 0 0 0 0 0 0 1 0 0 0
37 5.0 45.0 90.0 10.0 639 664.8 690.5 716.2 742 1 45 1 0 1 0 0 0 1 0 0 0
38 2.0 40.0 90.0 20.0 357 382.8 408.5 434.2 460 1 42 1 0 0 1 0 0 0 1 0 0
39 0.0 40.0 90.0 30.0 457 478.8 500.5 522.2 544 0 87 0 0 0 0 0 0 0 1 0 1
40 0.0 45.0 90.0 20.0 538 566.8 595.5 624.2 653 0 70 0 0 0 0 1 0 0 0 1 0
41 35.0 30.0 90.0 10.0 236 264.2 292.5 320.8 349 1 13 1 0 0 1 1 0 0 0 0 0
42 35.0 32.0 90.0 10.0 132 166.2 200.5 234.8 269 1 78 1 0 1 0 0 0 0 0 0 0
43 33.0 32.0 90.0 20.0 27 67.8 108.5 149.2 190 1 19 0 0 0 0 0 1 0 0 1 0
44 33.0 35.0 90.0 10.0 16 48 80 112 144 1 93 1 1 0 0 1 0 0 1 0 0
45 32.0 30.0 90.0 10.0 332 358.8 385.5 412.2 439 1 13 0 0 0 0 0 0 0 0 0 0
46 30.0 30.0 90.0 10.0 512 541.2 570.5 599.8 629 1 92 0 0 1 1 0 0 0 0 1 0
47 30.0 32.0 90.0 30.0 417 447.8 478.5 509.2 540 1 7 0 0 0 0 0 0 1 0 0 0
48 30.0 35.0 90.0 10.0 982 1018.2 1054.5 1090.8 1127 1 86 0 0 0 0 0 0 0 0 0 0
49 28.0 30.0 90.0 10.0 601 631.8 662.5 693.2 724 1 87 1 0 0 1 1 0 0 1 0 1
50 28.0 35.0 90.0 10.0 969 1001.2 1033.5 1065.8 1098 1 14 0 0 0 0 0 0 1 0 0 1
51 26.0 32.0 90.0 10.0 783 815.2 847.5 879.8 912 1 44 0 0 0 0 1 0 0 0 1 0
52 25.0 30.0 90.0 10.0 695 725.2 755.5 785.8 816 1 64 1 0 0 0 0 0 0 0 0 0
53 25.0 35.0 90.0 10.0 883 911.8 940.5 969.2 998 1 84 0 1 0 0 0 0 0 0 0 0
54 44.0 5.0 90.0 20.0 255 285.8 316.5 347.2 378 1 49 1 1 0 0 0 0 0 0 0 1
55 42.0 10.0 90.0 40.0 150 185.8 221.5 257.2 293 0 43 0 0 0 0 1 0 1 0 1 0
56 42.0 15.0 90.0 10.0 63 94.8 126.5 158.2 190 1 28 0 0 0 1 0 0 0 0 0 0
57 40.0 5.0 90.0 30.0 359 384.8 410.5 436.2 462 1 71 0 0 0 0 0 0 0 0 0 0
58 40.0 15.0 90.0 40.0 35 61.2 87.5 113.8 140 1 47 0 0 0 0 0 1 0 0 0 1
59 38.0 5.0 90.0 30.0 439 470.8 502.5 534.2 566 1 53 0 0 0 1 0 0 0 0 0 0
60 38.0 15.0 90.0 10.0 607 651.2 695.5 739.8 784 0 72 1 0 0 1 0 0 0 0 0 0
61 35.0 5.0 90.0 20.0 529 562.2 595.5 628.8 662 1 20 0 0 0 0 0 1 0 0 0 0
62 50.0 30.0 90.0 10.0 491 530.8 570.5 610.2 650 1 85 0 0 0 1 0 0 0 1 0 1
63 50.0 35.0 90.0 20.0 235 262.2 289.5 316.8 344 1 67 0 0 0 1 0 0 0 0 1 0
64 50.0 40.0 90.0 50.0 147 170.8 194.5 218.2 242 1 92 0 1 0 0 1 1 1 0 0 0
65 48.0 30.0 90.0 10.0 601 631.8 662.5 693.2 724 1 27 0 0 0 0 1 0 0 0 0 0
66 48.0 40.0 90.0 10.0 50 76.2 102.5 128.8 155 1 96 0 1 0 1 0 0 1 1 0 0
67 47.0 35.0 90.0 10.0 802 826.2 850.5 874.8 899 1 59 0 0 0 0 0 0 1 0 0 0
68 47.0 40.0 90.0 10.0 12 44.8 77.5 110.2 143 1 3 0 0 0 0 0 1 0 0 0 0
69 45.0 30.0 90.0 10.0 712 733.8 755.5 777.2 799 1 13 1 0 0 1 0 0 0 1 0 0
70 45.0 35.0 90.0 10.0 889 915.8 942.5 969.2 996 1 20 1 1 0 0 0 0 0 0 0 0
71 95.0 30.0 90.0 30.0 353 387.2 421.5 455.8 490 1 83 0 0 0 1 0 0 0 0 0 0
72 95.0 35.0 90.0 20.0 260 293.2 326.5 359.8 393 1 72 0 0 0 0 0 0 0 0 0 0
73 53.0 30.0 90.0 10.0 422 449.8 477.5 505.2 533 1 18 0 0 0 0 0 0 0 0 1 0
74 92.0 30.0 90.0 10.0 442 478.2 514.5 550.8 587 1 85 0 0 0 0 0 0 0 0 1 0
75 53.0 35.0 90.0 50.0 323 352.8 382.5 412.2 442 0 4 0 0 0 1 0 0 0 0 0 0
76 45.0 65.0 90.0 20.0 962 997.2 1032.5 1067.8 1103 1 45 0 0 0 0 0 0 0 1 0 1
77 90.0 35.0 90.0 10.0 175 203.2 231.5 259.8 288 1 48 0 0 0 0 1 0 0 0 0 0
78 88.0 30.0 90.0 10.0 539 573.8 608.5 643.2 678 1 39 0 0 1 0 0 0 0 0 0 1
79 88.0 35.0 90.0 20.0 78 108.8 139.5 170.2 201 1 87 0 0 0 1 0 0 0 0 0 1
80 87.0 30.0 90.0 10.0 636 667.8 699.5 731.2 763 1 4 0 0 1 0 0 0 0 0 1 1
81 85.0 25.0 90.0 10.0 744 769.2 794.5 819.8 845 1 15 0 0 0 0 0 0 1 0 1 0
82 85.0 35.0 90.0 30.0 47 85.5 124 162.5 201 0 46 1 0 0 0 0 0 0 1 0 0
83 75.0 55.0 90.0 20.0 344 369.2 394.5 419.8 445 1 11 0 0 0 0 1 0 0 0 0 1
84 72.0 55.0 90.0 10.0 228 264.8 301.5 338.2 375 1 99 0 0 0 0 0 1 0 0 0 0
85 70.0 58.0 90.0 20.0 425 457.8 490.5 523.2 556 1 22 0 0 0 0 0 1 0 1 0 1
86 68.0 60.0 90.0 30.0 527 555.2 583.5 611.8 640 0 20 0 0 0 1 0 1 0 0 1 1
87 66.0 55.0 90.0 10.0 141 173.2 205.5 237.8 270 1 92 1 0 1 0 1 0 0 1 0 1
88 65.0 55.0 90.0 20.0 56 85.2 114.5 143.8 173 1 0 0 0 0 0 0 0 0 0 0 0
89 65.0 60.0 90.0 30.0 614 645.2 676.5 707.8 739 0 71 0 0 1 0 0 0 0 0 0 0
90 63.0 58.0 90.0 10.0 705 737.2 769.5 801.8 834 1 85 0 1 0 0 0 0 0 0 0 1
91 60.0 55.0 90.0 10.0 20 52 84 116 148 1 91 0 0 0 0 1 0 1 0 0 0
92 60.0 60.0 90.0 10.0 809 835.8 862.5 889.2 916 1 56 0 1 0 0 0 1 0 1 0 0
93 67.0 85.0 90.0 20.0 331 367.8 404.5 441.2 478 1 27 1 1 1 0 0 0 0 0 0 0
94 65.0 85.0 90.0 40.0 453 474.8 496.5 518.2 540 1 68 0 0 1 0 0 0 1 0 0 0
95 65.0 82.0 90.0 10.0 260 285.2 310.5 335.8 361 1 84 0 0 0 0 0 0 1 0 1 1
96 62.0 80.0 90.0 30.0 174 195.8 217.5 239.2 261 0 1 0 0 0 0 0 0 1 1 0 0
97 60.0 80.0 90.0 10.0 64 94.8 125.5 156.2 187 1 85 0 0 0 1 1 0 0 0 0 0
98 60.0 85.0 90.0 30.0 531 561.2 591.5 621.8 652 1 36 1 0 0 0 0 0 0 0 0 1
99 58.0 75.0 90.0 20.0 30 57.2 84.5 111.8 139 1 37 0 0 0 1 0 0 0 1 0 1
100 55.0 80.0 90.0 10.0 705 743.2 781.5 819.8 858 0 9 0 0 0 1 1 0 0 0 0 0
101 55.0 85.0 90.0 20.0 608 647.2 686.5 725.8 765 1 85 0 1 0 0 0 1 1 1 0 0
