# Supplementary material for: KomoTrip: a multi-day travel itinerary recommendation method based on the discrete komodo mlipir algorithm
Source: PeerJ Comput Sci. 2025 Nov 12;11:e3350. doi: 10.7717/peerj-cs.3350 (PMC12704617; doi:10.7717/peerj-cs.3350)
Supplement: Supplemental Information 4 [file peerj-cs-11-3350-s004.zip › travel-itinerary-recommendation-main/raw_data/MCTOPMTW-Solomon/MCTOPMTW-4-c106.txt]

4 100 1822 5 6 7 15 10 9 10 10 9 7
0 40.0 50.0 0.0 0.0 0 1236
2 45.0 68.0 90.0 10.0 890 914.8 939.5 964.2 989 0 69 0 1 0 0 0 0 0 0 0 0
3 45.0 70.0 90.0 30.0 816 831.8 847.5 863.2 879 1 11 0 0 0 1 0 0 0 1 0 0
4 42.0 66.0 90.0 10.0 55 80.2 105.5 130.8 156 1 80 0 0 0 0 0 0 0 0 0 0
5 42.0 68.0 90.0 10.0 703 728.8 754.5 780.2 806 1 15 0 1 0 0 1 1 1 0 0 0
6 42.0 65.0 90.0 10.0 15 26.2 37.5 48.8 60 1 10 0 1 0 1 0 0 0 0 0 1
7 40.0 69.0 90.0 20.0 559 610.2 661.5 712.8 764 1 50 0 0 0 1 0 1 0 1 0 0
8 40.0 66.0 90.0 20.0 172 184.8 197.5 210.2 223 1 79 0 1 0 0 0 0 0 0 0 0
9 38.0 68.0 90.0 20.0 250 269.8 289.5 309.2 329 1 21 0 0 1 1 0 1 0 1 0 1
10 38.0 70.0 90.0 10.0 489 529.2 569.5 609.8 650 1 81 0 0 1 0 0 0 0 0 0 0
11 35.0 66.0 90.0 10.0 361 372.2 383.5 394.8 406 1 18 0 0 0 1 0 1 0 0 0 0
12 35.0 69.0 90.0 10.0 450 463.2 476.5 489.8 503 1 33 0 0 0 0 1 0 0 0 1 0
13 25.0 85.0 90.0 20.0 647 666.8 686.5 706.2 726 0 18 0 0 1 0 0 0 0 0 0 0
14 22.0 75.0 90.0 30.0 30 46.2 62.5 78.8 95 1 59 0 0 0 1 0 1 0 1 0 1
15 22.0 85.0 90.0 10.0 571 582.2 593.5 604.8 616 1 7 0 0 0 0 0 0 0 0 0 0
16 20.0 80.0 90.0 40.0 392 399.2 406.5 413.8 421 0 21 0 0 1 1 0 0 0 0 0 0
17 20.0 85.0 90.0 40.0 478 489.8 501.5 513.2 525 0 57 0 0 0 0 0 0 0 0 0 0
18 18.0 75.0 90.0 20.0 105 114.2 123.5 132.8 142 1 41 0 1 0 0 0 0 0 1 1 0
19 15.0 75.0 90.0 20.0 172 194.2 216.5 238.8 261 1 39 1 0 0 0 0 0 0 0 0 0
20 15.0 80.0 90.0 10.0 274 292.8 311.5 330.2 349 1 91 0 0 1 1 0 0 0 0 0 0
21 30.0 50.0 90.0 10.0 10 26.8 43.5 60.2 77 1 42 0 1 0 1 1 0 1 0 0 0
22 30.0 52.0 90.0 20.0 918 928.8 939.5 950.2 961 0 67 0 0 0 0 0 0 0 0 1 0
23 28.0 52.0 90.0 20.0 806 826.8 847.5 868.2 889 0 91 0 0 0 1 1 0 0 1 0 0
24 28.0 55.0 90.0 10.0 739 746.8 754.5 762.2 770 1 25 1 0 0 0 0 0 0 0 0 1
25 25.0 50.0 90.0 10.0 55 79.8 104.5 129.2 154 1 32 0 0 0 1 0 0 0 0 0 0
26 25.0 52.0 90.0 40.0 172 184.2 196.5 208.8 221 0 20 0 1 0 1 0 0 0 0 0 0
27 25.0 55.0 90.0 10.0 612 636.8 661.5 686.2 711 1 3 1 1 1 0 0 0 0 0 0 1
28 23.0 52.0 90.0 10.0 264 276.2 288.5 300.8 313 1 28 0 0 0 0 1 0 0 1 1 0
29 23.0 55.0 90.0 20.0 553 561.2 569.5 577.8 586 1 39 0 0 0 0 0 0 1 1 0 1
30 20.0 50.0 90.0 10.0 365 373.2 381.5 389.8 398 1 68 0 0 0 0 0 0 0 0 1 0
31 20.0 55.0 90.0 10.0 452 464.2 476.5 488.8 501 1 41 0 0 0 0 0 0 0 0 0 1
32 10.0 35.0 90.0 20.0 204 211.2 218.5 225.8 233 1 87 0 0 0 0 0 0 1 1 0 0
33 10.0 40.0 90.0 30.0 31 70.5 110 149.5 189 1 95 1 0 0 1 1 1 0 0 0 0
34 8.0 40.0 90.0 40.0 42 82.2 122.5 162.8 203 0 22 0 0 1 0 0 0 0 0 1 0
35 8.0 45.0 90.0 20.0 715 749.2 783.5 817.8 852 1 46 1 0 0 0 0 0 0 0 0 1
36 5.0 35.0 90.0 10.0 251 282.2 313.5 344.8 376 1 90 0 0 0 0 0 0 0 0 0 0
37 5.0 45.0 90.0 10.0 648 669.2 690.5 711.8 733 1 12 0 0 0 0 1 1 0 1 0 0
38 2.0 40.0 90.0 20.0 365 386.8 408.5 430.2 452 1 33 0 1 0 0 0 0 0 0 0 0
39 0.0 40.0 90.0 30.0 474 487.2 500.5 513.8 527 1 29 0 0 0 0 0 0 0 1 1 0
40 0.0 45.0 90.0 20.0 541 568.2 595.5 622.8 650 1 56 1 1 0 0 0 0 0 0 0 0
41 35.0 30.0 90.0 10.0 240 266.2 292.5 318.8 345 1 76 0 0 0 0 1 0 0 0 0 0
42 35.0 32.0 90.0 10.0 123 161.8 200.5 239.2 278 1 49 0 0 1 0 1 1 0 0 0 0
43 33.0 32.0 90.0 20.0 19 70.5 122 173.5 225 0 29 0 1 1 0 0 1 0 0 0 0
44 33.0 35.0 90.0 10.0 16 50.2 84.5 118.8 153 1 19 0 0 0 0 0 0 0 0 1 0
45 32.0 30.0 90.0 10.0 338 361.8 385.5 409.2 433 1 15 0 0 0 0 0 0 0 1 1 0
46 30.0 30.0 90.0 10.0 513 541.8 570.5 599.2 628 1 76 0 0 0 1 0 0 0 0 0 0
47 30.0 32.0 90.0 30.0 415 446.8 478.5 510.2 542 1 42 0 0 0 1 0 0 0 1 1 0
48 30.0 35.0 90.0 10.0 872 935.8 999.5 1063.2 1127 1 45 0 0 0 0 0 0 0 0 0 0
49 28.0 30.0 90.0 10.0 599 630.8 662.5 694.2 726 1 70 0 1 1 0 0 0 0 0 0 0
50 28.0 35.0 90.0 10.0 917 969.2 1021.5 1073.8 1126 0 35 0 1 0 0 0 0 0 0 0 0
51 26.0 32.0 90.0 10.0 779 813.2 847.5 881.8 916 1 59 0 0 1 0 0 0 0 0 0 0
52 25.0 30.0 90.0 10.0 695 725.2 755.5 785.8 816 0 5 0 0 0 1 0 0 1 1 1 0
53 25.0 35.0 90.0 10.0 857 898.8 940.5 982.2 1024 1 44 0 0 0 1 1 0 0 0 0 0
54 44.0 5.0 90.0 20.0 221 268.8 316.5 364.2 412 0 27 1 0 0 0 0 0 0 0 0 1
55 42.0 10.0 90.0 40.0 96 158.8 221.5 284.2 347 0 79 1 0 0 0 1 0 1 1 1 0
56 42.0 15.0 90.0 10.0 35 84.5 134 183.5 233 1 80 0 0 0 0 0 1 0 0 0 1
57 40.0 5.0 90.0 30.0 347 378.8 410.5 442.2 474 0 9 0 1 0 1 0 0 1 0 0 0
58 40.0 15.0 90.0 40.0 35 69.2 103.5 137.8 172 0 1 0 0 0 0 0 0 1 0 0 1
59 38.0 5.0 90.0 30.0 403 452.8 502.5 552.2 602 0 45 0 0 0 1 1 0 0 0 0 0
60 38.0 15.0 90.0 10.0 521 608.2 695.5 782.8 870 1 51 0 0 0 1 1 1 0 0 0 0
61 35.0 5.0 90.0 20.0 487 541.2 595.5 649.8 704 0 4 0 0 0 0 0 0 1 1 0 0
62 50.0 30.0 90.0 10.0 422 496.2 570.5 644.8 719 1 90 0 1 0 0 1 0 0 0 1 0
63 50.0 35.0 90.0 20.0 217 253.2 289.5 325.8 362 1 79 0 0 0 0 0 0 0 0 0 0
64 50.0 40.0 90.0 50.0 142 168.2 194.5 220.8 247 1 66 0 0 0 0 0 0 1 1 0 0
65 48.0 30.0 90.0 10.0 567 614.8 662.5 710.2 758 1 20 1 0 1 0 0 1 0 0 0 0
66 48.0 40.0 90.0 10.0 34 68.2 102.5 136.8 171 1 29 1 1 0 1 1 0 0 0 0 0
67 47.0 35.0 90.0 10.0 794 822.2 850.5 878.8 907 1 64 0 1 0 0 1 1 1 0 1 0
68 47.0 40.0 90.0 10.0 12 65.5 119 172.5 226 1 49 0 1 0 0 0 0 0 0 0 0
69 45.0 30.0 90.0 10.0 716 735.8 755.5 775.2 795 1 71 1 0 0 0 0 0 1 0 0 0
70 45.0 35.0 90.0 10.0 873 907.8 942.5 977.2 1012 1 75 0 0 0 0 0 0 0 0 1 0
71 95.0 30.0 90.0 30.0 266 343.8 421.5 499.2 577 0 10 0 0 1 0 1 0 0 0 0 0
72 95.0 35.0 90.0 20.0 181 253.8 326.5 399.2 472 1 95 0 0 1 0 0 0 0 0 0 0
73 53.0 30.0 90.0 10.0 402 439.8 477.5 515.2 553 1 48 0 0 0 0 0 0 0 1 0 0
74 92.0 30.0 90.0 10.0 345 429.8 514.5 599.2 684 1 92 0 0 0 0 0 0 0 0 0 0
75 53.0 35.0 90.0 50.0 294 338.2 382.5 426.8 471 1 99 0 0 0 0 0 0 0 0 0 0
76 45.0 65.0 90.0 20.0 951 991.8 1032.5 1073.2 1114 0 95 0 0 1 1 0 0 1 1 1 0
77 90.0 35.0 90.0 10.0 153 192.2 231.5 270.8 310 1 43 1 0 0 0 0 0 0 0 0 0
78 88.0 30.0 90.0 10.0 450 529.2 608.5 687.8 767 1 67 0 0 0 0 0 0 0 1 0 0
79 88.0 35.0 90.0 20.0 50 96.8 143.5 190.2 237 1 27 0 0 1 1 0 1 1 0 0 0
80 87.0 30.0 90.0 10.0 567 633.2 699.5 765.8 832 1 40 0 1 1 0 0 0 0 0 1 1
81 85.0 25.0 90.0 10.0 713 753.8 794.5 835.2 876 1 15 1 1 0 1 0 0 0 0 0 1
82 85.0 35.0 90.0 30.0 47 118 189 260 331 0 56 0 0 0 1 1 0 0 0 1 0
83 75.0 55.0 90.0 20.0 311 352.8 394.5 436.2 478 1 0 0 0 0 0 0 0 0 0 0 0
84 72.0 55.0 90.0 10.0 127 214.2 301.5 388.8 476 1 6 0 0 0 0 0 0 0 0 0 0
85 70.0 58.0 90.0 20.0 349 419.8 490.5 561.2 632 1 0 0 0 0 0 0 1 0 0 0 1
86 68.0 60.0 90.0 30.0 476 529.8 583.5 637.2 691 0 63 0 0 0 0 1 1 0 0 0 0
87 66.0 55.0 90.0 10.0 67 136.2 205.5 274.8 344 1 77 0 1 1 0 0 1 1 1 0 0
88 65.0 55.0 90.0 20.0 25 82.8 140.5 198.2 256 1 3 0 0 0 1 0 1 0 1 0 0
89 65.0 60.0 90.0 30.0 546 611.2 676.5 741.8 807 0 32 0 0 0 0 0 1 1 0 1 1
90 63.0 58.0 90.0 10.0 630 699.8 769.5 839.2 909 1 62 0 0 0 0 0 1 0 0 0 0
91 60.0 55.0 90.0 10.0 20 88.2 156.5 224.8 293 1 2 1 1 0 0 0 1 0 0 0 0
92 60.0 60.0 90.0 10.0 769 815.8 862.5 909.2 956 1 93 0 0 0 0 0 0 0 0 0 0
93 67.0 85.0 90.0 20.0 229 316.8 404.5 492.2 580 0 76 1 0 0 0 0 1 1 0 0 0
94 65.0 85.0 90.0 40.0 442 469.2 496.5 523.8 551 1 84 0 0 0 0 1 0 1 0 0 0
95 65.0 82.0 90.0 10.0 227 268.8 310.5 352.2 394 1 32 0 0 0 1 0 0 0 0 1 0
96 62.0 80.0 90.0 30.0 163 190.2 217.5 244.8 272 0 21 0 0 0 0 0 0 0 0 1 0
97 60.0 80.0 90.0 10.0 36 99.8 163.5 227.2 291 1 75 0 0 0 0 1 0 0 0 0 0
98 60.0 85.0 90.0 30.0 469 530.2 591.5 652.8 714 0 5 0 0 0 1 0 0 0 0 0 1
99 58.0 75.0 90.0 20.0 30 79.2 128.5 177.8 227 1 25 0 0 0 0 0 0 0 0 0 0
100 55.0 80.0 90.0 10.0 595 688.2 781.5 874.8 968 1 80 1 0 0 1 0 1 0 0 1 1
101 55.0 85.0 90.0 20.0 493 589.8 686.5 783.2 880 0 83 0 1 0 0 1 0 0 0 0 0
