# Supplementary material for: KomoTrip: a multi-day travel itinerary recommendation method based on the discrete komodo mlipir algorithm
Source: PeerJ Comput Sci. 2025 Nov 12;11:e3350. doi: 10.7717/peerj-cs.3350 (PMC12704617; doi:10.7717/peerj-cs.3350)
Supplement: Supplemental Information 4 [file peerj-cs-11-3350-s004.zip › travel-itinerary-recommendation-main/raw_data/MCTOPMTW-Solomon/MCTOPMTW-4-c107.txt]

4 100 2007 9 6 10 6 9 3 14 16 10 11
0 40.0 50.0 0.0 0.0 0 1236
2 45.0 68.0 90.0 10.0 850 895 940 985 1030 0 34 1 0 0 0 0 1 0 0 1 0
3 45.0 70.0 90.0 30.0 758 803 848 893 938 0 34 0 0 0 0 0 0 0 1 0 0
4 42.0 66.0 90.0 10.0 16 61 106 151 196 1 67 1 0 1 0 0 0 0 1 0 0
5 42.0 68.0 90.0 10.0 665 710 755 800 845 0 61 0 0 0 0 0 0 1 1 1 1
6 42.0 65.0 90.0 10.0 15 60 105 150 195 1 48 0 0 0 0 0 0 1 0 0 0
7 40.0 69.0 90.0 20.0 572 617 662 707 752 0 4 0 0 0 0 0 0 0 0 0 1
8 40.0 66.0 90.0 20.0 108 153 198 243 288 1 12 0 0 0 0 0 0 0 0 0 0
9 38.0 68.0 90.0 20.0 200 245 290 335 380 1 60 0 0 0 0 0 0 0 0 0 1
10 38.0 70.0 90.0 10.0 480 525 570 615 660 1 15 0 0 0 0 0 0 1 0 0 0
11 35.0 66.0 90.0 10.0 294 339 384 429 474 1 6 0 0 0 0 0 1 0 0 0 1
12 35.0 69.0 90.0 10.0 387 432 477 522 567 1 49 0 0 0 0 0 0 0 0 0 0
13 25.0 85.0 90.0 20.0 597 642 687 732 777 1 85 0 1 0 0 0 0 0 0 0 0
14 22.0 75.0 90.0 30.0 30 75 120 165 210 1 38 0 0 0 1 1 0 0 0 0 0
15 22.0 85.0 90.0 10.0 504 549 594 639 684 1 63 0 0 1 0 0 0 0 0 0 1
16 20.0 80.0 90.0 40.0 317 362 407 452 497 0 25 1 1 0 0 1 0 0 0 0 0
17 20.0 85.0 90.0 40.0 412 457 502 547 592 0 15 1 1 1 0 0 0 0 0 0 0
18 18.0 75.0 90.0 20.0 34 79 124 169 214 1 96 0 0 1 0 0 1 0 0 0 0
19 15.0 75.0 90.0 20.0 127 172 217 262 307 1 85 0 0 0 1 0 0 0 0 0 0
20 15.0 80.0 90.0 10.0 222 267 312 357 402 1 11 1 0 0 0 0 0 0 0 0 0
21 30.0 50.0 90.0 10.0 10 55 100 145 190 1 43 1 0 0 0 0 0 1 0 0 0
22 30.0 52.0 90.0 20.0 850 895 940 985 1030 0 44 0 0 0 0 0 0 0 0 0 0
23 28.0 52.0 90.0 20.0 758 803 848 893 938 0 15 0 0 0 1 0 0 0 0 0 1
24 28.0 55.0 90.0 10.0 665 710 755 800 845 1 21 0 0 0 0 0 0 0 1 0 0
25 25.0 50.0 90.0 10.0 15 60 105 150 195 1 93 0 0 0 0 0 0 0 0 0 1
26 25.0 52.0 90.0 40.0 107 152 197 242 287 0 67 0 1 0 0 0 0 0 0 0 1
27 25.0 55.0 90.0 10.0 572 617 662 707 752 1 99 0 0 0 0 1 0 0 0 0 1
28 23.0 52.0 90.0 10.0 199 244 289 334 379 1 46 1 0 0 0 1 0 0 1 0 0
29 23.0 55.0 90.0 20.0 480 525 570 615 660 1 30 0 0 0 1 0 0 1 0 0 0
30 20.0 50.0 90.0 10.0 292 337 382 427 472 1 81 0 0 1 0 0 0 0 0 1 1
31 20.0 55.0 90.0 10.0 387 432 477 522 567 1 25 0 0 0 1 0 0 0 1 0 0
32 10.0 35.0 90.0 20.0 129 174 219 264 309 1 82 0 1 0 0 0 0 1 1 0 0
33 10.0 40.0 90.0 30.0 31 76 121 166 211 0 47 0 0 0 0 1 0 1 1 0 0
34 8.0 40.0 90.0 40.0 33 78 123 168 213 0 94 0 0 1 0 0 1 0 1 0 1
35 8.0 45.0 90.0 20.0 694 739 784 829 874 1 28 1 0 1 0 0 0 0 1 0 0
36 5.0 35.0 90.0 10.0 224 269 314 359 404 1 42 1 0 0 0 0 0 1 0 1 0
37 5.0 45.0 90.0 10.0 601 646 691 736 781 1 2 0 1 0 0 0 0 0 0 0 0
38 2.0 40.0 90.0 20.0 319 364 409 454 499 1 38 0 0 0 0 1 0 0 0 0 0
39 0.0 40.0 90.0 30.0 411 456 501 546 591 1 34 0 0 0 0 0 0 1 0 0 0
40 0.0 45.0 90.0 20.0 506 551 596 641 686 1 7 0 0 1 0 0 0 0 0 1 0
41 35.0 30.0 90.0 10.0 203 248 293 338 383 1 51 1 0 0 0 0 1 0 1 0 0
42 35.0 32.0 90.0 10.0 111 156 201 246 291 1 99 0 0 0 0 0 0 0 1 0 0
43 33.0 32.0 90.0 20.0 19 64 109 154 199 1 85 0 0 1 0 1 0 1 1 0 1
44 33.0 35.0 90.0 10.0 16 61 106 151 196 1 55 0 0 0 1 0 0 0 0 0 0
45 32.0 30.0 90.0 10.0 296 341 386 431 476 1 88 1 0 0 1 1 0 0 0 0 0
46 30.0 30.0 90.0 10.0 481 526 571 616 661 1 94 0 0 0 0 1 0 0 0 1 0
47 30.0 32.0 90.0 30.0 389 434 479 524 569 1 89 0 0 0 0 0 0 0 0 0 1
48 30.0 35.0 90.0 10.0 947 992 1037 1082 1127 0 23 1 0 1 0 0 0 1 0 0 0
49 28.0 30.0 90.0 10.0 573 618 663 708 753 1 89 0 1 0 0 1 0 0 0 0 0
50 28.0 35.0 90.0 10.0 944 989 1034 1079 1124 1 42 0 1 0 0 1 0 0 0 0 0
51 26.0 32.0 90.0 10.0 758 803 848 893 938 1 21 0 0 0 0 0 0 0 1 0 0
52 25.0 30.0 90.0 10.0 666 711 756 801 846 1 12 0 0 1 0 0 0 0 0 0 0
53 25.0 35.0 90.0 10.0 851 896 941 986 1031 1 4 0 0 0 0 0 0 1 0 0 0
54 44.0 5.0 90.0 20.0 227 272 317 362 407 1 45 0 0 0 0 0 0 0 1 0 0
55 42.0 10.0 90.0 40.0 132 177 222 267 312 0 57 0 0 0 0 1 0 0 1 0 1
56 42.0 15.0 90.0 10.0 37 82 127 172 217 1 37 1 0 0 1 0 0 1 0 1 0
57 40.0 5.0 90.0 30.0 321 366 411 456 501 1 18 0 0 0 0 0 0 0 1 0 0
58 40.0 15.0 90.0 40.0 35 80 125 170 215 0 83 0 1 0 0 1 1 1 1 0 0
59 38.0 5.0 90.0 30.0 413 458 503 548 593 1 86 1 0 0 0 0 0 0 0 0 0
60 38.0 15.0 90.0 10.0 606 651 696 741 786 1 83 0 0 0 1 0 0 0 0 1 0
61 35.0 5.0 90.0 20.0 506 551 596 641 686 1 44 1 0 0 1 0 0 0 0 0 0
62 50.0 30.0 90.0 10.0 481 526 571 616 661 1 8 0 0 0 0 0 1 0 1 0 0
63 50.0 35.0 90.0 20.0 200 245 290 335 380 1 53 0 0 0 0 0 0 0 0 0 1
64 50.0 40.0 90.0 50.0 105 150 195 240 285 1 72 0 0 0 0 1 0 0 1 0 0
65 48.0 30.0 90.0 10.0 573 618 663 708 753 1 93 0 0 0 0 0 0 0 0 0 0
66 48.0 40.0 90.0 10.0 13 58 103 148 193 1 33 1 0 1 0 0 0 0 0 1 0
67 47.0 35.0 90.0 10.0 761 806 851 896 941 0 67 0 0 0 0 0 0 0 0 1 0
68 47.0 40.0 90.0 10.0 12 57 102 147 192 1 19 1 0 0 0 0 0 0 0 0 0
69 45.0 30.0 90.0 10.0 666 711 756 801 846 1 96 0 1 0 0 0 0 1 0 0 0
70 45.0 35.0 90.0 10.0 853 898 943 988 1033 0 58 0 0 0 0 0 0 1 0 0 0
71 95.0 30.0 90.0 30.0 332 377 422 467 512 1 15 0 1 1 0 0 0 1 1 0 1
72 95.0 35.0 90.0 20.0 237 282 327 372 417 1 69 0 0 0 1 0 0 1 1 1 1
73 53.0 30.0 90.0 10.0 388 433 478 523 568 1 86 0 0 0 0 0 0 0 1 0 1
74 92.0 30.0 90.0 10.0 425 470 515 560 605 1 59 0 1 0 0 0 0 0 1 0 0
75 53.0 35.0 90.0 50.0 293 338 383 428 473 1 48 0 0 1 0 1 0 1 0 0 1
76 45.0 65.0 90.0 20.0 943 988 1033 1078 1123 0 44 0 0 0 0 0 0 0 0 0 0
77 90.0 35.0 90.0 10.0 142 187 232 277 322 1 78 0 0 0 0 0 0 0 0 0 0
78 88.0 30.0 90.0 10.0 519 564 609 654 699 1 95 0 0 0 0 0 0 1 0 0 0
79 88.0 35.0 90.0 20.0 50 95 140 185 230 1 54 0 0 1 0 0 0 0 0 0 1
80 87.0 30.0 90.0 10.0 610 655 700 745 790 1 27 0 0 0 0 1 1 0 0 0 0
81 85.0 25.0 90.0 10.0 705 750 795 840 885 1 77 0 1 0 1 1 0 0 0 0 0
82 85.0 35.0 90.0 30.0 47 92 137 182 227 1 14 0 0 0 1 0 0 1 1 1 0
83 75.0 55.0 90.0 20.0 305 350 395 440 485 1 27 0 1 0 1 0 0 0 0 0 0
84 72.0 55.0 90.0 10.0 212 257 302 347 392 1 2 0 0 1 0 1 0 0 0 1 0
85 70.0 58.0 90.0 20.0 401 446 491 536 581 1 25 1 0 0 0 1 1 0 1 1 1
86 68.0 60.0 90.0 30.0 494 539 584 629 674 0 87 0 0 0 0 0 0 0 0 0 0
87 66.0 55.0 90.0 10.0 116 161 206 251 296 1 13 0 0 0 0 0 0 0 0 0 0
88 65.0 55.0 90.0 20.0 25 70 115 160 205 1 17 0 0 0 0 0 0 0 0 0 0
89 65.0 60.0 90.0 30.0 587 632 677 722 767 0 9 0 0 0 0 0 0 0 0 0 0
90 63.0 58.0 90.0 10.0 680 725 770 815 860 1 4 0 0 0 0 0 0 0 0 1 0
91 60.0 55.0 90.0 10.0 20 65 110 155 200 1 51 0 0 1 1 0 0 0 0 0 0
92 60.0 60.0 90.0 10.0 773 818 863 908 953 0 21 0 0 1 0 0 0 0 1 0 0
93 67.0 85.0 90.0 20.0 315 360 405 450 495 1 96 0 0 1 0 0 0 1 0 0 0
94 65.0 85.0 90.0 40.0 407 452 497 542 587 1 58 1 0 1 0 0 0 1 1 1 0
95 65.0 82.0 90.0 10.0 221 266 311 356 401 1 96 1 0 0 0 0 0 0 0 1 1
96 62.0 80.0 90.0 30.0 128 173 218 263 308 1 76 1 0 0 0 0 0 1 0 0 0
97 60.0 80.0 90.0 10.0 36 81 126 171 216 1 95 0 0 1 0 0 0 0 1 0 0
98 60.0 85.0 90.0 30.0 502 547 592 637 682 1 74 0 0 0 0 0 0 0 1 1 1
99 58.0 75.0 90.0 20.0 30 75 120 165 210 1 37 0 0 0 0 1 0 0 1 1 0
100 55.0 80.0 90.0 10.0 692 737 782 827 872 1 42 0 0 1 0 0 0 0 0 0 1
101 55.0 85.0 90.0 20.0 597 642 687 732 777 1 69 0 0 0 0 0 0 0 0 0 0
