# Supplementary material for: KomoTrip: a multi-day travel itinerary recommendation method based on the discrete komodo mlipir algorithm
Source: PeerJ Comput Sci. 2025 Nov 12;11:e3350. doi: 10.7717/peerj-cs.3350 (PMC12704617; doi:10.7717/peerj-cs.3350)
Supplement: Supplemental Information 4 [file peerj-cs-11-3350-s004.zip › travel-itinerary-recommendation-main/raw_data/MCTOPMTW-Solomon/MCTOPMTW-4-c109.txt]

4 100 2354 11 8 6 9 3 6 7 12 13 11
0 40.0 50.0 0.0 0.0 0 1236
2 45.0 68.0 90.0 10.0 760 850 940 1030 1120 1 78 1 0 0 1 0 0 0 0 0 0
3 45.0 70.0 90.0 30.0 668 758 848 938 1028 1 17 0 0 0 0 0 0 0 0 0 0
4 42.0 66.0 90.0 10.0 16 106 196 286 376 1 58 0 0 1 1 0 1 0 1 0 0
5 42.0 68.0 90.0 10.0 575 665 755 845 935 1 18 0 0 0 0 0 0 0 1 1 0
6 42.0 65.0 90.0 10.0 15 105 195 285 375 1 8 0 0 0 0 1 0 0 0 0 1
7 40.0 69.0 90.0 20.0 482 572 662 752 842 1 85 0 0 0 1 0 0 0 1 0 0
8 40.0 66.0 90.0 20.0 18 108 198 288 378 0 11 0 0 1 1 0 1 0 0 0 0
9 38.0 68.0 90.0 20.0 110 200 290 380 470 0 77 0 0 0 0 0 0 0 0 0 1
10 38.0 70.0 90.0 10.0 390 480 570 660 750 1 67 0 0 0 0 0 0 1 0 0 0
11 35.0 66.0 90.0 10.0 204 294 384 474 564 1 11 0 0 0 0 1 0 1 1 0 0
12 35.0 69.0 90.0 10.0 297 387 477 567 657 1 52 0 1 0 0 0 0 0 1 0 0
13 25.0 85.0 90.0 20.0 507 597 687 777 867 0 98 0 0 0 0 0 0 1 0 1 0
14 22.0 75.0 90.0 30.0 30 120 210 300 390 0 62 0 1 0 0 0 0 0 1 1 0
15 22.0 85.0 90.0 10.0 414 504 594 684 774 1 21 0 1 0 0 0 0 0 1 0 0
16 20.0 80.0 90.0 40.0 227 317 407 497 587 1 28 0 0 0 0 0 0 1 0 1 1
17 20.0 85.0 90.0 40.0 322 412 502 592 682 1 58 1 1 0 1 0 0 0 0 0 1
18 18.0 75.0 90.0 20.0 33 123 213 303 393 1 17 1 1 0 0 0 0 0 0 0 0
19 15.0 75.0 90.0 20.0 37 127 217 307 397 1 5 0 0 0 1 1 0 1 0 0 1
20 15.0 80.0 90.0 10.0 132 222 312 402 492 1 56 0 0 0 1 0 0 0 1 1 0
21 30.0 50.0 90.0 10.0 10 100 190 280 370 1 88 0 0 1 0 0 0 1 0 0 0
22 30.0 52.0 90.0 20.0 760 850 940 1030 1120 0 67 0 0 0 0 0 0 0 0 1 0
23 28.0 52.0 90.0 20.0 668 758 848 938 1028 0 89 1 0 0 0 0 0 0 0 0 1
24 28.0 55.0 90.0 10.0 575 665 755 845 935 1 76 0 1 0 1 0 1 0 0 0 0
25 25.0 50.0 90.0 10.0 15 105 195 285 375 1 33 0 0 1 0 0 0 0 0 0 0
26 25.0 52.0 90.0 40.0 17 107 197 287 377 1 67 0 0 0 0 0 0 0 0 0 0
27 25.0 55.0 90.0 10.0 482 572 662 752 842 1 21 0 1 0 1 0 0 0 0 0 0
28 23.0 52.0 90.0 10.0 109 199 289 379 469 1 50 1 0 1 0 1 0 1 0 0 0
29 23.0 55.0 90.0 20.0 390 480 570 660 750 0 78 0 0 1 0 0 0 1 1 0 1
30 20.0 50.0 90.0 10.0 202 292 382 472 562 1 25 0 0 0 0 0 0 0 1 0 0
31 20.0 55.0 90.0 10.0 297 387 477 567 657 1 24 0 0 0 1 0 0 0 0 0 0
32 10.0 35.0 90.0 20.0 39 129 219 309 399 1 44 0 0 0 0 1 0 0 1 0 0
33 10.0 40.0 90.0 30.0 31 121 211 301 391 0 55 0 0 0 1 0 0 0 0 1 0
34 8.0 40.0 90.0 40.0 33 123 213 303 393 1 8 0 0 0 0 0 0 0 0 0 0
35 8.0 45.0 90.0 20.0 604 694 784 874 964 1 77 0 0 0 0 0 0 0 0 0 0
36 5.0 35.0 90.0 10.0 134 224 314 404 494 1 10 1 0 0 0 0 0 0 1 0 0
37 5.0 45.0 90.0 10.0 511 601 691 781 871 1 4 0 1 0 0 0 0 0 1 0 0
38 2.0 40.0 90.0 20.0 229 319 409 499 589 1 39 1 1 1 0 0 0 0 0 1 0
39 0.0 40.0 90.0 30.0 321 411 501 591 681 0 2 0 0 0 0 0 1 0 0 0 0
40 0.0 45.0 90.0 20.0 416 506 596 686 776 0 96 0 1 0 0 1 0 0 1 0 0
41 35.0 30.0 90.0 10.0 113 203 293 383 473 1 50 0 0 0 0 1 0 0 1 0 0
42 35.0 32.0 90.0 10.0 21 111 201 291 381 1 80 0 0 0 1 0 0 0 0 1 0
43 33.0 32.0 90.0 20.0 19 109 199 289 379 1 95 1 0 0 0 0 0 0 0 0 0
44 33.0 35.0 90.0 10.0 16 106 196 286 376 1 62 0 0 0 0 0 0 0 0 0 1
45 32.0 30.0 90.0 10.0 206 296 386 476 566 1 19 0 0 0 0 0 0 0 0 0 0
46 30.0 30.0 90.0 10.0 391 481 571 661 751 1 86 0 0 0 0 0 0 1 0 0 1
47 30.0 32.0 90.0 30.0 299 389 479 569 659 0 78 0 0 0 0 0 1 0 1 0 0
48 30.0 35.0 90.0 10.0 767 857 947 1037 1127 0 23 0 0 0 1 0 0 0 0 0 0
49 28.0 30.0 90.0 10.0 483 573 663 753 843 1 51 1 1 0 0 0 0 1 0 0 0
50 28.0 35.0 90.0 10.0 766 856 946 1036 1126 1 67 0 0 0 0 0 0 1 1 0 0
51 26.0 32.0 90.0 10.0 668 758 848 938 1028 1 71 0 1 1 0 0 1 1 0 0 0
52 25.0 30.0 90.0 10.0 576 666 756 846 936 1 27 1 0 0 0 0 0 0 1 0 1
53 25.0 35.0 90.0 10.0 761 851 941 1031 1121 1 0 0 0 0 0 0 0 0 0 0 0
54 44.0 5.0 90.0 20.0 137 227 317 407 497 1 14 0 0 1 0 0 0 0 0 0 0
55 42.0 10.0 90.0 40.0 42 132 222 312 402 1 64 0 0 0 0 0 0 0 0 0 0
56 42.0 15.0 90.0 10.0 35 125 215 305 395 1 87 0 0 0 1 0 0 0 0 1 1
57 40.0 5.0 90.0 30.0 231 321 411 501 591 1 73 1 0 0 1 0 0 0 0 1 0
58 40.0 15.0 90.0 40.0 35 125 215 305 395 0 44 1 0 0 0 0 0 0 0 0 0
59 38.0 5.0 90.0 30.0 323 413 503 593 683 1 26 0 0 0 0 0 0 0 0 0 0
60 38.0 15.0 90.0 10.0 516 606 696 786 876 1 72 1 0 0 0 0 0 0 0 0 1
61 35.0 5.0 90.0 20.0 416 506 596 686 776 1 79 1 0 0 0 0 0 0 1 0 0
62 50.0 30.0 90.0 10.0 391 481 571 661 751 1 18 0 0 0 0 0 0 1 0 0 0
63 50.0 35.0 90.0 20.0 110 200 290 380 470 0 62 0 1 1 0 0 0 0 0 1 1
64 50.0 40.0 90.0 50.0 15 105 195 285 375 0 44 0 0 1 0 0 0 0 0 0 0
65 48.0 30.0 90.0 10.0 483 573 663 753 843 1 0 0 0 0 0 0 0 0 0 0 0
66 48.0 40.0 90.0 10.0 12 102 192 282 372 1 7 0 0 0 0 0 0 0 0 0 0
67 47.0 35.0 90.0 10.0 671 761 851 941 1031 1 82 1 0 0 1 0 0 0 0 0 0
68 47.0 40.0 90.0 10.0 12 102 192 282 372 1 98 0 0 0 1 0 0 0 0 0 0
69 45.0 30.0 90.0 10.0 576 666 756 846 936 1 82 0 1 0 0 0 0 0 0 0 1
70 45.0 35.0 90.0 10.0 763 853 943 1033 1123 1 59 0 0 0 1 0 0 0 0 0 0
71 95.0 30.0 90.0 30.0 242 332 422 512 602 0 44 0 0 0 0 0 0 0 1 0 1
72 95.0 35.0 90.0 20.0 147 237 327 417 507 1 10 0 0 0 0 1 0 0 0 0 0
73 53.0 30.0 90.0 10.0 298 388 478 568 658 1 21 0 0 0 0 0 0 0 1 0 0
74 92.0 30.0 90.0 10.0 335 425 515 605 695 1 42 0 0 1 0 0 0 0 0 0 1
75 53.0 35.0 90.0 50.0 203 293 383 473 563 0 22 0 0 0 1 0 0 0 0 1 0
76 45.0 65.0 90.0 20.0 770 860 950 1040 1130 1 36 0 0 0 1 1 1 0 0 1 0
77 90.0 35.0 90.0 10.0 52 142 232 322 412 1 49 0 1 1 1 1 1 0 0 0 0
78 88.0 30.0 90.0 10.0 429 519 609 699 789 1 76 0 0 0 0 0 0 0 0 1 0
79 88.0 35.0 90.0 20.0 50 140 230 320 410 1 61 1 0 0 0 0 0 1 1 0 0
80 87.0 30.0 90.0 10.0 520 610 700 790 880 1 58 0 0 1 1 0 0 0 0 1 0
81 85.0 25.0 90.0 10.0 615 705 795 885 975 1 10 1 1 0 0 1 0 0 0 1 0
82 85.0 35.0 90.0 30.0 47 137 227 317 407 1 35 0 0 0 0 0 0 0 0 0 0
83 75.0 55.0 90.0 20.0 215 305 395 485 575 1 37 0 0 0 0 0 0 0 0 1 1
84 72.0 55.0 90.0 10.0 122 212 302 392 482 1 21 0 1 0 0 1 1 0 1 0 0
85 70.0 58.0 90.0 20.0 311 401 491 581 671 1 57 0 1 0 0 0 0 0 0 0 0
86 68.0 60.0 90.0 30.0 404 494 584 674 764 1 20 1 1 0 0 1 0 1 0 0 0
87 66.0 55.0 90.0 10.0 26 116 206 296 386 1 41 0 0 1 0 0 0 1 1 0 1
88 65.0 55.0 90.0 20.0 25 115 205 295 385 1 17 0 0 0 0 0 0 0 0 0 0
89 65.0 60.0 90.0 30.0 497 587 677 767 857 1 24 0 0 1 0 0 0 0 1 0 0
90 63.0 58.0 90.0 10.0 590 680 770 860 950 1 80 0 1 0 0 0 1 0 0 1 0
91 60.0 55.0 90.0 10.0 20 110 200 290 380 1 32 0 0 1 1 0 1 0 0 0 0
92 60.0 60.0 90.0 10.0 683 773 863 953 1043 1 84 0 0 0 0 0 0 0 0 0 0
93 67.0 85.0 90.0 20.0 225 315 405 495 585 0 51 0 0 0 0 0 1 0 1 1 0
94 65.0 85.0 90.0 40.0 317 407 497 587 677 0 42 1 0 0 0 0 0 1 0 0 1
95 65.0 82.0 90.0 10.0 131 221 311 401 491 1 27 0 1 0 0 0 0 0 1 0 0
96 62.0 80.0 90.0 30.0 38 128 218 308 398 1 16 0 0 0 0 0 0 1 1 0 0
97 60.0 80.0 90.0 10.0 36 126 216 306 396 1 60 0 0 0 0 1 0 0 0 0 1
98 60.0 85.0 90.0 30.0 412 502 592 682 772 0 37 1 0 1 0 0 0 0 1 0 1
99 58.0 75.0 90.0 20.0 30 120 210 300 390 0 9 0 0 0 0 0 0 0 0 0 1
100 55.0 80.0 90.0 10.0 602 692 782 872 962 1 82 0 0 0 0 0 0 0 1 0 0
101 55.0 85.0 90.0 20.0 507 597 687 777 867 0 52 1 1 0 0 0 0 0 0 1 0
