# Supplementary material for: KomoTrip: a multi-day travel itinerary recommendation method based on the discrete komodo mlipir algorithm
Source: PeerJ Comput Sci. 2025 Nov 12;11:e3350. doi: 10.7717/peerj-cs.3350 (PMC12704617; doi:10.7717/peerj-cs.3350)
Supplement: Supplemental Information 4 [file peerj-cs-11-3350-s004.zip › travel-itinerary-recommendation-main/raw_data/MCTOPMTW-Solomon/MCTOPMTW-4-r102.txt]

4 100 2081 5 8 7 6 5 4 9 11 5 6
0 35.0 35.0 0.0 0.0 0 230
2 41.0 49.0 10.0 10.0 0 51 102 153 204 1 56 0 0 0 0 0 0 0 0 0 1
3 35.0 17.0 10.0 7.0 0 50.5 101 151.5 202 1 70 0 1 1 0 0 1 0 1 0 0
4 55.0 45.0 10.0 13.0 0 49.2 98.5 147.8 197 0 61 0 1 0 0 1 0 0 0 0 0
5 55.0 20.0 10.0 19.0 149 151.5 154 156.5 159 1 89 0 0 0 0 0 1 0 1 0 0
6 15.0 30.0 10.0 26.0 0 49.8 99.5 149.2 199 0 98 0 0 0 1 0 0 0 0 0 1
7 25.0 30.0 10.0 3.0 99 101.5 104 106.5 109 1 38 1 1 1 0 0 0 1 0 0 0
8 20.0 50.0 10.0 5.0 0 49.5 99 148.5 198 1 11 0 0 0 0 0 0 0 0 0 0
9 10.0 43.0 10.0 9.0 95 97.5 100 102.5 105 1 48 0 1 0 0 0 0 1 0 1 1
10 55.0 60.0 10.0 16.0 97 99.5 102 104.5 107 1 74 1 0 0 0 0 0 1 0 0 0
11 30.0 60.0 10.0 16.0 124 126.5 129 131.5 134 1 38 1 0 0 0 0 0 0 0 0 0
12 20.0 65.0 10.0 12.0 67 69.5 72 74.5 77 1 81 0 0 0 0 0 0 1 0 0 0
13 50.0 35.0 10.0 19.0 0 51.2 102.5 153.8 205 1 13 0 1 0 0 0 0 0 0 0 0
14 30.0 25.0 10.0 23.0 159 161.5 164 166.5 169 0 70 0 0 0 0 0 0 0 0 1 0
15 15.0 10.0 10.0 20.0 32 34.5 37 39.5 42 1 27 0 0 0 1 0 0 0 0 0 0
16 30.0 5.0 10.0 8.0 61 63.5 66 68.5 71 1 12 0 0 0 1 0 1 0 1 1 0
17 10.0 20.0 10.0 19.0 75 77.5 80 82.5 85 0 68 0 1 1 0 0 0 1 0 0 1
18 5.0 30.0 10.0 2.0 157 159.5 162 164.5 167 1 81 0 0 0 1 0 0 0 0 0 0
19 20.0 40.0 10.0 12.0 87 89.5 92 94.5 97 1 89 1 1 0 1 0 1 0 0 0 0
20 15.0 60.0 10.0 17.0 76 78.5 81 83.5 86 1 37 0 0 0 0 1 0 0 1 0 0
21 45.0 65.0 10.0 9.0 126 128.5 131 133.5 136 1 18 1 0 0 0 0 0 1 0 0 0
22 45.0 20.0 10.0 11.0 0 50.2 100.5 150.8 201 1 22 0 0 0 0 0 0 0 0 0 0
23 45.0 10.0 10.0 18.0 97 99.5 102 104.5 107 1 22 0 0 0 0 0 0 0 0 1 0
24 55.0 5.0 10.0 29.0 68 70.5 73 75.5 78 0 5 0 0 0 0 1 0 0 1 1 0
25 65.0 35.0 10.0 3.0 153 155.5 158 160.5 163 1 29 1 0 0 0 0 0 0 0 0 1
26 65.0 20.0 10.0 6.0 172 174.5 177 179.5 182 1 80 0 1 0 0 0 0 0 0 0 0
27 45.0 30.0 10.0 17.0 0 52 104 156 208 0 50 1 0 0 0 0 0 1 1 0 0
28 35.0 40.0 10.0 16.0 37 39.5 42 44.5 47 1 44 0 0 0 0 0 1 1 0 0 0
29 41.0 37.0 10.0 16.0 39 41.5 44 46.5 49 1 90 0 1 0 1 0 0 0 1 0 0
30 64.0 42.0 10.0 9.0 63 65.5 68 70.5 73 1 26 1 0 0 0 0 0 1 0 0 1
31 40.0 60.0 10.0 21.0 71 73.5 76 78.5 81 1 82 1 0 0 0 0 0 0 0 0 1
32 31.0 52.0 10.0 27.0 0 50.5 101 151.5 202 0 91 0 0 1 0 0 0 0 1 0 0
33 35.0 69.0 10.0 23.0 141 143.5 146 148.5 151 1 0 0 0 0 0 0 0 0 0 0 0
34 53.0 52.0 10.0 11.0 37 39.5 42 44.5 47 1 84 0 0 0 0 0 0 0 0 0 0
35 65.0 55.0 10.0 14.0 0 45.8 91.5 137.2 183 1 67 0 0 0 0 0 0 1 1 0 0
36 63.0 65.0 10.0 8.0 143 145.5 148 150.5 153 1 32 0 0 0 0 0 0 0 1 0 1
37 2.0 60.0 10.0 5.0 41 43.5 46 48.5 51 1 93 0 0 0 0 1 0 0 0 0 0
38 20.0 20.0 10.0 8.0 0 49.5 99 148.5 198 1 31 1 1 0 0 0 0 0 0 0 1
39 5.0 5.0 10.0 16.0 83 85.5 88 90.5 93 1 55 0 0 0 0 0 0 0 0 1 0
40 60.0 12.0 10.0 31.0 44 46.5 49 51.5 54 0 40 0 1 0 0 0 1 1 0 0 0
41 40.0 25.0 10.0 9.0 85 87.5 90 92.5 95 1 35 0 0 0 0 0 0 1 0 0 0
42 42.0 7.0 10.0 5.0 97 99.5 102 104.5 107 1 8 0 0 0 1 0 0 0 1 0 0
43 24.0 12.0 10.0 5.0 31 33.5 36 38.5 41 1 36 1 0 0 0 0 1 0 0 0 1
44 23.0 3.0 10.0 7.0 132 134.5 137 139.5 142 1 68 0 0 0 0 1 0 0 0 1 0
45 11.0 14.0 10.0 18.0 69 71.5 74 76.5 79 1 9 0 0 1 1 0 0 0 0 1 0
46 6.0 38.0 10.0 16.0 32 34.5 37 39.5 42 1 14 0 1 1 0 0 0 0 0 0 1
47 2.0 48.0 10.0 1.0 117 119.5 122 124.5 127 1 37 1 0 1 0 0 0 0 0 0 0
48 8.0 56.0 10.0 27.0 51 53.5 56 58.5 61 0 96 0 0 0 0 0 0 0 0 0 0
49 13.0 52.0 10.0 36.0 0 48 96 144 192 1 3 0 0 0 0 0 0 0 0 0 0
50 6.0 68.0 10.0 30.0 108 110.5 113 115.5 118 1 95 0 0 0 0 0 0 0 1 0 0
51 47.0 47.0 10.0 13.0 0 50.8 101.5 152.2 203 0 65 0 0 0 0 0 0 0 1 0 1
52 49.0 58.0 10.0 10.0 88 90.5 93 95.5 98 1 91 1 0 0 0 0 0 0 0 0 0
53 27.0 43.0 10.0 9.0 0 52 104 156 208 0 85 0 0 0 0 0 0 1 0 0 0
54 37.0 31.0 10.0 14.0 95 97.5 100 102.5 105 1 48 0 0 0 1 0 0 0 0 0 0
55 57.0 29.0 10.0 18.0 140 142.5 145 147.5 150 1 53 0 0 0 0 1 0 0 1 0 0
56 63.0 23.0 10.0 2.0 136 138.5 141 143.5 146 1 61 0 0 0 0 0 0 0 1 0 0
57 53.0 12.0 10.0 6.0 130 132.5 135 137.5 140 1 68 0 1 0 0 1 0 0 0 0 0
58 32.0 12.0 10.0 7.0 101 103.5 106 108.5 111 1 32 0 0 0 1 1 0 0 0 0 0
59 36.0 26.0 10.0 18.0 200 202.5 205 207.5 210 0 50 0 0 0 0 0 0 0 0 0 1
60 21.0 24.0 10.0 28.0 0 50.5 101 151.5 202 0 16 1 0 0 0 0 0 0 0 0 0
61 17.0 34.0 10.0 3.0 162 164.5 167 169.5 172 1 15 0 0 0 0 0 0 0 0 0 1
62 12.0 24.0 10.0 13.0 76 78.5 81 83.5 86 1 92 0 0 0 0 0 0 0 0 0 0
63 24.0 58.0 10.0 19.0 58 60.5 63 65.5 68 1 33 1 0 0 0 1 0 0 0 1 0
64 27.0 69.0 10.0 10.0 34 36.5 39 41.5 44 1 82 0 0 0 0 1 0 0 0 0 0
65 15.0 77.0 10.0 9.0 73 75.5 78 80.5 83 1 61 0 0 0 0 0 1 1 0 0 0
66 62.0 77.0 10.0 20.0 51 53.5 56 58.5 61 1 12 0 0 0 0 0 0 0 0 1 0
67 49.0 73.0 10.0 25.0 127 129.5 132 134.5 137 1 13 0 0 1 0 0 1 0 0 0 0
68 67.0 5.0 10.0 25.0 83 85.5 88 90.5 93 0 96 0 0 0 1 0 0 1 1 1 0
69 56.0 39.0 10.0 36.0 142 144.5 147 149.5 152 0 75 0 1 0 0 0 0 0 0 0 0
70 37.0 47.0 10.0 6.0 50 52.5 55 57.5 60 1 99 1 1 1 0 0 0 0 1 0 1
71 37.0 56.0 10.0 5.0 182 184.5 187 189.5 192 1 99 0 0 0 0 0 0 1 0 0 0
72 57.0 68.0 10.0 15.0 77 79.5 82 84.5 87 1 39 0 0 1 0 0 0 1 0 0 0
73 47.0 16.0 10.0 25.0 0 49.2 98.5 147.8 197 0 75 0 1 1 0 0 0 0 0 0 0
74 44.0 17.0 10.0 9.0 78 80.5 83 85.5 88 1 25 1 1 0 0 0 0 0 1 0 1
75 46.0 13.0 10.0 8.0 149 151.5 154 156.5 159 1 31 0 0 0 0 0 0 1 0 1 0
76 49.0 11.0 10.0 18.0 0 48 96 144 192 0 5 0 0 1 0 0 0 0 0 0 0
77 49.0 42.0 10.0 13.0 73 75.5 78 80.5 83 1 40 0 0 0 0 1 0 0 0 0 0
78 53.0 43.0 10.0 14.0 179 181.5 184 186.5 189 1 39 0 0 1 0 0 1 0 1 0 0
79 61.0 52.0 10.0 3.0 96 98.5 101 103.5 106 1 94 0 0 0 0 0 0 0 0 0 0
80 57.0 48.0 10.0 23.0 92 94.5 97 99.5 102 1 63 1 0 1 0 0 0 0 1 0 0
81 56.0 37.0 10.0 6.0 182 184.5 187 189.5 192 1 0 0 0 1 1 1 0 0 0 1 0
82 55.0 54.0 10.0 26.0 94 96.5 99 101.5 104 0 85 0 0 0 0 0 0 0 0 0 0
83 15.0 47.0 10.0 16.0 0 49 98 147 196 1 52 0 0 0 1 0 0 0 0 0 1
84 14.0 37.0 10.0 11.0 0 49.5 99 148.5 198 1 18 0 0 0 0 0 0 0 1 0 0
85 11.0 31.0 10.0 7.0 101 103.5 106 108.5 111 1 92 0 0 0 0 0 0 0 0 0 0
86 16.0 22.0 10.0 41.0 0 49 98 147 196 1 43 0 0 1 0 0 0 0 0 0 0
87 4.0 18.0 10.0 35.0 94 96.5 99 101.5 104 1 74 1 0 0 0 0 0 0 0 0 0
88 28.0 18.0 10.0 26.0 93 95.5 98 100.5 103 1 57 0 1 0 1 0 0 0 1 1 0
89 26.0 52.0 10.0 9.0 74 76.5 79 81.5 84 1 78 0 0 0 0 1 0 0 0 0 0
90 26.0 35.0 10.0 15.0 176 178.5 181 183.5 186 1 61 0 0 0 0 0 0 0 0 0 0
91 31.0 67.0 10.0 3.0 95 97.5 100 102.5 105 1 90 0 1 1 0 1 0 1 0 0 0
92 15.0 19.0 10.0 1.0 0 48.5 97 145.5 194 1 68 0 0 0 1 1 0 0 0 0 0
93 22.0 22.0 10.0 2.0 18 20.5 23 25.5 28 1 18 0 1 1 0 0 0 0 0 0 0
94 18.0 24.0 10.0 22.0 188 190.5 193 195.5 198 0 52 1 0 0 1 1 0 0 0 0 0
95 26.0 27.0 10.0 27.0 0 51.8 103.5 155.2 207 0 34 0 0 0 0 0 0 0 0 0 0
96 25.0 24.0 10.0 20.0 0 51.2 102.5 153.8 205 0 27 0 0 0 0 0 0 1 0 1 0
97 22.0 27.0 10.0 11.0 0 51 102 153 204 1 51 0 0 0 0 1 0 1 0 0 0
98 25.0 21.0 10.0 12.0 133 135.5 138 140.5 143 0 10 0 0 0 1 0 0 1 0 0 0
99 19.0 21.0 10.0 10.0 0 49.5 99 148.5 198 0 70 0 1 1 0 0 1 0 0 1 0
100 20.0 26.0 10.0 9.0 83 85.5 88 90.5 93 1 78 0 0 0 0 0 0 0 0 1 0
101 18.0 18.0 10.0 17.0 185 187.5 190 192.5 195 1 52 0 0 0 0 1 0 0 1 0 0
