# Supplementary material for: KomoTrip: a multi-day travel itinerary recommendation method based on the discrete komodo mlipir algorithm
Source: PeerJ Comput Sci. 2025 Nov 12;11:e3350. doi: 10.7717/peerj-cs.3350 (PMC12704617; doi:10.7717/peerj-cs.3350)
Supplement: Supplemental Information 4 [file peerj-cs-11-3350-s004.zip › travel-itinerary-recommendation-main/raw_data/MCTOPMTW-Solomon/MCTOPMTW-4-r104.txt]

4 100 2341 8 8 14 17 4 14 13 11 8 11
0 35.0 35.0 0.0 0.0 0 230
2 41.0 49.0 10.0 10.0 0 51 102 153 204 0 5 0 0 0 0 0 1 0 0 0 0
3 35.0 17.0 10.0 7.0 0 50.5 101 151.5 202 1 65 0 0 0 1 1 0 0 1 0 0
4 55.0 45.0 10.0 13.0 0 49.2 98.5 147.8 197 0 87 1 1 1 1 0 0 0 1 0 0
5 55.0 20.0 10.0 19.0 149 151.5 154 156.5 159 1 45 0 0 0 0 0 0 1 0 0 0
6 15.0 30.0 10.0 26.0 0 49.8 99.5 149.2 199 0 78 1 0 1 1 0 1 0 0 1 1
7 25.0 30.0 10.0 3.0 0 52 104 156 208 1 99 1 1 0 0 0 0 0 1 0 0
8 20.0 50.0 10.0 5.0 0 49.5 99 148.5 198 1 45 1 0 0 1 1 1 0 0 1 1
9 10.0 43.0 10.0 9.0 95 97.5 100 102.5 105 1 52 0 0 0 1 0 0 0 0 0 0
10 55.0 60.0 10.0 16.0 97 99.5 102 104.5 107 1 92 0 0 0 1 0 0 1 1 1 0
11 30.0 60.0 10.0 16.0 0 48.5 97 145.5 194 0 25 1 0 1 0 0 0 0 0 0 0
12 20.0 65.0 10.0 12.0 67 69.5 72 74.5 77 1 99 0 0 0 1 0 0 0 0 0 0
13 50.0 35.0 10.0 19.0 0 51.2 102.5 153.8 205 1 8 1 1 1 0 0 0 0 0 0 0
14 30.0 25.0 10.0 23.0 159 161.5 164 166.5 169 1 46 0 0 0 0 0 0 0 0 1 1
15 15.0 10.0 10.0 20.0 0 46.8 93.5 140.2 187 1 68 1 0 0 0 0 1 1 1 0 0
16 30.0 5.0 10.0 8.0 61 63.5 66 68.5 71 1 61 0 1 0 0 0 0 1 0 0 1
17 10.0 20.0 10.0 19.0 0 47.5 95 142.5 190 1 64 1 1 0 1 1 0 0 0 0 1
18 5.0 30.0 10.0 2.0 0 47.2 94.5 141.8 189 1 53 0 1 1 0 0 1 0 0 1 0
19 20.0 40.0 10.0 12.0 0 51 102 153 204 1 93 0 0 1 0 1 0 0 0 0 0
20 15.0 60.0 10.0 17.0 0 46.8 93.5 140.2 187 1 68 1 0 0 1 0 0 0 0 0 1
21 45.0 65.0 10.0 9.0 0 47 94 141 188 1 96 0 0 0 0 0 0 0 0 0 0
22 45.0 20.0 10.0 11.0 0 50.2 100.5 150.8 201 0 89 0 0 0 0 1 1 0 1 1 0
23 45.0 10.0 10.0 18.0 0 48.2 96.5 144.8 193 1 45 0 0 0 1 0 1 0 1 0 0
24 55.0 5.0 10.0 29.0 68 70.5 73 75.5 78 1 91 0 0 0 0 0 0 0 0 0 0
25 65.0 35.0 10.0 3.0 0 47.5 95 142.5 190 1 21 0 1 0 1 0 0 0 0 0 0
26 65.0 20.0 10.0 6.0 172 174.5 177 179.5 182 1 35 0 0 1 1 0 0 0 0 0 0
27 45.0 30.0 10.0 17.0 0 52 104 156 208 0 91 0 0 0 0 0 0 0 0 0 0
28 35.0 40.0 10.0 16.0 0 53.8 107.5 161.2 215 0 32 0 0 1 0 0 1 0 0 0 0
29 41.0 37.0 10.0 16.0 0 53.2 106.5 159.8 213 1 89 0 0 0 1 0 0 1 1 0 0
30 64.0 42.0 10.0 9.0 0 47.5 95 142.5 190 1 84 1 1 1 1 0 0 1 1 0 0
31 40.0 60.0 10.0 21.0 0 48.5 97 145.5 194 0 22 1 0 0 1 0 0 0 0 0 1
32 31.0 52.0 10.0 27.0 0 50.5 101 151.5 202 0 29 1 0 0 1 0 0 0 1 0 0
33 35.0 69.0 10.0 23.0 0 46.5 93 139.5 186 0 38 0 0 0 0 0 0 0 0 1 0
34 53.0 52.0 10.0 11.0 0 48.8 97.5 146.2 195 0 50 0 0 1 0 0 0 0 0 1 0
35 65.0 55.0 10.0 14.0 0 45.8 91.5 137.2 183 1 81 0 1 0 0 1 0 0 0 0 1
36 63.0 65.0 10.0 8.0 0 44.5 89 133.5 178 1 28 0 0 0 0 0 0 1 0 1 0
37 2.0 60.0 10.0 5.0 0 44.5 89 133.5 178 0 37 0 0 1 0 0 0 0 0 0 0
38 20.0 20.0 10.0 8.0 0 49.5 99 148.5 198 1 74 1 0 0 0 0 0 0 1 0 1
39 5.0 5.0 10.0 16.0 83 85.5 88 90.5 93 1 2 0 0 0 0 1 0 0 0 0 1
40 60.0 12.0 10.0 31.0 0 46.5 93 139.5 186 0 10 0 1 0 1 0 0 0 0 1 0
41 40.0 25.0 10.0 9.0 0 52 104 156 208 1 19 0 0 0 0 0 0 0 0 0 0
42 42.0 7.0 10.0 5.0 0 47.8 95.5 143.2 191 1 84 0 0 0 0 1 0 0 0 1 0
43 24.0 12.0 10.0 5.0 0 48.5 97 145.5 194 1 83 1 0 0 0 0 0 1 0 0 0
44 23.0 3.0 10.0 7.0 0 46.2 92.5 138.8 185 1 43 0 1 1 0 0 0 0 0 0 0
45 11.0 14.0 10.0 18.0 69 71.5 74 76.5 79 1 36 0 0 0 0 0 1 0 0 0 0
46 6.0 38.0 10.0 16.0 0 47.5 95 142.5 190 1 12 1 0 0 0 0 0 1 0 0 0
47 2.0 48.0 10.0 1.0 0 46 92 138 184 1 4 0 0 0 1 0 0 0 0 0 0
48 8.0 56.0 10.0 27.0 0 46.2 92.5 138.8 185 1 16 0 0 0 0 0 0 0 1 1 0
49 13.0 52.0 10.0 36.0 0 48 96 144 192 1 88 0 0 0 0 0 0 0 1 0 0
50 6.0 68.0 10.0 30.0 0 44 88 132 176 0 56 0 0 0 0 0 0 0 0 0 0
51 47.0 47.0 10.0 13.0 0 50.8 101.5 152.2 203 1 85 0 0 0 0 0 0 0 0 0 0
52 49.0 58.0 10.0 10.0 0 48.2 96.5 144.8 193 1 63 0 0 0 0 0 0 0 0 0 0
53 27.0 43.0 10.0 9.0 0 52 104 156 208 1 31 0 0 0 0 0 0 1 0 0 0
54 37.0 31.0 10.0 14.0 95 97.5 100 102.5 105 1 60 0 0 0 0 0 0 0 1 0 0
55 57.0 29.0 10.0 18.0 0 49.2 98.5 147.8 197 1 79 0 0 0 0 0 0 0 0 0 0
56 63.0 23.0 10.0 2.0 136 138.5 141 143.5 146 1 40 0 0 1 0 0 0 0 1 0 0
57 53.0 12.0 10.0 6.0 0 47.5 95 142.5 190 1 77 0 0 0 0 1 0 0 0 0 1
58 32.0 12.0 10.0 7.0 0 49 98 147 196 1 42 1 1 0 1 0 0 1 0 0 0
59 36.0 26.0 10.0 18.0 200 202.5 205 207.5 210 0 76 0 0 0 1 0 1 1 0 0 0
60 21.0 24.0 10.0 28.0 0 50.5 101 151.5 202 0 81 0 0 1 1 0 1 1 0 0 0
61 17.0 34.0 10.0 3.0 0 50.2 100.5 150.8 201 1 67 0 0 0 0 0 0 0 1 1 0
62 12.0 24.0 10.0 13.0 0 48.5 97 145.5 194 0 80 0 0 0 0 0 1 0 0 0 1
63 24.0 58.0 10.0 19.0 58 60.5 63 65.5 68 1 12 0 0 0 0 0 1 0 1 0 1
64 27.0 69.0 10.0 10.0 0 46.2 92.5 138.8 185 1 12 0 0 0 0 0 0 0 0 0 0
65 15.0 77.0 10.0 9.0 0 43.2 86.5 129.8 173 1 97 0 1 1 0 0 0 0 0 1 0
66 62.0 77.0 10.0 20.0 0 42.5 85 127.5 170 1 27 0 0 0 0 0 1 0 0 1 0
67 49.0 73.0 10.0 25.0 0 44.8 89.5 134.2 179 0 63 0 0 0 0 0 0 0 0 0 1
68 67.0 5.0 10.0 25.0 83 85.5 88 90.5 93 1 85 0 0 1 0 0 0 1 0 0 0
69 56.0 39.0 10.0 36.0 0 49.5 99 148.5 198 1 21 0 0 1 0 0 0 0 0 0 0
70 37.0 47.0 10.0 6.0 50 52.5 55 57.5 60 1 27 0 0 0 0 0 1 0 0 0 0
71 37.0 56.0 10.0 5.0 0 49.5 99 148.5 198 1 77 1 0 1 0 0 0 0 0 0 0
72 57.0 68.0 10.0 15.0 0 45 90 135 180 1 99 0 0 0 0 0 0 0 1 0 0
73 47.0 16.0 10.0 25.0 0 49.2 98.5 147.8 197 1 96 0 0 1 0 0 0 0 1 0 1
74 44.0 17.0 10.0 9.0 0 49.8 99.5 149.2 199 1 31 0 0 1 1 0 0 1 0 0 0
75 46.0 13.0 10.0 8.0 149 151.5 154 156.5 159 1 12 0 0 1 0 0 0 0 0 0 0
76 49.0 11.0 10.0 18.0 0 48 96 144 192 0 28 0 0 0 0 0 0 1 0 0 0
77 49.0 42.0 10.0 13.0 73 75.5 78 80.5 83 1 33 1 1 0 1 1 1 0 0 1 0
78 53.0 43.0 10.0 14.0 179 181.5 184 186.5 189 1 4 0 0 0 0 1 0 0 0 0 0
79 61.0 52.0 10.0 3.0 0 47 94 141 188 1 9 0 0 0 0 0 0 0 0 0 1
80 57.0 48.0 10.0 23.0 92 94.5 97 99.5 102 1 52 0 1 1 0 0 0 1 1 0 0
81 56.0 37.0 10.0 6.0 0 49.5 99 148.5 198 1 96 1 0 1 0 0 0 1 1 0 1
82 55.0 54.0 10.0 26.0 0 48 96 144 192 1 53 0 0 0 0 0 1 0 0 0 1
83 15.0 47.0 10.0 16.0 0 49 98 147 196 1 18 0 0 0 0 0 1 1 0 0 0
84 14.0 37.0 10.0 11.0 0 49.5 99 148.5 198 1 40 1 0 0 0 0 0 1 0 0 0
85 11.0 31.0 10.0 7.0 101 103.5 106 108.5 111 1 69 0 0 0 0 0 0 0 1 0 0
86 16.0 22.0 10.0 41.0 0 49 98 147 196 0 61 0 0 1 1 1 0 1 0 0 0
87 4.0 18.0 10.0 35.0 0 46 92 138 184 1 76 0 1 0 1 0 0 1 0 0 1
88 28.0 18.0 10.0 26.0 93 95.5 98 100.5 103 1 51 0 1 1 0 0 0 0 0 0 0
89 26.0 52.0 10.0 9.0 0 50 100 150 200 1 53 0 0 0 0 0 0 0 0 0 0
90 26.0 35.0 10.0 15.0 0 52.8 105.5 158.2 211 0 4 0 1 0 1 0 1 0 0 0 0
91 31.0 67.0 10.0 3.0 0 46.8 93.5 140.2 187 1 49 1 0 0 1 0 0 0 1 0 1
92 15.0 19.0 10.0 1.0 0 48.5 97 145.5 194 1 42 0 0 1 1 0 0 0 0 0 0
93 22.0 22.0 10.0 2.0 18 20.5 23 25.5 28 1 92 1 0 0 0 0 0 0 1 0 0
94 18.0 24.0 10.0 22.0 0 49.8 99.5 149.2 199 0 1 0 0 0 0 0 0 0 0 1 0
95 26.0 27.0 10.0 27.0 0 51.8 103.5 155.2 207 0 29 0 0 0 0 0 1 0 0 0 0
96 25.0 24.0 10.0 20.0 0 51.2 102.5 153.8 205 0 78 0 1 0 1 0 1 1 1 0 0
97 22.0 27.0 10.0 11.0 0 51 102 153 204 1 86 1 1 0 1 0 0 0 0 0 1
98 25.0 21.0 10.0 12.0 0 50.5 101 151.5 202 1 5 0 0 0 0 0 0 0 0 1 0
99 19.0 21.0 10.0 10.0 0 49.5 99 148.5 198 1 64 0 0 0 0 1 1 0 0 1 0
100 20.0 26.0 10.0 9.0 83 85.5 88 90.5 93 1 74 0 0 1 0 0 0 1 0 0 1
101 18.0 18.0 10.0 17.0 185 187.5 190 192.5 195 0 69 0 0 0 1 0 0 1 0 0 0
