# Supplementary material for: KomoTrip: a multi-day travel itinerary recommendation method based on the discrete komodo mlipir algorithm
Source: PeerJ Comput Sci. 2025 Nov 12;11:e3350. doi: 10.7717/peerj-cs.3350 (PMC12704617; doi:10.7717/peerj-cs.3350)
Supplement: Supplemental Information 4 [file peerj-cs-11-3350-s004.zip › travel-itinerary-recommendation-main/raw_data/MCTOPMTW-Solomon/MCTOPMTW-4-r107.txt]

4 100 2264 5 8 9 8 8 7 4 6 8 5
0 35.0 35.0 0.0 0.0 0 230
2 41.0 49.0 10.0 10.0 0 51 102 153 204 1 58 0 0 0 0 0 0 0 0 0 0
3 35.0 17.0 10.0 7.0 0 50.5 101 151.5 202 1 45 0 1 0 0 1 0 0 0 1 0
4 55.0 45.0 10.0 13.0 0 49.2 98.5 147.8 197 1 91 0 0 0 1 0 0 0 0 0 0
5 55.0 20.0 10.0 19.0 139 146.5 154 161.5 169 1 24 0 1 1 0 0 0 1 0 0 0
6 15.0 30.0 10.0 26.0 0 49.8 99.5 149.2 199 0 80 0 0 0 0 1 0 0 0 1 0
7 25.0 30.0 10.0 3.0 89 96.5 104 111.5 119 1 3 0 0 0 1 0 0 0 0 0 1
8 20.0 50.0 10.0 5.0 0 49.5 99 148.5 198 1 86 0 0 0 0 0 0 0 0 0 0
9 10.0 43.0 10.0 9.0 85 92.5 100 107.5 115 1 4 0 1 0 0 0 1 0 0 1 0
10 55.0 60.0 10.0 16.0 87 94.5 102 109.5 117 0 10 1 0 0 0 0 0 0 0 0 0
11 30.0 60.0 10.0 16.0 114 121.5 129 136.5 144 1 22 0 0 0 0 0 0 1 0 0 1
12 20.0 65.0 10.0 12.0 57 64.5 72 79.5 87 1 53 1 0 0 1 0 0 0 0 0 0
13 50.0 35.0 10.0 19.0 0 51.2 102.5 153.8 205 1 68 0 0 0 0 0 0 0 0 0 0
14 30.0 25.0 10.0 23.0 149 156.5 164 171.5 179 1 11 0 0 1 1 0 1 0 0 0 0
15 15.0 10.0 10.0 20.0 0 46.8 93.5 140.2 187 1 50 0 0 0 0 0 1 0 0 1 0
16 30.0 5.0 10.0 8.0 51 58.5 66 73.5 81 1 68 0 0 1 0 1 0 1 0 0 0
17 10.0 20.0 10.0 19.0 0 47.5 95 142.5 190 0 90 1 0 0 1 0 0 0 1 0 0
18 5.0 30.0 10.0 2.0 147 154.5 162 169.5 177 1 59 0 0 0 0 0 0 0 0 0 0
19 20.0 40.0 10.0 12.0 0 51 102 153 204 1 10 1 0 0 0 0 0 0 0 1 1
20 15.0 60.0 10.0 17.0 0 46.8 93.5 140.2 187 0 55 0 1 0 0 1 0 0 0 0 0
21 45.0 65.0 10.0 9.0 0 47 94 141 188 1 64 1 0 0 0 0 0 1 0 0 0
22 45.0 20.0 10.0 11.0 0 50.2 100.5 150.8 201 1 90 0 0 0 0 0 0 0 0 0 0
23 45.0 10.0 10.0 18.0 87 94.5 102 109.5 117 1 95 0 1 0 0 0 0 1 0 0 0
24 55.0 5.0 10.0 29.0 58 65.5 73 80.5 88 0 62 1 0 0 0 0 0 0 0 0 0
25 65.0 35.0 10.0 3.0 0 47.5 95 142.5 190 1 59 1 1 0 0 0 0 0 0 0 0
26 65.0 20.0 10.0 6.0 156 163.5 171 178.5 186 1 84 1 0 0 0 0 0 0 0 1 0
27 45.0 30.0 10.0 17.0 0 52 104 156 208 1 10 0 1 0 0 0 0 0 0 0 0
28 35.0 40.0 10.0 16.0 27 34.5 42 49.5 57 1 80 0 0 0 0 0 1 0 0 1 0
29 41.0 37.0 10.0 16.0 0 53.2 106.5 159.8 213 0 26 0 0 1 0 1 0 1 0 0 0
30 64.0 42.0 10.0 9.0 0 47.5 95 142.5 190 1 15 1 1 0 0 0 1 0 0 0 1
31 40.0 60.0 10.0 21.0 61 68.5 76 83.5 91 1 1 0 1 0 0 0 1 0 0 0 1
32 31.0 52.0 10.0 27.0 0 50.5 101 151.5 202 1 39 0 1 0 0 0 0 1 0 0 0
33 35.0 69.0 10.0 23.0 0 46.5 93 139.5 186 1 52 0 0 0 1 0 0 0 0 1 0
34 53.0 52.0 10.0 11.0 27 34.5 42 49.5 57 1 32 0 0 0 0 1 0 0 0 0 0
35 65.0 55.0 10.0 14.0 0 45.8 91.5 137.2 183 1 73 0 0 1 0 1 0 0 0 0 1
36 63.0 65.0 10.0 8.0 133 140.5 148 155.5 163 1 90 0 0 0 0 0 0 0 0 0 0
37 2.0 60.0 10.0 5.0 41 48.5 56 63.5 71 1 46 0 1 0 0 0 0 0 0 0 1
38 20.0 20.0 10.0 8.0 0 49.5 99 148.5 198 1 53 0 0 0 0 0 0 0 0 0 1
39 5.0 5.0 10.0 16.0 73 80.5 88 95.5 103 1 15 0 0 1 0 0 0 0 0 1 0
40 60.0 12.0 10.0 31.0 34 41.5 49 56.5 64 1 95 0 0 1 0 0 0 1 1 0 0
41 40.0 25.0 10.0 9.0 75 82.5 90 97.5 105 1 66 0 0 0 0 0 0 1 0 0 0
42 42.0 7.0 10.0 5.0 87 94.5 102 109.5 117 1 28 0 1 0 0 0 0 0 0 1 0
43 24.0 12.0 10.0 5.0 25 32.5 40 47.5 55 1 57 0 0 0 0 1 0 0 0 0 0
44 23.0 3.0 10.0 7.0 0 46.2 92.5 138.8 185 1 4 0 0 0 0 0 0 0 1 1 0
45 11.0 14.0 10.0 18.0 59 66.5 74 81.5 89 1 21 1 1 1 0 0 0 0 0 0 0
46 6.0 38.0 10.0 16.0 29 36.5 44 51.5 59 1 26 0 0 0 0 0 0 0 0 0 1
47 2.0 48.0 10.0 1.0 0 46 92 138 184 1 40 1 1 1 0 0 0 0 0 0 0
48 8.0 56.0 10.0 27.0 0 46.2 92.5 138.8 185 1 64 0 0 0 0 0 0 0 1 0 0
49 13.0 52.0 10.0 36.0 0 48 96 144 192 1 72 0 0 0 0 0 0 0 0 0 0
50 6.0 68.0 10.0 30.0 98 105.5 113 120.5 128 1 3 1 0 0 0 0 1 0 0 0 0
51 47.0 47.0 10.0 13.0 0 50.8 101.5 152.2 203 0 13 0 0 0 0 0 0 0 0 0 1
52 49.0 58.0 10.0 10.0 0 48.2 96.5 144.8 193 1 50 0 0 0 0 1 0 0 0 1 0
53 27.0 43.0 10.0 9.0 0 52 104 156 208 1 72 0 1 0 0 1 0 0 0 0 0
54 37.0 31.0 10.0 14.0 85 92.5 100 107.5 115 1 17 1 0 0 0 0 0 0 0 0 0
55 57.0 29.0 10.0 18.0 0 49.2 98.5 147.8 197 0 41 0 0 0 0 0 1 0 0 0 0
56 63.0 23.0 10.0 2.0 126 133.5 141 148.5 156 1 57 1 1 0 0 0 0 0 0 1 1
57 53.0 12.0 10.0 6.0 120 127.5 135 142.5 150 1 95 0 1 0 0 0 1 0 0 0 1
58 32.0 12.0 10.0 7.0 0 49 98 147 196 1 52 0 0 1 1 0 0 0 0 0 0
59 36.0 26.0 10.0 18.0 180 187.5 195 202.5 210 1 82 0 1 0 0 0 0 0 0 1 0
60 21.0 24.0 10.0 28.0 0 50.5 101 151.5 202 0 45 0 0 0 0 0 1 0 0 1 0
61 17.0 34.0 10.0 3.0 0 50.2 100.5 150.8 201 1 51 0 1 0 0 0 1 1 0 0 1
62 12.0 24.0 10.0 13.0 0 48.5 97 145.5 194 1 72 0 0 0 1 0 0 0 0 1 0
63 24.0 58.0 10.0 19.0 48 55.5 63 70.5 78 1 63 0 0 0 0 0 0 0 1 1 0
64 27.0 69.0 10.0 10.0 0 46.2 92.5 138.8 185 1 67 0 0 0 0 0 0 1 0 1 0
65 15.0 77.0 10.0 9.0 63 70.5 78 85.5 93 1 98 0 0 1 0 0 0 0 0 0 0
66 62.0 77.0 10.0 20.0 49 56.5 64 71.5 79 1 74 0 0 0 0 0 0 0 0 0 0
67 49.0 73.0 10.0 25.0 117 124.5 132 139.5 147 1 71 0 0 1 1 0 0 0 1 0 0
68 67.0 5.0 10.0 25.0 73 80.5 88 95.5 103 1 20 0 0 0 0 0 0 0 0 0 0
69 56.0 39.0 10.0 36.0 132 139.5 147 154.5 162 1 36 0 0 0 0 0 1 0 0 0 0
70 37.0 47.0 10.0 6.0 40 47.5 55 62.5 70 1 54 1 0 0 1 0 0 0 0 0 0
71 37.0 56.0 10.0 5.0 168 175.5 183 190.5 198 1 99 0 0 0 1 0 0 0 0 0 0
72 57.0 68.0 10.0 15.0 0 45 90 135 180 0 79 0 0 1 0 1 0 0 0 0 0
73 47.0 16.0 10.0 25.0 0 49.2 98.5 147.8 197 0 33 0 0 0 0 0 0 0 0 1 0
74 44.0 17.0 10.0 9.0 0 49.8 99.5 149.2 199 1 51 1 0 1 1 0 0 1 1 0 0
75 46.0 13.0 10.0 8.0 139 146.5 154 161.5 169 1 27 1 0 0 0 0 0 1 1 0 1
76 49.0 11.0 10.0 18.0 0 48 96 144 192 0 95 0 0 1 1 0 0 0 0 0 0
77 49.0 42.0 10.0 13.0 63 70.5 78 85.5 93 1 87 0 0 0 0 0 0 0 0 0 0
78 53.0 43.0 10.0 14.0 169 176.5 184 191.5 199 1 49 0 0 0 0 0 0 1 1 0 0
79 61.0 52.0 10.0 3.0 86 93.5 101 108.5 116 1 51 0 0 0 0 0 0 0 0 0 0
80 57.0 48.0 10.0 23.0 82 89.5 97 104.5 112 0 40 0 0 0 1 0 0 1 0 0 0
81 56.0 37.0 10.0 6.0 168 175.5 183 190.5 198 1 64 0 0 0 1 0 0 1 0 0 0
82 55.0 54.0 10.0 26.0 0 48 96 144 192 1 32 0 1 0 0 1 0 0 0 0 1
83 15.0 47.0 10.0 16.0 0 49 98 147 196 0 91 0 0 0 0 0 0 0 0 0 0
84 14.0 37.0 10.0 11.0 0 49.5 99 148.5 198 0 55 0 0 0 1 0 0 0 0 0 0
85 11.0 31.0 10.0 7.0 91 98.5 106 113.5 121 1 92 0 0 1 0 0 0 0 1 0 0
86 16.0 22.0 10.0 41.0 0 49 98 147 196 0 25 0 0 0 0 0 0 0 0 0 1
87 4.0 18.0 10.0 35.0 0 46 92 138 184 1 44 0 0 0 0 0 0 0 0 0 0
88 28.0 18.0 10.0 26.0 83 90.5 98 105.5 113 1 70 0 1 1 0 0 0 0 0 0 0
89 26.0 52.0 10.0 9.0 64 71.5 79 86.5 94 1 99 1 1 0 0 0 0 0 0 1 0
90 26.0 35.0 10.0 15.0 0 52.8 105.5 158.2 211 0 6 0 0 0 0 0 0 0 0 0 0
91 31.0 67.0 10.0 3.0 0 46.8 93.5 140.2 187 1 10 0 0 0 0 0 0 0 0 0 0
92 15.0 19.0 10.0 1.0 0 48.5 97 145.5 194 1 43 0 0 0 1 0 1 0 0 0 0
93 22.0 22.0 10.0 2.0 18 25.5 33 40.5 48 1 62 1 0 0 0 0 0 0 0 0 0
94 18.0 24.0 10.0 22.0 169 176.5 184 191.5 199 0 83 0 1 0 0 0 0 0 0 0 0
95 26.0 27.0 10.0 27.0 0 51.8 103.5 155.2 207 0 91 0 0 1 1 0 1 0 0 0 0
96 25.0 24.0 10.0 20.0 0 51.2 102.5 153.8 205 0 85 0 0 1 0 1 0 0 0 0 0
97 22.0 27.0 10.0 11.0 0 51 102 153 204 1 1 0 0 0 0 1 1 0 1 0 1
98 25.0 21.0 10.0 12.0 0 50.5 101 151.5 202 0 56 0 0 1 0 0 0 0 0 0 0
99 19.0 21.0 10.0 10.0 0 49.5 99 148.5 198 1 78 1 0 0 0 0 1 1 0 1 0
100 20.0 26.0 10.0 9.0 73 80.5 88 95.5 103 1 0 0 0 0 0 0 0 0 0 0 0
101 18.0 18.0 10.0 17.0 165 172.5 180 187.5 195 1 81 1 0 0 0 0 0 0 0 1 0
