# Supplementary material for: KomoTrip: a multi-day travel itinerary recommendation method based on the discrete komodo mlipir algorithm
Source: PeerJ Comput Sci. 2025 Nov 12;11:e3350. doi: 10.7717/peerj-cs.3350 (PMC12704617; doi:10.7717/peerj-cs.3350)
Supplement: Supplemental Information 4 [file peerj-cs-11-3350-s004.zip › travel-itinerary-recommendation-main/raw_data/MCTOPMTW-Solomon/MCTOPMTW-4-r110.txt]

4 100 1942 5 8 9 6 8 7 10 10 9 7
0 35.0 35.0 0.0 0.0 0 230
2 41.0 49.0 10.0 10.0 130 147.8 165.5 183.2 201 1 86 0 0 0 0 0 0 0 1 0 0
3 35.0 17.0 10.0 7.0 20 37.2 54.5 71.8 89 1 79 0 0 0 1 0 0 1 0 1 0
4 55.0 45.0 10.0 13.0 106 113.2 120.5 127.8 135 1 74 1 1 0 0 0 0 0 0 0 0
5 55.0 20.0 10.0 19.0 71 102 133 164 195 1 84 0 0 0 0 0 0 0 0 0 0
6 15.0 30.0 10.0 26.0 20 41.8 63.5 85.2 107 0 27 1 0 1 1 0 0 0 0 0 1
7 25.0 30.0 10.0 3.0 54 78.8 103.5 128.2 153 1 57 0 0 1 0 1 0 0 1 0 1
8 20.0 50.0 10.0 5.0 66 75.8 85.5 95.2 105 1 55 0 0 1 0 0 0 0 0 1 0
9 10.0 43.0 10.0 9.0 61 80.2 99.5 118.8 138 1 96 0 1 0 0 0 0 0 0 0 1
10 55.0 60.0 10.0 16.0 53 77.2 101.5 125.8 150 0 13 0 0 0 0 0 0 0 0 1 0
11 30.0 60.0 10.0 16.0 101 114.8 128.5 142.2 156 1 77 0 0 0 0 0 0 0 0 0 0
12 20.0 65.0 10.0 12.0 33 62.8 92.5 122.2 152 1 60 0 0 0 0 0 0 1 1 0 0
13 50.0 35.0 10.0 19.0 38 52.8 67.5 82.2 97 0 21 0 0 1 1 0 1 0 0 0 0
14 30.0 25.0 10.0 23.0 70 104.5 139 173.5 208 0 20 0 1 0 0 0 0 0 0 0 1
15 15.0 10.0 10.0 20.0 32 58.2 84.5 110.8 137 1 94 0 0 0 0 0 0 0 0 0 0
16 30.0 5.0 10.0 8.0 30 61 92 123 154 1 7 0 0 0 0 0 0 0 0 1 0
17 10.0 20.0 10.0 19.0 54 66.8 79.5 92.2 105 0 29 0 0 0 0 0 0 0 1 0 0
18 5.0 30.0 10.0 2.0 51 85.5 120 154.5 189 1 61 0 0 0 0 0 0 0 0 0 0
19 20.0 40.0 10.0 12.0 77 84.2 91.5 98.8 106 1 82 0 0 0 0 1 0 0 0 0 0
20 15.0 60.0 10.0 17.0 53 66.8 80.5 94.2 108 0 45 0 0 0 0 0 0 0 0 1 0
21 45.0 65.0 10.0 9.0 109 119.8 130.5 141.2 152 1 62 0 0 0 0 0 0 0 0 0 1
22 45.0 20.0 10.0 11.0 37 51.8 66.5 81.2 96 1 39 1 0 1 0 0 0 0 0 0 0
23 45.0 10.0 10.0 18.0 59 80.2 101.5 122.8 144 1 37 0 0 1 0 0 0 1 0 0 0
24 55.0 5.0 10.0 29.0 36 65.8 95.5 125.2 155 0 16 0 0 0 0 1 0 0 1 0 0
25 65.0 35.0 10.0 3.0 118 136 154 172 190 1 67 0 0 0 0 0 0 0 0 0 0
26 65.0 20.0 10.0 6.0 47 81.8 116.5 151.2 186 1 71 0 1 0 1 0 1 0 0 0 0
27 45.0 30.0 10.0 17.0 117 126.8 136.5 146.2 156 1 74 0 1 0 0 0 0 0 0 0 0
28 35.0 40.0 10.0 16.0 5 42.8 80.5 118.2 156 0 60 0 0 0 0 0 0 0 0 0 0
29 41.0 37.0 10.0 16.0 8 25.8 43.5 61.2 79 0 16 0 0 0 0 0 0 0 0 1 0
30 64.0 42.0 10.0 9.0 37 52.2 67.5 82.8 98 1 17 1 0 0 0 0 0 0 0 0 0
31 40.0 60.0 10.0 21.0 28 51.8 75.5 99.2 123 1 14 1 0 1 0 0 0 0 0 0 0
32 31.0 52.0 10.0 27.0 24 39.2 54.5 69.8 85 0 30 0 0 0 0 0 0 0 0 0 0
33 35.0 69.0 10.0 23.0 116 130.8 145.5 160.2 175 1 91 0 1 0 0 0 0 1 0 1 0
34 53.0 52.0 10.0 11.0 24 62.8 101.5 140.2 179 0 8 0 0 1 0 0 1 1 0 0 0
35 65.0 55.0 10.0 14.0 100 110.8 121.5 132.2 143 1 86 0 0 0 0 0 0 0 0 0 0
36 63.0 65.0 10.0 8.0 50 82 114 146 178 1 90 0 0 0 0 0 0 0 0 1 0
37 2.0 60.0 10.0 5.0 41 75.2 109.5 143.8 178 1 29 0 0 0 0 0 0 1 1 0 0
38 20.0 20.0 10.0 8.0 117 127.8 138.5 149.2 160 1 43 0 0 0 0 1 1 0 0 1 0
39 5.0 5.0 10.0 16.0 42 67.8 93.5 119.2 145 1 9 0 0 0 0 0 0 0 0 1 0
40 60.0 12.0 10.0 31.0 33 71.2 109.5 147.8 186 1 19 0 0 0 0 0 0 0 0 0 1
41 40.0 25.0 10.0 9.0 51 70.2 89.5 108.8 128 1 24 0 0 0 0 0 0 0 0 0 0
42 42.0 7.0 10.0 5.0 44 72.8 101.5 130.2 159 1 3 0 0 0 0 0 0 1 0 0 0
43 24.0 12.0 10.0 5.0 25 61.8 98.5 135.2 172 1 19 0 0 0 0 0 0 1 1 0 0
44 23.0 3.0 10.0 7.0 115 125.8 136.5 147.2 158 1 63 1 0 1 0 1 0 1 0 0 0
45 11.0 14.0 10.0 18.0 31 57.8 84.5 111.2 138 1 83 0 0 1 0 0 0 0 0 0 0
46 6.0 38.0 10.0 16.0 29 69 109 149 189 1 57 0 0 1 0 0 0 0 0 0 1
47 2.0 48.0 10.0 1.0 93 107.2 121.5 135.8 150 1 52 0 0 0 0 0 1 0 0 0 0
48 8.0 56.0 10.0 27.0 34 54.5 75 95.5 116 1 85 0 0 0 0 0 1 0 1 0 0
49 13.0 52.0 10.0 36.0 125 141.8 158.5 175.2 192 1 87 0 0 0 0 0 1 0 1 0 0
50 6.0 68.0 10.0 30.0 93 102.8 112.5 122.2 132 0 48 0 0 0 0 1 0 1 0 1 0
51 47.0 47.0 10.0 13.0 105 116.8 128.5 140.2 152 1 68 1 0 0 0 0 0 0 0 0 0
52 49.0 58.0 10.0 10.0 66 79.2 92.5 105.8 119 1 42 0 1 0 0 0 0 0 0 0 0
53 27.0 43.0 10.0 9.0 25 40.8 56.5 72.2 88 1 57 0 0 0 0 0 0 0 0 0 0
54 37.0 31.0 10.0 14.0 62 80.8 99.5 118.2 137 1 92 0 0 0 0 0 0 0 0 0 0
55 57.0 29.0 10.0 18.0 121 132.8 144.5 156.2 168 0 3 0 0 0 1 0 0 0 0 0 0
56 63.0 23.0 10.0 2.0 70 99.8 129.5 159.2 189 1 7 0 0 0 0 0 0 0 0 0 0
57 53.0 12.0 10.0 6.0 81 107.8 134.5 161.2 188 1 71 1 0 0 0 1 0 0 0 1 0
58 32.0 12.0 10.0 7.0 78 91.8 105.5 119.2 133 1 98 1 0 0 1 0 0 0 1 1 0
59 36.0 26.0 10.0 18.0 79 111.8 144.5 177.2 210 0 22 0 0 1 0 0 0 0 0 0 0
60 21.0 24.0 10.0 28.0 17 43.5 70 96.5 123 1 72 0 0 0 0 1 1 0 0 0 0
61 17.0 34.0 10.0 3.0 130 147.8 165.5 183.2 201 1 79 0 1 1 0 0 1 0 0 0 0
62 12.0 24.0 10.0 13.0 59 69.8 80.5 91.2 102 1 4 0 0 0 0 0 0 0 0 0 0
63 24.0 58.0 10.0 19.0 25 59.8 94.5 129.2 164 0 26 0 1 0 0 0 0 0 0 1 0
64 27.0 69.0 10.0 10.0 34 53.5 73 92.5 112 1 19 1 0 0 0 0 0 1 0 0 0
65 15.0 77.0 10.0 9.0 46 75.8 105.5 135.2 165 1 12 1 0 0 0 1 0 0 0 0 1
66 62.0 77.0 10.0 20.0 49 79.2 109.5 139.8 170 1 21 0 0 0 0 0 0 0 0 0 0
67 49.0 73.0 10.0 25.0 77 102.5 128 153.5 179 0 73 0 0 0 1 1 0 1 0 0 0
68 67.0 5.0 10.0 25.0 43 69.8 96.5 123.2 150 1 65 0 0 0 0 0 1 1 0 0 0
69 56.0 39.0 10.0 36.0 82 111 140 169 198 0 95 1 0 0 0 1 0 0 1 1 0
70 37.0 47.0 10.0 6.0 12 44.5 77 109.5 142 1 26 0 0 0 0 0 0 0 0 0 0
71 37.0 56.0 10.0 5.0 21 65.2 109.5 153.8 198 1 43 0 0 0 0 0 0 0 0 0 1
72 57.0 68.0 10.0 15.0 57 69.2 81.5 93.8 106 1 82 0 0 0 0 0 1 0 0 1 0
73 47.0 16.0 10.0 25.0 22 44 66 88 110 1 33 0 0 0 0 0 0 0 0 0 0
74 44.0 17.0 10.0 9.0 60 71.2 82.5 93.8 105 1 20 0 0 0 0 0 0 0 1 0 0
75 46.0 13.0 10.0 8.0 73 103.5 134 164.5 195 1 33 0 1 1 0 0 0 0 0 1 0
76 49.0 11.0 10.0 18.0 46 59.8 73.5 87.2 101 1 64 1 1 0 0 0 0 1 0 0 0
77 49.0 42.0 10.0 13.0 36 56.8 77.5 98.2 119 0 44 0 1 1 0 0 0 0 0 0 1
78 53.0 43.0 10.0 14.0 65 98.8 132.5 166.2 200 0 99 0 0 0 0 0 0 0 0 0 0
79 61.0 52.0 10.0 3.0 43 71.8 100.5 129.2 158 1 26 1 0 1 0 0 0 1 0 0 0
80 57.0 48.0 10.0 23.0 58 77.2 96.5 115.8 135 0 89 1 0 0 0 0 0 1 0 0 0
81 56.0 37.0 10.0 6.0 69 101.2 133.5 165.8 198 1 23 0 0 0 1 0 0 1 0 1 0
82 55.0 54.0 10.0 26.0 87 92.8 98.5 104.2 110 0 4 0 1 0 0 0 1 0 0 0 0
83 15.0 47.0 10.0 16.0 28 43.8 59.5 75.2 91 1 40 0 0 0 0 0 0 0 1 0 0
84 14.0 37.0 10.0 11.0 21 40 59 78 97 1 23 0 0 1 0 0 0 0 1 0 1
85 11.0 31.0 10.0 7.0 68 86.8 105.5 124.2 143 1 88 0 0 0 0 0 0 0 0 1 0
86 16.0 22.0 10.0 41.0 74 84.8 95.5 106.2 117 0 22 0 0 1 1 0 0 0 0 0 0
87 4.0 18.0 10.0 35.0 79 88.8 98.5 108.2 118 1 90 0 0 0 0 0 0 0 1 1 0
88 28.0 18.0 10.0 26.0 84 90.8 97.5 104.2 111 1 98 0 0 0 0 0 0 0 0 0 0
89 26.0 52.0 10.0 9.0 24 51.2 78.5 105.8 133 1 42 1 0 0 0 0 0 1 0 0 0
90 26.0 35.0 10.0 15.0 128 148.8 169.5 190.2 211 1 79 1 0 0 0 0 0 0 0 0 0
91 31.0 67.0 10.0 3.0 76 87.8 99.5 111.2 123 1 69 0 0 1 0 1 0 0 0 0 0
92 15.0 19.0 10.0 1.0 130 146 162 178 194 1 17 0 0 0 0 0 1 0 0 0 0
93 22.0 22.0 10.0 2.0 18 58.8 99.5 140.2 181 0 24 0 0 0 1 1 0 1 1 0 0
94 18.0 24.0 10.0 22.0 41 80.5 120 159.5 199 0 13 0 0 1 0 0 0 0 1 0 0
95 26.0 27.0 10.0 27.0 88 96.2 104.5 112.8 121 1 51 0 1 1 0 1 0 1 0 0 0
96 25.0 24.0 10.0 20.0 14 31.2 48.5 65.8 83 1 53 0 0 0 0 1 0 0 0 1 0
97 22.0 27.0 10.0 11.0 119 129.2 139.5 149.8 160 0 4 0 1 0 0 1 0 0 1 0 0
98 25.0 21.0 10.0 12.0 122 129.8 137.5 145.2 153 1 89 0 0 0 0 0 0 0 0 1 0
99 19.0 21.0 10.0 10.0 32 47.2 62.5 77.8 93 1 52 0 1 1 1 0 0 0 1 0 0
100 20.0 26.0 10.0 9.0 38 62.8 87.5 112.2 137 1 65 0 1 0 0 0 0 0 0 0 0
101 18.0 18.0 10.0 17.0 28 69.8 111.5 153.2 195 1 72 0 1 0 0 0 0 0 0 0 1
