# Supplementary material for: KomoTrip: a multi-day travel itinerary recommendation method based on the discrete komodo mlipir algorithm
Source: PeerJ Comput Sci. 2025 Nov 12;11:e3350. doi: 10.7717/peerj-cs.3350 (PMC12704617; doi:10.7717/peerj-cs.3350)
Supplement: Supplemental Information 4 [file peerj-cs-11-3350-s004.zip › travel-itinerary-recommendation-main/raw_data/MCTOPMTW-Solomon/MCTOPMTW-4-r111.txt]

4 100 2267 5 6 5 12 8 9 9 9 4 12
0 35.0 35.0 0.0 0.0 0 230
2 41.0 49.0 10.0 10.0 15 62.2 109.5 156.8 204 1 48 0 0 0 0 0 0 0 1 0 1
3 35.0 17.0 10.0 7.0 18 64 110 156 202 1 78 0 1 0 0 0 0 0 0 0 0
4 55.0 45.0 10.0 13.0 54 87.2 120.5 153.8 187 0 88 0 0 0 0 0 0 0 0 0 1
5 55.0 20.0 10.0 19.0 138 145.8 153.5 161.2 169 0 1 0 0 0 0 0 1 0 0 0 1
6 15.0 30.0 10.0 26.0 20 64.8 109.5 154.2 199 1 67 0 0 0 0 0 1 1 0 0 0
7 25.0 30.0 10.0 3.0 76 89.8 103.5 117.2 131 1 87 0 0 0 0 1 0 1 0 0 1
8 20.0 50.0 10.0 5.0 21 58.2 95.5 132.8 170 1 33 0 1 0 0 0 0 0 0 1 1
9 10.0 43.0 10.0 9.0 87 93.2 99.5 105.8 112 1 77 0 0 0 0 1 0 1 1 0 0
10 55.0 60.0 10.0 16.0 88 94.8 101.5 108.2 115 1 96 0 0 0 0 0 0 1 0 1 0
11 30.0 60.0 10.0 16.0 107 117.8 128.5 139.2 150 1 48 0 0 0 0 0 0 0 0 1 0
12 20.0 65.0 10.0 12.0 57 64.2 71.5 78.8 86 1 56 0 0 0 0 0 1 1 0 0 0
13 50.0 35.0 10.0 19.0 15 59.2 103.5 147.8 192 1 42 0 0 0 0 0 0 0 0 0 0
14 30.0 25.0 10.0 23.0 147 155.2 163.5 171.8 180 0 89 1 1 0 0 0 0 0 1 0 0
15 15.0 10.0 10.0 20.0 32 70.8 109.5 148.2 187 0 90 0 0 1 1 0 1 1 1 1 1
16 30.0 5.0 10.0 8.0 50 57.8 65.5 73.2 81 1 14 0 0 1 0 1 0 0 1 0 0
17 10.0 20.0 10.0 19.0 29 56.5 84 111.5 139 1 11 1 0 1 0 0 0 0 1 0 0
18 5.0 30.0 10.0 2.0 124 140.2 156.5 172.8 189 1 45 0 0 1 0 1 0 0 0 0 0
19 20.0 40.0 10.0 12.0 47 69.2 91.5 113.8 136 1 77 0 0 0 1 0 0 0 0 0 0
20 15.0 60.0 10.0 17.0 32 60.5 89 117.5 146 0 39 0 0 1 0 1 1 0 0 0 0
21 45.0 65.0 10.0 9.0 79 104.8 130.5 156.2 182 1 88 0 0 0 0 0 0 0 0 0 0
22 45.0 20.0 10.0 11.0 18 62.2 106.5 150.8 195 0 61 0 0 0 0 0 0 1 0 0 1
23 45.0 10.0 10.0 18.0 76 88.8 101.5 114.2 127 1 51 0 1 0 1 1 0 1 0 0 0
24 55.0 5.0 10.0 29.0 58 65.2 72.5 79.8 87 0 26 0 0 0 0 0 0 0 1 0 0
25 65.0 35.0 10.0 3.0 58 91 124 157 190 1 30 0 0 1 0 0 0 0 0 0 0
26 65.0 20.0 10.0 6.0 153 161.2 169.5 177.8 186 1 1 0 1 0 0 0 0 0 0 0 0
27 45.0 30.0 10.0 17.0 58 95.5 133 170.5 208 1 30 0 0 0 0 0 1 1 0 0 1
28 35.0 40.0 10.0 16.0 8 24.8 41.5 58.2 75 0 37 0 0 0 1 0 0 1 0 0 1
29 41.0 37.0 10.0 16.0 6 38.5 71 103.5 136 1 75 0 0 0 1 0 0 0 0 0 0
30 64.0 42.0 10.0 9.0 29 59.2 89.5 119.8 150 1 51 0 0 0 0 0 0 0 0 0 0
31 40.0 60.0 10.0 21.0 49 62.2 75.5 88.8 102 0 37 0 0 0 1 0 0 0 1 0 0
32 31.0 52.0 10.0 27.0 17 62.2 107.5 152.8 198 0 33 0 0 0 1 0 0 0 1 0 0
33 35.0 69.0 10.0 23.0 67 96.8 126.5 156.2 186 0 59 0 1 1 1 1 0 0 1 1 0
34 53.0 52.0 10.0 11.0 24 41 58 75 92 1 48 0 0 0 0 0 0 0 0 0 0
35 65.0 55.0 10.0 14.0 36 72.8 109.5 146.2 183 1 15 0 0 0 0 0 0 0 0 0 1
36 63.0 65.0 10.0 8.0 116 131.5 147 162.5 178 1 51 0 0 0 0 0 0 1 0 1 0
37 2.0 60.0 10.0 5.0 41 58.8 76.5 94.2 112 1 53 0 0 0 0 0 0 1 0 0 1
38 20.0 20.0 10.0 8.0 42 81 120 159 198 1 96 0 0 0 0 0 0 0 0 0 0
39 5.0 5.0 10.0 16.0 74 80.8 87.5 94.2 101 1 87 0 1 0 0 0 1 0 0 0 0
40 60.0 12.0 10.0 31.0 33 52.2 71.5 90.8 110 1 13 0 0 0 0 0 0 0 0 0 0
41 40.0 25.0 10.0 9.0 65 77.2 89.5 101.8 114 1 16 0 0 0 1 1 0 1 0 0 1
42 42.0 7.0 10.0 5.0 72 86.8 101.5 116.2 131 1 5 0 0 0 0 0 0 0 1 0 0
43 24.0 12.0 10.0 5.0 25 41.5 58 74.5 91 1 0 1 1 1 0 0 0 0 0 0 1
44 23.0 3.0 10.0 7.0 82 107.8 133.5 159.2 185 1 24 1 0 0 0 0 1 0 0 0 0
45 11.0 14.0 10.0 18.0 59 66.2 73.5 80.8 88 0 85 0 0 0 0 0 1 0 0 0 0
46 6.0 38.0 10.0 16.0 29 46.5 64 81.5 99 1 41 1 0 0 0 0 0 0 0 0 0
47 2.0 48.0 10.0 1.0 63 92.2 121.5 150.8 180 1 17 0 0 0 0 1 0 0 0 0 0
48 8.0 56.0 10.0 27.0 34 69.5 105 140.5 176 1 6 0 0 0 0 0 0 0 0 1 0
49 13.0 52.0 10.0 36.0 27 68.2 109.5 150.8 192 1 48 0 0 0 0 1 0 0 0 0 0
50 6.0 68.0 10.0 30.0 93 102.8 112.5 122.2 132 1 61 0 0 0 0 0 1 0 0 0 1
51 47.0 47.0 10.0 13.0 41 81.5 122 162.5 203 1 90 0 0 0 0 0 0 0 0 0 0
52 49.0 58.0 10.0 10.0 36 64.2 92.5 120.8 149 1 49 0 1 1 0 0 0 1 1 0 0
53 27.0 43.0 10.0 9.0 11 57 103 149 195 1 83 0 0 0 0 0 1 0 0 0 0
54 37.0 31.0 10.0 14.0 87 93.2 99.5 105.8 112 1 78 0 0 0 0 0 0 0 0 0 0
55 57.0 29.0 10.0 18.0 90 116.8 143.5 170.2 197 0 27 0 0 0 0 0 0 0 0 0 0
56 63.0 23.0 10.0 2.0 126 133.2 140.5 147.8 155 1 22 0 0 0 0 0 1 1 1 0 0
57 53.0 12.0 10.0 6.0 106 120.2 134.5 148.8 163 1 26 1 0 0 1 0 0 0 0 0 0
58 32.0 12.0 10.0 7.0 48 76.8 105.5 134.2 163 1 57 0 0 0 0 1 0 0 1 1 0
59 36.0 26.0 10.0 18.0 178 186 194 202 210 0 5 0 0 0 0 0 0 0 0 0 1
60 21.0 24.0 10.0 28.0 17 63.2 109.5 155.8 202 0 45 1 0 0 0 0 0 0 0 0 1
61 17.0 34.0 10.0 3.0 70 102.8 135.5 168.2 201 1 52 0 0 0 0 0 0 0 0 1 0
62 12.0 24.0 10.0 13.0 29 54.8 80.5 106.2 132 1 55 0 0 0 0 0 1 1 0 0 0
63 24.0 58.0 10.0 19.0 46 54.2 62.5 70.8 79 1 86 1 0 0 0 0 0 0 0 0 1
64 27.0 69.0 10.0 10.0 34 68.5 103 137.5 172 1 46 1 0 0 0 0 0 0 0 0 1
65 15.0 77.0 10.0 9.0 48 62.8 77.5 92.2 107 1 38 0 0 0 1 0 0 0 0 1 0
66 62.0 77.0 10.0 20.0 49 65 81 97 113 1 44 0 0 0 0 0 0 1 0 0 0
67 49.0 73.0 10.0 25.0 104 117.8 131.5 145.2 159 1 84 0 0 0 0 0 0 0 1 0 0
68 67.0 5.0 10.0 25.0 73 80.2 87.5 94.8 102 1 93 0 0 1 0 0 0 0 0 1 0
69 56.0 39.0 10.0 36.0 117 131.8 146.5 161.2 176 1 72 0 1 0 1 0 0 1 0 0 0
70 37.0 47.0 10.0 6.0 39 46.8 54.5 62.2 70 1 2 0 0 0 0 0 0 0 0 0 1
71 37.0 56.0 10.0 5.0 123 141.8 160.5 179.2 198 1 20 1 0 0 1 0 0 0 0 0 0
72 57.0 68.0 10.0 15.0 39 66.2 93.5 120.8 148 1 67 0 0 0 0 1 0 0 1 1 0
73 47.0 16.0 10.0 25.0 22 65.8 109.5 153.2 197 0 41 0 0 0 1 1 0 0 0 0 0
74 44.0 17.0 10.0 9.0 30 56.2 82.5 108.8 135 0 54 0 0 0 1 0 0 0 0 0 0
75 46.0 13.0 10.0 8.0 138 145.8 153.5 161.2 169 1 30 0 0 1 0 0 0 1 0 0 0
76 49.0 11.0 10.0 18.0 27 68.2 109.5 150.8 192 0 8 0 1 0 0 1 0 0 0 1 0
77 49.0 42.0 10.0 13.0 65 71.2 77.5 83.8 90 1 17 0 0 0 0 0 0 0 0 0 0
78 53.0 43.0 10.0 14.0 168 175.8 183.5 191.2 199 1 34 0 0 1 0 0 0 0 1 0 0
79 61.0 52.0 10.0 3.0 71 85.8 100.5 115.2 130 1 57 0 1 0 1 0 0 0 0 1 0
80 57.0 48.0 10.0 23.0 84 90.2 96.5 102.8 109 0 90 0 0 1 0 0 0 0 0 0 0
81 56.0 37.0 10.0 6.0 135 150.8 166.5 182.2 198 1 94 0 0 1 0 0 0 0 0 0 0
82 55.0 54.0 10.0 26.0 57 77.8 98.5 119.2 140 1 62 0 0 0 1 0 1 0 0 0 0
83 15.0 47.0 10.0 16.0 23 66.2 109.5 152.8 196 1 73 1 0 0 0 1 0 0 1 0 0
84 14.0 37.0 10.0 11.0 21 65.2 109.5 153.8 198 1 48 0 0 0 0 0 0 0 0 0 0
85 11.0 31.0 10.0 7.0 93 99.2 105.5 111.8 118 1 70 0 1 0 0 0 0 0 0 1 0
86 16.0 22.0 10.0 41.0 23 61.5 100 138.5 177 1 9 0 0 0 0 0 0 0 0 0 1
87 4.0 18.0 10.0 35.0 49 73.8 98.5 123.2 148 1 40 0 0 0 0 0 0 1 0 0 0
88 28.0 18.0 10.0 26.0 88 92.8 97.5 102.2 107 1 68 0 0 0 0 0 0 0 0 0 0
89 26.0 52.0 10.0 9.0 50 64.2 78.5 92.8 107 1 17 1 0 0 1 1 1 1 0 1 0
90 26.0 35.0 10.0 15.0 68 103.8 139.5 175.2 211 1 77 0 0 0 0 0 0 0 0 0 1
91 31.0 67.0 10.0 3.0 46 72.8 99.5 126.2 153 1 79 0 0 1 0 0 0 0 0 0 1
92 15.0 19.0 10.0 1.0 25 67.2 109.5 151.8 194 1 83 0 0 0 0 0 0 1 0 0 1
93 22.0 22.0 10.0 2.0 18 26.8 35.5 44.2 53 1 27 0 0 0 0 1 0 0 0 0 1
94 18.0 24.0 10.0 22.0 129 146.5 164 181.5 199 1 59 0 0 0 0 0 0 0 0 0 0
95 26.0 27.0 10.0 27.0 35 69.8 104.5 139.2 174 0 74 0 0 0 0 0 0 0 0 0 0
96 25.0 24.0 10.0 20.0 14 61.8 109.5 157.2 205 0 69 0 0 0 0 0 0 0 0 0 0
97 22.0 27.0 10.0 11.0 51 89.2 127.5 165.8 204 1 2 1 0 0 0 0 0 0 0 0 0
98 25.0 21.0 10.0 12.0 92 114.8 137.5 160.2 183 1 72 0 0 0 0 1 0 0 1 1 0
99 19.0 21.0 10.0 10.0 21 65.2 109.5 153.8 198 0 47 0 0 0 1 1 0 0 0 0 0
100 20.0 26.0 10.0 9.0 74 80.8 87.5 94.2 101 1 66 1 0 0 0 0 1 1 0 0 1
101 18.0 18.0 10.0 17.0 159 168 177 186 195 1 29 1 1 0 0 0 0 0 0 0 0
