# Supplementary material for: KomoTrip: a multi-day travel itinerary recommendation method based on the discrete komodo mlipir algorithm
Source: PeerJ Comput Sci. 2025 Nov 12;11:e3350. doi: 10.7717/peerj-cs.3350 (PMC12704617; doi:10.7717/peerj-cs.3350)
Supplement: Supplemental Information 4 [file peerj-cs-11-3350-s004.zip › travel-itinerary-recommendation-main/raw_data/MCTOPMTW-Solomon/MCTOPMTW-4-rc101.txt]

4 100 1792 7 6 5 8 3 11 8 7 9 6
0 40.0 50.0 0.0 0.0 0 240
2 25.0 85.0 10.0 20.0 145 152.5 160 167.5 175 1 83 0 0 0 0 0 0 0 1 1 0
3 22.0 75.0 10.0 30.0 50 57.5 65 72.5 80 1 46 0 0 0 0 0 1 1 1 0 0
4 22.0 85.0 10.0 10.0 109 116.5 124 131.5 139 1 10 0 0 1 1 0 0 0 0 0 0
5 20.0 80.0 10.0 40.0 141 148.5 156 163.5 171 1 19 0 0 0 0 0 0 0 0 0 0
6 20.0 85.0 10.0 20.0 41 48.5 56 63.5 71 0 83 1 0 1 0 0 0 0 0 0 0
7 18.0 75.0 10.0 20.0 95 102.5 110 117.5 125 1 10 0 0 1 0 0 0 0 0 1 0
8 15.0 75.0 10.0 20.0 79 86.5 94 101.5 109 0 91 0 1 0 1 1 0 0 0 0 1
9 15.0 80.0 10.0 10.0 91 98.5 106 113.5 121 1 47 1 1 0 1 0 0 1 0 0 0
10 10.0 35.0 10.0 20.0 91 98.5 106 113.5 121 1 22 0 0 0 0 0 1 1 0 0 0
11 10.0 40.0 10.0 30.0 119 126.5 134 141.5 149 1 43 0 0 0 0 0 0 0 0 0 0
12 8.0 40.0 10.0 40.0 59 66.5 74 81.5 89 0 24 1 0 0 0 0 1 0 1 1 0
13 8.0 45.0 10.0 20.0 64 71.5 79 86.5 94 1 29 0 0 0 1 1 0 1 0 0 0
14 5.0 35.0 10.0 10.0 142 149.5 157 164.5 172 1 65 0 1 0 0 0 1 0 0 0 0
15 5.0 45.0 10.0 10.0 35 42.5 50 57.5 65 0 46 0 0 0 0 0 0 1 0 0 1
16 2.0 40.0 10.0 20.0 58 65.5 73 80.5 88 1 45 0 1 0 0 0 0 0 1 1 0
17 0.0 40.0 10.0 20.0 72 79.5 87 94.5 102 0 43 0 0 0 1 0 0 0 0 1 0
18 0.0 45.0 10.0 20.0 149 156.5 164 171.5 179 0 86 0 0 0 0 0 0 0 0 0 0
19 44.0 5.0 10.0 20.0 87 94.5 102 109.5 117 1 67 1 0 0 1 0 0 0 0 0 0
20 42.0 10.0 10.0 40.0 72 79.5 87 94.5 102 1 11 1 0 0 0 0 1 0 0 0 0
21 42.0 15.0 10.0 10.0 122 129.5 137 144.5 152 1 66 0 0 1 0 1 0 0 0 0 0
22 40.0 5.0 10.0 10.0 67 74.5 82 89.5 97 1 35 0 0 0 0 0 0 0 0 1 1
23 40.0 15.0 10.0 40.0 92 99.5 107 114.5 122 0 82 1 1 0 0 0 0 1 0 0 0
24 38.0 5.0 10.0 30.0 65 72.5 80 87.5 95 1 1 0 0 0 0 0 0 0 0 0 1
25 38.0 15.0 10.0 10.0 148 155.5 163 170.5 178 1 35 0 0 1 0 0 0 1 1 0 0
26 35.0 5.0 10.0 20.0 154 161.5 169 176.5 184 1 88 0 1 0 0 1 1 0 0 0 0
27 95.0 30.0 10.0 30.0 115 122.5 130 137.5 145 1 4 0 0 0 0 0 0 1 0 0 0
28 95.0 35.0 10.0 20.0 62 69.5 77 84.5 92 1 71 0 1 0 0 0 0 1 0 0 0
29 92.0 30.0 10.0 10.0 62 69.5 77 84.5 92 1 1 0 0 1 0 0 0 0 0 0 0
30 90.0 35.0 10.0 10.0 67 74.5 82 89.5 97 1 3 1 0 1 0 1 0 1 0 0 0
31 88.0 30.0 10.0 10.0 74 81.5 89 96.5 104 1 80 1 1 0 0 0 0 0 0 0 0
32 88.0 35.0 10.0 20.0 61 68.5 76 83.5 91 1 12 1 1 0 0 0 0 0 1 0 0
33 87.0 30.0 10.0 10.0 131 138.5 146 153.5 161 1 73 0 0 0 0 1 1 0 1 0 0
34 85.0 25.0 10.0 10.0 51 58.5 66 73.5 81 1 48 0 0 0 0 0 0 0 0 1 0
35 85.0 35.0 10.0 30.0 111 118.5 126 133.5 141 1 36 1 0 0 1 0 0 0 0 0 0
36 67.0 85.0 10.0 20.0 139 146.5 154 161.5 169 1 84 1 0 0 0 0 0 0 1 1 0
37 65.0 85.0 10.0 40.0 43 50.5 58 65.5 73 0 96 1 0 1 1 0 1 0 0 0 1
38 65.0 82.0 10.0 10.0 124 131.5 139 146.5 154 1 12 0 0 0 0 0 0 0 0 1 0
39 62.0 80.0 10.0 30.0 75 82.5 90 97.5 105 1 34 0 0 0 0 0 1 0 0 0 0
40 60.0 80.0 10.0 10.0 37 44.5 52 59.5 67 0 11 0 1 0 0 0 0 0 0 0 0
41 60.0 85.0 10.0 30.0 85 92.5 100 107.5 115 0 81 0 0 0 0 0 1 1 0 0 0
42 58.0 75.0 10.0 20.0 92 99.5 107 114.5 122 0 5 1 0 0 0 0 1 0 1 0 0
43 55.0 80.0 10.0 10.0 33 40.5 48 55.5 63 1 45 0 0 0 0 0 0 0 0 1 0
44 55.0 85.0 10.0 20.0 128 135.5 143 150.5 158 1 70 1 0 0 0 0 0 0 0 0 0
45 55.0 82.0 10.0 10.0 64 71.5 79 86.5 94 1 79 0 1 1 0 0 1 1 0 1 0
46 20.0 82.0 10.0 10.0 37 44.5 52 59.5 67 1 47 0 0 0 0 0 0 1 0 0 0
47 18.0 80.0 10.0 10.0 113 120.5 128 135.5 143 1 81 0 1 0 1 0 0 1 0 0 0
48 2.0 45.0 10.0 10.0 45 52.5 60 67.5 75 0 72 0 0 0 1 0 0 0 0 1 0
49 42.0 5.0 10.0 10.0 151 158.5 166 173.5 181 1 22 0 0 0 0 0 0 1 0 1 0
50 42.0 12.0 10.0 10.0 104 111.5 119 126.5 134 1 15 0 0 0 0 0 0 0 0 0 0
51 72.0 35.0 10.0 30.0 116 123.5 131 138.5 146 1 34 0 0 0 0 0 0 0 0 1 1
52 55.0 20.0 10.0 19.0 83 90.5 98 105.5 113 1 34 0 1 1 1 0 0 0 0 0 0
53 25.0 30.0 10.0 3.0 52 59.5 67 74.5 82 1 44 1 0 0 0 0 0 0 0 0 0
54 20.0 50.0 10.0 5.0 91 98.5 106 113.5 121 1 41 0 0 0 0 0 0 0 0 0 0
55 55.0 60.0 10.0 16.0 139 146.5 154 161.5 169 1 26 0 0 0 0 1 0 0 0 0 0
56 30.0 60.0 10.0 16.0 140 147.5 155 162.5 170 1 35 0 0 0 0 0 0 0 0 0 0
57 50.0 35.0 10.0 19.0 130 137.5 145 152.5 160 1 34 0 0 0 0 0 0 0 0 0 0
58 30.0 25.0 10.0 23.0 96 103.5 111 118.5 126 1 29 0 0 1 0 1 0 0 1 1 1
59 15.0 10.0 10.0 20.0 152 159.5 167 174.5 182 1 61 0 0 0 1 0 1 1 0 0 0
60 10.0 20.0 10.0 19.0 42 49.5 57 64.5 72 1 98 0 0 1 0 0 1 1 0 0 0
61 15.0 60.0 10.0 17.0 155 162.5 170 177.5 185 1 85 0 0 0 0 0 0 1 0 0 0
62 45.0 65.0 10.0 9.0 66 73.5 81 88.5 96 1 14 0 0 0 0 1 0 0 0 0 0
63 65.0 35.0 10.0 3.0 52 59.5 67 74.5 82 1 83 0 0 0 1 0 0 0 0 0 0
64 65.0 20.0 10.0 6.0 39 46.5 54 61.5 69 1 57 0 0 0 0 0 0 0 0 0 0
65 45.0 30.0 10.0 17.0 53 60.5 68 75.5 83 1 71 0 1 0 0 0 0 0 0 0 0
66 35.0 40.0 10.0 16.0 11 18.5 26 33.5 41 1 99 0 0 0 0 0 0 0 0 0 0
67 41.0 37.0 10.0 16.0 133 140.5 148 155.5 163 1 61 0 0 1 1 0 0 1 0 0 1
68 64.0 42.0 10.0 9.0 70 77.5 85 92.5 100 1 92 0 0 0 0 0 0 0 0 1 0
69 40.0 60.0 10.0 21.0 144 151.5 159 166.5 174 0 59 0 0 0 0 0 0 0 0 0 0
70 31.0 52.0 10.0 27.0 41 48.5 56 63.5 71 1 79 0 0 0 0 0 1 0 0 0 0
71 35.0 69.0 10.0 23.0 180 187.5 195 202.5 210 0 36 0 0 0 0 0 0 0 1 0 0
72 65.0 55.0 10.0 14.0 65 72.5 80 87.5 95 1 16 0 1 1 0 0 0 0 0 0 0
73 63.0 65.0 10.0 8.0 30 37.5 45 52.5 60 1 38 0 0 0 0 0 0 0 1 1 0
74 2.0 60.0 10.0 5.0 77 84.5 92 99.5 107 1 48 0 0 0 0 0 0 0 0 1 0
75 20.0 20.0 10.0 8.0 141 148.5 156 163.5 171 1 75 1 0 0 0 1 0 1 1 0 1
76 5.0 5.0 10.0 16.0 74 81.5 89 96.5 104 1 79 1 0 0 0 1 0 1 0 0 0
77 60.0 12.0 10.0 31.0 75 82.5 90 97.5 105 1 47 1 0 0 0 0 0 0 0 0 0
78 23.0 3.0 10.0 7.0 150 157.5 165 172.5 180 1 88 0 0 0 0 1 1 0 0 0 1
79 8.0 56.0 10.0 27.0 90 97.5 105 112.5 120 1 4 1 0 0 0 0 0 0 0 0 0
80 6.0 68.0 10.0 30.0 89 96.5 104 111.5 119 1 49 0 0 1 0 0 0 0 0 0 0
81 47.0 47.0 10.0 13.0 192 199.5 207 214.5 222 1 38 0 0 0 0 0 0 0 0 1 1
82 49.0 58.0 10.0 10.0 86 93.5 101 108.5 116 1 88 1 0 0 0 0 1 0 0 0 0
83 27.0 43.0 10.0 9.0 42 49.5 57 64.5 72 1 54 0 0 1 1 1 0 0 0 0 0
84 37.0 31.0 10.0 14.0 35 42.5 50 57.5 65 1 11 0 0 0 1 0 1 0 0 0 0
85 57.0 29.0 10.0 18.0 96 103.5 111 118.5 126 1 56 0 0 0 0 0 0 0 0 0 0
86 63.0 23.0 10.0 2.0 87 94.5 102 109.5 117 1 7 0 0 1 0 0 0 1 0 0 0
87 21.0 24.0 10.0 28.0 87 94.5 102 109.5 117 1 46 0 0 0 0 0 0 0 0 0 0
88 12.0 24.0 10.0 13.0 90 97.5 105 112.5 120 1 48 0 0 0 1 0 0 0 0 0 0
89 24.0 58.0 10.0 19.0 67 74.5 82 89.5 97 1 83 0 0 0 0 0 1 0 0 0 0
90 67.0 5.0 10.0 25.0 144 151.5 159 166.5 174 1 50 0 1 0 1 0 0 1 0 0 0
91 37.0 47.0 10.0 6.0 86 93.5 101 108.5 116 1 0 0 1 0 0 0 1 0 0 1 1
92 49.0 42.0 10.0 13.0 167 174.5 182 189.5 197 1 9 0 0 0 0 1 1 0 0 0 0
93 53.0 43.0 10.0 14.0 14 21.5 29 36.5 44 1 66 0 0 0 0 0 0 0 0 0 1
94 61.0 52.0 10.0 3.0 178 185.5 193 200.5 208 0 75 0 0 0 0 1 0 0 0 1 0
95 57.0 48.0 10.0 23.0 95 102.5 110 117.5 125 1 10 0 0 1 0 0 0 0 0 0 0
96 56.0 37.0 10.0 6.0 34 41.5 49 56.5 64 1 95 0 0 0 0 1 0 0 1 0 0
97 55.0 54.0 10.0 26.0 132 139.5 147 154.5 162 1 17 1 1 0 0 0 0 0 1 0 0
98 4.0 18.0 10.0 35.0 120 127.5 135 142.5 150 1 55 0 0 0 0 0 0 0 1 0 0
99 26.0 52.0 10.0 9.0 46 53.5 61 68.5 76 1 1 0 0 0 0 0 0 1 0 1 0
100 26.0 35.0 10.0 15.0 77 84.5 92 99.5 107 1 56 0 0 0 0 0 0 1 1 0 0
101 31.0 67.0 10.0 3.0 180 187.5 195 202.5 210 1 59 0 0 0 1 0 1 0 0 0 0
