# Supplementary material for: KomoTrip: a multi-day travel itinerary recommendation method based on the discrete komodo mlipir algorithm
Source: PeerJ Comput Sci. 2025 Nov 12;11:e3350. doi: 10.7717/peerj-cs.3350 (PMC12704617; doi:10.7717/peerj-cs.3350)
Supplement: Supplemental Information 4 [file peerj-cs-11-3350-s004.zip › travel-itinerary-recommendation-main/raw_data/MCTOPMTW-Solomon/MCTOPMTW-4-rc103.txt]

4 100 2608 8 4 11 10 9 13 5 6 13 8
0 40.0 50.0 0.0 0.0 0 240
2 25.0 85.0 10.0 20.0 0 47.8 95.5 143.2 191 1 38 0 0 1 1 0 0 0 0 0 0
3 22.0 75.0 10.0 30.0 0 49.8 99.5 149.2 199 1 96 0 0 0 0 1 1 0 0 1 0
4 22.0 85.0 10.0 10.0 0 47.5 95 142.5 190 1 31 0 0 0 0 0 0 0 0 1 0
5 20.0 80.0 10.0 40.0 141 148.5 156 163.5 171 1 13 1 1 0 1 0 0 0 0 0 0
6 20.0 85.0 10.0 20.0 0 47.2 94.5 141.8 189 0 75 0 0 0 0 0 1 1 0 0 0
7 18.0 75.0 10.0 20.0 95 102.5 110 117.5 125 1 78 0 0 0 1 0 0 0 0 0 1
8 15.0 75.0 10.0 20.0 0 48.5 97 145.5 194 0 79 0 0 0 1 0 0 0 0 0 0
9 15.0 80.0 10.0 10.0 91 98.5 106 113.5 121 1 50 1 0 0 0 0 0 0 0 0 0
10 10.0 35.0 10.0 20.0 91 98.5 106 113.5 121 1 99 0 0 0 1 0 0 0 0 0 1
11 10.0 40.0 10.0 30.0 119 126.5 134 141.5 149 1 40 0 0 0 0 0 0 0 0 0 0
12 8.0 40.0 10.0 40.0 59 66.5 74 81.5 89 1 6 0 0 1 1 0 0 0 1 0 0
13 8.0 45.0 10.0 20.0 0 49.2 98.5 147.8 197 1 94 0 0 0 0 1 1 0 0 1 0
14 5.0 35.0 10.0 10.0 142 149.5 157 164.5 172 1 26 1 1 0 0 1 1 0 0 0 0
15 5.0 45.0 10.0 10.0 0 48.5 97 145.5 194 1 54 1 0 0 0 0 0 1 0 0 0
16 2.0 40.0 10.0 20.0 58 65.5 73 80.5 88 1 32 0 0 0 0 0 0 0 0 1 1
17 0.0 40.0 10.0 20.0 0 47 94 141 188 0 45 0 1 0 0 0 1 0 0 0 0
18 0.0 45.0 10.0 20.0 149 156.5 164 171.5 179 1 2 1 1 1 0 0 1 0 0 0 1
19 44.0 5.0 10.0 20.0 0 46 92 138 184 1 59 0 0 1 1 0 0 0 1 0 0
20 42.0 10.0 10.0 40.0 0 47.2 94.5 141.8 189 1 60 0 1 0 0 0 0 0 0 0 0
21 42.0 15.0 10.0 10.0 0 48.5 97 145.5 194 0 3 0 0 0 0 0 0 0 0 0 0
22 40.0 5.0 10.0 10.0 0 46.2 92.5 138.8 185 1 59 0 0 0 0 0 0 1 0 1 1
23 40.0 15.0 10.0 40.0 92 99.5 107 114.5 122 0 96 0 0 0 0 1 0 0 0 0 0
24 38.0 5.0 10.0 30.0 65 72.5 80 87.5 95 1 46 0 0 0 0 1 0 0 0 0 0
25 38.0 15.0 10.0 10.0 0 48.5 97 145.5 194 1 87 0 0 0 0 0 0 1 0 1 0
26 35.0 5.0 10.0 20.0 154 161.5 169 176.5 184 1 61 0 0 0 0 1 0 0 0 0 1
27 95.0 30.0 10.0 30.0 0 42.8 85.5 128.2 171 1 82 0 1 0 0 0 0 1 0 0 1
28 95.0 35.0 10.0 20.0 62 69.5 77 84.5 92 1 44 0 1 0 1 0 1 1 0 0 0
29 92.0 30.0 10.0 10.0 0 43.5 87 130.5 174 1 15 0 1 1 1 0 0 0 0 0 1
30 90.0 35.0 10.0 10.0 0 44.2 88.5 132.8 177 1 52 0 0 0 0 1 0 0 1 0 0
31 88.0 30.0 10.0 10.0 74 81.5 89 96.5 104 1 75 1 1 0 0 0 0 0 0 0 0
32 88.0 35.0 10.0 20.0 0 44.8 89.5 134.2 179 1 99 1 0 1 0 0 1 0 0 0 0
33 87.0 30.0 10.0 10.0 0 44.5 89 133.5 178 1 74 1 0 1 0 0 0 0 0 1 0
34 85.0 25.0 10.0 10.0 51 58.5 66 73.5 81 1 21 0 0 0 0 0 0 0 0 0 0
35 85.0 35.0 10.0 30.0 0 45.5 91 136.5 182 1 53 0 0 0 1 0 0 0 0 0 0
36 67.0 85.0 10.0 20.0 139 146.5 154 161.5 169 1 99 0 0 1 0 0 0 0 0 0 0
37 65.0 85.0 10.0 40.0 43 50.5 58 65.5 73 0 81 0 0 1 1 0 1 0 0 0 0
38 65.0 82.0 10.0 10.0 0 47.2 94.5 141.8 189 1 21 0 1 1 0 0 0 0 0 1 0
39 62.0 80.0 10.0 30.0 75 82.5 90 97.5 105 0 83 0 0 0 0 0 0 0 0 0 0
40 60.0 80.0 10.0 10.0 37 44.5 52 59.5 67 1 97 0 0 0 0 0 1 0 0 1 1
41 60.0 85.0 10.0 30.0 85 92.5 100 107.5 115 1 23 0 0 0 0 0 0 0 1 1 0
42 58.0 75.0 10.0 20.0 92 99.5 107 114.5 122 0 99 0 0 0 0 0 0 0 0 0 0
43 55.0 80.0 10.0 10.0 33 40.5 48 55.5 63 1 5 0 0 1 0 0 0 0 0 1 0
44 55.0 85.0 10.0 20.0 0 47.8 95.5 143.2 191 1 68 1 1 0 0 0 1 0 0 0 0
45 55.0 82.0 10.0 10.0 64 71.5 79 86.5 94 1 39 0 0 1 0 1 0 1 0 0 0
46 20.0 82.0 10.0 10.0 37 44.5 52 59.5 67 1 83 0 0 0 1 0 0 0 0 1 0
47 18.0 80.0 10.0 10.0 0 48 96 144 192 1 23 0 0 0 0 0 0 1 0 0 0
48 2.0 45.0 10.0 10.0 0 47.8 95.5 143.2 191 1 87 0 0 0 0 1 0 0 0 1 1
49 42.0 5.0 10.0 10.0 0 46 92 138 184 1 24 0 0 0 0 0 0 0 0 0 0
50 42.0 12.0 10.0 10.0 104 111.5 119 126.5 134 1 50 1 0 0 0 1 0 0 0 0 0
51 72.0 35.0 10.0 30.0 0 48.5 97 145.5 194 1 49 0 0 0 0 0 1 0 1 0 0
52 55.0 20.0 10.0 19.0 0 49 98 147 196 1 68 0 1 1 0 0 1 0 0 0 0
53 25.0 30.0 10.0 3.0 0 51.2 102.5 153.8 205 1 29 0 0 0 0 0 0 0 0 0 0
54 20.0 50.0 10.0 5.0 91 98.5 106 113.5 121 1 98 0 0 0 1 0 1 1 1 0 0
55 55.0 60.0 10.0 16.0 0 52.8 105.5 158.2 211 1 22 0 0 0 0 1 0 0 0 1 1
56 30.0 60.0 10.0 16.0 140 147.5 155 162.5 170 1 79 0 1 1 1 0 1 1 0 0 0
57 50.0 35.0 10.0 19.0 130 137.5 145 152.5 160 1 51 0 0 0 0 0 0 0 0 0 0
58 30.0 25.0 10.0 23.0 0 50.8 101.5 152.2 203 0 62 0 0 0 1 0 0 0 0 0 1
59 15.0 10.0 10.0 20.0 152 159.5 167 174.5 182 1 39 0 0 0 0 0 0 0 0 0 0
60 10.0 20.0 10.0 19.0 0 46.8 93.5 140.2 187 1 95 1 0 0 0 0 0 0 0 0 1
61 15.0 60.0 10.0 17.0 0 50.8 101.5 152.2 203 1 52 0 0 0 0 0 0 0 0 1 0
62 45.0 65.0 10.0 9.0 0 53.5 107 160.5 214 1 24 1 0 0 0 0 0 0 0 1 0
63 65.0 35.0 10.0 3.0 52 59.5 67 74.5 82 1 32 0 0 0 1 0 0 0 0 0 1
64 65.0 20.0 10.0 6.0 0 47.5 95 142.5 190 1 42 0 0 0 1 0 0 0 0 0 0
65 45.0 30.0 10.0 17.0 53 60.5 68 75.5 83 1 9 0 0 0 0 0 0 0 0 1 0
66 35.0 40.0 10.0 16.0 11 18.5 26 33.5 41 0 63 0 0 1 0 1 0 0 0 1 0
67 41.0 37.0 10.0 16.0 133 140.5 148 155.5 163 1 10 0 1 0 0 0 1 0 0 0 0
68 64.0 42.0 10.0 9.0 70 77.5 85 92.5 100 1 85 0 0 0 0 0 0 0 0 0 0
69 40.0 60.0 10.0 21.0 144 151.5 159 166.5 174 1 97 0 0 1 1 0 1 0 0 0 0
70 31.0 52.0 10.0 27.0 41 48.5 56 63.5 71 0 99 0 0 0 1 0 0 0 0 0 0
71 35.0 69.0 10.0 23.0 180 187.5 195 202.5 210 1 92 0 0 0 0 0 1 0 0 1 0
72 65.0 55.0 10.0 14.0 0 51 102 153 204 1 82 0 0 0 0 1 1 1 1 0 1
73 63.0 65.0 10.0 8.0 0 50.5 101 151.5 202 1 93 0 0 0 1 0 0 0 0 0 0
74 2.0 60.0 10.0 5.0 0 47.5 95 142.5 190 1 67 0 0 0 0 1 0 0 0 1 1
75 20.0 20.0 10.0 8.0 141 148.5 156 163.5 171 1 4 0 0 0 0 0 0 1 1 0 0
76 5.0 5.0 10.0 16.0 0 43 86 129 172 1 29 0 0 1 1 0 1 1 1 1 0
77 60.0 12.0 10.0 31.0 75 82.5 90 97.5 105 1 21 1 0 0 1 0 0 0 0 1 0
78 23.0 3.0 10.0 7.0 150 157.5 165 172.5 180 1 18 0 0 1 0 0 0 0 0 0 0
79 8.0 56.0 10.0 27.0 90 97.5 105 112.5 120 1 52 0 0 0 0 0 0 0 1 0 1
80 6.0 68.0 10.0 30.0 89 96.5 104 111.5 119 0 50 1 0 0 0 1 1 0 0 1 0
81 47.0 47.0 10.0 13.0 192 199.5 207 214.5 222 0 53 1 0 1 0 0 0 0 0 0 1
82 49.0 58.0 10.0 10.0 0 54.2 108.5 162.8 217 0 99 0 0 0 0 0 0 0 0 0 0
83 27.0 43.0 10.0 9.0 0 53.8 107.5 161.2 215 1 35 0 0 0 0 0 0 0 0 0 0
84 37.0 31.0 10.0 14.0 0 52.5 105 157.5 210 0 97 1 0 1 0 1 1 0 1 0 0
85 57.0 29.0 10.0 18.0 96 103.5 111 118.5 126 1 56 1 0 0 0 0 1 0 0 0 1
86 63.0 23.0 10.0 2.0 0 48.5 97 145.5 194 1 8 1 0 1 0 0 0 0 0 0 1
87 21.0 24.0 10.0 28.0 0 49.2 98.5 147.8 197 0 22 0 0 1 0 0 0 1 0 0 0
88 12.0 24.0 10.0 13.0 90 97.5 105 112.5 120 1 46 1 0 1 0 0 1 0 0 0 0
89 24.0 58.0 10.0 19.0 67 74.5 82 89.5 97 1 90 0 0 1 0 0 0 1 1 0 0
90 67.0 5.0 10.0 25.0 0 44.2 88.5 132.8 177 1 75 1 0 1 0 0 1 0 0 0 0
91 37.0 47.0 10.0 6.0 0 56.2 112.5 168.8 225 0 33 1 0 0 0 1 0 0 1 1 0
92 49.0 42.0 10.0 13.0 0 54.2 108.5 162.8 217 0 87 0 0 0 0 0 1 0 0 1 0
93 53.0 43.0 10.0 14.0 14 21.5 29 36.5 44 1 39 0 0 1 0 0 0 0 0 0 1
94 61.0 52.0 10.0 3.0 178 185.5 193 200.5 208 1 86 1 1 0 0 0 0 0 0 1 0
95 57.0 48.0 10.0 23.0 0 53 106 159 212 1 19 1 0 1 0 0 1 1 0 0 1
96 56.0 37.0 10.0 6.0 0 52.2 104.5 156.8 209 1 80 0 0 0 0 0 1 0 0 0 0
97 55.0 54.0 10.0 26.0 0 53.5 107 160.5 214 1 82 0 0 0 0 0 0 1 0 0 0
98 4.0 18.0 10.0 35.0 0 45.2 90.5 135.8 181 1 80 0 0 0 0 0 0 0 0 0 0
99 26.0 52.0 10.0 9.0 0 53.8 107.5 161.2 215 0 77 0 0 0 0 0 0 0 0 0 0
100 26.0 35.0 10.0 15.0 77 84.5 92 99.5 107 1 33 0 1 0 0 0 0 0 0 1 0
101 31.0 67.0 10.0 3.0 180 187.5 195 202.5 210 1 76 0 0 1 0 0 0 0 0 0 1
