# Supplementary material for: KomoTrip: a multi-day travel itinerary recommendation method based on the discrete komodo mlipir algorithm
Source: PeerJ Comput Sci. 2025 Nov 12;11:e3350. doi: 10.7717/peerj-cs.3350 (PMC12704617; doi:10.7717/peerj-cs.3350)
Supplement: Supplemental Information 4 [file peerj-cs-11-3350-s004.zip › travel-itinerary-recommendation-main/raw_data/MCTOPMTW-Solomon/MCTOPMTW-4-rc106.txt]

4 100 1672 7 6 8 6 7 5 10 13 13 7
0 40.0 50.0 0.0 0.0 0 240
2 25.0 85.0 10.0 20.0 130 145 160 175 190 1 51 0 0 0 0 0 0 1 0 0 1
3 22.0 75.0 10.0 30.0 35 50 65 80 95 1 61 1 0 1 0 0 0 1 0 0 1
4 22.0 85.0 10.0 10.0 94 109 124 139 154 0 18 0 0 0 0 0 1 0 0 1 0
5 20.0 80.0 10.0 40.0 126 141 156 171 186 1 6 0 0 0 0 0 0 0 0 0 0
6 20.0 85.0 10.0 20.0 40 55 70 85 100 0 18 1 0 0 0 0 1 0 1 0 0
7 18.0 75.0 10.0 20.0 80 95 110 125 140 1 15 0 0 0 0 0 0 1 0 0 0
8 15.0 75.0 10.0 20.0 64 79 94 109 124 1 57 1 0 0 0 1 0 1 1 0 0
9 15.0 80.0 10.0 10.0 76 91 106 121 136 1 72 1 1 0 0 0 0 0 0 0 0
10 10.0 35.0 10.0 20.0 76 91 106 121 136 1 28 1 1 0 0 1 1 0 0 0 0
11 10.0 40.0 10.0 30.0 104 119 134 149 164 0 44 0 1 0 0 0 0 1 0 0 0
12 8.0 40.0 10.0 40.0 44 59 74 89 104 1 79 0 0 1 0 0 1 0 0 1 0
13 8.0 45.0 10.0 20.0 49 64 79 94 109 1 75 0 0 0 0 0 1 1 0 0 0
14 5.0 35.0 10.0 10.0 127 142 157 172 187 1 71 0 0 0 0 0 1 0 0 0 1
15 5.0 45.0 10.0 10.0 35 50 65 80 95 1 7 0 1 1 1 0 1 0 1 0 1
16 2.0 40.0 10.0 20.0 43 58 73 88 103 1 45 1 0 0 0 0 0 0 0 0 0
17 0.0 40.0 10.0 20.0 57 72 87 102 117 1 89 0 1 0 0 0 0 0 0 0 1
18 0.0 45.0 10.0 20.0 129 144 159 174 189 0 44 0 0 1 1 0 0 0 0 0 0
19 44.0 5.0 10.0 20.0 72 87 102 117 132 1 7 0 0 0 0 0 0 0 0 0 0
20 42.0 10.0 10.0 40.0 57 72 87 102 117 0 49 1 0 0 0 0 0 0 0 1 0
21 42.0 15.0 10.0 10.0 107 122 137 152 167 1 1 0 0 0 0 1 0 0 1 0 0
22 40.0 5.0 10.0 10.0 52 67 82 97 112 1 82 0 1 0 1 0 0 0 0 0 0
23 40.0 15.0 10.0 40.0 77 92 107 122 137 1 31 1 0 0 0 0 0 0 0 0 0
24 38.0 5.0 10.0 30.0 50 65 80 95 110 1 12 0 0 1 0 0 0 0 0 0 0
25 38.0 15.0 10.0 10.0 133 148 163 178 193 1 4 0 1 1 0 0 0 1 0 1 0
26 35.0 5.0 10.0 20.0 124 139 154 169 184 1 45 0 0 0 0 1 0 0 0 0 1
27 95.0 30.0 10.0 30.0 100 115 130 145 160 1 98 0 0 1 1 0 0 0 0 1 1
28 95.0 35.0 10.0 20.0 57 72 87 102 117 1 17 0 0 0 0 1 1 0 0 0 0
29 92.0 30.0 10.0 10.0 55 70 85 100 115 1 20 0 0 0 1 0 0 0 0 0 1
30 90.0 35.0 10.0 10.0 52 67 82 97 112 1 54 0 1 0 0 0 0 0 0 1 0
31 88.0 30.0 10.0 10.0 59 74 89 104 119 1 17 1 0 0 1 0 0 0 0 0 0
32 88.0 35.0 10.0 20.0 50 65 80 95 110 1 28 0 0 0 0 0 0 0 0 0 0
33 87.0 30.0 10.0 10.0 116 131 146 161 176 1 70 0 0 0 0 0 0 0 0 0 0
34 85.0 25.0 10.0 10.0 51 66 81 96 111 1 7 0 0 0 1 1 0 0 0 0 0
35 85.0 35.0 10.0 30.0 96 111 126 141 156 1 42 1 0 0 1 0 1 0 0 0 0
36 67.0 85.0 10.0 20.0 124 139 154 169 184 1 49 0 1 1 0 1 0 0 0 0 0
37 65.0 85.0 10.0 40.0 43 58 73 88 103 1 54 0 1 0 0 1 0 0 0 0 0
38 65.0 82.0 10.0 10.0 109 124 139 154 169 1 17 0 0 0 1 0 0 1 0 1 0
39 62.0 80.0 10.0 30.0 60 75 90 105 120 0 21 0 1 0 0 0 0 0 1 0 0
40 60.0 80.0 10.0 10.0 36 51 66 81 96 0 25 0 0 1 0 0 0 1 1 0 0
41 60.0 85.0 10.0 30.0 70 85 100 115 130 0 69 0 0 1 0 0 0 0 1 0 0
42 58.0 75.0 10.0 20.0 77 92 107 122 137 1 94 0 0 0 0 0 0 1 1 0 0
43 55.0 80.0 10.0 10.0 33 48 63 78 93 0 50 0 0 0 0 0 0 0 0 0 0
44 55.0 85.0 10.0 20.0 113 128 143 158 173 0 22 0 0 0 0 1 0 0 1 1 0
45 55.0 82.0 10.0 10.0 49 64 79 94 109 1 91 0 0 0 1 0 0 0 0 1 1
46 20.0 82.0 10.0 10.0 37 52 67 82 97 0 78 0 0 0 0 0 0 1 0 1 0
47 18.0 80.0 10.0 10.0 98 113 128 143 158 0 18 0 0 0 0 0 0 0 1 0 0
48 2.0 45.0 10.0 10.0 38 53 68 83 98 1 28 0 0 0 0 0 0 0 0 0 0
49 42.0 5.0 10.0 10.0 124 139 154 169 184 1 99 0 0 0 0 0 0 0 0 0 0
50 42.0 12.0 10.0 10.0 89 104 119 134 149 1 29 0 1 0 0 1 1 0 0 1 0
51 72.0 35.0 10.0 30.0 101 116 131 146 161 1 59 0 0 0 0 0 0 0 0 0 0
52 55.0 20.0 10.0 19.0 68 83 98 113 128 1 49 0 0 1 0 1 1 0 1 0 0
53 25.0 30.0 10.0 3.0 37 52 67 82 97 1 88 0 0 0 0 1 0 0 0 0 1
54 20.0 50.0 10.0 5.0 76 91 106 121 136 1 22 0 0 0 0 0 0 0 0 0 0
55 55.0 60.0 10.0 16.0 124 139 154 169 184 0 84 0 1 0 0 0 0 1 0 1 1
56 30.0 60.0 10.0 16.0 125 140 155 170 185 0 18 0 0 0 0 0 0 0 0 0 1
57 50.0 35.0 10.0 19.0 115 130 145 160 175 1 21 0 0 0 1 0 1 0 1 0 0
58 30.0 25.0 10.0 23.0 81 96 111 126 141 1 28 0 0 0 0 0 0 0 0 1 0
59 15.0 10.0 10.0 20.0 122 137 152 167 182 1 58 0 0 1 0 1 0 0 0 0 0
60 10.0 20.0 10.0 19.0 42 57 72 87 102 1 97 1 0 0 0 1 0 0 1 0 0
61 15.0 60.0 10.0 17.0 140 155 170 185 200 0 49 1 0 1 1 0 0 0 1 0 0
62 45.0 65.0 10.0 9.0 51 66 81 96 111 1 94 0 0 0 1 1 0 0 0 0 0
63 65.0 35.0 10.0 3.0 37 52 67 82 97 1 73 1 0 0 1 1 0 0 0 0 0
64 65.0 20.0 10.0 6.0 39 54 69 84 99 1 98 0 0 0 0 0 1 0 0 1 0
65 45.0 30.0 10.0 17.0 38 53 68 83 98 1 2 0 1 1 0 0 1 0 0 0 1
66 35.0 40.0 10.0 16.0 11 26 41 56 71 1 30 0 0 0 0 0 0 0 1 0 0
67 41.0 37.0 10.0 16.0 118 133 148 163 178 1 18 0 0 0 1 0 0 0 0 0 0
68 64.0 42.0 10.0 9.0 55 70 85 100 115 1 62 0 0 0 0 1 0 0 0 0 1
69 40.0 60.0 10.0 21.0 129 144 159 174 189 1 53 0 0 0 0 0 0 0 0 1 0
70 31.0 52.0 10.0 27.0 26 41 56 71 86 0 35 0 0 0 0 1 0 0 0 0 1
71 35.0 69.0 10.0 23.0 150 165 180 195 210 1 34 0 0 0 1 0 0 0 0 0 0
72 65.0 55.0 10.0 14.0 50 65 80 95 110 1 94 1 0 0 0 0 1 0 0 1 1
73 63.0 65.0 10.0 8.0 27 42 57 72 87 1 11 0 0 0 0 1 0 0 0 1 1
74 2.0 60.0 10.0 5.0 62 77 92 107 122 1 99 0 0 1 0 0 1 0 0 0 0
75 20.0 20.0 10.0 8.0 126 141 156 171 186 1 84 0 1 0 0 0 0 0 0 0 1
76 5.0 5.0 10.0 16.0 59 74 89 104 119 1 28 0 0 1 0 1 0 0 0 0 0
77 60.0 12.0 10.0 31.0 60 75 90 105 120 1 2 0 0 1 0 1 0 1 0 0 0
78 23.0 3.0 10.0 7.0 120 135 150 165 180 1 0 0 0 0 0 0 0 0 0 0 1
79 8.0 56.0 10.0 27.0 75 90 105 120 135 1 5 0 0 0 0 0 0 0 1 1 0
80 6.0 68.0 10.0 30.0 74 89 104 119 134 1 42 0 1 0 0 1 0 0 1 0 1
81 47.0 47.0 10.0 13.0 162 177 192 207 222 1 62 0 0 1 1 0 0 0 0 1 0
82 49.0 58.0 10.0 10.0 71 86 101 116 131 1 63 0 0 0 0 0 0 0 1 0 0
83 27.0 43.0 10.0 9.0 27 42 57 72 87 1 29 1 0 0 0 0 0 1 1 0 1
84 37.0 31.0 10.0 14.0 20 35 50 65 80 1 56 0 0 0 1 0 0 0 0 0 0
85 57.0 29.0 10.0 18.0 81 96 111 126 141 1 51 1 0 1 0 0 0 0 0 0 0
86 63.0 23.0 10.0 2.0 72 87 102 117 132 1 7 0 1 0 0 0 0 0 1 0 1
87 21.0 24.0 10.0 28.0 72 87 102 117 132 0 25 0 0 0 1 0 0 0 0 1 0
88 12.0 24.0 10.0 13.0 75 90 105 120 135 1 53 0 1 0 0 0 0 0 0 0 0
89 24.0 58.0 10.0 19.0 52 67 82 97 112 1 93 0 0 0 0 0 0 0 0 0 0
90 67.0 5.0 10.0 25.0 117 132 147 162 177 1 44 1 0 0 0 0 0 0 1 0 0
91 37.0 47.0 10.0 6.0 71 86 101 116 131 1 24 0 0 0 1 0 0 1 0 0 0
92 49.0 42.0 10.0 13.0 152 167 182 197 212 1 53 0 0 0 0 1 0 0 0 0 0
93 53.0 43.0 10.0 14.0 14 29 44 59 74 1 88 0 0 0 0 0 0 0 0 0 1
94 61.0 52.0 10.0 3.0 148 163 178 193 208 1 88 0 0 0 1 0 0 0 1 0 0
95 57.0 48.0 10.0 23.0 80 95 110 125 140 1 47 0 0 0 0 0 0 0 0 1 0
96 56.0 37.0 10.0 6.0 20 35 50 65 80 1 89 0 0 1 0 0 0 0 0 0 0
97 55.0 54.0 10.0 26.0 117 132 147 162 177 1 90 0 0 0 1 0 0 0 1 1 0
98 4.0 18.0 10.0 35.0 105 120 135 150 165 1 27 0 0 0 0 0 0 0 0 0 0
99 26.0 52.0 10.0 9.0 31 46 61 76 91 1 98 0 0 0 1 0 0 0 1 0 0
100 26.0 35.0 10.0 15.0 62 77 92 107 122 1 24 0 0 0 0 0 0 0 0 0 0
101 31.0 67.0 10.0 3.0 150 165 180 195 210 0 1 0 0 0 0 1 1 0 0 1 1
