# Supplementary material for: KomoTrip: a multi-day travel itinerary recommendation method based on the discrete komodo mlipir algorithm
Source: PeerJ Comput Sci. 2025 Nov 12;11:e3350. doi: 10.7717/peerj-cs.3350 (PMC12704617; doi:10.7717/peerj-cs.3350)
Supplement: Supplemental Information 4 [file peerj-cs-11-3350-s004.zip › travel-itinerary-recommendation-main/raw_data/MCTOPMTW-Solomon/MCTOPMTW-4-rc108.txt]

4 100 2080 9 9 6 11 7 12 8 6 6 6
0 40.0 50.0 0.0 0.0 0 240
2 25.0 85.0 10.0 20.0 49 84.5 120 155.5 191 1 65 0 0 0 0 0 0 0 0 0 0
3 22.0 75.0 10.0 30.0 30 64.5 99 133.5 168 1 19 0 0 0 0 0 0 0 0 0 0
4 22.0 85.0 10.0 10.0 95 109.2 123.5 137.8 152 1 95 0 0 0 0 0 0 0 0 0 0
5 20.0 80.0 10.0 40.0 69 100 131 162 193 0 81 0 0 0 0 0 0 0 0 0 0
6 20.0 85.0 10.0 20.0 40 77.2 114.5 151.8 189 0 20 1 0 0 0 0 0 0 0 1 0
7 18.0 75.0 10.0 20.0 60 84.8 109.5 134.2 159 0 3 0 1 1 0 1 0 0 0 0 0
8 15.0 75.0 10.0 20.0 54 73.8 93.5 113.2 133 0 59 0 0 1 1 0 1 0 0 0 0
9 15.0 80.0 10.0 10.0 67 86.2 105.5 124.8 144 1 48 0 0 0 0 1 0 0 0 0 0
10 10.0 35.0 10.0 20.0 57 81.2 105.5 129.8 154 0 34 0 0 1 1 0 0 0 0 1 1
11 10.0 40.0 10.0 30.0 106 119.8 133.5 147.2 161 1 52 0 0 0 0 0 0 0 0 0 0
12 8.0 40.0 10.0 40.0 33 62.8 92.5 122.2 152 0 47 1 1 0 0 0 1 1 0 0 0
13 8.0 45.0 10.0 20.0 32 61 90 119 148 0 42 0 0 1 0 0 1 0 0 0 0
14 5.0 35.0 10.0 10.0 53 87.5 122 156.5 191 1 44 0 0 0 0 0 0 0 0 0 1
15 5.0 45.0 10.0 10.0 35 74.8 114.5 154.2 194 0 94 1 0 0 0 0 0 0 1 0 0
16 2.0 40.0 10.0 20.0 39 70 101 132 163 0 74 0 0 0 1 0 0 1 0 0 0
17 0.0 40.0 10.0 20.0 41 66 91 116 141 1 11 0 0 0 0 0 1 1 0 0 0
18 0.0 45.0 10.0 20.0 51 85.5 120 154.5 189 0 57 0 0 0 0 0 0 0 0 0 0
19 44.0 5.0 10.0 20.0 73 87.2 101.5 115.8 130 1 46 0 0 0 1 0 0 0 0 0 0
20 42.0 10.0 10.0 40.0 40 67 94 121 148 1 77 0 0 0 1 0 0 1 0 0 1
21 42.0 15.0 10.0 10.0 94 115.2 136.5 157.8 179 1 98 0 0 0 0 0 0 0 0 0 0
22 40.0 5.0 10.0 10.0 45 74 103 132 161 1 17 0 0 0 0 0 1 0 0 0 0
23 40.0 15.0 10.0 40.0 64 85.2 106.5 127.8 149 1 26 0 0 0 1 0 0 0 1 0 0
24 38.0 5.0 10.0 30.0 45 74.8 104.5 134.2 164 0 3 1 0 0 1 0 0 1 0 0 0
25 38.0 15.0 10.0 10.0 51 86.8 122.5 158.2 194 1 4 0 0 1 0 1 1 0 0 1 0
26 35.0 5.0 10.0 20.0 45 79.5 114 148.5 183 0 74 1 0 0 0 0 1 0 1 0 0
27 95.0 30.0 10.0 30.0 90 109.8 129.5 149.2 169 1 55 0 0 0 0 0 0 0 0 1 0
28 95.0 35.0 10.0 20.0 57 85.8 114.5 143.2 172 1 30 0 1 1 1 0 1 0 0 0 0
29 92.0 30.0 10.0 10.0 55 84.8 114.5 144.2 174 1 55 1 0 0 0 0 0 0 0 0 0
30 90.0 35.0 10.0 10.0 52 82.5 113 143.5 174 1 29 1 1 0 0 0 0 0 0 0 0
31 88.0 30.0 10.0 10.0 52 75.8 99.5 123.2 147 1 95 0 0 0 0 0 0 1 0 0 0
32 88.0 35.0 10.0 20.0 50 80.5 111 141.5 172 1 5 0 0 0 0 1 0 0 0 0 0
33 87.0 30.0 10.0 10.0 61 90.2 119.5 148.8 178 1 82 0 1 0 0 0 0 1 1 1 0
34 85.0 25.0 10.0 10.0 51 82.8 114.5 146.2 178 1 50 1 0 0 0 0 0 0 0 0 0
35 85.0 35.0 10.0 30.0 83 104.2 125.5 146.8 168 1 66 0 0 1 0 0 0 0 0 0 0
36 67.0 85.0 10.0 20.0 57 89 121 153 185 1 9 1 0 0 0 0 0 0 0 1 0
37 65.0 85.0 10.0 40.0 43 78.8 114.5 150.2 186 1 13 1 0 0 1 0 0 0 0 0 0
38 65.0 82.0 10.0 10.0 95 116.8 138.5 160.2 182 1 98 0 1 0 1 0 1 0 0 0 0
39 62.0 80.0 10.0 30.0 38 63.8 89.5 115.2 141 1 27 0 0 0 0 0 0 0 0 0 0
40 60.0 80.0 10.0 10.0 36 75.2 114.5 153.8 193 1 71 0 0 0 0 0 1 0 0 0 0
41 60.0 85.0 10.0 30.0 61 80.2 99.5 118.8 138 0 65 0 0 0 1 0 0 0 0 1 0
42 58.0 75.0 10.0 20.0 49 77.8 106.5 135.2 164 0 42 0 0 0 0 0 1 0 0 0 0
43 55.0 80.0 10.0 10.0 33 69.8 106.5 143.2 180 1 13 0 1 0 0 0 0 0 0 1 0
44 55.0 85.0 10.0 20.0 100 121.2 142.5 163.8 185 1 32 0 0 0 1 0 1 1 0 0 0
45 55.0 82.0 10.0 10.0 35 61.8 88.5 115.2 142 1 42 0 0 0 0 1 0 0 0 0 0
46 20.0 82.0 10.0 10.0 37 75.8 114.5 153.2 192 1 16 0 0 0 0 1 0 1 0 0 0
47 18.0 80.0 10.0 10.0 71 99.2 127.5 155.8 184 1 75 0 0 0 0 1 1 0 0 0 0
48 2.0 45.0 10.0 10.0 38 76.2 114.5 152.8 191 1 76 0 0 0 0 0 0 0 0 0 0
49 42.0 5.0 10.0 10.0 50 83.5 117 150.5 184 1 9 0 0 1 1 0 0 0 0 0 0
50 42.0 12.0 10.0 10.0 99 108.8 118.5 128.2 138 1 75 0 0 0 0 0 1 1 0 0 1
51 72.0 35.0 10.0 30.0 83 106.8 130.5 154.2 178 1 14 1 0 1 1 0 0 0 1 0 1
52 55.0 20.0 10.0 19.0 45 71.2 97.5 123.8 150 0 13 0 1 0 0 0 0 0 0 0 1
53 25.0 30.0 10.0 3.0 25 56.2 87.5 118.8 150 1 89 1 0 0 0 0 0 0 0 0 0
54 20.0 50.0 10.0 5.0 68 86.8 105.5 124.2 143 1 77 1 0 1 0 0 1 0 0 1 0
55 55.0 60.0 10.0 16.0 107 130.2 153.5 176.8 200 1 65 0 0 0 0 1 1 0 0 0 0
56 30.0 60.0 10.0 16.0 95 124.8 154.5 184.2 214 1 87 0 0 0 1 0 1 0 0 0 0
57 50.0 35.0 10.0 19.0 91 117.8 144.5 171.2 198 1 62 0 0 0 0 1 1 0 1 0 0
58 30.0 25.0 10.0 23.0 56 83.2 110.5 137.8 165 1 89 1 1 0 0 0 1 0 0 0 0
59 15.0 10.0 10.0 20.0 51 83.8 116.5 149.2 182 1 27 0 0 1 1 0 0 0 0 1 0
60 10.0 20.0 10.0 19.0 42 78.2 114.5 150.8 187 1 17 0 1 0 0 1 0 0 0 0 0
61 15.0 60.0 10.0 17.0 62 97.2 132.5 167.8 203 1 17 0 0 0 0 0 0 0 0 0 0
62 45.0 65.0 10.0 9.0 37 58.8 80.5 102.2 124 1 87 1 0 0 0 1 0 0 0 0 0
63 65.0 35.0 10.0 3.0 29 63.8 98.5 133.2 168 1 2 0 0 0 0 0 1 0 1 0 0
64 65.0 20.0 10.0 6.0 39 76.8 114.5 152.2 190 1 23 0 0 0 1 0 0 0 0 0 0
65 45.0 30.0 10.0 17.0 20 49.8 79.5 109.2 139 0 59 0 0 0 0 0 0 0 0 0 1
66 35.0 40.0 10.0 16.0 11 45.8 80.5 115.2 150 1 95 0 0 1 0 0 1 0 0 0 0
67 41.0 37.0 10.0 16.0 97 122.2 147.5 172.8 198 1 63 0 1 0 0 1 0 0 0 0 0
68 64.0 42.0 10.0 9.0 31 57.8 84.5 111.2 138 1 79 0 0 0 0 0 0 1 1 0 0
69 40.0 60.0 10.0 21.0 101 129.8 158.5 187.2 216 1 37 0 0 0 0 0 0 0 0 0 0
70 31.0 52.0 10.0 27.0 9 41.5 74 106.5 139 0 29 0 0 0 0 0 0 0 0 0 0
71 35.0 69.0 10.0 23.0 30 75 120 165 210 1 63 1 0 0 0 0 0 0 0 0 0
72 65.0 55.0 10.0 14.0 30 54.8 79.5 104.2 129 1 63 0 0 0 0 0 0 0 0 0 1
73 63.0 65.0 10.0 8.0 27 70.8 114.5 158.2 202 1 45 0 0 1 0 0 0 0 0 0 0
74 2.0 60.0 10.0 5.0 46 68.8 91.5 114.2 137 1 40 0 1 0 0 0 0 0 0 0 0
75 20.0 20.0 10.0 8.0 71 101.5 132 162.5 193 1 69 1 0 1 0 0 0 1 0 0 0
76 5.0 5.0 10.0 16.0 57 84 111 138 165 1 97 0 0 0 0 0 0 0 0 1 0
77 60.0 12.0 10.0 31.0 48 68.8 89.5 110.2 131 0 72 0 0 0 0 0 0 0 0 0 0
78 23.0 3.0 10.0 7.0 49 81.8 114.5 147.2 180 1 34 0 0 0 0 1 1 0 1 0 0
79 8.0 56.0 10.0 27.0 47 75.8 104.5 133.2 162 0 45 0 0 0 0 0 0 0 0 0 1
80 6.0 68.0 10.0 30.0 65 84.2 103.5 122.8 142 0 51 0 0 0 0 0 1 0 0 0 0
81 47.0 47.0 10.0 13.0 93 125.2 157.5 189.8 222 0 99 0 1 0 1 0 0 0 1 0 0
82 49.0 58.0 10.0 10.0 78 89.2 100.5 111.8 123 1 80 0 0 0 1 0 0 1 0 0 1
83 27.0 43.0 10.0 9.0 14 45.5 77 108.5 140 1 9 0 0 0 0 1 0 0 0 0 0
84 37.0 31.0 10.0 14.0 19 57.2 95.5 133.8 172 1 2 0 1 0 0 1 1 1 0 0 0
85 57.0 29.0 10.0 18.0 73 91.8 110.5 129.2 148 1 71 0 0 0 0 0 0 0 1 1 1
86 63.0 23.0 10.0 2.0 59 80.2 101.5 122.8 144 1 84 0 1 0 0 0 0 0 0 1 0
87 21.0 24.0 10.0 28.0 63 82.2 101.5 120.8 140 1 47 0 1 0 0 0 0 0 1 0 1
88 12.0 24.0 10.0 13.0 91 97.8 104.5 111.2 118 1 33 0 0 0 0 0 1 0 0 0 0
89 24.0 58.0 10.0 19.0 27 54.2 81.5 108.8 136 0 88 0 0 0 0 0 0 0 0 1 0
90 67.0 5.0 10.0 25.0 52 83.2 114.5 145.8 177 1 87 1 0 0 0 0 0 0 0 1 1
91 37.0 47.0 10.0 6.0 53 76.8 100.5 124.2 148 1 48 0 0 0 0 0 0 0 1 1 1
92 49.0 42.0 10.0 13.0 89 121 153 185 217 0 34 0 0 0 1 1 0 1 0 0 0
93 53.0 43.0 10.0 14.0 14 54.8 95.5 136.2 177 1 95 0 0 1 0 0 1 0 0 0 0
94 61.0 52.0 10.0 3.0 50 89.5 129 168.5 208 1 18 0 0 0 1 0 0 0 1 0 0
95 57.0 48.0 10.0 23.0 76 92.8 109.5 126.2 143 1 48 1 0 0 0 0 0 1 0 1 0
96 56.0 37.0 10.0 6.0 20 54.8 89.5 124.2 159 1 16 0 1 0 0 0 0 0 0 0 0
97 55.0 54.0 10.0 26.0 105 125.8 146.5 167.2 188 0 62 0 0 1 0 0 0 1 0 0 0
98 4.0 18.0 10.0 35.0 104 119.2 134.5 149.8 165 1 40 0 0 0 1 0 0 0 0 0 0
99 26.0 52.0 10.0 9.0 14 44.5 75 105.5 136 1 26 0 0 0 0 0 0 0 0 0 0
100 26.0 35.0 10.0 15.0 42 66.8 91.5 116.2 141 1 33 0 1 0 0 0 1 0 0 0 0
101 31.0 67.0 10.0 3.0 43 84.8 126.5 168.2 210 1 65 1 1 0 0 0 1 0 0 0 0
