# Supplementary material for: KomoTrip: a multi-day travel itinerary recommendation method based on the discrete komodo mlipir algorithm
Source: PeerJ Comput Sci. 2025 Nov 12;11:e3350. doi: 10.7717/peerj-cs.3350 (PMC12704617; doi:10.7717/peerj-cs.3350)
Supplement: Supplemental Information 4 [file peerj-cs-11-3350-s004.zip › travel-itinerary-recommendation-main/raw_data/c_r_rc_100_100/c101.txt]

4 10 100 1
0 200
  0 40.00 50.00 0.00 0.00 0 0 0 1236
  1 45.00 68.00 90.00 10.00 1 1 1 912 967
  2 45.00 70.00 90.00 30.00 1 1 1 825 870
  3 42.00 66.00 90.00 10.00 1 1 1 65 146
  4 42.00 68.00 90.00 10.00 1 1 1 727 782
  5 42.00 65.00 90.00 10.00 1 1 1 15 67
  6 40.00 69.00 90.00 20.00 1 1 1 621 702
  7 40.00 66.00 90.00 20.00 1 1 1 170 225
  8 38.00 68.00 90.00 20.00 1 1 1 255 324
  9 38.00 70.00 90.00 10.00 1 1 1 534 605
 10 35.00 66.00 90.00 10.00 1 1 1 357 410
 11 35.00 69.00 90.00 10.00 1 1 1 448 505
 12 25.00 85.00 90.00 20.00 1 1 1 652 721
 13 22.00 75.00 90.00 30.00 1 1 1 30 92
 14 22.00 85.00 90.00 10.00 1 1 1 567 620
 15 20.00 80.00 90.00 40.00 1 1 1 384 429
 16 20.00 85.00 90.00 40.00 1 1 1 475 528
 17 18.00 75.00 90.00 20.00 1 1 1 99 148
 18 15.00 75.00 90.00 20.00 1 1 1 179 254
 19 15.00 80.00 90.00 10.00 1 1 1 278 345
 20 30.00 50.00 90.00 10.00 1 1 1 10 73
 21 30.00 52.00 90.00 20.00 1 1 1 914 965
 22 28.00 52.00 90.00 20.00 1 1 1 812 883
 23 28.00 55.00 90.00 10.00 1 1 1 732 777
 24 25.00 50.00 90.00 10.00 1 1 1 65 144
 25 25.00 52.00 90.00 40.00 1 1 1 169 224
 26 25.00 55.00 90.00 10.00 1 1 1 622 701
 27 23.00 52.00 90.00 10.00 1 1 1 261 316
 28 23.00 55.00 90.00 20.00 1 1 1 546 593
 29 20.00 50.00 90.00 10.00 1 1 1 358 405
 30 20.00 55.00 90.00 10.00 1 1 1 449 504
 31 10.00 35.00 90.00 20.00 1 1 1 200 237
 32 10.00 40.00 90.00 30.00 1 1 1 31 100
 33 8.00 40.00 90.00 40.00 1 1 1 87 158
 34 8.00 45.00 90.00 20.00 1 1 1 751 816
 35 5.00 35.00 90.00 10.00 1 1 1 283 344
 36 5.00 45.00 90.00 10.00 1 1 1 665 716
 37 2.00 40.00 90.00 20.00 1 1 1 383 434
 38 0.00 40.00 90.00 30.00 1 1 1 479 522
 39 0.00 45.00 90.00 20.00 1 1 1 567 624
 40 35.00 30.00 90.00 10.00 1 1 1 264 321
 41 35.00 32.00 90.00 10.00 1 1 1 166 235
 42 33.00 32.00 90.00 20.00 1 1 1 68 149
 43 33.00 35.00 90.00 10.00 1 1 1 16 80
 44 32.00 30.00 90.00 10.00 1 1 1 359 412
 45 30.00 30.00 90.00 10.00 1 1 1 541 600
 46 30.00 32.00 90.00 30.00 1 1 1 448 509
 47 30.00 35.00 90.00 10.00 1 1 1 1054 1127
 48 28.00 30.00 90.00 10.00 1 1 1 632 693
 49 28.00 35.00 90.00 10.00 1 1 1 1001 1066
 50 26.00 32.00 90.00 10.00 1 1 1 815 880
 51 25.00 30.00 90.00 10.00 1 1 1 725 786
 52 25.00 35.00 90.00 10.00 1 1 1 912 969
 53 44.00 5.00 90.00 20.00 1 1 1 286 347
 54 42.00 10.00 90.00 40.00 1 1 1 186 257
 55 42.00 15.00 90.00 10.00 1 1 1 95 158
 56 40.00 5.00 90.00 30.00 1 1 1 385 436
 57 40.00 15.00 90.00 40.00 1 1 1 35 87
 58 38.00 5.00 90.00 30.00 1 1 1 471 534
 59 38.00 15.00 90.00 10.00 1 1 1 651 740
 60 35.00 5.00 90.00 20.00 1 1 1 562 629
 61 50.00 30.00 90.00 10.00 1 1 1 531 610
 62 50.00 35.00 90.00 20.00 1 1 1 262 317
 63 50.00 40.00 90.00 50.00 1 1 1 171 218
 64 48.00 30.00 90.00 10.00 1 1 1 632 693
 65 48.00 40.00 90.00 10.00 1 1 1 76 129
 66 47.00 35.00 90.00 10.00 1 1 1 826 875
 67 47.00 40.00 90.00 10.00 1 1 1 12 77
 68 45.00 30.00 90.00 10.00 1 1 1 734 777
 69 45.00 35.00 90.00 10.00 1 1 1 916 969
 70 95.00 30.00 90.00 30.00 1 1 1 387 456
 71 95.00 35.00 90.00 20.00 1 1 1 293 360
 72 53.00 30.00 90.00 10.00 1 1 1 450 505
 73 92.00 30.00 90.00 10.00 1 1 1 478 551
 74 53.00 35.00 90.00 50.00 1 1 1 353 412
 75 45.00 65.00 90.00 20.00 1 1 1 997 1068
 76 90.00 35.00 90.00 10.00 1 1 1 203 260
 77 88.00 30.00 90.00 10.00 1 1 1 574 643
 78 88.00 35.00 90.00 20.00 1 1 1 109 170
 79 87.00 30.00 90.00 10.00 1 1 1 668 731
 80 85.00 25.00 90.00 10.00 1 1 1 769 820
 81 85.00 35.00 90.00 30.00 1 1 1 47 124
 82 75.00 55.00 90.00 20.00 1 1 1 369 420
 83 72.00 55.00 90.00 10.00 1 1 1 265 338
 84 70.00 58.00 90.00 20.00 1 1 1 458 523
 85 68.00 60.00 90.00 30.00 1 1 1 555 612
 86 66.00 55.00 90.00 10.00 1 1 1 173 238
 87 65.00 55.00 90.00 20.00 1 1 1 85 144
 88 65.00 60.00 90.00 30.00 1 1 1 645 708
 89 63.00 58.00 90.00 10.00 1 1 1 737 802
 90 60.00 55.00 90.00 10.00 1 1 1 20 84
 91 60.00 60.00 90.00 10.00 1 1 1 836 889
 92 67.00 85.00 90.00 20.00 1 1 1 368 441
 93 65.00 85.00 90.00 40.00 1 1 1 475 518
 94 65.00 82.00 90.00 10.00 1 1 1 285 336
 95 62.00 80.00 90.00 30.00 1 1 1 196 239
 96 60.00 80.00 90.00 10.00 1 1 1 95 156
 97 60.00 85.00 90.00 30.00 1 1 1 561 622
 98 58.00 75.00 90.00 20.00 1 1 1 30 84
 99 55.00 80.00 90.00 10.00 1 1 1 743 820
100 55.00 85.00 90.00 20.00 1 1 1 647 726
