# Supplementary material for: KomoTrip: a multi-day travel itinerary recommendation method based on the discrete komodo mlipir algorithm
Source: PeerJ Comput Sci. 2025 Nov 12;11:e3350. doi: 10.7717/peerj-cs.3350 (PMC12704617; doi:10.7717/peerj-cs.3350)
Supplement: Supplemental Information 4 [file peerj-cs-11-3350-s004.zip › travel-itinerary-recommendation-main/raw_data/c_r_rc_100_100/c105.txt]

4 10 100 1 
0 200
  0 40.00 50.00 0.00 0.00 0 0 0 1236
  1 45.00 68.00 90.00 10.00 1 1 1 885 994
  2 45.00 70.00 90.00 30.00 1 1 1 802 893
  3 42.00 66.00 90.00 10.00 1 1 1 25 186
  4 42.00 68.00 90.00 10.00 1 1 1 699 810
  5 42.00 65.00 90.00 10.00 1 1 1 15 120
  6 40.00 69.00 90.00 20.00 1 1 1 580 743
  7 40.00 66.00 90.00 20.00 1 1 1 142 253
  8 38.00 68.00 90.00 20.00 1 1 1 220 359
  9 38.00 70.00 90.00 10.00 1 1 1 499 640
 10 35.00 66.00 90.00 10.00 1 1 1 331 436
 11 35.00 69.00 90.00 10.00 1 1 1 420 533
 12 25.00 85.00 90.00 20.00 1 1 1 617 756
 13 22.00 75.00 90.00 30.00 1 1 1 30 155
 14 22.00 85.00 90.00 10.00 1 1 1 541 646
 15 20.00 80.00 90.00 40.00 1 1 1 362 451
 16 20.00 85.00 90.00 40.00 1 1 1 448 555
 17 18.00 75.00 90.00 20.00 1 1 1 75 172
 18 15.00 75.00 90.00 20.00 1 1 1 142 291
 19 15.00 80.00 90.00 10.00 1 1 1 244 379
 20 30.00 50.00 90.00 10.00 1 1 1 10 137
 21 30.00 52.00 90.00 20.00 1 1 1 888 991
 22 28.00 52.00 90.00 20.00 1 1 1 776 919
 23 28.00 55.00 90.00 10.00 1 1 1 709 800
 24 25.00 50.00 90.00 10.00 1 1 1 25 184
 25 25.00 52.00 90.00 40.00 1 1 1 142 251
 26 25.00 55.00 90.00 10.00 1 1 1 582 741
 27 23.00 52.00 90.00 10.00 1 1 1 234 343
 28 23.00 55.00 90.00 20.00 1 1 1 523 616
 29 20.00 50.00 90.00 10.00 1 1 1 335 428
 30 20.00 55.00 90.00 10.00 1 1 1 422 531
 31 10.00 35.00 90.00 20.00 1 1 1 181 256
 32 10.00 40.00 90.00 30.00 1 1 1 31 170
 33 8.00 40.00 90.00 40.00 1 1 1 52 193
 34 8.00 45.00 90.00 20.00 1 1 1 719 848
 35 5.00 35.00 90.00 10.00 1 1 1 252 375
 36 5.00 45.00 90.00 10.00 1 1 1 639 742
 37 2.00 40.00 90.00 20.00 1 1 1 357 460
 38 0.00 40.00 90.00 30.00 1 1 1 457 544
 39 0.00 45.00 90.00 20.00 1 1 1 538 653
 40 35.00 30.00 90.00 10.00 1 1 1 236 349
 41 35.00 32.00 90.00 10.00 1 1 1 132 269
 42 33.00 32.00 90.00 20.00 1 1 1 27 190
 43 33.00 35.00 90.00 10.00 1 1 1 16 144
 44 32.00 30.00 90.00 10.00 1 1 1 332 439
 45 30.00 30.00 90.00 10.00 1 1 1 512 629
 46 30.00 32.00 90.00 30.00 1 1 1 417 540
 47 30.00 35.00 90.00 10.00 1 1 1 982 1127
 48 28.00 30.00 90.00 10.00 1 1 1 601 724
 49 28.00 35.00 90.00 10.00 1 1 1 969 1098
 50 26.00 32.00 90.00 10.00 1 1 1 783 912
 51 25.00 30.00 90.00 10.00 1 1 1 695 816
 52 25.00 35.00 90.00 10.00 1 1 1 883 998
 53 44.00 5.00 90.00 20.00 1 1 1 255 378
 54 42.00 10.00 90.00 40.00 1 1 1 150 293
 55 42.00 15.00 90.00 10.00 1 1 1 63 190
 56 40.00 5.00 90.00 30.00 1 1 1 359 462
 57 40.00 15.00 90.00 40.00 1 1 1 35 140
 58 38.00 5.00 90.00 30.00 1 1 1 439 566
 59 38.00 15.00 90.00 10.00 1 1 1 607 784
 60 35.00 5.00 90.00 20.00 1 1 1 529 662
 61 50.00 30.00 90.00 10.00 1 1 1 491 650
 62 50.00 35.00 90.00 20.00 1 1 1 235 344
 63 50.00 40.00 90.00 50.00 1 1 1 147 242
 64 48.00 30.00 90.00 10.00 1 1 1 601 724
 65 48.00 40.00 90.00 10.00 1 1 1 50 155
 66 47.00 35.00 90.00 10.00 1 1 1 802 899
 67 47.00 40.00 90.00 10.00 1 1 1 12 143
 68 45.00 30.00 90.00 10.00 1 1 1 712 799
 69 45.00 35.00 90.00 10.00 1 1 1 889 996
 70 95.00 30.00 90.00 30.00 1 1 1 353 490
 71 95.00 35.00 90.00 20.00 1 1 1 260 393
 72 53.00 30.00 90.00 10.00 1 1 1 422 533
 73 92.00 30.00 90.00 10.00 1 1 1 442 587
 74 53.00 35.00 90.00 50.00 1 1 1 323 442
 75 45.00 65.00 90.00 20.00 1 1 1 962 1103
 76 90.00 35.00 90.00 10.00 1 1 1 175 288
 77 88.00 30.00 90.00 10.00 1 1 1 539 678
 78 88.00 35.00 90.00 20.00 1 1 1 78 201
 79 87.00 30.00 90.00 10.00 1 1 1 636 763
 80 85.00 25.00 90.00 10.00 1 1 1 744 845
 81 85.00 35.00 90.00 30.00 1 1 1 47 201
 82 75.00 55.00 90.00 20.00 1 1 1 344 445
 83 72.00 55.00 90.00 10.00 1 1 1 228 375
 84 70.00 58.00 90.00 20.00 1 1 1 425 556
 85 68.00 60.00 90.00 30.00 1 1 1 527 640
 86 66.00 55.00 90.00 10.00 1 1 1 141 270
 87 65.00 55.00 90.00 20.00 1 1 1 56 173
 88 65.00 60.00 90.00 30.00 1 1 1 614 739
 89 63.00 58.00 90.00 10.00 1 1 1 705 834
 90 60.00 55.00 90.00 10.00 1 1 1 20 148
 91 60.00 60.00 90.00 10.00 1 1 1 809 916
 92 67.00 85.00 90.00 20.00 1 1 1 331 478
 93 65.00 85.00 90.00 40.00 1 1 1 453 540
 94 65.00 82.00 90.00 10.00 1 1 1 260 361
 95 62.00 80.00 90.00 30.00 1 1 1 174 261
 96 60.00 80.00 90.00 10.00 1 1 1 64 187
 97 60.00 85.00 90.00 30.00 1 1 1 531 652
 98 58.00 75.00 90.00 20.00 1 1 1 30 139
 99 55.00 80.00 90.00 10.00 1 1 1 705 858
100 55.00 85.00 90.00 20.00 1 1 1 608 765
