# Supplementary material for: KomoTrip: a multi-day travel itinerary recommendation method based on the discrete komodo mlipir algorithm
Source: PeerJ Comput Sci. 2025 Nov 12;11:e3350. doi: 10.7717/peerj-cs.3350 (PMC12704617; doi:10.7717/peerj-cs.3350)
Supplement: Supplemental Information 4 [file peerj-cs-11-3350-s004.zip › travel-itinerary-recommendation-main/raw_data/c_r_rc_100_100/c106.txt]

4 10 100 1 
0 200
 0 40.00 50.00 0.00 0.00 0 0 0 1236
 1 45.00 68.00 90.00 10.00 1 1 1 890 989
 2 45.00 70.00 90.00 30.00 1 1 1 816 879
 3 42.00 66.00 90.00 10.00 1 1 1 55 156
 4 42.00 68.00 90.00 10.00 1 1 1 703 806
 5 42.00 65.00 90.00 10.00 1 1 1 15 60
 6 40.00 69.00 90.00 20.00 1 1 1 559 764
 7 40.00 66.00 90.00 20.00 1 1 1 172 223
 8 38.00 68.00 90.00 20.00 1 1 1 250 329
 9 38.00 70.00 90.00 10.00 1 1 1 489 650
 10 35.00 66.00 90.00 10.00 1 1 1 361 406
 11 35.00 69.00 90.00 10.00 1 1 1 450 503
 12 25.00 85.00 90.00 20.00 1 1 1 647 726
 13 22.00 75.00 90.00 30.00 1 1 1 30 95
 14 22.00 85.00 90.00 10.00 1 1 1 571 616
 15 20.00 80.00 90.00 40.00 1 1 1 392 421
 16 20.00 85.00 90.00 40.00 1 1 1 478 525
 17 18.00 75.00 90.00 20.00 1 1 1 105 142
 18 15.00 75.00 90.00 20.00 1 1 1 172 261
 19 15.00 80.00 90.00 10.00 1 1 1 274 349
 20 30.00 50.00 90.00 10.00 1 1 1 10 77
 21 30.00 52.00 90.00 20.00 1 1 1 918 961
 22 28.00 52.00 90.00 20.00 1 1 1 806 889
 23 28.00 55.00 90.00 10.00 1 1 1 739 770
 24 25.00 50.00 90.00 10.00 1 1 1 55 154
 25 25.00 52.00 90.00 40.00 1 1 1 172 221
 26 25.00 55.00 90.00 10.00 1 1 1 612 711
 27 23.00 52.00 90.00 10.00 1 1 1 264 313
 28 23.00 55.00 90.00 20.00 1 1 1 553 586
 29 20.00 50.00 90.00 10.00 1 1 1 365 398
 30 20.00 55.00 90.00 10.00 1 1 1 452 501
 31 10.00 35.00 90.00 20.00 1 1 1 204 233
 32 10.00 40.00 90.00 30.00 1 1 1 31 189
 33 8.00 40.00 90.00 40.00 1 1 1 42 203
 34 8.00 45.00 90.00 20.00 1 1 1 715 852
 35 5.00 35.00 90.00 10.00 1 1 1 251 376
 36 5.00 45.00 90.00 10.00 1 1 1 648 733
 37 2.00 40.00 90.00 20.00 1 1 1 365 452
 38 0.00 40.00 90.00 30.00 1 1 1 474 527
 39 0.00 45.00 90.00 20.00 1 1 1 541 650
 40 35.00 30.00 90.00 10.00 1 1 1 240 345
 41 35.00 32.00 90.00 10.00 1 1 1 123 278
 42 33.00 32.00 90.00 20.00 1 1 1 19 225
 43 33.00 35.00 90.00 10.00 1 1 1 16 153
 44 32.00 30.00 90.00 10.00 1 1 1 338 433
 45 30.00 30.00 90.00 10.00 1 1 1 513 628
 46 30.00 32.00 90.00 30.00 1 1 1 415 542
 47 30.00 35.00 90.00 10.00 1 1 1 872 1127
 48 28.00 30.00 90.00 10.00 1 1 1 599 726
 49 28.00 35.00 90.00 10.00 1 1 1 917 1126
 50 26.00 32.00 90.00 10.00 1 1 1 779 916
 51 25.00 30.00 90.00 10.00 1 1 1 695 816
 52 25.00 35.00 90.00 10.00 1 1 1 857 1024
 53 44.00 5.00 90.00 20.00 1 1 1 221 412
 54 42.00 10.00 90.00 40.00 1 1 1 96 347
 55 42.00 15.00 90.00 10.00 1 1 1 35 233
 56 40.00 5.00 90.00 30.00 1 1 1 347 474
 57 40.00 15.00 90.00 40.00 1 1 1 35 172
 58 38.00 5.00 90.00 30.00 1 1 1 403 602
 59 38.00 15.00 90.00 10.00 1 1 1 521 870
 60 35.00 5.00 90.00 20.00 1 1 1 487 704
 61 50.00 30.00 90.00 10.00 1 1 1 422 719
 62 50.00 35.00 90.00 20.00 1 1 1 217 362
 63 50.00 40.00 90.00 50.00 1 1 1 142 247
 64 48.00 30.00 90.00 10.00 1 1 1 567 758
 65 48.00 40.00 90.00 10.00 1 1 1 34 171
 66 47.00 35.00 90.00 10.00 1 1 1 794 907
 67 47.00 40.00 90.00 10.00 1 1 1 12 226
 68 45.00 30.00 90.00 10.00 1 1 1 716 795
 69 45.00 35.00 90.00 10.00 1 1 1 873 1012
 70 95.00 30.00 90.00 30.00 1 1 1 266 577
 71 95.00 35.00 90.00 20.00 1 1 1 181 472
 72 53.00 30.00 90.00 10.00 1 1 1 402 553
 73 92.00 30.00 90.00 10.00 1 1 1 345 684
 74 53.00 35.00 90.00 50.00 1 1 1 294 471
 75 45.00 65.00 90.00 20.00 1 1 1 951 1114
 76 90.00 35.00 90.00 10.00 1 1 1 153 310
 77 88.00 30.00 90.00 10.00 1 1 1 450 767
 78 88.00 35.00 90.00 20.00 1 1 1 50 237
 79 87.00 30.00 90.00 10.00 1 1 1 567 832
 80 85.00 25.00 90.00 10.00 1 1 1 713 876
 81 85.00 35.00 90.00 30.00 1 1 1 47 331
 82 75.00 55.00 90.00 20.00 1 1 1 311 478
 83 72.00 55.00 90.00 10.00 1 1 1 127 476
 84 70.00 58.00 90.00 20.00 1 1 1 349 632
 85 68.00 60.00 90.00 30.00 1 1 1 476 691
 86 66.00 55.00 90.00 10.00 1 1 1 67 344
 87 65.00 55.00 90.00 20.00 1 1 1 25 256
 88 65.00 60.00 90.00 30.00 1 1 1 546 807
 89 63.00 58.00 90.00 10.00 1 1 1 630 909
 90 60.00 55.00 90.00 10.00 1 1 1 20 293
 91 60.00 60.00 90.00 10.00 1 1 1 769 956
 92 67.00 85.00 90.00 20.00 1 1 1 229 580
 93 65.00 85.00 90.00 40.00 1 1 1 442 551
 94 65.00 82.00 90.00 10.00 1 1 1 227 394
 95 62.00 80.00 90.00 30.00 1 1 1 163 272
 96 60.00 80.00 90.00 10.00 1 1 1 36 291
 97 60.00 85.00 90.00 30.00 1 1 1 469 714
 98 58.00 75.00 90.00 20.00 1 1 1 30 227
 99 55.00 80.00 90.00 10.00 1 1 1 595 968
100 55.00 85.00 90.00 20.00 1 1 1 493 880
