# Supplementary material for: KomoTrip: a multi-day travel itinerary recommendation method based on the discrete komodo mlipir algorithm
Source: PeerJ Comput Sci. 2025 Nov 12;11:e3350. doi: 10.7717/peerj-cs.3350 (PMC12704617; doi:10.7717/peerj-cs.3350)
Supplement: Supplemental Information 4 [file peerj-cs-11-3350-s004.zip › travel-itinerary-recommendation-main/raw_data/c_r_rc_100_100/c107.txt]

4 10 100 1 
0 200
  0 40.00 50.00 0.00 0.00 0 0 0 1236
  1 45.00 68.00 90.00 10.00 1 1 1 850 1030
  2 45.00 70.00 90.00 30.00 1 1 1 758 938
  3 42.00 66.00 90.00 10.00 1 1 1 16 196
  4 42.00 68.00 90.00 10.00 1 1 1 665 845
  5 42.00 65.00 90.00 10.00 1 1 1 15 195
  6 40.00 69.00 90.00 20.00 1 1 1 572 752
  7 40.00 66.00 90.00 20.00 1 1 1 108 288
  8 38.00 68.00 90.00 20.00 1 1 1 200 380
  9 38.00 70.00 90.00 10.00 1 1 1 480 660
 10 35.00 66.00 90.00 10.00 1 1 1 294 474
 11 35.00 69.00 90.00 10.00 1 1 1 387 567
 12 25.00 85.00 90.00 20.00 1 1 1 597 777
 13 22.00 75.00 90.00 30.00 1 1 1 30 210
 14 22.00 85.00 90.00 10.00 1 1 1 504 684
 15 20.00 80.00 90.00 40.00 1 1 1 317 497
 16 20.00 85.00 90.00 40.00 1 1 1 412 592
 17 18.00 75.00 90.00 20.00 1 1 1 34 214
 18 15.00 75.00 90.00 20.00 1 1 1 127 307
 19 15.00 80.00 90.00 10.00 1 1 1 222 402
 20 30.00 50.00 90.00 10.00 1 1 1 10 190
 21 30.00 52.00 90.00 20.00 1 1 1 850 1030
 22 28.00 52.00 90.00 20.00 1 1 1 758 938
 23 28.00 55.00 90.00 10.00 1 1 1 665 845
 24 25.00 50.00 90.00 10.00 1 1 1 15 195
 25 25.00 52.00 90.00 40.00 1 1 1 107 287
 26 25.00 55.00 90.00 10.00 1 1 1 572 752
 27 23.00 52.00 90.00 10.00 1 1 1 199 379
 28 23.00 55.00 90.00 20.00 1 1 1 480 660
 29 20.00 50.00 90.00 10.00 1 1 1 292 472
 30 20.00 55.00 90.00 10.00 1 1 1 387 567
 31 10.00 35.00 90.00 20.00 1 1 1 129 309
 32 10.00 40.00 90.00 30.00 1 1 1 31 211
 33 8.00 40.00 90.00 40.00 1 1 1 33 213
 34 8.00 45.00 90.00 20.00 1 1 1 694 874
 35 5.00 35.00 90.00 10.00 1 1 1 224 404
 36 5.00 45.00 90.00 10.00 1 1 1 601 781
 37 2.00 40.00 90.00 20.00 1 1 1 319 499
 38 0.00 40.00 90.00 30.00 1 1 1 411 591
 39 0.00 45.00 90.00 20.00 1 1 1 506 686
 40 35.00 30.00 90.00 10.00 1 1 1 203 383
 41 35.00 32.00 90.00 10.00 1 1 1 111 291
 42 33.00 32.00 90.00 20.00 1 1 1 19 199
 43 33.00 35.00 90.00 10.00 1 1 1 16 196
 44 32.00 30.00 90.00 10.00 1 1 1 296 476
 45 30.00 30.00 90.00 10.00 1 1 1 481 661
 46 30.00 32.00 90.00 30.00 1 1 1 389 569
 47 30.00 35.00 90.00 10.00 1 1 1 947 1127
 48 28.00 30.00 90.00 10.00 1 1 1 573 753
 49 28.00 35.00 90.00 10.00 1 1 1 944 1124
 50 26.00 32.00 90.00 10.00 1 1 1 758 938
 51 25.00 30.00 90.00 10.00 1 1 1 666 846
 52 25.00 35.00 90.00 10.00 1 1 1 851 1031
 53 44.00 5.00 90.00 20.00 1 1 1 227 407
 54 42.00 10.00 90.00 40.00 1 1 1 132 312
 55 42.00 15.00 90.00 10.00 1 1 1 37 217
 56 40.00 5.00 90.00 30.00 1 1 1 321 501
 57 40.00 15.00 90.00 40.00 1 1 1 35 215
 58 38.00 5.00 90.00 30.00 1 1 1 413 593
 59 38.00 15.00 90.00 10.00 1 1 1 606 786
 60 35.00 5.00 90.00 20.00 1 1 1 506 686
 61 50.00 30.00 90.00 10.00 1 1 1 481 661
 62 50.00 35.00 90.00 20.00 1 1 1 200 380
 63 50.00 40.00 90.00 50.00 1 1 1 105 285
 64 48.00 30.00 90.00 10.00 1 1 1 573 753
 65 48.00 40.00 90.00 10.00 1 1 1 13 193
 66 47.00 35.00 90.00 10.00 1 1 1 761 941
 67 47.00 40.00 90.00 10.00 1 1 1 12 192
 68 45.00 30.00 90.00 10.00 1 1 1 666 846
 69 45.00 35.00 90.00 10.00 1 1 1 853 1033
 70 95.00 30.00 90.00 30.00 1 1 1 332 512
 71 95.00 35.00 90.00 20.00 1 1 1 237 417
 72 53.00 30.00 90.00 10.00 1 1 1 388 568
 73 92.00 30.00 90.00 10.00 1 1 1 425 605
 74 53.00 35.00 90.00 50.00 1 1 1 293 473
 75 45.00 65.00 90.00 20.00 1 1 1 943 1123
 76 90.00 35.00 90.00 10.00 1 1 1 142 322
 77 88.00 30.00 90.00 10.00 1 1 1 519 699
 78 88.00 35.00 90.00 20.00 1 1 1 50 230
 79 87.00 30.00 90.00 10.00 1 1 1 610 790
 80 85.00 25.00 90.00 10.00 1 1 1 705 885
 81 85.00 35.00 90.00 30.00 1 1 1 47 227
 82 75.00 55.00 90.00 20.00 1 1 1 305 485
 83 72.00 55.00 90.00 10.00 1 1 1 212 392
 84 70.00 58.00 90.00 20.00 1 1 1 401 581
 85 68.00 60.00 90.00 30.00 1 1 1 494 674
 86 66.00 55.00 90.00 10.00 1 1 1 116 296
 87 65.00 55.00 90.00 20.00 1 1 1 25 205
 88 65.00 60.00 90.00 30.00 1 1 1 587 767
 89 63.00 58.00 90.00 10.00 1 1 1 680 860
 90 60.00 55.00 90.00 10.00 1 1 1 20 200
 91 60.00 60.00 90.00 10.00 1 1 1 773 953
 92 67.00 85.00 90.00 20.00 1 1 1 315 495
 93 65.00 85.00 90.00 40.00 1 1 1 407 587
 94 65.00 82.00 90.00 10.00 1 1 1 221 401
 95 62.00 80.00 90.00 30.00 1 1 1 128 308
 96 60.00 80.00 90.00 10.00 1 1 1 36 216
 97 60.00 85.00 90.00 30.00 1 1 1 502 682
 98 58.00 75.00 90.00 20.00 1 1 1 30 210
 99 55.00 80.00 90.00 10.00 1 1 1 692 872
100 55.00 85.00 90.00 20.00 1 1 1 597 777
