# Supplementary material for: KomoTrip: a multi-day travel itinerary recommendation method based on the discrete komodo mlipir algorithm
Source: PeerJ Comput Sci. 2025 Nov 12;11:e3350. doi: 10.7717/peerj-cs.3350 (PMC12704617; doi:10.7717/peerj-cs.3350)
Supplement: Supplemental Information 4 [file peerj-cs-11-3350-s004.zip › travel-itinerary-recommendation-main/raw_data/c_r_rc_100_100/c108.txt]

4 10 100 1 
0 200
  0 40.00 50.00 0.00 0.00 0 0 0 1236
  1 45.00 68.00 90.00 10.00 1 1 1 830 1049
  2 45.00 70.00 90.00 30.00 1 1 1 756 939
  3 42.00 66.00 90.00 10.00 1 1 1 16 336
  4 42.00 68.00 90.00 10.00 1 1 1 643 866
  5 42.00 65.00 90.00 10.00 1 1 1 15 226
  6 40.00 69.00 90.00 20.00 1 1 1 499 824
  7 40.00 66.00 90.00 20.00 1 1 1 87 308
  8 38.00 68.00 90.00 20.00 1 1 1 150 429
  9 38.00 70.00 90.00 10.00 1 1 1 429 710
 10 35.00 66.00 90.00 10.00 1 1 1 279 488
 11 35.00 69.00 90.00 10.00 1 1 1 363 590
 12 25.00 85.00 90.00 20.00 1 1 1 547 826
 13 22.00 75.00 90.00 30.00 1 1 1 30 280
 14 22.00 85.00 90.00 10.00 1 1 1 489 698
 15 20.00 80.00 90.00 40.00 1 1 1 318 495
 16 20.00 85.00 90.00 40.00 1 1 1 394 609
 17 18.00 75.00 90.00 20.00 1 1 1 33 226
 18 15.00 75.00 90.00 20.00 1 1 1 68 365
 19 15.00 80.00 90.00 10.00 1 1 1 176 447
 20 30.00 50.00 90.00 10.00 1 1 1 10 265
 21 30.00 52.00 90.00 20.00 1 1 1 836 1043
 22 28.00 52.00 90.00 20.00 1 1 1 704 991
 23 28.00 55.00 90.00 10.00 1 1 1 664 845
 24 25.00 50.00 90.00 10.00 1 1 1 15 333
 25 25.00 52.00 90.00 40.00 1 1 1 88 305
 26 25.00 55.00 90.00 10.00 1 1 1 502 821
 27 23.00 52.00 90.00 10.00 1 1 1 179 398
 28 23.00 55.00 90.00 20.00 1 1 1 476 663
 29 20.00 50.00 90.00 10.00 1 1 1 288 475
 30 20.00 55.00 90.00 10.00 1 1 1 368 585
 31 10.00 35.00 90.00 20.00 1 1 1 144 293
 32 10.00 40.00 90.00 30.00 1 1 1 31 309
 33 8.00 40.00 90.00 40.00 1 1 1 33 313
 34 8.00 45.00 90.00 20.00 1 1 1 655 912
 35 5.00 35.00 90.00 10.00 1 1 1 191 436
 36 5.00 45.00 90.00 10.00 1 1 1 588 793
 37 2.00 40.00 90.00 20.00 1 1 1 305 512
 38 0.00 40.00 90.00 30.00 1 1 1 414 587
 39 0.00 45.00 90.00 20.00 1 1 1 481 710
 40 35.00 30.00 90.00 10.00 1 1 1 180 405
 41 35.00 32.00 90.00 10.00 1 1 1 63 338
 42 33.00 32.00 90.00 20.00 1 1 1 19 345
 43 33.00 35.00 90.00 10.00 1 1 1 16 273
 44 32.00 30.00 90.00 10.00 1 1 1 278 493
 45 30.00 30.00 90.00 10.00 1 1 1 453 688
 46 30.00 32.00 90.00 30.00 1 1 1 355 602
 47 30.00 35.00 90.00 10.00 1 1 1 837 1127
 48 28.00 30.00 90.00 10.00 1 1 1 539 786
 49 28.00 35.00 90.00 10.00 1 1 1 867 1126
 50 26.00 32.00 90.00 10.00 1 1 1 719 976
 51 25.00 30.00 90.00 10.00 1 1 1 635 876
 52 25.00 35.00 90.00 10.00 1 1 1 825 1056
 53 44.00 5.00 90.00 20.00 1 1 1 193 440
 54 42.00 10.00 90.00 40.00 1 1 1 78 365
 55 42.00 15.00 90.00 10.00 1 1 1 35 287
 56 40.00 5.00 90.00 30.00 1 1 1 308 513
 57 40.00 15.00 90.00 40.00 1 1 1 35 246
 58 38.00 5.00 90.00 30.00 1 1 1 376 629
 59 38.00 15.00 90.00 10.00 1 1 1 519 872
 60 35.00 5.00 90.00 20.00 1 1 1 463 728
 61 50.00 30.00 90.00 10.00 1 1 1 412 729
 62 50.00 35.00 90.00 20.00 1 1 1 181 398
 63 50.00 40.00 90.00 50.00 1 1 1 100 289
 64 48.00 30.00 90.00 10.00 1 1 1 539 786
 65 48.00 40.00 90.00 10.00 1 1 1 12 223
 66 47.00 35.00 90.00 10.00 1 1 1 753 948
 67 47.00 40.00 90.00 10.00 1 1 1 12 275
 68 45.00 30.00 90.00 10.00 1 1 1 669 842
 69 45.00 35.00 90.00 10.00 1 1 1 836 1049
 70 95.00 30.00 90.00 30.00 1 1 1 284 559
 71 95.00 35.00 90.00 20.00 1 1 1 194 459
 72 53.00 30.00 90.00 10.00 1 1 1 367 588
 73 92.00 30.00 90.00 10.00 1 1 1 370 659
 74 53.00 35.00 90.00 50.00 1 1 1 263 502
 75 45.00 65.00 90.00 20.00 1 1 1 847 1130
 76 90.00 35.00 90.00 10.00 1 1 1 119 344
 77 88.00 30.00 90.00 10.00 1 1 1 469 748
 78 88.00 35.00 90.00 20.00 1 1 1 50 295
 79 87.00 30.00 90.00 10.00 1 1 1 573 826
 80 85.00 25.00 90.00 10.00 1 1 1 694 895
 81 85.00 35.00 90.00 30.00 1 1 1 47 356
 82 75.00 55.00 90.00 20.00 1 1 1 293 496
 83 72.00 55.00 90.00 10.00 1 1 1 154 449
 84 70.00 58.00 90.00 20.00 1 1 1 360 621
 85 68.00 60.00 90.00 30.00 1 1 1 470 697
 86 66.00 55.00 90.00 10.00 1 1 1 76 335
 87 65.00 55.00 90.00 20.00 1 1 1 25 260
 88 65.00 60.00 90.00 30.00 1 1 1 551 802
 89 63.00 58.00 90.00 10.00 1 1 1 640 899
 90 60.00 55.00 90.00 10.00 1 1 1 20 276
 91 60.00 60.00 90.00 10.00 1 1 1 756 969
 92 67.00 85.00 90.00 20.00 1 1 1 257 552
 93 65.00 85.00 90.00 40.00 1 1 1 409 584
 94 65.00 82.00 90.00 10.00 1 1 1 209 412
 95 62.00 80.00 90.00 30.00 1 1 1 130 305
 96 60.00 80.00 90.00 10.00 1 1 1 36 283
 97 60.00 85.00 90.00 30.00 1 1 1 470 713
 98 58.00 75.00 90.00 20.00 1 1 1 30 248
 99 55.00 80.00 90.00 10.00 1 1 1 628 935
100 55.00 85.00 90.00 20.00 1 1 1 530 843
