# Supplementary material for: KomoTrip: a multi-day travel itinerary recommendation method based on the discrete komodo mlipir algorithm
Source: PeerJ Comput Sci. 2025 Nov 12;11:e3350. doi: 10.7717/peerj-cs.3350 (PMC12704617; doi:10.7717/peerj-cs.3350)
Supplement: Supplemental Information 4 [file peerj-cs-11-3350-s004.zip › travel-itinerary-recommendation-main/raw_data/c_r_rc_100_100/c109.txt]

4 10 100 1 
0 200
  0 40.00 50.00 0.00 0.00 0 0 0 1236
  1 45.00 68.00 90.00 10.00 1 1 1 760 1120
  2 45.00 70.00 90.00 30.00 1 1 1 668 1028
  3 42.00 66.00 90.00 10.00 1 1 1 16 376
  4 42.00 68.00 90.00 10.00 1 1 1 575 935
  5 42.00 65.00 90.00 10.00 1 1 1 15 375
  6 40.00 69.00 90.00 20.00 1 1 1 482 842
  7 40.00 66.00 90.00 20.00 1 1 1 18 378
  8 38.00 68.00 90.00 20.00 1 1 1 110 470
  9 38.00 70.00 90.00 10.00 1 1 1 390 750
 10 35.00 66.00 90.00 10.00 1 1 1 204 564
 11 35.00 69.00 90.00 10.00 1 1 1 297 657
 12 25.00 85.00 90.00 20.00 1 1 1 507 867
 13 22.00 75.00 90.00 30.00 1 1 1 30 390
 14 22.00 85.00 90.00 10.00 1 1 1 414 774
 15 20.00 80.00 90.00 40.00 1 1 1 227 587
 16 20.00 85.00 90.00 40.00 1 1 1 322 682
 17 18.00 75.00 90.00 20.00 1 1 1 33 393
 18 15.00 75.00 90.00 20.00 1 1 1 37 397
 19 15.00 80.00 90.00 10.00 1 1 1 132 492
 20 30.00 50.00 90.00 10.00 1 1 1 10 370
 21 30.00 52.00 90.00 20.00 1 1 1 760 1120
 22 28.00 52.00 90.00 20.00 1 1 1 668 1028
 23 28.00 55.00 90.00 10.00 1 1 1 575 935
 24 25.00 50.00 90.00 10.00 1 1 1 15 375
 25 25.00 52.00 90.00 40.00 1 1 1 17 377
 26 25.00 55.00 90.00 10.00 1 1 1 482 842
 27 23.00 52.00 90.00 10.00 1 1 1 109 469
 28 23.00 55.00 90.00 20.00 1 1 1 390 750
 29 20.00 50.00 90.00 10.00 1 1 1 202 562
 30 20.00 55.00 90.00 10.00 1 1 1 297 657
 31 10.00 35.00 90.00 20.00 1 1 1 39 399
 32 10.00 40.00 90.00 30.00 1 1 1 31 391
 33 8.00 40.00 90.00 40.00 1 1 1 33 393
 34 8.00 45.00 90.00 20.00 1 1 1 604 964
 35 5.00 35.00 90.00 10.00 1 1 1 134 494
 36 5.00 45.00 90.00 10.00 1 1 1 511 871
 37 2.00 40.00 90.00 20.00 1 1 1 229 589
 38 0.00 40.00 90.00 30.00 1 1 1 321 681
 39 0.00 45.00 90.00 20.00 1 1 1 416 776
 40 35.00 30.00 90.00 10.00 1 1 1 113 473
 41 35.00 32.00 90.00 10.00 1 1 1 21 381
 42 33.00 32.00 90.00 20.00 1 1 1 19 379
 43 33.00 35.00 90.00 10.00 1 1 1 16 376
 44 32.00 30.00 90.00 10.00 1 1 1 206 566
 45 30.00 30.00 90.00 10.00 1 1 1 391 751
 46 30.00 32.00 90.00 30.00 1 1 1 299 659
 47 30.00 35.00 90.00 10.00 1 1 1 767 1127
 48 28.00 30.00 90.00 10.00 1 1 1 483 843
 49 28.00 35.00 90.00 10.00 1 1 1 766 1126
 50 26.00 32.00 90.00 10.00 1 1 1 668 1028
 51 25.00 30.00 90.00 10.00 1 1 1 576 936
 52 25.00 35.00 90.00 10.00 1 1 1 761 1121
 53 44.00 5.00 90.00 20.00 1 1 1 137 497
 54 42.00 10.00 90.00 40.00 1 1 1 42 402
 55 42.00 15.00 90.00 10.00 1 1 1 35 395
 56 40.00 5.00 90.00 30.00 1 1 1 231 591
 57 40.00 15.00 90.00 40.00 1 1 1 35 395
 58 38.00 5.00 90.00 30.00 1 1 1 323 683
 59 38.00 15.00 90.00 10.00 1 1 1 516 876
 60 35.00 5.00 90.00 20.00 1 1 1 416 776
 61 50.00 30.00 90.00 10.00 1 1 1 391 751
 62 50.00 35.00 90.00 20.00 1 1 1 110 470
 63 50.00 40.00 90.00 50.00 1 1 1 15 375
 64 48.00 30.00 90.00 10.00 1 1 1 483 843
 65 48.00 40.00 90.00 10.00 1 1 1 12 372
 66 47.00 35.00 90.00 10.00 1 1 1 671 1031
 67 47.00 40.00 90.00 10.00 1 1 1 12 372
 68 45.00 30.00 90.00 10.00 1 1 1 576 936
 69 45.00 35.00 90.00 10.00 1 1 1 763 1123
 70 95.00 30.00 90.00 30.00 1 1 1 242 602
 71 95.00 35.00 90.00 20.00 1 1 1 147 507
 72 53.00 30.00 90.00 10.00 1 1 1 298 658
 73 92.00 30.00 90.00 10.00 1 1 1 335 695
 74 53.00 35.00 90.00 50.00 1 1 1 203 563
 75 45.00 65.00 90.00 20.00 1 1 1 770 1130
 76 90.00 35.00 90.00 10.00 1 1 1 52 412
 77 88.00 30.00 90.00 10.00 1 1 1 429 789
 78 88.00 35.00 90.00 20.00 1 1 1 50 410
 79 87.00 30.00 90.00 10.00 1 1 1 520 880
 80 85.00 25.00 90.00 10.00 1 1 1 615 975
 81 85.00 35.00 90.00 30.00 1 1 1 47 407
 82 75.00 55.00 90.00 20.00 1 1 1 215 575
 83 72.00 55.00 90.00 10.00 1 1 1 122 482
 84 70.00 58.00 90.00 20.00 1 1 1 311 671
 85 68.00 60.00 90.00 30.00 1 1 1 404 764
 86 66.00 55.00 90.00 10.00 1 1 1 26 386
 87 65.00 55.00 90.00 20.00 1 1 1 25 385
 88 65.00 60.00 90.00 30.00 1 1 1 497 857
 89 63.00 58.00 90.00 10.00 1 1 1 590 950
 90 60.00 55.00 90.00 10.00 1 1 1 20 380
 91 60.00 60.00 90.00 10.00 1 1 1 683 1043
 92 67.00 85.00 90.00 20.00 1 1 1 225 585
 93 65.00 85.00 90.00 40.00 1 1 1 317 677
 94 65.00 82.00 90.00 10.00 1 1 1 131 491
 95 62.00 80.00 90.00 30.00 1 1 1 38 398
 96 60.00 80.00 90.00 10.00 1 1 1 36 396
 97 60.00 85.00 90.00 30.00 1 1 1 412 772
 98 58.00 75.00 90.00 20.00 1 1 1 30 390
 99 55.00 80.00 90.00 10.00 1 1 1 602 962
100 55.00 85.00 90.00 20.00 1 1 1 507 867
