# Supplementary material for: KomoTrip: a multi-day travel itinerary recommendation method based on the discrete komodo mlipir algorithm
Source: PeerJ Comput Sci. 2025 Nov 12;11:e3350. doi: 10.7717/peerj-cs.3350 (PMC12704617; doi:10.7717/peerj-cs.3350)
Supplement: Supplemental Information 4 [file peerj-cs-11-3350-s004.zip › travel-itinerary-recommendation-main/raw_data/c_r_rc_100_100/r101.txt]

4 19 100 1 
0 200
  0 35.00 35.00 0.00 0.00 0 0 0 230
  1 41.00 49.00 10.00 10.00 1 1 1 161 171
  2 35.00 17.00 10.00 7.00 1 1 1 50 60
  3 55.00 45.00 10.00 13.00 1 1 1 116 126
  4 55.00 20.00 10.00 19.00 1 1 1 149 159
  5 15.00 30.00 10.00 26.00 1 1 1 34 44
  6 25.00 30.00 10.00 3.00 1 1 1 99 109
  7 20.00 50.00 10.00 5.00 1 1 1 81 91
  8 10.00 43.00 10.00 9.00 1 1 1 95 105
  9 55.00 60.00 10.00 16.00 1 1 1 97 107
 10 30.00 60.00 10.00 16.00 1 1 1 124 134
 11 20.00 65.00 10.00 12.00 1 1 1 67 77
 12 50.00 35.00 10.00 19.00 1 1 1 63 73
 13 30.00 25.00 10.00 23.00 1 1 1 159 169
 14 15.00 10.00 10.00 20.00 1 1 1 32 42
 15 30.00 5.00 10.00 8.00 1 1 1 61 71
 16 10.00 20.00 10.00 19.00 1 1 1 75 85
 17 5.00 30.00 10.00 2.00 1 1 1 157 167
 18 20.00 40.00 10.00 12.00 1 1 1 87 97
 19 15.00 60.00 10.00 17.00 1 1 1 76 86
 20 45.00 65.00 10.00 9.00 1 1 1 126 136
 21 45.00 20.00 10.00 11.00 1 1 1 62 72
 22 45.00 10.00 10.00 18.00 1 1 1 97 107
 23 55.00 5.00 10.00 29.00 1 1 1 68 78
 24 65.00 35.00 10.00 3.00 1 1 1 153 163
 25 65.00 20.00 10.00 6.00 1 1 1 172 182
 26 45.00 30.00 10.00 17.00 1 1 1 132 142
 27 35.00 40.00 10.00 16.00 1 1 1 37 47
 28 41.00 37.00 10.00 16.00 1 1 1 39 49
 29 64.00 42.00 10.00 9.00 1 1 1 63 73
 30 40.00 60.00 10.00 21.00 1 1 1 71 81
 31 31.00 52.00 10.00 27.00 1 1 1 50 60
 32 35.00 69.00 10.00 23.00 1 1 1 141 151
 33 53.00 52.00 10.00 11.00 1 1 1 37 47
 34 65.00 55.00 10.00 14.00 1 1 1 117 127
 35 63.00 65.00 10.00 8.00 1 1 1 143 153
 36 2.00 60.00 10.00 5.00 1 1 1 41 51
 37 20.00 20.00 10.00 8.00 1 1 1 134 144
 38 5.00 5.00 10.00 16.00 1 1 1 83 93
 39 60.00 12.00 10.00 31.00 1 1 1 44 54
 40 40.00 25.00 10.00 9.00 1 1 1 85 95
 41 42.00 7.00 10.00 5.00 1 1 1 97 107
 42 24.00 12.00 10.00 5.00 1 1 1 31 41
 43 23.00 3.00 10.00 7.00 1 1 1 132 142
 44 11.00 14.00 10.00 18.00 1 1 1 69 79
 45 6.00 38.00 10.00 16.00 1 1 1 32 42
 46 2.00 48.00 10.00 1.00 1 1 1 117 127
 47 8.00 56.00 10.00 27.00 1 1 1 51 61
 48 13.00 52.00 10.00 36.00 1 1 1 165 175
 49 6.00 68.00 10.00 30.00 1 1 1 108 118
 50 47.00 47.00 10.00 13.00 1 1 1 124 134
 51 49.00 58.00 10.00 10.00 1 1 1 88 98
 52 27.00 43.00 10.00 9.00 1 1 1 52 62
 53 37.00 31.00 10.00 14.00 1 1 1 95 105
 54 57.00 29.00 10.00 18.00 1 1 1 140 150
 55 63.00 23.00 10.00 2.00 1 1 1 136 146
 56 53.00 12.00 10.00 6.00 1 1 1 130 140
 57 32.00 12.00 10.00 7.00 1 1 1 101 111
 58 36.00 26.00 10.00 18.00 1 1 1 200 210
 59 21.00 24.00 10.00 28.00 1 1 1 18 28
 60 17.00 34.00 10.00 3.00 1 1 1 162 172
 61 12.00 24.00 10.00 13.00 1 1 1 76 86
 62 24.00 58.00 10.00 19.00 1 1 1 58 68
 63 27.00 69.00 10.00 10.00 1 1 1 34 44
 64 15.00 77.00 10.00 9.00 1 1 1 73 83
 65 62.00 77.00 10.00 20.00 1 1 1 51 61
 66 49.00 73.00 10.00 25.00 1 1 1 127 137
 67 67.00 5.00 10.00 25.00 1 1 1 83 93
 68 56.00 39.00 10.00 36.00 1 1 1 142 152
 69 37.00 47.00 10.00 6.00 1 1 1 50 60
 70 37.00 56.00 10.00 5.00 1 1 1 182 192
 71 57.00 68.00 10.00 15.00 1 1 1 77 87
 72 47.00 16.00 10.00 25.00 1 1 1 35 45
 73 44.00 17.00 10.00 9.00 1 1 1 78 88
 74 46.00 13.00 10.00 8.00 1 1 1 149 159
 75 49.00 11.00 10.00 18.00 1 1 1 69 79
 76 49.00 42.00 10.00 13.00 1 1 1 73 83
 77 53.00 43.00 10.00 14.00 1 1 1 179 189
 78 61.00 52.00 10.00 3.00 1 1 1 96 106
 79 57.00 48.00 10.00 23.00 1 1 1 92 102
 80 56.00 37.00 10.00 6.00 1 1 1 182 192
 81 55.00 54.00 10.00 26.00 1 1 1 94 104
 82 15.00 47.00 10.00 16.00 1 1 1 55 65
 83 14.00 37.00 10.00 11.00 1 1 1 44 54
 84 11.00 31.00 10.00 7.00 1 1 1 101 111
 85 16.00 22.00 10.00 41.00 1 1 1 91 101
 86 4.00 18.00 10.00 35.00 1 1 1 94 104
 87 28.00 18.00 10.00 26.00 1 1 1 93 103
 88 26.00 52.00 10.00 9.00 1 1 1 74 84
 89 26.00 35.00 10.00 15.00 1 1 1 176 186
 90 31.00 67.00 10.00 3.00 1 1 1 95 105
 91 15.00 19.00 10.00 1.00 1 1 1 160 170
 92 22.00 22.00 10.00 2.00 1 1 1 18 28
 93 18.00 24.00 10.00 22.00 1 1 1 188 198
 94 26.00 27.00 10.00 27.00 1 1 1 100 110
 95 25.00 24.00 10.00 20.00 1 1 1 39 49
 96 22.00 27.00 10.00 11.00 1 1 1 135 145
 97 25.00 21.00 10.00 12.00 1 1 1 133 143
 98 19.00 21.00 10.00 10.00 1 1 1 58 68
 99 20.00 26.00 10.00 9.00 1 1 1 83 93
100 18.00 18.00 10.00 17.00 1 1 1 185 195
