# Supplementary material for: KomoTrip: a multi-day travel itinerary recommendation method based on the discrete komodo mlipir algorithm
Source: PeerJ Comput Sci. 2025 Nov 12;11:e3350. doi: 10.7717/peerj-cs.3350 (PMC12704617; doi:10.7717/peerj-cs.3350)
Supplement: Supplemental Information 4 [file peerj-cs-11-3350-s004.zip › travel-itinerary-recommendation-main/raw_data/c_r_rc_100_100/r106.txt]

4 12 100 1 
0 200
  0 35.00 35.00 0.00 0.00 0 0 0 230
  1 41.00 49.00 10.00 10.00 1 1 1 0 204
  2 35.00 17.00 10.00 7.00 1 1 1 0 202
  3 55.00 45.00 10.00 13.00 1 1 1 0 197
  4 55.00 20.00 10.00 19.00 1 1 1 139 169
  5 15.00 30.00 10.00 26.00 1 1 1 0 199
  6 25.00 30.00 10.00 3.00 1 1 1 89 119
  7 20.00 50.00 10.00 5.00 1 1 1 0 198
  8 10.00 43.00 10.00 9.00 1 1 1 85 115
  9 55.00 60.00 10.00 16.00 1 1 1 87 117
 10 30.00 60.00 10.00 16.00 1 1 1 114 144
 11 20.00 65.00 10.00 12.00 1 1 1 57 87
 12 50.00 35.00 10.00 19.00 1 1 1 0 205
 13 30.00 25.00 10.00 23.00 1 1 1 149 179
 14 15.00 10.00 10.00 20.00 1 1 1 32 62
 15 30.00 5.00 10.00 8.00 1 1 1 51 81
 16 10.00 20.00 10.00 19.00 1 1 1 65 95
 17 5.00 30.00 10.00 2.00 1 1 1 147 177
 18 20.00 40.00 10.00 12.00 1 1 1 77 107
 19 15.00 60.00 10.00 17.00 1 1 1 66 96
 20 45.00 65.00 10.00 9.00 1 1 1 116 146
 21 45.00 20.00 10.00 11.00 1 1 1 0 201
 22 45.00 10.00 10.00 18.00 1 1 1 87 117
 23 55.00 5.00 10.00 29.00 1 1 1 58 88
 24 65.00 35.00 10.00 3.00 1 1 1 143 173
 25 65.00 20.00 10.00 6.00 1 1 1 156 186
 26 45.00 30.00 10.00 17.00 1 1 1 0 208
 27 35.00 40.00 10.00 16.00 1 1 1 27 57
 28 41.00 37.00 10.00 16.00 1 1 1 29 59
 29 64.00 42.00 10.00 9.00 1 1 1 53 83
 30 40.00 60.00 10.00 21.00 1 1 1 61 91
 31 31.00 52.00 10.00 27.00 1 1 1 0 202
 32 35.00 69.00 10.00 23.00 1 1 1 131 161
 33 53.00 52.00 10.00 11.00 1 1 1 27 57
 34 65.00 55.00 10.00 14.00 1 1 1 0 183
 35 63.00 65.00 10.00 8.00 1 1 1 133 163
 36 2.00 60.00 10.00 5.00 1 1 1 41 71
 37 20.00 20.00 10.00 8.00 1 1 1 0 198
 38 5.00 5.00 10.00 16.00 1 1 1 73 103
 39 60.00 12.00 10.00 31.00 1 1 1 34 64
 40 40.00 25.00 10.00 9.00 1 1 1 75 105
 41 42.00 7.00 10.00 5.00 1 1 1 87 117
 42 24.00 12.00 10.00 5.00 1 1 1 25 55
 43 23.00 3.00 10.00 7.00 1 1 1 122 152
 44 11.00 14.00 10.00 18.00 1 1 1 59 89
 45 6.00 38.00 10.00 16.00 1 1 1 29 59
 46 2.00 48.00 10.00 1.00 1 1 1 107 137
 47 8.00 56.00 10.00 27.00 1 1 1 41 71
 48 13.00 52.00 10.00 36.00 1 1 1 0 192
 49 6.00 68.00 10.00 30.00 1 1 1 98 128
 50 47.00 47.00 10.00 13.00 1 1 1 0 203
 51 49.00 58.00 10.00 10.00 1 1 1 78 108
 52 27.00 43.00 10.00 9.00 1 1 1 0 208
 53 37.00 31.00 10.00 14.00 1 1 1 85 115
 54 57.00 29.00 10.00 18.00 1 1 1 130 160
 55 63.00 23.00 10.00 2.00 1 1 1 126 156
 56 53.00 12.00 10.00 6.00 1 1 1 120 150
 57 32.00 12.00 10.00 7.00 1 1 1 91 121
 58 36.00 26.00 10.00 18.00 1 1 1 180 210
 59 21.00 24.00 10.00 28.00 1 1 1 0 202
 60 17.00 34.00 10.00 3.00 1 1 1 152 182
 61 12.00 24.00 10.00 13.00 1 1 1 66 96
 62 24.00 58.00 10.00 19.00 1 1 1 48 78
 63 27.00 69.00 10.00 10.00 1 1 1 34 64
 64 15.00 77.00 10.00 9.00 1 1 1 63 93
 65 62.00 77.00 10.00 20.00 1 1 1 49 79
 66 49.00 73.00 10.00 25.00 1 1 1 117 147
 67 67.00 5.00 10.00 25.00 1 1 1 73 103
 68 56.00 39.00 10.00 36.00 1 1 1 132 162
 69 37.00 47.00 10.00 6.00 1 1 1 40 70
 70 37.00 56.00 10.00 5.00 1 1 1 168 198
 71 57.00 68.00 10.00 15.00 1 1 1 67 97
 72 47.00 16.00 10.00 25.00 1 1 1 0 197
 73 44.00 17.00 10.00 9.00 1 1 1 68 98
 74 46.00 13.00 10.00 8.00 1 1 1 139 169
 75 49.00 11.00 10.00 18.00 1 1 1 0 192
 76 49.00 42.00 10.00 13.00 1 1 1 63 93
 77 53.00 43.00 10.00 14.00 1 1 1 169 199
 78 61.00 52.00 10.00 3.00 1 1 1 86 116
 79 57.00 48.00 10.00 23.00 1 1 1 82 112
 80 56.00 37.00 10.00 6.00 1 1 1 168 198
 81 55.00 54.00 10.00 26.00 1 1 1 84 114
 82 15.00 47.00 10.00 16.00 1 1 1 0 196
 83 14.00 37.00 10.00 11.00 1 1 1 0 198
 84 11.00 31.00 10.00 7.00 1 1 1 91 121
 85 16.00 22.00 10.00 41.00 1 1 1 0 196
 86 4.00 18.00 10.00 35.00 1 1 1 84 114
 87 28.00 18.00 10.00 26.00 1 1 1 83 113
 88 26.00 52.00 10.00 9.00 1 1 1 64 94
 89 26.00 35.00 10.00 15.00 1 1 1 166 196
 90 31.00 67.00 10.00 3.00 1 1 1 85 115
 91 15.00 19.00 10.00 1.00 1 1 1 0 194
 92 22.00 22.00 10.00 2.00 1 1 1 18 48
 93 18.00 24.00 10.00 22.00 1 1 1 169 199
 94 26.00 27.00 10.00 27.00 1 1 1 0 207
 95 25.00 24.00 10.00 20.00 1 1 1 0 205
 96 22.00 27.00 10.00 11.00 1 1 1 0 204
 97 25.00 21.00 10.00 12.00 1 1 1 123 153
 98 19.00 21.00 10.00 10.00 1 1 1 0 198
 99 20.00 26.00 10.00 9.00 1 1 1 73 103
100 18.00 18.00 10.00 17.00 1 1 1 165 195
