# Supplementary material for: KomoTrip: a multi-day travel itinerary recommendation method based on the discrete komodo mlipir algorithm
Source: PeerJ Comput Sci. 2025 Nov 12;11:e3350. doi: 10.7717/peerj-cs.3350 (PMC12704617; doi:10.7717/peerj-cs.3350)
Supplement: Supplemental Information 4 [file peerj-cs-11-3350-s004.zip › travel-itinerary-recommendation-main/raw_data/c_r_rc_100_100/r110.txt]

4 10 100 1 
0 200
  0 35.00 35.00 0.00 0.00 0 0 0 230
  1 41.00 49.00 10.00 10.00 1 1 1 130 201
  2 35.00 17.00 10.00 7.00 1 1 1 20 89
  3 55.00 45.00 10.00 13.00 1 1 1 106 135
  4 55.00 20.00 10.00 19.00 1 1 1 71 195
  5 15.00 30.00 10.00 26.00 1 1 1 20 107
  6 25.00 30.00 10.00 3.00 1 1 1 54 153
  7 20.00 50.00 10.00 5.00 1 1 1 66 105
  8 10.00 43.00 10.00 9.00 1 1 1 61 138
  9 55.00 60.00 10.00 16.00 1 1 1 53 150
 10 30.00 60.00 10.00 16.00 1 1 1 101 156
 11 20.00 65.00 10.00 12.00 1 1 1 33 152
 12 50.00 35.00 10.00 19.00 1 1 1 38 97
 13 30.00 25.00 10.00 23.00 1 1 1 70 208
 14 15.00 10.00 10.00 20.00 1 1 1 32 137
 15 30.00 5.00 10.00 8.00 1 1 1 30 154
 16 10.00 20.00 10.00 19.00 1 1 1 54 105
 17 5.00 30.00 10.00 2.00 1 1 1 51 189
 18 20.00 40.00 10.00 12.00 1 1 1 77 106
 19 15.00 60.00 10.00 17.00 1 1 1 53 108
 20 45.00 65.00 10.00 9.00 1 1 1 109 152
 21 45.00 20.00 10.00 11.00 1 1 1 37 96
 22 45.00 10.00 10.00 18.00 1 1 1 59 144
 23 55.00 5.00 10.00 29.00 1 1 1 36 155
 24 65.00 35.00 10.00 3.00 1 1 1 118 190
 25 65.00 20.00 10.00 6.00 1 1 1 47 186
 26 45.00 30.00 10.00 17.00 1 1 1 117 156
 27 35.00 40.00 10.00 16.00 1 1 1 5 156
 28 41.00 37.00 10.00 16.00 1 1 1 8 79
 29 64.00 42.00 10.00 9.00 1 1 1 37 98
 30 40.00 60.00 10.00 21.00 1 1 1 28 123
 31 31.00 52.00 10.00 27.00 1 1 1 24 85
 32 35.00 69.00 10.00 23.00 1 1 1 116 175
 33 53.00 52.00 10.00 11.00 1 1 1 24 179
 34 65.00 55.00 10.00 14.00 1 1 1 100 143
 35 63.00 65.00 10.00 8.00 1 1 1 50 178
 36 2.00 60.00 10.00 5.00 1 1 1 41 178
 37 20.00 20.00 10.00 8.00 1 1 1 117 160
 38 5.00 5.00 10.00 16.00 1 1 1 42 145
 39 60.00 12.00 10.00 31.00 1 1 1 33 186
 40 40.00 25.00 10.00 9.00 1 1 1 51 128
 41 42.00 7.00 10.00 5.00 1 1 1 44 159
 42 24.00 12.00 10.00 5.00 1 1 1 25 172
 43 23.00 3.00 10.00 7.00 1 1 1 115 158
 44 11.00 14.00 10.00 18.00 1 1 1 31 138
 45 6.00 38.00 10.00 16.00 1 1 1 29 189
 46 2.00 48.00 10.00 1.00 1 1 1 93 150
 47 8.00 56.00 10.00 27.00 1 1 1 34 116
 48 13.00 52.00 10.00 36.00 1 1 1 125 192
 49 6.00 68.00 10.00 30.00 1 1 1 93 132
 50 47.00 47.00 10.00 13.00 1 1 1 105 152
 51 49.00 58.00 10.00 10.00 1 1 1 66 119
 52 27.00 43.00 10.00 9.00 1 1 1 25 88
 53 37.00 31.00 10.00 14.00 1 1 1 62 137
 54 57.00 29.00 10.00 18.00 1 1 1 121 168
 55 63.00 23.00 10.00 2.00 1 1 1 70 189
 56 53.00 12.00 10.00 6.00 1 1 1 81 188
 57 32.00 12.00 10.00 7.00 1 1 1 78 133
 58 36.00 26.00 10.00 18.00 1 1 1 79 210
 59 21.00 24.00 10.00 28.00 1 1 1 17 123
 60 17.00 34.00 10.00 3.00 1 1 1 130 201
 61 12.00 24.00 10.00 13.00 1 1 1 59 102
 62 24.00 58.00 10.00 19.00 1 1 1 25 164
 63 27.00 69.00 10.00 10.00 1 1 1 34 112
 64 15.00 77.00 10.00 9.00 1 1 1 46 165
 65 62.00 77.00 10.00 20.00 1 1 1 49 170
 66 49.00 73.00 10.00 25.00 1 1 1 77 179
 67 67.00 5.00 10.00 25.00 1 1 1 43 150
 68 56.00 39.00 10.00 36.00 1 1 1 82 198
 69 37.00 47.00 10.00 6.00 1 1 1 12 142
 70 37.00 56.00 10.00 5.00 1 1 1 21 198
 71 57.00 68.00 10.00 15.00 1 1 1 57 106
 72 47.00 16.00 10.00 25.00 1 1 1 22 110
 73 44.00 17.00 10.00 9.00 1 1 1 60 105
 74 46.00 13.00 10.00 8.00 1 1 1 73 195
 75 49.00 11.00 10.00 18.00 1 1 1 46 101
 76 49.00 42.00 10.00 13.00 1 1 1 36 119
 77 53.00 43.00 10.00 14.00 1 1 1 65 200
 78 61.00 52.00 10.00 3.00 1 1 1 43 158
 79 57.00 48.00 10.00 23.00 1 1 1 58 135
 80 56.00 37.00 10.00 6.00 1 1 1 69 198
 81 55.00 54.00 10.00 26.00 1 1 1 87 110
 82 15.00 47.00 10.00 16.00 1 1 1 28 91
 83 14.00 37.00 10.00 11.00 1 1 1 21 97
 84 11.00 31.00 10.00 7.00 1 1 1 68 143
 85 16.00 22.00 10.00 41.00 1 1 1 74 117
 86 4.00 18.00 10.00 35.00 1 1 1 79 118
 87 28.00 18.00 10.00 26.00 1 1 1 84 111
 88 26.00 52.00 10.00 9.00 1 1 1 24 133
 89 26.00 35.00 10.00 15.00 1 1 1 128 211
 90 31.00 67.00 10.00 3.00 1 1 1 76 123
 91 15.00 19.00 10.00 1.00 1 1 1 130 194
 92 22.00 22.00 10.00 2.00 1 1 1 18 181
 93 18.00 24.00 10.00 22.00 1 1 1 41 199
 94 26.00 27.00 10.00 27.00 1 1 1 88 121
 95 25.00 24.00 10.00 20.00 1 1 1 14 83
 96 22.00 27.00 10.00 11.00 1 1 1 119 160
 97 25.00 21.00 10.00 12.00 1 1 1 122 153
 98 19.00 21.00 10.00 10.00 1 1 1 32 93
 99 20.00 26.00 10.00 9.00 1 1 1 38 137
100 18.00 18.00 10.00 17.00 1 1 1 28 195
