# Supplementary material for: KomoTrip: a multi-day travel itinerary recommendation method based on the discrete komodo mlipir algorithm
Source: PeerJ Comput Sci. 2025 Nov 12;11:e3350. doi: 10.7717/peerj-cs.3350 (PMC12704617; doi:10.7717/peerj-cs.3350)
Supplement: Supplemental Information 4 [file peerj-cs-11-3350-s004.zip › travel-itinerary-recommendation-main/raw_data/c_r_rc_100_100/r111.txt]

4 10 100 1 
0 200
  0 35.00 35.00 0.00 0.00 0 0 0 230
  1 41.00 49.00 10.00 10.00 1 1 1 15 204
  2 35.00 17.00 10.00 7.00 1 1 1 18 202
  3 55.00 45.00 10.00 13.00 1 1 1 54 187
  4 55.00 20.00 10.00 19.00 1 1 1 138 169
  5 15.00 30.00 10.00 26.00 1 1 1 20 199
  6 25.00 30.00 10.00 3.00 1 1 1 76 131
  7 20.00 50.00 10.00 5.00 1 1 1 21 170
  8 10.00 43.00 10.00 9.00 1 1 1 87 112
  9 55.00 60.00 10.00 16.00 1 1 1 88 115
 10 30.00 60.00 10.00 16.00 1 1 1 107 150
 11 20.00 65.00 10.00 12.00 1 1 1 57 86
 12 50.00 35.00 10.00 19.00 1 1 1 15 192
 13 30.00 25.00 10.00 23.00 1 1 1 147 180
 14 15.00 10.00 10.00 20.00 1 1 1 32 187
 15 30.00 5.00 10.00 8.00 1 1 1 50 81
 16 10.00 20.00 10.00 19.00 1 1 1 29 139
 17 5.00 30.00 10.00 2.00 1 1 1 124 189
 18 20.00 40.00 10.00 12.00 1 1 1 47 136
 19 15.00 60.00 10.00 17.00 1 1 1 32 146
 20 45.00 65.00 10.00 9.00 1 1 1 79 182
 21 45.00 20.00 10.00 11.00 1 1 1 18 195
 22 45.00 10.00 10.00 18.00 1 1 1 76 127
 23 55.00 5.00 10.00 29.00 1 1 1 58 87
 24 65.00 35.00 10.00 3.00 1 1 1 58 190
 25 65.00 20.00 10.00 6.00 1 1 1 153 186
 26 45.00 30.00 10.00 17.00 1 1 1 58 208
 27 35.00 40.00 10.00 16.00 1 1 1 8 75
 28 41.00 37.00 10.00 16.00 1 1 1 6 136
 29 64.00 42.00 10.00 9.00 1 1 1 29 150
 30 40.00 60.00 10.00 21.00 1 1 1 49 102
 31 31.00 52.00 10.00 27.00 1 1 1 17 198
 32 35.00 69.00 10.00 23.00 1 1 1 67 186
 33 53.00 52.00 10.00 11.00 1 1 1 24 92
 34 65.00 55.00 10.00 14.00 1 1 1 36 183
 35 63.00 65.00 10.00 8.00 1 1 1 116 178
 36 2.00 60.00 10.00 5.00 1 1 1 41 112
 37 20.00 20.00 10.00 8.00 1 1 1 42 198
 38 5.00 5.00 10.00 16.00 1 1 1 74 101
 39 60.00 12.00 10.00 31.00 1 1 1 33 110
 40 40.00 25.00 10.00 9.00 1 1 1 65 114
 41 42.00 7.00 10.00 5.00 1 1 1 72 131
 42 24.00 12.00 10.00 5.00 1 1 1 25 91
 43 23.00 3.00 10.00 7.00 1 1 1 82 185
 44 11.00 14.00 10.00 18.00 1 1 1 59 88
 45 6.00 38.00 10.00 16.00 1 1 1 29 99
 46 2.00 48.00 10.00 1.00 1 1 1 63 180
 47 8.00 56.00 10.00 27.00 1 1 1 34 176
 48 13.00 52.00 10.00 36.00 1 1 1 27 192
 49 6.00 68.00 10.00 30.00 1 1 1 93 132
 50 47.00 47.00 10.00 13.00 1 1 1 41 203
 51 49.00 58.00 10.00 10.00 1 1 1 36 149
 52 27.00 43.00 10.00 9.00 1 1 1 11 195
 53 37.00 31.00 10.00 14.00 1 1 1 87 112
 54 57.00 29.00 10.00 18.00 1 1 1 90 197
 55 63.00 23.00 10.00 2.00 1 1 1 126 155
 56 53.00 12.00 10.00 6.00 1 1 1 106 163
 57 32.00 12.00 10.00 7.00 1 1 1 48 163
 58 36.00 26.00 10.00 18.00 1 1 1 178 210
 59 21.00 24.00 10.00 28.00 1 1 1 17 202
 60 17.00 34.00 10.00 3.00 1 1 1 70 201
 61 12.00 24.00 10.00 13.00 1 1 1 29 132
 62 24.00 58.00 10.00 19.00 1 1 1 46 79
 63 27.00 69.00 10.00 10.00 1 1 1 34 172
 64 15.00 77.00 10.00 9.00 1 1 1 48 107
 65 62.00 77.00 10.00 20.00 1 1 1 49 113
 66 49.00 73.00 10.00 25.00 1 1 1 104 159
 67 67.00 5.00 10.00 25.00 1 1 1 73 102
 68 56.00 39.00 10.00 36.00 1 1 1 117 176
 69 37.00 47.00 10.00 6.00 1 1 1 39 70
 70 37.00 56.00 10.00 5.00 1 1 1 123 198
 71 57.00 68.00 10.00 15.00 1 1 1 39 148
 72 47.00 16.00 10.00 25.00 1 1 1 22 197
 73 44.00 17.00 10.00 9.00 1 1 1 30 135
 74 46.00 13.00 10.00 8.00 1 1 1 138 169
 75 49.00 11.00 10.00 18.00 1 1 1 27 192
 76 49.00 42.00 10.00 13.00 1 1 1 65 90
 77 53.00 43.00 10.00 14.00 1 1 1 168 199
 78 61.00 52.00 10.00 3.00 1 1 1 71 130
 79 57.00 48.00 10.00 23.00 1 1 1 84 109
 80 56.00 37.00 10.00 6.00 1 1 1 135 198
 81 55.00 54.00 10.00 26.00 1 1 1 57 140
 82 15.00 47.00 10.00 16.00 1 1 1 23 196
 83 14.00 37.00 10.00 11.00 1 1 1 21 198
 84 11.00 31.00 10.00 7.00 1 1 1 93 118
 85 16.00 22.00 10.00 41.00 1 1 1 23 177
 86 4.00 18.00 10.00 35.00 1 1 1 49 148
 87 28.00 18.00 10.00 26.00 1 1 1 88 107
 88 26.00 52.00 10.00 9.00 1 1 1 50 107
 89 26.00 35.00 10.00 15.00 1 1 1 68 211
 90 31.00 67.00 10.00 3.00 1 1 1 46 153
 91 15.00 19.00 10.00 1.00 1 1 1 25 194
 92 22.00 22.00 10.00 2.00 1 1 1 18 53
 93 18.00 24.00 10.00 22.00 1 1 1 129 199
 94 26.00 27.00 10.00 27.00 1 1 1 35 174
 95 25.00 24.00 10.00 20.00 1 1 1 14 205
 96 22.00 27.00 10.00 11.00 1 1 1 51 204
 97 25.00 21.00 10.00 12.00 1 1 1 92 183
 98 19.00 21.00 10.00 10.00 1 1 1 21 198
 99 20.00 26.00 10.00 9.00 1 1 1 74 101
100 18.00 18.00 10.00 17.00 1 1 1 159 195
