# Supplementary material for: KomoTrip: a multi-day travel itinerary recommendation method based on the discrete komodo mlipir algorithm
Source: PeerJ Comput Sci. 2025 Nov 12;11:e3350. doi: 10.7717/peerj-cs.3350 (PMC12704617; doi:10.7717/peerj-cs.3350)
Supplement: Supplemental Information 4 [file peerj-cs-11-3350-s004.zip › travel-itinerary-recommendation-main/raw_data/c_r_rc_100_100/r112.txt]

4 9 100 1 
0 200
  0 35.00 35.00 0.00 0.00 0 0 0 230
  1 41.00 49.00 10.00 10.00 1 1 1 73 204
  2 35.00 17.00 10.00 7.00 1 1 1 18 147
  3 55.00 45.00 10.00 13.00 1 1 1 76 165
  4 55.00 20.00 10.00 19.00 1 1 1 73 195
  5 15.00 30.00 10.00 26.00 1 1 1 20 167
  6 25.00 30.00 10.00 3.00 1 1 1 49 158
  7 20.00 50.00 10.00 5.00 1 1 1 36 135
  8 10.00 43.00 10.00 9.00 1 1 1 50 149
  9 55.00 60.00 10.00 16.00 1 1 1 47 156
 10 30.00 60.00 10.00 16.00 1 1 1 85 172
 11 20.00 65.00 10.00 12.00 1 1 1 33 152
 12 50.00 35.00 10.00 19.00 1 1 1 15 133
 13 30.00 25.00 10.00 23.00 1 1 1 79 208
 14 15.00 10.00 10.00 20.00 1 1 1 32 187
 15 30.00 5.00 10.00 8.00 1 1 1 30 152
 16 10.00 20.00 10.00 19.00 1 1 1 29 139
 17 5.00 30.00 10.00 2.00 1 1 1 60 189
 18 20.00 40.00 10.00 12.00 1 1 1 47 136
 19 15.00 60.00 10.00 17.00 1 1 1 32 146
 20 45.00 65.00 10.00 9.00 1 1 1 79 182
 21 45.00 20.00 10.00 11.00 1 1 1 18 136
 22 45.00 10.00 10.00 18.00 1 1 1 50 153
 23 55.00 5.00 10.00 29.00 1 1 1 36 155
 24 65.00 35.00 10.00 3.00 1 1 1 58 190
 25 65.00 20.00 10.00 6.00 1 1 1 56 186
 26 45.00 30.00 10.00 17.00 1 1 1 87 186
 27 35.00 40.00 10.00 16.00 1 1 1 5 140
 28 41.00 37.00 10.00 16.00 1 1 1 6 136
 29 64.00 42.00 10.00 9.00 1 1 1 29 150
 30 40.00 60.00 10.00 21.00 1 1 1 25 132
 31 31.00 52.00 10.00 27.00 1 1 1 17 138
 32 35.00 69.00 10.00 23.00 1 1 1 67 186
 33 53.00 52.00 10.00 11.00 1 1 1 24 161
 34 65.00 55.00 10.00 14.00 1 1 1 70 173
 35 63.00 65.00 10.00 8.00 1 1 1 54 178
 36 2.00 60.00 10.00 5.00 1 1 1 41 178
 37 20.00 20.00 10.00 8.00 1 1 1 87 190
 38 5.00 5.00 10.00 16.00 1 1 1 42 153
 39 60.00 12.00 10.00 31.00 1 1 1 33 186
 40 40.00 25.00 10.00 9.00 1 1 1 40 139
 41 42.00 7.00 10.00 5.00 1 1 1 43 160
 42 24.00 12.00 10.00 5.00 1 1 1 25 158
 43 23.00 3.00 10.00 7.00 1 1 1 82 185
 44 11.00 14.00 10.00 18.00 1 1 1 31 144
 45 6.00 38.00 10.00 16.00 1 1 1 29 169
 46 2.00 48.00 10.00 1.00 1 1 1 63 180
 47 8.00 56.00 10.00 27.00 1 1 1 34 176
 48 13.00 52.00 10.00 36.00 1 1 1 65 192
 49 6.00 68.00 10.00 30.00 1 1 1 73 152
 50 47.00 47.00 10.00 13.00 1 1 1 75 182
 51 49.00 58.00 10.00 10.00 1 1 1 36 149
 52 27.00 43.00 10.00 9.00 1 1 1 11 133
 53 37.00 31.00 10.00 14.00 1 1 1 51 148
 54 57.00 29.00 10.00 18.00 1 1 1 90 197
 55 63.00 23.00 10.00 2.00 1 1 1 69 189
 56 53.00 12.00 10.00 6.00 1 1 1 76 190
 57 32.00 12.00 10.00 7.00 1 1 1 48 163
 58 36.00 26.00 10.00 18.00 1 1 1 84 210
 59 21.00 24.00 10.00 28.00 1 1 1 17 183
 60 17.00 34.00 10.00 3.00 1 1 1 70 201
 61 12.00 24.00 10.00 13.00 1 1 1 29 132
 62 24.00 58.00 10.00 19.00 1 1 1 25 154
 63 27.00 69.00 10.00 10.00 1 1 1 34 172
 64 15.00 77.00 10.00 9.00 1 1 1 46 165
 65 62.00 77.00 10.00 20.00 1 1 1 49 170
 66 49.00 73.00 10.00 25.00 1 1 1 68 179
 67 67.00 5.00 10.00 25.00 1 1 1 43 156
 68 56.00 39.00 10.00 36.00 1 1 1 80 198
 69 37.00 47.00 10.00 6.00 1 1 1 12 137
 70 37.00 56.00 10.00 5.00 1 1 1 48 198
 71 57.00 68.00 10.00 15.00 1 1 1 39 148
 72 47.00 16.00 10.00 25.00 1 1 1 22 170
 73 44.00 17.00 10.00 9.00 1 1 1 30 135
 74 46.00 13.00 10.00 8.00 1 1 1 74 195
 75 49.00 11.00 10.00 18.00 1 1 1 27 141
 76 49.00 42.00 10.00 13.00 1 1 1 27 128
 77 53.00 43.00 10.00 14.00 1 1 1 72 200
 78 61.00 52.00 10.00 3.00 1 1 1 42 159
 79 57.00 48.00 10.00 23.00 1 1 1 47 146
 80 56.00 37.00 10.00 6.00 1 1 1 73 198
 81 55.00 54.00 10.00 26.00 1 1 1 57 140
 82 15.00 47.00 10.00 16.00 1 1 1 23 146
 83 14.00 37.00 10.00 11.00 1 1 1 21 157
 84 11.00 31.00 10.00 7.00 1 1 1 57 154
 85 16.00 22.00 10.00 41.00 1 1 1 44 147
 86 4.00 18.00 10.00 35.00 1 1 1 49 148
 87 28.00 18.00 10.00 26.00 1 1 1 61 134
 88 26.00 52.00 10.00 9.00 1 1 1 21 136
 89 26.00 35.00 10.00 15.00 1 1 1 68 211
 90 31.00 67.00 10.00 3.00 1 1 1 46 153
 91 15.00 19.00 10.00 1.00 1 1 1 70 194
 92 22.00 22.00 10.00 2.00 1 1 1 18 159
 93 18.00 24.00 10.00 22.00 1 1 1 60 199
 94 26.00 27.00 10.00 27.00 1 1 1 58 151
 95 25.00 24.00 10.00 20.00 1 1 1 14 143
 96 22.00 27.00 10.00 11.00 1 1 1 89 190
 97 25.00 21.00 10.00 12.00 1 1 1 92 183
 98 19.00 21.00 10.00 10.00 1 1 1 21 142
 99 20.00 26.00 10.00 9.00 1 1 1 33 142
100 18.00 18.00 10.00 17.00 1 1 1 51 195
