# Supplementary material for: KomoTrip: a multi-day travel itinerary recommendation method based on the discrete komodo mlipir algorithm
Source: PeerJ Comput Sci. 2025 Nov 12;11:e3350. doi: 10.7717/peerj-cs.3350 (PMC12704617; doi:10.7717/peerj-cs.3350)
Supplement: Supplemental Information 4 [file peerj-cs-11-3350-s004.zip › travel-itinerary-recommendation-main/raw_data/c_r_rc_100_100/rc103.txt]

4 11 100 1 
0 200
  0 40.00 50.00 0.00 0.00 0 0 0 240
  1 25.00 85.00 10.00 20.00 1 1 1 0 191
  2 22.00 75.00 10.00 30.00 1 1 1 0 199
  3 22.00 85.00 10.00 10.00 1 1 1 0 190
  4 20.00 80.00 10.00 40.00 1 1 1 141 171
  5 20.00 85.00 10.00 20.00 1 1 1 0 189
  6 18.00 75.00 10.00 20.00 1 1 1 95 125
  7 15.00 75.00 10.00 20.00 1 1 1 0 194
  8 15.00 80.00 10.00 10.00 1 1 1 91 121
  9 10.00 35.00 10.00 20.00 1 1 1 91 121
 10 10.00 40.00 10.00 30.00 1 1 1 119 149
 11 8.00 40.00 10.00 40.00 1 1 1 59 89
 12 8.00 45.00 10.00 20.00 1 1 1 0 197
 13 5.00 35.00 10.00 10.00 1 1 1 142 172
 14 5.00 45.00 10.00 10.00 1 1 1 0 194
 15 2.00 40.00 10.00 20.00 1 1 1 58 88
 16 0.00 40.00 10.00 20.00 1 1 1 0 188
 17 0.00 45.00 10.00 20.00 1 1 1 149 179
 18 44.00 5.00 10.00 20.00 1 1 1 0 184
 19 42.00 10.00 10.00 40.00 1 1 1 0 189
 20 42.00 15.00 10.00 10.00 1 1 1 0 194
 21 40.00 5.00 10.00 10.00 1 1 1 0 185
 22 40.00 15.00 10.00 40.00 1 1 1 92 122
 23 38.00 5.00 10.00 30.00 1 1 1 65 95
 24 38.00 15.00 10.00 10.00 1 1 1 0 194
 25 35.00 5.00 10.00 20.00 1 1 1 154 184
 26 95.00 30.00 10.00 30.00 1 1 1 0 171
 27 95.00 35.00 10.00 20.00 1 1 1 62 92
 28 92.00 30.00 10.00 10.00 1 1 1 0 174
 29 90.00 35.00 10.00 10.00 1 1 1 0 177
 30 88.00 30.00 10.00 10.00 1 1 1 74 104
 31 88.00 35.00 10.00 20.00 1 1 1 0 179
 32 87.00 30.00 10.00 10.00 1 1 1 0 178
 33 85.00 25.00 10.00 10.00 1 1 1 51 81
 34 85.00 35.00 10.00 30.00 1 1 1 0 182
 35 67.00 85.00 10.00 20.00 1 1 1 139 169
 36 65.00 85.00 10.00 40.00 1 1 1 43 73
 37 65.00 82.00 10.00 10.00 1 1 1 0 189
 38 62.00 80.00 10.00 30.00 1 1 1 75 105
 39 60.00 80.00 10.00 10.00 1 1 1 37 67
 40 60.00 85.00 10.00 30.00 1 1 1 85 115
 41 58.00 75.00 10.00 20.00 1 1 1 92 122
 42 55.00 80.00 10.00 10.00 1 1 1 33 63
 43 55.00 85.00 10.00 20.00 1 1 1 0 191
 44 55.00 82.00 10.00 10.00 1 1 1 64 94
 45 20.00 82.00 10.00 10.00 1 1 1 37 67
 46 18.00 80.00 10.00 10.00 1 1 1 0 192
 47 2.00 45.00 10.00 10.00 1 1 1 0 191
 48 42.00 5.00 10.00 10.00 1 1 1 0 184
 49 42.00 12.00 10.00 10.00 1 1 1 104 134
 50 72.00 35.00 10.00 30.00 1 1 1 0 194
 51 55.00 20.00 10.00 19.00 1 1 1 0 196
 52 25.00 30.00 10.00 3.00 1 1 1 0 205
 53 20.00 50.00 10.00 5.00 1 1 1 91 121
 54 55.00 60.00 10.00 16.00 1 1 1 0 211
 55 30.00 60.00 10.00 16.00 1 1 1 140 170
 56 50.00 35.00 10.00 19.00 1 1 1 130 160
 57 30.00 25.00 10.00 23.00 1 1 1 0 203
 58 15.00 10.00 10.00 20.00 1 1 1 152 182
 59 10.00 20.00 10.00 19.00 1 1 1 0 187
 60 15.00 60.00 10.00 17.00 1 1 1 0 203
 61 45.00 65.00 10.00 9.00 1 1 1 0 214
 62 65.00 35.00 10.00 3.00 1 1 1 52 82
 63 65.00 20.00 10.00 6.00 1 1 1 0 190
 64 45.00 30.00 10.00 17.00 1 1 1 53 83
 65 35.00 40.00 10.00 16.00 1 1 1 11 41
 66 41.00 37.00 10.00 16.00 1 1 1 133 163
 67 64.00 42.00 10.00 9.00 1 1 1 70 100
 68 40.00 60.00 10.00 21.00 1 1 1 144 174
 69 31.00 52.00 10.00 27.00 1 1 1 41 71
 70 35.00 69.00 10.00 23.00 1 1 1 180 210
 71 65.00 55.00 10.00 14.00 1 1 1 0 204
 72 63.00 65.00 10.00 8.00 1 1 1 0 202
 73 2.00 60.00 10.00 5.00 1 1 1 0 190
 74 20.00 20.00 10.00 8.00 1 1 1 141 171
 75 5.00 5.00 10.00 16.00 1 1 1 0 172
 76 60.00 12.00 10.00 31.00 1 1 1 75 105
 77 23.00 3.00 10.00 7.00 1 1 1 150 180
 78 8.00 56.00 10.00 27.00 1 1 1 90 120
 79 6.00 68.00 10.00 30.00 1 1 1 89 119
 80 47.00 47.00 10.00 13.00 1 1 1 192 222
 81 49.00 58.00 10.00 10.00 1 1 1 0 217
 82 27.00 43.00 10.00 9.00 1 1 1 0 215
 83 37.00 31.00 10.00 14.00 1 1 1 0 210
 84 57.00 29.00 10.00 18.00 1 1 1 96 126
 85 63.00 23.00 10.00 2.00 1 1 1 0 194
 86 21.00 24.00 10.00 28.00 1 1 1 0 197
 87 12.00 24.00 10.00 13.00 1 1 1 90 120
 88 24.00 58.00 10.00 19.00 1 1 1 67 97
 89 67.00 5.00 10.00 25.00 1 1 1 0 177
 90 37.00 47.00 10.00 6.00 1 1 1 0 225
 91 49.00 42.00 10.00 13.00 1 1 1 0 217
 92 53.00 43.00 10.00 14.00 1 1 1 14 44
 93 61.00 52.00 10.00 3.00 1 1 1 178 208
 94 57.00 48.00 10.00 23.00 1 1 1 0 212
 95 56.00 37.00 10.00 6.00 1 1 1 0 209
 96 55.00 54.00 10.00 26.00 1 1 1 0 214
 97 4.00 18.00 10.00 35.00 1 1 1 0 181
 98 26.00 52.00 10.00 9.00 1 1 1 0 215
 99 26.00 35.00 10.00 15.00 1 1 1 77 107
100 31.00 67.00 10.00 3.00 1 1 1 180 210
