# Supplementary material for: KomoTrip: a multi-day travel itinerary recommendation method based on the discrete komodo mlipir algorithm
Source: PeerJ Comput Sci. 2025 Nov 12;11:e3350. doi: 10.7717/peerj-cs.3350 (PMC12704617; doi:10.7717/peerj-cs.3350)
Supplement: Supplemental Information 4 [file peerj-cs-11-3350-s004.zip › travel-itinerary-recommendation-main/raw_data/c_r_rc_100_100/rc105.txt]

4 13 100 1 
0 200
  0 40.00 50.00 0.00 0.00 0 0 0 240
  1 25.00 85.00 10.00 20.00 1 1 1 71 191
  2 22.00 75.00 10.00 30.00 1 1 1 30 150
  3 22.00 85.00 10.00 10.00 1 1 1 64 184
  4 20.00 80.00 10.00 40.00 1 1 1 151 161
  5 20.00 85.00 10.00 20.00 1 1 1 40 160
  6 18.00 75.00 10.00 20.00 1 1 1 96 123
  7 15.00 75.00 10.00 20.00 1 1 1 35 155
  8 15.00 80.00 10.00 10.00 1 1 1 101 111
  9 10.00 35.00 10.00 20.00 1 1 1 101 111
 10 10.00 40.00 10.00 30.00 1 1 1 123 144
 11 8.00 40.00 10.00 40.00 1 1 1 69 79
 12 8.00 45.00 10.00 20.00 1 1 1 32 152
 13 5.00 35.00 10.00 10.00 1 1 1 152 162
 14 5.00 45.00 10.00 10.00 1 1 1 35 117
 15 2.00 40.00 10.00 20.00 1 1 1 68 78
 16 0.00 40.00 10.00 20.00 1 1 1 59 114
 17 0.00 45.00 10.00 20.00 1 1 1 147 180
 18 44.00 5.00 10.00 20.00 1 1 1 79 124
 19 42.00 10.00 10.00 40.00 1 1 1 58 115
 20 42.00 15.00 10.00 10.00 1 1 1 111 162
 21 40.00 5.00 10.00 10.00 1 1 1 45 165
 22 40.00 15.00 10.00 40.00 1 1 1 94 119
 23 38.00 5.00 10.00 30.00 1 1 1 75 85
 24 38.00 15.00 10.00 10.00 1 1 1 128 194
 25 35.00 5.00 10.00 20.00 1 1 1 171 181
 26 95.00 30.00 10.00 30.00 1 1 1 58 171
 27 95.00 35.00 10.00 20.00 1 1 1 60 93
 28 92.00 30.00 10.00 10.00 1 1 1 55 120
 29 90.00 35.00 10.00 10.00 1 1 1 52 112
 30 88.00 30.00 10.00 10.00 1 1 1 75 102
 31 88.00 35.00 10.00 20.00 1 1 1 50 170
 32 87.00 30.00 10.00 10.00 1 1 1 116 175
 33 85.00 25.00 10.00 10.00 1 1 1 51 85
 34 85.00 35.00 10.00 30.00 1 1 1 62 182
 35 67.00 85.00 10.00 20.00 1 1 1 138 169
 36 65.00 85.00 10.00 40.00 1 1 1 43 78
 37 65.00 82.00 10.00 10.00 1 1 1 69 189
 38 62.00 80.00 10.00 30.00 1 1 1 85 95
 39 60.00 80.00 10.00 10.00 1 1 1 36 74
 40 60.00 85.00 10.00 30.00 1 1 1 87 112
 41 58.00 75.00 10.00 20.00 1 1 1 92 121
 42 55.00 80.00 10.00 10.00 1 1 1 33 66
 43 55.00 85.00 10.00 20.00 1 1 1 117 168
 44 55.00 82.00 10.00 10.00 1 1 1 74 84
 45 20.00 82.00 10.00 10.00 1 1 1 37 72
 46 18.00 80.00 10.00 10.00 1 1 1 98 157
 47 2.00 45.00 10.00 10.00 1 1 1 38 109
 48 42.00 5.00 10.00 10.00 1 1 1 64 184
 49 42.00 12.00 10.00 10.00 1 1 1 109 128
 50 72.00 35.00 10.00 30.00 1 1 1 71 191
 51 55.00 20.00 10.00 19.00 1 1 1 69 126
 52 25.00 30.00 10.00 3.00 1 1 1 25 145
 53 20.00 50.00 10.00 5.00 1 1 1 101 111
 54 55.00 60.00 10.00 16.00 1 1 1 127 180
 55 30.00 60.00 10.00 16.00 1 1 1 150 160
 56 50.00 35.00 10.00 19.00 1 1 1 130 159
 57 30.00 25.00 10.00 23.00 1 1 1 82 139
 58 15.00 10.00 10.00 20.00 1 1 1 172 182
 59 10.00 20.00 10.00 19.00 1 1 1 42 162
 60 15.00 60.00 10.00 17.00 1 1 1 137 202
 61 45.00 65.00 10.00 9.00 1 1 1 55 106
 62 65.00 35.00 10.00 3.00 1 1 1 62 72
 63 65.00 20.00 10.00 6.00 1 1 1 39 108
 64 45.00 30.00 10.00 17.00 1 1 1 53 82
 65 35.00 40.00 10.00 16.00 1 1 1 11 43
 66 41.00 37.00 10.00 16.00 1 1 1 134 161
 67 64.00 42.00 10.00 9.00 1 1 1 80 90
 68 40.00 60.00 10.00 21.00 1 1 1 144 173
 69 31.00 52.00 10.00 27.00 1 1 1 51 61
 70 35.00 69.00 10.00 23.00 1 1 1 172 210
 71 65.00 55.00 10.00 14.00 1 1 1 52 107
 72 63.00 65.00 10.00 8.00 1 1 1 27 147
 73 2.00 60.00 10.00 5.00 1 1 1 65 118
 74 20.00 20.00 10.00 8.00 1 1 1 151 161
 75 5.00 5.00 10.00 16.00 1 1 1 57 172
 76 60.00 12.00 10.00 31.00 1 1 1 85 95
 77 23.00 3.00 10.00 7.00 1 1 1 163 173
 78 8.00 56.00 10.00 27.00 1 1 1 90 119
 79 6.00 68.00 10.00 30.00 1 1 1 99 109
 80 47.00 47.00 10.00 13.00 1 1 1 190 222
 81 49.00 58.00 10.00 10.00 1 1 1 80 121
 82 27.00 43.00 10.00 9.00 1 1 1 14 134
 83 37.00 31.00 10.00 14.00 1 1 1 19 139
 84 57.00 29.00 10.00 18.00 1 1 1 106 116
 85 63.00 23.00 10.00 2.00 1 1 1 42 162
 86 21.00 24.00 10.00 28.00 1 1 1 77 126
 87 12.00 24.00 10.00 13.00 1 1 1 100 110
 88 24.00 58.00 10.00 19.00 1 1 1 67 96
 89 67.00 5.00 10.00 25.00 1 1 1 105 177
 90 37.00 47.00 10.00 6.00 1 1 1 74 127
 91 49.00 42.00 10.00 13.00 1 1 1 97 217
 92 53.00 43.00 10.00 14.00 1 1 1 15 25
 93 61.00 52.00 10.00 3.00 1 1 1 173 208
 94 57.00 48.00 10.00 23.00 1 1 1 50 170
 95 56.00 37.00 10.00 6.00 1 1 1 20 140
 96 55.00 54.00 10.00 26.00 1 1 1 87 207
 97 4.00 18.00 10.00 35.00 1 1 1 112 157
 98 26.00 52.00 10.00 9.00 1 1 1 14 134
 99 26.00 35.00 10.00 15.00 1 1 1 87 97
100 31.00 67.00 10.00 3.00 1 1 1 200 210
