# Supplementary material for: KomoTrip: a multi-day travel itinerary recommendation method based on the discrete komodo mlipir algorithm
Source: PeerJ Comput Sci. 2025 Nov 12;11:e3350. doi: 10.7717/peerj-cs.3350 (PMC12704617; doi:10.7717/peerj-cs.3350)
Supplement: Supplemental Information 4 [file peerj-cs-11-3350-s004.zip › travel-itinerary-recommendation-main/raw_data/c_r_rc_100_100/rc106.txt]

4 11 100 1 
0 200
  0 40.00 50.00 0.00 0.00 0 0 0 240
  1 25.00 85.00 10.00 20.00 1 1 1 130 190
  2 22.00 75.00 10.00 30.00 1 1 1 35 95
  3 22.00 85.00 10.00 10.00 1 1 1 94 154
  4 20.00 80.00 10.00 40.00 1 1 1 126 186
  5 20.00 85.00 10.00 20.00 1 1 1 40 100
  6 18.00 75.00 10.00 20.00 1 1 1 80 140
  7 15.00 75.00 10.00 20.00 1 1 1 64 124
  8 15.00 80.00 10.00 10.00 1 1 1 76 136
  9 10.00 35.00 10.00 20.00 1 1 1 76 136
 10 10.00 40.00 10.00 30.00 1 1 1 104 164
 11 8.00 40.00 10.00 40.00 1 1 1 44 104
 12 8.00 45.00 10.00 20.00 1 1 1 49 109
 13 5.00 35.00 10.00 10.00 1 1 1 127 187
 14 5.00 45.00 10.00 10.00 1 1 1 35 95
 15 2.00 40.00 10.00 20.00 1 1 1 43 103
 16 0.00 40.00 10.00 20.00 1 1 1 57 117
 17 0.00 45.00 10.00 20.00 1 1 1 129 189
 18 44.00 5.00 10.00 20.00 1 1 1 72 132
 19 42.00 10.00 10.00 40.00 1 1 1 57 117
 20 42.00 15.00 10.00 10.00 1 1 1 107 167
 21 40.00 5.00 10.00 10.00 1 1 1 52 112
 22 40.00 15.00 10.00 40.00 1 1 1 77 137
 23 38.00 5.00 10.00 30.00 1 1 1 50 110
 24 38.00 15.00 10.00 10.00 1 1 1 133 193
 25 35.00 5.00 10.00 20.00 1 1 1 124 184
 26 95.00 30.00 10.00 30.00 1 1 1 100 160
 27 95.00 35.00 10.00 20.00 1 1 1 57 117
 28 92.00 30.00 10.00 10.00 1 1 1 55 115
 29 90.00 35.00 10.00 10.00 1 1 1 52 112
 30 88.00 30.00 10.00 10.00 1 1 1 59 119
 31 88.00 35.00 10.00 20.00 1 1 1 50 110
 32 87.00 30.00 10.00 10.00 1 1 1 116 176
 33 85.00 25.00 10.00 10.00 1 1 1 51 111
 34 85.00 35.00 10.00 30.00 1 1 1 96 156
 35 67.00 85.00 10.00 20.00 1 1 1 124 184
 36 65.00 85.00 10.00 40.00 1 1 1 43 103
 37 65.00 82.00 10.00 10.00 1 1 1 109 169
 38 62.00 80.00 10.00 30.00 1 1 1 60 120
 39 60.00 80.00 10.00 10.00 1 1 1 36 96
 40 60.00 85.00 10.00 30.00 1 1 1 70 130
 41 58.00 75.00 10.00 20.00 1 1 1 77 137
 42 55.00 80.00 10.00 10.00 1 1 1 33 93
 43 55.00 85.00 10.00 20.00 1 1 1 113 173
 44 55.00 82.00 10.00 10.00 1 1 1 49 109
 45 20.00 82.00 10.00 10.00 1 1 1 37 97
 46 18.00 80.00 10.00 10.00 1 1 1 98 158
 47 2.00 45.00 10.00 10.00 1 1 1 38 98
 48 42.00 5.00 10.00 10.00 1 1 1 124 184
 49 42.00 12.00 10.00 10.00 1 1 1 89 149
 50 72.00 35.00 10.00 30.00 1 1 1 101 161
 51 55.00 20.00 10.00 19.00 1 1 1 68 128
 52 25.00 30.00 10.00 3.00 1 1 1 37 97
 53 20.00 50.00 10.00 5.00 1 1 1 76 136
 54 55.00 60.00 10.00 16.00 1 1 1 124 184
 55 30.00 60.00 10.00 16.00 1 1 1 125 185
 56 50.00 35.00 10.00 19.00 1 1 1 115 175
 57 30.00 25.00 10.00 23.00 1 1 1 81 141
 58 15.00 10.00 10.00 20.00 1 1 1 122 182
 59 10.00 20.00 10.00 19.00 1 1 1 42 102
 60 15.00 60.00 10.00 17.00 1 1 1 140 200
 61 45.00 65.00 10.00 9.00 1 1 1 51 111
 62 65.00 35.00 10.00 3.00 1 1 1 37 97
 63 65.00 20.00 10.00 6.00 1 1 1 39 99
 64 45.00 30.00 10.00 17.00 1 1 1 38 98
 65 35.00 40.00 10.00 16.00 1 1 1 11 71
 66 41.00 37.00 10.00 16.00 1 1 1 118 178
 67 64.00 42.00 10.00 9.00 1 1 1 55 115
 68 40.00 60.00 10.00 21.00 1 1 1 129 189
 69 31.00 52.00 10.00 27.00 1 1 1 26 86
 70 35.00 69.00 10.00 23.00 1 1 1 150 210
 71 65.00 55.00 10.00 14.00 1 1 1 50 110
 72 63.00 65.00 10.00 8.00 1 1 1 27 87
 73 2.00 60.00 10.00 5.00 1 1 1 62 122
 74 20.00 20.00 10.00 8.00 1 1 1 126 186
 75 5.00 5.00 10.00 16.00 1 1 1 59 119
 76 60.00 12.00 10.00 31.00 1 1 1 60 120
 77 23.00 3.00 10.00 7.00 1 1 1 120 180
 78 8.00 56.00 10.00 27.00 1 1 1 75 135
 79 6.00 68.00 10.00 30.00 1 1 1 74 134
 80 47.00 47.00 10.00 13.00 1 1 1 162 222
 81 49.00 58.00 10.00 10.00 1 1 1 71 131
 82 27.00 43.00 10.00 9.00 1 1 1 27 87
 83 37.00 31.00 10.00 14.00 1 1 1 20 80
 84 57.00 29.00 10.00 18.00 1 1 1 81 141
 85 63.00 23.00 10.00 2.00 1 1 1 72 132
 86 21.00 24.00 10.00 28.00 1 1 1 72 132
 87 12.00 24.00 10.00 13.00 1 1 1 75 135
 88 24.00 58.00 10.00 19.00 1 1 1 52 112
 89 67.00 5.00 10.00 25.00 1 1 1 117 177
 90 37.00 47.00 10.00 6.00 1 1 1 71 131
 91 49.00 42.00 10.00 13.00 1 1 1 152 212
 92 53.00 43.00 10.00 14.00 1 1 1 14 74
 93 61.00 52.00 10.00 3.00 1 1 1 148 208
 94 57.00 48.00 10.00 23.00 1 1 1 80 140
 95 56.00 37.00 10.00 6.00 1 1 1 20 80
 96 55.00 54.00 10.00 26.00 1 1 1 117 177
 97 4.00 18.00 10.00 35.00 1 1 1 105 165
 98 26.00 52.00 10.00 9.00 1 1 1 31 91
 99 26.00 35.00 10.00 15.00 1 1 1 62 122
100 31.00 67.00 10.00 3.00 1 1 1 150 210
