# Supplementary material for: KomoTrip: a multi-day travel itinerary recommendation method based on the discrete komodo mlipir algorithm
Source: PeerJ Comput Sci. 2025 Nov 12;11:e3350. doi: 10.7717/peerj-cs.3350 (PMC12704617; doi:10.7717/peerj-cs.3350)
Supplement: Supplemental Information 4 [file peerj-cs-11-3350-s004.zip › travel-itinerary-recommendation-main/raw_data/c_r_rc_100_100/rc107.txt]

4 11 100 1 
0 200
  0 40.00 50.00 0.00 0.00 0 0 0 240
  1 25.00 85.00 10.00 20.00 1 1 1 125 191
  2 22.00 75.00 10.00 30.00 1 1 1 32 97
  3 22.00 85.00 10.00 10.00 1 1 1 101 146
  4 20.00 80.00 10.00 40.00 1 1 1 71 193
  5 20.00 85.00 10.00 20.00 1 1 1 40 113
  6 18.00 75.00 10.00 20.00 1 1 1 55 164
  7 15.00 75.00 10.00 20.00 1 1 1 69 118
  8 15.00 80.00 10.00 10.00 1 1 1 56 155
  9 10.00 35.00 10.00 20.00 1 1 1 51 160
 10 10.00 40.00 10.00 30.00 1 1 1 90 177
 11 8.00 40.00 10.00 40.00 1 1 1 33 152
 12 8.00 45.00 10.00 20.00 1 1 1 49 108
 13 5.00 35.00 10.00 10.00 1 1 1 62 191
 14 5.00 45.00 10.00 10.00 1 1 1 35 117
 15 2.00 40.00 10.00 20.00 1 1 1 39 161
 16 0.00 40.00 10.00 20.00 1 1 1 59 114
 17 0.00 45.00 10.00 20.00 1 1 1 60 189
 18 44.00 5.00 10.00 20.00 1 1 1 79 124
 19 42.00 10.00 10.00 40.00 1 1 1 58 115
 20 42.00 15.00 10.00 10.00 1 1 1 111 162
 21 40.00 5.00 10.00 10.00 1 1 1 52 111
 22 40.00 15.00 10.00 40.00 1 1 1 55 158
 23 38.00 5.00 10.00 30.00 1 1 1 45 164
 24 38.00 15.00 10.00 10.00 1 1 1 128 194
 25 35.00 5.00 10.00 20.00 1 1 1 54 184
 26 95.00 30.00 10.00 30.00 1 1 1 105 154
 27 95.00 35.00 10.00 20.00 1 1 1 57 172
 28 92.00 30.00 10.00 10.00 1 1 1 55 120
 29 90.00 35.00 10.00 10.00 1 1 1 52 112
 30 88.00 30.00 10.00 10.00 1 1 1 52 159
 31 88.00 35.00 10.00 20.00 1 1 1 50 110
 32 87.00 30.00 10.00 10.00 1 1 1 116 175
 33 85.00 25.00 10.00 10.00 1 1 1 51 178
 34 85.00 35.00 10.00 30.00 1 1 1 100 151
 35 67.00 85.00 10.00 20.00 1 1 1 61 185
 36 65.00 85.00 10.00 40.00 1 1 1 43 186
 37 65.00 82.00 10.00 10.00 1 1 1 113 164
 38 62.00 80.00 10.00 30.00 1 1 1 37 148
 39 60.00 80.00 10.00 10.00 1 1 1 36 191
 40 60.00 85.00 10.00 30.00 1 1 1 50 149
 41 58.00 75.00 10.00 20.00 1 1 1 48 165
 42 55.00 80.00 10.00 10.00 1 1 1 33 166
 43 55.00 85.00 10.00 20.00 1 1 1 117 168
 44 55.00 82.00 10.00 10.00 1 1 1 35 148
 45 20.00 82.00 10.00 10.00 1 1 1 37 177
 46 18.00 80.00 10.00 10.00 1 1 1 98 157
 47 2.00 45.00 10.00 10.00 1 1 1 38 109
 48 42.00 5.00 10.00 10.00 1 1 1 120 184
 49 42.00 12.00 10.00 10.00 1 1 1 79 158
 50 72.00 35.00 10.00 30.00 1 1 1 104 157
 51 55.00 20.00 10.00 19.00 1 1 1 69 126
 52 25.00 30.00 10.00 3.00 1 1 1 36 97
 53 20.00 50.00 10.00 5.00 1 1 1 57 154
 54 55.00 60.00 10.00 16.00 1 1 1 127 180
 55 30.00 60.00 10.00 16.00 1 1 1 95 214
 56 50.00 35.00 10.00 19.00 1 1 1 88 201
 57 30.00 25.00 10.00 23.00 1 1 1 82 139
 58 15.00 10.00 10.00 20.00 1 1 1 56 182
 59 10.00 20.00 10.00 19.00 1 1 1 42 125
 60 15.00 60.00 10.00 17.00 1 1 1 137 202
 61 45.00 65.00 10.00 9.00 1 1 1 55 106
 62 65.00 35.00 10.00 3.00 1 1 1 29 158
 63 65.00 20.00 10.00 6.00 1 1 1 39 108
 64 45.00 30.00 10.00 17.00 1 1 1 20 139
 65 35.00 40.00 10.00 16.00 1 1 1 11 140
 66 41.00 37.00 10.00 16.00 1 1 1 92 203
 67 64.00 42.00 10.00 9.00 1 1 1 28 141
 68 40.00 60.00 10.00 21.00 1 1 1 100 217
 69 31.00 52.00 10.00 27.00 1 1 1 9 134
 70 35.00 69.00 10.00 23.00 1 1 1 60 210
 71 65.00 55.00 10.00 14.00 1 1 1 52 107
 72 63.00 65.00 10.00 8.00 1 1 1 27 101
 73 2.00 60.00 10.00 5.00 1 1 1 65 118
 74 20.00 20.00 10.00 8.00 1 1 1 72 193
 75 5.00 5.00 10.00 16.00 1 1 1 60 117
 76 60.00 12.00 10.00 31.00 1 1 1 42 143
 77 23.00 3.00 10.00 7.00 1 1 1 52 180
 78 8.00 56.00 10.00 27.00 1 1 1 46 163
 79 6.00 68.00 10.00 30.00 1 1 1 54 153
 80 47.00 47.00 10.00 13.00 1 1 1 97 222
 81 49.00 58.00 10.00 10.00 1 1 1 80 121
 82 27.00 43.00 10.00 9.00 1 1 1 26 87
 83 37.00 31.00 10.00 14.00 1 1 1 19 87
 84 57.00 29.00 10.00 18.00 1 1 1 62 159
 85 63.00 23.00 10.00 2.00 1 1 1 76 127
 86 21.00 24.00 10.00 28.00 1 1 1 77 126
 87 12.00 24.00 10.00 13.00 1 1 1 68 141
 88 24.00 58.00 10.00 19.00 1 1 1 24 139
 89 67.00 5.00 10.00 25.00 1 1 1 105 177
 90 37.00 47.00 10.00 6.00 1 1 1 74 127
 91 49.00 42.00 10.00 13.00 1 1 1 151 212
 92 53.00 43.00 10.00 14.00 1 1 1 14 155
 93 61.00 52.00 10.00 3.00 1 1 1 69 208
 94 57.00 48.00 10.00 23.00 1 1 1 86 133
 95 56.00 37.00 10.00 6.00 1 1 1 20 84
 96 55.00 54.00 10.00 26.00 1 1 1 121 172
 97 4.00 18.00 10.00 35.00 1 1 1 112 157
 98 26.00 52.00 10.00 9.00 1 1 1 30 91
 99 26.00 35.00 10.00 15.00 1 1 1 37 146
100 31.00 67.00 10.00 3.00 1 1 1 66 210
