# Supplementary material for: KomoTrip: a multi-day travel itinerary recommendation method based on the discrete komodo mlipir algorithm
Source: PeerJ Comput Sci. 2025 Nov 12;11:e3350. doi: 10.7717/peerj-cs.3350 (PMC12704617; doi:10.7717/peerj-cs.3350)
Supplement: Supplemental Information 4 [file peerj-cs-11-3350-s004.zip › travel-itinerary-recommendation-main/raw_data/c_r_rc_100_100/rc108.txt]

4 10 100 1 
0 200
  0 40.00 50.00 0.00 0.00 0 0 0 240
  1 25.00 85.00 10.00 20.00 1 1 1 49 191
  2 22.00 75.00 10.00 30.00 1 1 1 30 168
  3 22.00 85.00 10.00 10.00 1 1 1 95 152
  4 20.00 80.00 10.00 40.00 1 1 1 69 193
  5 20.00 85.00 10.00 20.00 1 1 1 40 189
  6 18.00 75.00 10.00 20.00 1 1 1 60 159
  7 15.00 75.00 10.00 20.00 1 1 1 54 133
  8 15.00 80.00 10.00 10.00 1 1 1 67 144
  9 10.00 35.00 10.00 20.00 1 1 1 57 154
 10 10.00 40.00 10.00 30.00 1 1 1 106 161
 11 8.00 40.00 10.00 40.00 1 1 1 33 152
 12 8.00 45.00 10.00 20.00 1 1 1 32 148
 13 5.00 35.00 10.00 10.00 1 1 1 53 191
 14 5.00 45.00 10.00 10.00 1 1 1 35 194
 15 2.00 40.00 10.00 20.00 1 1 1 39 163
 16 0.00 40.00 10.00 20.00 1 1 1 41 141
 17 0.00 45.00 10.00 20.00 1 1 1 51 189
 18 44.00 5.00 10.00 20.00 1 1 1 73 130
 19 42.00 10.00 10.00 40.00 1 1 1 40 148
 20 42.00 15.00 10.00 10.00 1 1 1 94 179
 21 40.00 5.00 10.00 10.00 1 1 1 45 161
 22 40.00 15.00 10.00 40.00 1 1 1 64 149
 23 38.00 5.00 10.00 30.00 1 1 1 45 164
 24 38.00 15.00 10.00 10.00 1 1 1 51 194
 25 35.00 5.00 10.00 20.00 1 1 1 45 183
 26 95.00 30.00 10.00 30.00 1 1 1 90 169
 27 95.00 35.00 10.00 20.00 1 1 1 57 172
 28 92.00 30.00 10.00 10.00 1 1 1 55 174
 29 90.00 35.00 10.00 10.00 1 1 1 52 174
 30 88.00 30.00 10.00 10.00 1 1 1 52 147
 31 88.00 35.00 10.00 20.00 1 1 1 50 172
 32 87.00 30.00 10.00 10.00 1 1 1 61 178
 33 85.00 25.00 10.00 10.00 1 1 1 51 178
 34 85.00 35.00 10.00 30.00 1 1 1 83 168
 35 67.00 85.00 10.00 20.00 1 1 1 57 185
 36 65.00 85.00 10.00 40.00 1 1 1 43 186
 37 65.00 82.00 10.00 10.00 1 1 1 95 182
 38 62.00 80.00 10.00 30.00 1 1 1 38 141
 39 60.00 80.00 10.00 10.00 1 1 1 36 193
 40 60.00 85.00 10.00 30.00 1 1 1 61 138
 41 58.00 75.00 10.00 20.00 1 1 1 49 164
 42 55.00 80.00 10.00 10.00 1 1 1 33 180
 43 55.00 85.00 10.00 20.00 1 1 1 100 185
 44 55.00 82.00 10.00 10.00 1 1 1 35 142
 45 20.00 82.00 10.00 10.00 1 1 1 37 192
 46 18.00 80.00 10.00 10.00 1 1 1 71 184
 47 2.00 45.00 10.00 10.00 1 1 1 38 191
 48 42.00 5.00 10.00 10.00 1 1 1 50 184
 49 42.00 12.00 10.00 10.00 1 1 1 99 138
 50 72.00 35.00 10.00 30.00 1 1 1 83 178
 51 55.00 20.00 10.00 19.00 1 1 1 45 150
 52 25.00 30.00 10.00 3.00 1 1 1 25 150
 53 20.00 50.00 10.00 5.00 1 1 1 68 143
 54 55.00 60.00 10.00 16.00 1 1 1 107 200
 55 30.00 60.00 10.00 16.00 1 1 1 95 214
 56 50.00 35.00 10.00 19.00 1 1 1 91 198
 57 30.00 25.00 10.00 23.00 1 1 1 56 165
 58 15.00 10.00 10.00 20.00 1 1 1 51 182
 59 10.00 20.00 10.00 19.00 1 1 1 42 187
 60 15.00 60.00 10.00 17.00 1 1 1 62 203
 61 45.00 65.00 10.00 9.00 1 1 1 37 124
 62 65.00 35.00 10.00 3.00 1 1 1 29 168
 63 65.00 20.00 10.00 6.00 1 1 1 39 190
 64 45.00 30.00 10.00 17.00 1 1 1 20 139
 65 35.00 40.00 10.00 16.00 1 1 1 11 150
 66 41.00 37.00 10.00 16.00 1 1 1 97 198
 67 64.00 42.00 10.00 9.00 1 1 1 31 138
 68 40.00 60.00 10.00 21.00 1 1 1 101 216
 69 31.00 52.00 10.00 27.00 1 1 1 9 139
 70 35.00 69.00 10.00 23.00 1 1 1 30 210
 71 65.00 55.00 10.00 14.00 1 1 1 30 129
 72 63.00 65.00 10.00 8.00 1 1 1 27 202
 73 2.00 60.00 10.00 5.00 1 1 1 46 137
 74 20.00 20.00 10.00 8.00 1 1 1 71 193
 75 5.00 5.00 10.00 16.00 1 1 1 57 165
 76 60.00 12.00 10.00 31.00 1 1 1 48 131
 77 23.00 3.00 10.00 7.00 1 1 1 49 180
 78 8.00 56.00 10.00 27.00 1 1 1 47 162
 79 6.00 68.00 10.00 30.00 1 1 1 65 142
 80 47.00 47.00 10.00 13.00 1 1 1 93 222
 81 49.00 58.00 10.00 10.00 1 1 1 78 123
 82 27.00 43.00 10.00 9.00 1 1 1 14 140
 83 37.00 31.00 10.00 14.00 1 1 1 19 172
 84 57.00 29.00 10.00 18.00 1 1 1 73 148
 85 63.00 23.00 10.00 2.00 1 1 1 59 144
 86 21.00 24.00 10.00 28.00 1 1 1 63 140
 87 12.00 24.00 10.00 13.00 1 1 1 91 118
 88 24.00 58.00 10.00 19.00 1 1 1 27 136
 89 67.00 5.00 10.00 25.00 1 1 1 52 177
 90 37.00 47.00 10.00 6.00 1 1 1 53 148
 91 49.00 42.00 10.00 13.00 1 1 1 89 217
 92 53.00 43.00 10.00 14.00 1 1 1 14 177
 93 61.00 52.00 10.00 3.00 1 1 1 50 208
 94 57.00 48.00 10.00 23.00 1 1 1 76 143
 95 56.00 37.00 10.00 6.00 1 1 1 20 159
 96 55.00 54.00 10.00 26.00 1 1 1 105 188
 97 4.00 18.00 10.00 35.00 1 1 1 104 165
 98 26.00 52.00 10.00 9.00 1 1 1 14 136
 99 26.00 35.00 10.00 15.00 1 1 1 42 141
100 31.00 67.00 10.00 3.00 1 1 1 43 210
