# Supplementary material for: KomoTrip: a multi-day travel itinerary recommendation method based on the discrete komodo mlipir algorithm
Source: PeerJ Comput Sci. 2025 Nov 12;11:e3350. doi: 10.7717/peerj-cs.3350 (PMC12704617; doi:10.7717/peerj-cs.3350)
Supplement: Supplemental Information 4 [file peerj-cs-11-3350-s004.zip › travel-itinerary-recommendation-main/raw_data/distance_matrix_hotels2tour.json]

[[{"origin": [-7.7738153, 110.3684775], "destination": [-7.7925764, 110.365843], "distance_matrix": {"destination_addresses": ["Jl. Malioboro No.125, Sosromenduran, Gedong Tengen, Kota Yogyakarta, Daerah Istimewa Yogyakarta 55271, Indonesia"], "origin_addresses": ["Jl. P. Mangkubumi No.72a, Cokrodiningratan, Kec. Jetis, Kota Yogyakarta, Daerah Istimewa Yogyakarta 55233, Indonesia"], "rows": [{"elements": [{"distance": {"text": "2.6 km", "value": 2630}, "duration": {"text": "9 mins", "value": 563}, "status": "OK"}]}], "status": "OK"}}, {"origin": [-7.7738153, 110.3684775], "destination": [-7.7982487, 110.3652793], "distance_matrix": {"destination_addresses": ["No. 3 - 4, Ps. Beringharjo, Jl. Margo Mulyo Blok B No.16, Ngupasan, Kec. Gondomanan, Kota Yogyakarta, Daerah Istimewa Yogyakarta 55122, Indonesia"], "origin_addresses": ["Jl. P. Mangkubumi No.72a, Cokrodiningratan, Kec. Jetis, Kota Yogyakarta, Daerah Istimewa Yogyakarta 55233, Indonesia"], "rows": [{"elements": [{"distance": {"text": "3.3 km", "value": 3264}, "duration": {"text": "12 mins", "value": 696}, "status": "OK"}]}], "status": "OK"}}, {"origin": [-7.7738153, 110.3684775], "destination": [-7.8137278, 110.3629074], "distance_matrix": {"destination_addresses": ["Jl. Patehan Kidul No.4, Suryodiningratan, Kec. Mantrijeron, Kota Yogyakarta, Daerah Istimewa Yogyakarta 55141, Indonesia"], "origin_addresses": ["Jl. P. Mangkubumi No.72a, Cokrodiningratan, Kec. Jetis, Kota Yogyakarta, Daerah Istimewa Yogyakarta 55233, Indonesia"], "rows": [{"elements": [{"distance": {"text": "6.2 km", "value": 6152}, "duration": {"text": "19 mins", "value": 1121}, "status": "OK"}]}], "status": "OK"}}, {"origin": [-7.7738153, 110.3684775], "destination": [-7.8119357, 110.363194], "distance_matrix": {"destination_addresses": ["Jl. Gading No.1, Panembahan, Kecamatan Kraton, Kota Yogyakarta, Daerah Istimewa Yogyakarta 55133, Indonesia"], "origin_addresses": ["Jl. P. Mangkubumi No.72a, Cokrodiningratan, Kec. Jetis, Kota Yogyakarta, Daerah Istimewa Yogyakarta 55233, Indonesia"], "rows": [{"elements": [{"distance": {"text": "6.3 km", "value": 6261}, "duration": {"text": "19 mins", "value": 1123}, "status": "OK"}]}], "status": "OK"}}, {"origin": [-7.7738153, 110.3684775], "destination": [-7.7956378, 110.3653538], "distance_matrix": {"destination_addresses": ["6938+P4X, Jl. Malioboro, Sosromenduran, Gedong Tengen, Kota Yogyakarta, Daerah Istimewa Yogyakarta, Indonesia"], "origin_addresses": ["Jl. P. Mangkubumi No.72a, Cokrodiningratan, Kec. Jetis, Kota Yogyakarta, Daerah Istimewa Yogyakarta 55233, Indonesia"], "rows": [{"elements": [{"distance": {"text": "3.0 km", "value": 2975}, "duration": {"text": "11 mins", "value": 642}, "status": "OK"}]}], "status": "OK"}}, {"origin": [-7.7738153, 110.3684775], "destination": [-7.800293, 110.3661642], "distance_matrix": {"destination_addresses": ["Jl. Margo Mulyo No.6, Ngupasan, Kec. Gondomanan, Kota Yogyakarta, Daerah Istimewa Yogyakarta 55122, Indonesia"], "origin_addresses": ["Jl. P. Mangkubumi No.72a, Cokrodiningratan, Kec. Jetis, Kota Yogyakarta, Daerah Istimewa Yogyakarta 55233, Indonesia"], "rows": [{"elements": [{"distance": {"text": "3.6 km", "value": 3580}, "duration": {"text": "13 mins", "value": 787}, "status": "OK"}]}], "status": "OK"}}, {"origin": [-7.7738153, 110.3684775], "destination": [-7.8013966, 110.3647641], "distance_matrix": {"destination_addresses": ["Jl. Pangurakan No.1, Ngupasan, Kec. Gondomanan, Kota Yogyakarta, Daerah Istimewa Yogyakarta 55122, Indonesia"], "origin_addresses": ["Jl. P. Mangkubumi No.72a, Cokrodiningratan, Kec. Jetis, Kota Yogyakarta, Daerah Istimewa Yogyakarta 55233, Indonesia"], "rows": [{"elements": [{"distance": {"text": "3.6 km", "value": 3618}, "duration": {"text": "13 mins", "value": 780}, "status": "OK"}]}], "status": "OK"}}, {"origin": [-7.7738153, 110.3684775], "destination": [-7.8022995, 110.3643835], "distance_matrix": {"destination_addresses": ["Jl. Pangurakan No.6, Ngupasan, Kec. Gondomanan, Kota Yogyakarta, Daerah Istimewa Yogyakarta 55122, Indonesia"], "origin_addresses": ["Jl. P. Mangkubumi No.72a, Cokrodiningratan, Kec. Jetis, Kota Yogyakarta, Daerah Istimewa Yogyakarta 55233, Indonesia"], "rows": [{"elements": [{"distance": {"text": "3.7 km", "value": 3723}, "duration": {"text": "14 mins", "value": 814}, "status": "OK"}]}], "status": "OK"}}, {"origin": [-7.7738153, 110.3684775], "destination": [-7.8038148, 110.3666102], "distance_matrix": {"destination_addresses": ["Jl. Wijilan No.2A, RW.08, Panembahan, Kecamatan Kraton, Kota Yogyakarta, Daerah Istimewa Yogyakarta 55131, Indonesia"], "origin_addresses": ["Jl. P. Mangkubumi No.72a, Cokrodiningratan, Kec. Jetis, Kota Yogyakarta, Daerah Istimewa Yogyakarta 55233, Indonesia"], "rows": [{"elements": [{"distance": {"text": "4.1 km", "value": 4079}, "duration": {"text": "15 mins", "value": 885}, "status": "OK"}]}], "status": "OK"}}, {"origin": [-7.7738153, 110.3684775], "destination": [-7.8038975, 110.3644232], "distance_matrix": {"destination_addresses": ["59W7+CQV Yogyakarta Northern Square, Jl. Alun-Alun Utara, Ngupasan, Kec. Gondomanan, Kota Yogyakarta, Daerah Istimewa Yogyakarta 55122, Indonesia"], "origin_addresses": ["Jl. P. Mangkubumi No.72a, Cokrodiningratan, Kec. Jetis, Kota Yogyakarta, Daerah Istimewa Yogyakarta 55233, Indonesia"], "rows": [{"elements": [{"distance": {"text": "4.1 km", "value": 4081}, "duration": {"text": "15 mins", "value": 878}, "status": "OK"}]}], "status": "OK"}}, {"origin": [-7.7738153, 110.3684775], "destination": [-7.8082845, 110.3602155], "distance_matrix": {"destination_addresses": ["Jl. Polowijan No.11, Patehan, Kecamatan Kraton, Kota Yogyakarta, Daerah Istimewa Yogyakarta 55133, Indonesia"], "origin_addresses": ["Jl. P. Mangkubumi No.72a, Cokrodiningratan, Kec. Jetis, Kota Yogyakarta, Daerah Istimewa Yogyakarta 55233, Indonesia"], "rows": [{"elements": [{"distance": {"text": "5.2 km", "value": 5248}, "duration": {"text": "15 mins", "value": 927}, "status": "OK"}]}], "status": "OK"}}, {"origin": [-7.7738153, 110.3684775], "destination": [-7.7845549, 110.3711548], "distance_matrix": {"destination_addresses": ["Jl. Faridan M Noto No.21, Kotabaru, Kec. Gondokusuman, Kota Yogyakarta, Daerah Istimewa Yogyakarta 55224, Indonesia"], "origin_addresses": ["Jl. P. Mangkubumi No.72a, Cokrodiningratan, Kec. Jetis, Kota Yogyakarta, Daerah Istimewa Yogyakarta 55233, Indonesia"], "rows": [{"elements": [{"distance": {"text": "2.3 km", "value": 2312}, "duration": {"text": "7 mins", "value": 399}, "status": "OK"}]}], "status": "OK"}}, {"origin": [-7.7738153, 110.3684775], "destination": [-7.7829218, 110.3670757], "distance_matrix": {"destination_addresses": ["Jl. A.M. Sangaji No.70, Gowongan, Kec. Jetis, Kota Yogyakarta, Daerah Istimewa Yogyakarta 55233, Indonesia"], "origin_addresses": ["Jl. P. Mangkubumi No.72a, Cokrodiningratan, Kec. Jetis, Kota Yogyakarta, Daerah Istimewa Yogyakarta 55233, Indonesia"], "rows": [{"elements": [{"distance": {"text": "1.0 km", "value": 1039}, "duration": {"text": "4 mins", "value": 236}, "status": "OK"}]}], "status": "OK"}}, {"origin": [-7.7738153, 110.3684775], "destination": [-7.8455358, 110.3379568], "distance_matrix": {"destination_addresses": ["Jl. Kasongan No.3, Kajen, Bangunjiwo, Kec. Kasihan, Kabupaten Bantul, Daerah Istimewa Yogyakarta 55184, Indonesia"], "origin_addresses": ["Jl. P. Mangkubumi No.72a, Cokrodiningratan, Kec. Jetis, Kota Yogyakarta, Daerah Istimewa Yogyakarta 55233, Indonesia"], "rows": [{"elements": [{"distance": {"text": "10.3 km", "value": 10263}, "duration": {"text": "27 mins", "value": 1601}, "status": "OK"}]}], "status": "OK"}}, {"origin": [-7.7738153, 110.3684775], "destination": [-7.8146508, 110.3684854], "distance_matrix": {"destination_addresses": ["59P9+49Q, Jl. Sisingamangaraja, Keparakan, Kec. Mergangsan, Kota Yogyakarta, Daerah Istimewa Yogyakarta 55131, Indonesia"], "origin_addresses": ["Jl. P. Mangkubumi No.72a, Cokrodiningratan, Kec. Jetis, Kota Yogyakarta, Daerah Istimewa Yogyakarta 55233, Indonesia"], "rows": [{"elements": [{"distance": {"text": "5.6 km", "value": 5609}, "duration": {"text": "18 mins", "value": 1087}, "status": "OK"}]}], "status": "OK"}}, {"origin": [-7.7738153, 110.3684775], "destination": [-7.802813, 110.413899], "distance_matrix": {"destination_addresses": ["27, Jl. Wonocatur No.26, Karang Bendo, Banguntapan, Kec. Banguntapan, Kabupaten Bantul, Daerah Istimewa Yogyakarta 55198, Indonesia"], "origin_addresses": ["Jl. P. Mangkubumi No.72a, Cokrodiningratan, Kec. Jetis, Kota Yogyakarta, Daerah Istimewa Yogyakarta 55233, Indonesia"], "rows": [{"elements": [{"distance": {"text": "8.8 km", "value": 8850}, "duration": {"text": "23 mins", "value": 1356}, "status": "OK"}]}], "status": "OK"}}, {"origin": [-7.7738153, 110.3684775], "destination": [-7.8128408, 110.356113], "distance_matrix": {"destination_addresses": ["Mantrijeron, 59P4+VC9, Jl. Suryowijayan, Patehan, Kecamatan Kraton, Kota Yogyakarta, Daerah Istimewa Yogyakarta 55142, Indonesia"], "origin_addresses": ["Jl. P. Mangkubumi No.72a, Cokrodiningratan, Kec. Jetis, Kota Yogyakarta, Daerah Istimewa Yogyakarta 55233, Indonesia"], "rows": [{"elements": [{"distance": {"text": "5.7 km", "value": 5707}, "duration": {"text": "17 mins", "value": 1036}, "status": "OK"}]}], "status": "OK"}}, {"origin": [-7.7738153, 110.3684775], "destination": [-7.7997354, 110.3762182], "distance_matrix": {"destination_addresses": ["Jl. Harjono Blok PA/II No.99, Purwokinanti, Pakualaman, Kota Yogyakarta, Daerah Istimewa Yogyakarta 55166, Indonesia"], "origin_addresses": ["Jl. P. Mangkubumi No.72a, Cokrodiningratan, Kec. Jetis, Kota Yogyakarta, Daerah Istimewa Yogyakarta 55233, Indonesia"], "rows": [{"elements": [{"distance": {"text": "4.7 km", "value": 4745}, "duration": {"text": "16 mins", "value": 950}, "status": "OK"}]}], "status": "OK"}}, {"origin": [-7.7738153, 110.3684775], "destination": [-7.8164905, 110.3718611], "distance_matrix": {"destination_addresses": ["Jl. Kolonel Sugiyono No.24, Brontokusuman, Kec. Mergangsan, Kota Yogyakarta, Daerah Istimewa Yogyakarta 55153, Indonesia"], "origin_addresses": ["Jl. P. Mangkubumi No.72a, Cokrodiningratan, Kec. Jetis, Kota Yogyakarta, Daerah Istimewa Yogyakarta 55233, Indonesia"], "rows": [{"elements": [{"distance": {"text": "6.1 km", "value": 6136}, "duration": {"text": "20 mins", "value": 1201}, "status": "OK"}]}], "status": "OK"}}, {"origin": [-7.7738153, 110.3684775], "destination": [-7.8293112, 110.3956256], "distance_matrix": {"destination_addresses": ["59CW+77C, Bodon, Jagalan, Kotagede, Bantul Regency, Special Region of Yogyakarta 55192, Indonesia"], "origin_addresses": ["Jl. P. Mangkubumi No.72a, Cokrodiningratan, Kec. Jetis, Kota Yogyakarta, Daerah Istimewa Yogyakarta 55233, Indonesia"], "rows": [{"elements": [{"distance": {"text": "9.1 km", "value": 9056}, "duration": {"text": "26 mins", "value": 1562}, "status": "OK"}]}], "status": "OK"}}, {"origin": [-7.7738153, 110.3684775], "destination": [-7.8283312, 110.3997949], "distance_matrix": {"destination_addresses": ["Los Pasar, 59CX+MW7, Purbayan, Kec. Kotagede, Kota Yogyakarta, Daerah Istimewa Yogyakarta, Indonesia"], "origin_addresses": ["Jl. P. Mangkubumi No.72a, Cokrodiningratan, Kec. Jetis, Kota Yogyakarta, Daerah Istimewa Yogyakarta 55233, Indonesia"], "rows": [{"elements": [{"distance": {"text": "9.6 km", "value": 9573}, "duration": {"text": "26 mins", "value": 1553}, "status": "OK"}]}], "status": "OK"}}, {"origin": [-7.7738153, 110.3684775], "destination": [-7.7857242, 110.3746954], "distance_matrix": {"destination_addresses": ["Jl. Suroto No.2, Kotabaru, Kec. Gondokusuman, Kota Yogyakarta, Daerah Istimewa Yogyakarta 55224, Indonesia"], "origin_addresses": ["Jl. P. Mangkubumi No.72a, Cokrodiningratan, Kec. Jetis, Kota Yogyakarta, Daerah Istimewa Yogyakarta 55233, Indonesia"], "rows": [{"elements": [{"distance": {"text": "2.2 km", "value": 2203}, "duration": {"text": "7 mins", "value": 430}, "status": "OK"}]}], "status": "OK"}}, {"origin": [-7.7738153, 110.3684775], "destination": [-7.8276355, 110.3606071], "distance_matrix": {"destination_addresses": ["59C6+W6X, Jl. KH. Ali Maksum, Krapyak Kulon, Panggungharjo, Kec. Sewon, Kabupaten Bantul, Daerah Istimewa Yogyakarta 55188, Indonesia"], "origin_addresses": ["Jl. P. Mangkubumi No.72a, Cokrodiningratan, Kec. Jetis, Kota Yogyakarta, Daerah Istimewa Yogyakarta 55233, Indonesia"], "rows": [{"elements": [{"distance": {"text": "7.7 km", "value": 7683}, "duration": {"text": "23 mins", "value": 1369}, "status": "OK"}]}], "status": "OK"}}, {"origin": [-7.7738153, 110.3684775], "destination": [-7.7676636, 110.2934028], "distance_matrix": {"destination_addresses": ["Pasar Kuliner Belut Godean, Jl. Ngapak - Kentheng No.km.10, Gentingan, Sidoagung, Kec. Godean, Kabupaten Sleman, Daerah Istimewa Yogyakarta 55264, Indonesia"], "origin_addresses": ["Jl. P. Mangkubumi No.72a, Cokrodiningratan, Kec. Jetis, Kota Yogyakarta, Daerah Istimewa Yogyakarta 55233, Indonesia"], "rows": [{"elements": [{"distance": {"text": "9.4 km", "value": 9397}, "duration": {"text": "25 mins", "value": 1497}, "status": "OK"}]}], "status": "OK"}}, {"origin": [-7.7738153, 110.3684775], "destination": [-7.8145939, 110.4130604], "distance_matrix": {"destination_addresses": ["Jl. Jogja-Wonosari Km 7 No 277, Kalangan, Baturetno, Banguntapan, Bantul Regency, Special Region of Yogyakarta 55197, Indonesia"], "origin_addresses": ["Jl. P. Mangkubumi No.72a, Cokrodiningratan, Kec. Jetis, Kota Yogyakarta, Daerah Istimewa Yogyakarta 55233, Indonesia"], "rows": [{"elements": [{"distance": {"text": "10.1 km", "value": 10085}, "duration": {"text": "24 mins", "value": 1459}, "status": "OK"}]}], "status": "OK"}}, {"origin": [-7.7738153, 110.3684775], "destination": [-7.7514803, 110.3352759], "distance_matrix": {"destination_addresses": ["68XP+C42, Jl. Rajek Lor-Rajek Wetan, Rajeg Wetan, Tirtoadi, Kec. Mlati, Kabupaten Sleman, Daerah Istimewa Yogyakarta 55287, Indonesia"], "origin_addresses": ["Jl. P. Mangkubumi No.72a, Cokrodiningratan, Kec. Jetis, Kota Yogyakarta, Daerah Istimewa Yogyakarta 55233, Indonesia"], "rows": [{"elements": [{"distance": {"text": "8.7 km", "value": 8735}, "duration": {"text": "19 mins", "value": 1133}, "status": "OK"}]}], "status": "OK"}}, {"origin": [-7.7738153, 110.3684775], "destination": [-7.9583695, 110.4407622], "distance_matrix": {"destination_addresses": ["Kediwung Rt 38, Kanigoro, Mangunan, Kec. Dlingo, Kabupaten Bantul, Daerah Istimewa Yogyakarta 55783, Indonesia"], "origin_addresses": ["Jl. P. Mangkubumi No.72a, Cokrodiningratan, Kec. Jetis, Kota Yogyakarta, Daerah Istimewa Yogyakarta 55233, Indonesia"], "rows": [{"elements": [{"distance": {"text": "28.9 km", "value": 28882}, "duration": {"text": "1 hour 2 mins", "value": 3738}, "status": "OK"}]}], "status": "OK"}}, {"origin": [-7.7738153, 110.3684775], "destination": [-7.7823797, 110.3791605], "distance_matrix": {"destination_addresses": ["Galeria Mall, Jl. Jend. Sudirman No.99 - 101, Terban, Kec. Gondokusuman, Kota Yogyakarta, Daerah Istimewa Yogyakarta 55223, Indonesia"], "origin_addresses": ["Jl. P. Mangkubumi No.72a, Cokrodiningratan, Kec. Jetis, Kota Yogyakarta, Daerah Istimewa Yogyakarta 55233, Indonesia"], "rows": [{"elements": [{"distance": {"text": "3.4 km", "value": 3445}, "duration": {"text": "11 mins", "value": 661}, "status": "OK"}]}], "status": "OK"}}, {"origin": [-7.7738153, 110.3684775], "destination": [-7.6041648, 110.4510042], "distance_matrix": {"destination_addresses": ["The Lost World Castle, Jl. Petung Merapi, Petung, Kepuharjo, Kec. Cangkringan, Kabupaten Sleman, Daerah Istimewa Yogyakarta 55583, Indonesia"], "origin_addresses": ["Jl. P. Mangkubumi No.72a, Cokrodiningratan, Kec. Jetis, Kota Yogyakarta, Daerah Istimewa Yogyakarta 55233, Indonesia"], "rows": [{"elements": [{"distance": {"text": "25.6 km", "value": 25578}, "duration": {"text": "52 mins", "value": 3114}, "status": "OK"}]}], "status": "OK"}}, {"origin": [-7.7738153, 110.3684775], "destination": [-7.7443285, 110.3313177], "distance_matrix": {"destination_addresses": ["784J+7G8, Ketingan, Tirtoadi, Kec. Mlati, Kabupaten Sleman, Daerah Istimewa Yogyakarta 55287, Indonesia"], "origin_addresses": ["Jl. P. Mangkubumi No.72a, Cokrodiningratan, Kec. Jetis, Kota Yogyakarta, Daerah Istimewa Yogyakarta 55233, Indonesia"], "rows": [{"elements": [{"distance": {"text": "8.9 km", "value": 8864}, "duration": {"text": "19 mins", "value": 1149}, "status": "OK"}]}], "status": "OK"}}, {"origin": [-7.7738153, 110.3684775], "destination": [-7.6209046, 110.4216275], "distance_matrix": {"destination_addresses": ["Merapi Park Yogyakarta, Jl. Kaliurang No.KM. 22.5, Banteng, Hargobinangun, Kec. Pakem, Kabupaten Sleman, Daerah Istimewa Yogyakarta 55582, Indonesia"], "origin_addresses": ["Jl. P. Mangkubumi No.72a, Cokrodiningratan, Kec. Jetis, Kota Yogyakarta, Daerah Istimewa Yogyakarta 55233, Indonesia"], "rows": [{"elements": [{"distance": {"text": "19.9 km", "value": 19945}, "duration": {"text": "40 mins", "value": 2396}, "status": "OK"}]}], "status": "OK"}}, {"origin": [-7.7738153, 110.3684775], "destination": [-7.798812, 110.3657371], "distance_matrix": {"destination_addresses": ["Pasar Beringharjo timur Lt. 3, dekat parkiran, Jl. Margo Mulyo No.16, Ngupasan, Kec. Gondomanan, Kota Yogyakarta, Daerah Istimewa Yogyakarta 55122, Indonesia"], "origin_addresses": ["Jl. P. Mangkubumi No.72a, Cokrodiningratan, Kec. Jetis, Kota Yogyakarta, Daerah Istimewa Yogyakarta 55233, Indonesia"], "rows": [{"elements": [{"distance": {"text": "3.4 km", "value": 3433}, "duration": {"text": "12 mins", "value": 745}, "status": "OK"}]}], "status": "OK"}}, {"origin": [-7.7738153, 110.3684775], "destination": [-7.7887054, 110.3873403], "distance_matrix": {"destination_addresses": ["696P+GW8 Taman Kehati, Demangan, Kec. Gondokusuman, Kota Yogyakarta, Daerah Istimewa Yogyakarta 55221, Indonesia"], "origin_addresses": ["Jl. P. Mangkubumi No.72a, Cokrodiningratan, Kec. Jetis, Kota Yogyakarta, Daerah Istimewa Yogyakarta 55233, Indonesia"], "rows": [{"elements": [{"distance": {"text": "4.0 km", "value": 4044}, "duration": {"text": "12 mins", "value": 725}, "status": "OK"}]}], "status": "OK"}}, {"origin": [-7.7738153, 110.3684775], "destination": [-7.6309566, 110.3404834], "distance_matrix": {"destination_addresses": ["989R+H55, Bangunrejo, Merdikorejo, Kec. Tempel, Kabupaten Sleman, Daerah Istimewa Yogyakarta 55552, Indonesia"], "origin_addresses": ["Jl. P. Mangkubumi No.72a, Cokrodiningratan, Kec. Jetis, Kota Yogyakarta, Daerah Istimewa Yogyakarta 55233, Indonesia"], "rows": [{"elements": [{"distance": {"text": "19.0 km", "value": 19042}, "duration": {"text": "35 mins", "value": 2081}, "status": "OK"}]}], "status": "OK"}}, {"origin": [-7.7738153, 110.3684775], "destination": [-7.8184611, 110.3635327], "distance_matrix": {"destination_addresses": ["Jl. Tirtodipuran No.10, Mantrijeron, Kec. Mantrijeron, Kota Yogyakarta, Daerah Istimewa Yogyakarta 55143, Indonesia"], "origin_addresses": ["Jl. P. Mangkubumi No.72a, Cokrodiningratan, Kec. Jetis, Kota Yogyakarta, Daerah Istimewa Yogyakarta 55233, Indonesia"], "rows": [{"elements": [{"distance": {"text": "6.6 km", "value": 6582}, "duration": {"text": "21 mins", "value": 1244}, "status": "OK"}]}], "status": "OK"}}, {"origin": [-7.7738153, 110.3684775], "destination": [-7.8031874, 110.3657633], "distance_matrix": {"destination_addresses": ["Jl. Alun-Alun Utara No.1, Prawirodirjan, Kecamatan Kraton, Kota Yogyakarta, Daerah Istimewa Yogyakarta 55132, Indonesia"], "origin_addresses": ["Jl. P. Mangkubumi No.72a, Cokrodiningratan, Kec. Jetis, Kota Yogyakarta, Daerah Istimewa Yogyakarta 55233, Indonesia"], "rows": [{"elements": [{"distance": {"text": "3.9 km", "value": 3919}, "duration": {"text": "14 mins", "value": 850}, "status": "OK"}]}], "status": "OK"}}, {"origin": [-7.7738153, 110.3684775], "destination": [-7.6023375, 110.4552585], "distance_matrix": {"destination_addresses": ["9FX4+346, Jambu, Kepuharjo, Kec. Cangkringan, Kabupaten Sleman, Daerah Istimewa Yogyakarta 55583, Indonesia"], "origin_addresses": ["Jl. P. Mangkubumi No.72a, Cokrodiningratan, Kec. Jetis, Kota Yogyakarta, Daerah Istimewa Yogyakarta 55233, Indonesia"], "rows": [{"elements": [{"distance": {"text": "25.6 km", "value": 25627}, "duration": {"text": "52 mins", "value": 3148}, "status": "OK"}]}], "status": "OK"}}, {"origin": [-7.7738153, 110.3684775], "destination": [-7.5916872, 110.4339755], "distance_matrix": {"destination_addresses": ["CC5M+8HH Tlogo Muncar National Garden, Jl. Tlogo Putri, Area Hutan, Hargobinangun, Kec. Pakem, Kabupaten Sleman, Daerah Istimewa Yogyakarta 55582, Indonesia"], "origin_addresses": ["Jl. P. Mangkubumi No.72a, Cokrodiningratan, Kec. Jetis, Kota Yogyakarta, Daerah Istimewa Yogyakarta 55233, Indonesia"], "rows": [{"elements": [{"distance": {"text": "23.9 km", "value": 23905}, "duration": {"text": "49 mins", "value": 2925}, "status": "OK"}]}], "status": "OK"}}, {"origin": [-7.7738153, 110.3684775], "destination": [-7.8248171, 110.1236396], "distance_matrix": {"destination_addresses": ["54GF+FCW, Sremo Lor, Hargowilis, Kec. Kokap, Kabupaten Kulon Progo, Daerah Istimewa Yogyakarta 55653, Indonesia"], "origin_addresses": ["Jl. P. Mangkubumi No.72a, Cokrodiningratan, Kec. Jetis, Kota Yogyakarta, Daerah Istimewa Yogyakarta 55233, Indonesia"], "rows": [{"elements": [{"distance": {"text": "35.6 km", "value": 35582}, "duration": {"text": "1 hour 4 mins", "value": 3845}, "status": "OK"}]}], "status": "OK"}}, {"origin": [-7.7738153, 110.3684775], "destination": [-7.7624289, 110.348049], "distance_matrix": {"destination_addresses": ["68QX+276, Jl. Jambon, Biru, Trihanggo, Kec. Gamping, Kabupaten Sleman, Daerah Istimewa Yogyakarta 55291, Indonesia"], "origin_addresses": ["Jl. P. Mangkubumi No.72a, Cokrodiningratan, Kec. Jetis, Kota Yogyakarta, Daerah Istimewa Yogyakarta 55233, Indonesia"], "rows": [{"elements": [{"distance": {"text": "3.2 km", "value": 3188}, "duration": {"text": "10 mins", "value": 602}, "status": "OK"}]}], "status": "OK"}}, {"origin": [-7.7738153, 110.3684775], "destination": [-7.5978656, 110.4233959], "distance_matrix": {"destination_addresses": ["Jl. Boyong No.KM 25, Kaliurang, Hargobinangun, Kec. Pakem, Kabupaten Sleman, Daerah Istimewa Yogyakarta 55582, Indonesia"], "origin_addresses": ["Jl. P. Mangkubumi No.72a, Cokrodiningratan, Kec. Jetis, Kota Yogyakarta, Daerah Istimewa Yogyakarta 55233, Indonesia"], "rows": [{"elements": [{"distance": {"text": "22.8 km", "value": 22752}, "duration": {"text": "46 mins", "value": 2742}, "status": "OK"}]}], "status": "OK"}}, {"origin": [-7.7738153, 110.3684775], "destination": [-7.8496144, 110.478324], "distance_matrix": {"destination_addresses": ["5F2H+3CC, Patuk, Kec. Patuk, Kabupaten Gunung Kidul, Daerah Istimewa Yogyakarta 55862, Indonesia"], "origin_addresses": ["Jl. P. Mangkubumi No.72a, Cokrodiningratan, Kec. Jetis, Kota Yogyakarta, Daerah Istimewa Yogyakarta 55233, Indonesia"], "rows": [{"elements": [{"distance": {"text": "21.8 km", "value": 21784}, "duration": {"text": "47 mins", "value": 2823}, "status": "OK"}]}], "status": "OK"}}, {"origin": [-7.7738153, 110.3684775], "destination": [-7.94136080262228, 110.4247377097752], "distance_matrix": {"destination_addresses": ["3C5F+HVQ, Mangunan, Kec. Dlingo, Kabupaten Bantul, Daerah Istimewa Yogyakarta 55783, Indonesia"], "origin_addresses": ["Jl. P. Mangkubumi No.72a, Cokrodiningratan, Kec. Jetis, Kota Yogyakarta, Daerah Istimewa Yogyakarta 55233, Indonesia"], "rows": [{"elements": [{"distance": {"text": "26.5 km", "value": 26521}, "duration": {"text": "1 hour 0 mins", "value": 3583}, "status": "OK"}]}], "status": "OK"}}, {"origin": [-7.7738153, 110.3684775], "destination": [-7.8263088, 110.398512], "distance_matrix": {"destination_addresses": ["Kampung Trunojayan KG II/881, Prenggan, Kec. Kotagede, Kota Yogyakarta, Daerah Istimewa Yogyakarta 55172, Indonesia"], "origin_addresses": ["Jl. P. Mangkubumi No.72a, Cokrodiningratan, Kec. Jetis, Kota Yogyakarta, Daerah Istimewa Yogyakarta 55233, Indonesia"], "rows": [{"elements": [{"distance": {"text": "9.1 km", "value": 9091}, "duration": {"text": "26 mins", "value": 1540}, "status": "OK"}]}], "status": "OK"}}, {"origin": [-7.7738153, 110.3684775], "destination": [-7.9414886, 110.4243856], "distance_matrix": {"destination_addresses": ["3C5F+HVQ, Mangunan, Kec. Dlingo, Kabupaten Bantul, Daerah Istimewa Yogyakarta 55783, Indonesia"], "origin_addresses": ["Jl. P. Mangkubumi No.72a, Cokrodiningratan, Kec. Jetis, Kota Yogyakarta, Daerah Istimewa Yogyakarta 55233, Indonesia"], "rows": [{"elements": [{"distance": {"text": "26.5 km", "value": 26532}, "duration": {"text": "1 hour 0 mins", "value": 3586}, "status": "OK"}]}], "status": "OK"}}, {"origin": [-7.7738153, 110.3684775], "destination": [-7.7955798, 110.3694896], "distance_matrix": {"destination_addresses": ["6939+QQ9, Suryatmajan, Danurejan, Yogyakarta City, Special Region of Yogyakarta, Indonesia"], "origin_addresses": ["Jl. P. Mangkubumi No.72a, Cokrodiningratan, Kec. Jetis, Kota Yogyakarta, Daerah Istimewa Yogyakarta 55233, Indonesia"], "rows": [{"elements": [{"distance": {"text": "3.6 km", "value": 3583}, "duration": {"text": "13 mins", "value": 760}, "status": "OK"}]}], "status": "OK"}}, {"origin": [-7.7738153, 110.3684775], "destination": [-7.798217999999999, 110.4200702], "distance_matrix": {"destination_addresses": ["Jogja Adventure Zone, Aero Wisata Skadik 104, Jl. Maguwo, Karang Janbe, Banguntapan, Kec. Banguntapan, Kabupaten Bantul, Daerah Istimewa Yogyakarta 55198, Indonesia"], "origin_addresses": ["Jl. P. Mangkubumi No.72a, Cokrodiningratan, Kec. Jetis, Kota Yogyakarta, Daerah Istimewa Yogyakarta 55233, Indonesia"], "rows": [{"elements": [{"distance": {"text": "9.0 km", "value": 9033}, "duration": {"text": "23 mins", "value": 1381}, "status": "OK"}]}], "status": "OK"}}, {"origin": [-7.7738153, 110.3684775], "destination": [-7.8439029, 110.36226099999999], "distance_matrix": {"destination_addresses": ["Jl. Parangtritis Km 5.5 ( Pyramid Cafe) Tarudan Bangunharjo Sewon Bantul Regency Special Region of Yogyakarta Tarudan, Tarudan, Bangunharjo, Sewon, Bantul Regency, Special Region of Yogyakarta 55188, Indonesia"], "origin_addresses": ["Jl. P. Mangkubumi No.72a, Cokrodiningratan, Kec. Jetis, Kota Yogyakarta, Daerah Istimewa Yogyakarta 55233, Indonesia"], "rows": [{"elements": [{"distance": {"text": "9.9 km", "value": 9879}, "duration": {"text": "27 mins", "value": 1590}, "status": "OK"}]}], "status": "OK"}}, {"origin": [-7.7738153, 110.3684775], "destination": [-7.8290343, 110.453198], "distance_matrix": {"destination_addresses": ["No.5, Jl. Wonosari No.KM.11, Bantaran Kulon, Srimulyo, Kec. Piyungan, Kabupaten Bantul, Daerah Istimewa Yogyakarta 55792, Indonesia"], "origin_addresses": ["Jl. P. Mangkubumi No.72a, Cokrodiningratan, Kec. Jetis, Kota Yogyakarta, Daerah Istimewa Yogyakarta 55233, Indonesia"], "rows": [{"elements": [{"distance": {"text": "14.8 km", "value": 14790}, "duration": {"text": "33 mins", "value": 1990}, "status": "OK"}]}], "status": "OK"}}, {"origin": [-7.7738153, 110.3684775], "destination": [-7.8018746, 110.3694664], "distance_matrix": {"destination_addresses": ["Jl. Brigjen Katamso No.3, Prawirodirjan, Kec. Gondomanan, Kota Yogyakarta, Daerah Istimewa Yogyakarta 55121, Indonesia"], "origin_addresses": ["Jl. P. Mangkubumi No.72a, Cokrodiningratan, Kec. Jetis, Kota Yogyakarta, Daerah Istimewa Yogyakarta 55233, Indonesia"], "rows": [{"elements": [{"distance": {"text": "4.2 km", "value": 4158}, "duration": {"text": "15 mins", "value": 890}, "status": "OK"}]}], "status": "OK"}}, {"origin": [-7.7738153, 110.3684775], "destination": [-7.6428597, 110.42957539999999], "distance_matrix": {"destination_addresses": ["9C4H+RWJ, Pentingsari, Umbulharjo, Kec. Cangkringan, Kabupaten Sleman, Daerah Istimewa Yogyakarta 55583, Indonesia"], "origin_addresses": ["Jl. P. Mangkubumi No.72a, Cokrodiningratan, Kec. Jetis, Kota Yogyakarta, Daerah Istimewa Yogyakarta 55233, Indonesia"], "rows": [{"elements": [{"distance": {"text": "20.9 km", "value": 20869}, "duration": {"text": "45 mins", "value": 2724}, "status": "OK"}]}], "status": "OK"}}, {"origin": [-7.7738153, 110.3684775], "destination": [-7.8262101, 110.3449539], "distance_matrix": {"destination_addresses": ["58FV+GX8, Pluragan, Tirtonirmolo, Kec. Kasihan, Kabupaten Bantul, Daerah Istimewa Yogyakarta 55184, Indonesia"], "origin_addresses": ["Jl. P. Mangkubumi No.72a, Cokrodiningratan, Kec. Jetis, Kota Yogyakarta, Daerah Istimewa Yogyakarta 55233, Indonesia"], "rows": [{"elements": [{"distance": {"text": "7.4 km", "value": 7383}, "duration": {"text": "21 mins", "value": 1238}, "status": "OK"}]}], "status": "OK"}}, {"origin": [-7.7738153, 110.3684775], "destination": [-7.7955032, 110.365309], "distance_matrix": {"destination_addresses": ["Jl. Malioboro No.25, Sosromenduran, Gedong Tengen, Kota Yogyakarta, Daerah Istimewa Yogyakarta 55271, Indonesia"], "origin_addresses": ["Jl. P. Mangkubumi No.72a, Cokrodiningratan, Kec. Jetis, Kota Yogyakarta, Daerah Istimewa Yogyakarta 55233, Indonesia"], "rows": [{"elements": [{"distance": {"text": "3.0 km", "value": 2960}, "duration": {"text": "11 mins", "value": 639}, "status": "OK"}]}], "status": "OK"}}, {"origin": [-7.7738153, 110.3684775], "destination": [-7.8353074, 110.45896599999999], "distance_matrix": {"destination_addresses": ["Pangol, 5F75+VHG, Jl. Payak Tengah, Jombor, Srimulyo, Piyungan, Bantul Regency, Special Region of Yogyakarta 55792, Indonesia"], "origin_addresses": ["Jl. P. Mangkubumi No.72a, Cokrodiningratan, Kec. Jetis, Kota Yogyakarta, Daerah Istimewa Yogyakarta 55233, Indonesia"], "rows": [{"elements": [{"distance": {"text": "18.8 km", "value": 18795}, "duration": {"text": "44 mins", "value": 2611}, "status": "OK"}]}], "status": "OK"}}, {"origin": [-7.7738153, 110.3684775], "destination": [-7.740780699999999, 110.50467719999999], "distance_matrix": {"destination_addresses": ["7G53+JM5, Plaosan Lor, Bugisan, Kec. Prambanan, Kabupaten Klaten, Jawa Tengah 57454, Indonesia"], "origin_addresses": ["Jl. P. Mangkubumi No.72a, Cokrodiningratan, Kec. Jetis, Kota Yogyakarta, Daerah Istimewa Yogyakarta 55233, Indonesia"], "rows": [{"elements": [{"distance": {"text": "19.4 km", "value": 19363}, "duration": {"text": "40 mins", "value": 2392}, "status": "OK"}]}], "status": "OK"}}, {"origin": [-7.7738153, 110.3684775], "destination": [-7.701492, 110.37390599999999], "distance_matrix": {"destination_addresses": ["Brayut, Pandowoharjo, Kec. Sleman, Kabupaten Sleman, Daerah Istimewa Yogyakarta 55512, Indonesia"], "origin_addresses": ["Jl. P. Mangkubumi No.72a, Cokrodiningratan, Kec. Jetis, Kota Yogyakarta, Daerah Istimewa Yogyakarta 55233, Indonesia"], "rows": [{"elements": [{"distance": {"text": "9.8 km", "value": 9828}, "duration": {"text": "21 mins", "value": 1264}, "status": "OK"}]}], "status": "OK"}}, {"origin": [-7.7738153, 110.3684775], "destination": [-7.7624571, 110.3481492], "distance_matrix": {"destination_addresses": ["68QX+276, Jl. Jambon, Biru, Trihanggo, Kec. Gamping, Kabupaten Sleman, Daerah Istimewa Yogyakarta 55291, Indonesia"], "origin_addresses": ["Jl. P. Mangkubumi No.72a, Cokrodiningratan, Kec. Jetis, Kota Yogyakarta, Daerah Istimewa Yogyakarta 55233, Indonesia"], "rows": [{"elements": [{"distance": {"text": "3.2 km", "value": 3188}, "duration": {"text": "10 mins", "value": 602}, "status": "OK"}]}], "status": "OK"}}, {"origin": [-7.7738153, 110.3684775], "destination": [-8.1759266, 110.66241959999999], "distance_matrix": {"destination_addresses": ["RMF6+GXP, Pantai, Purwodadi, Kec. Tepus, Kabupaten Gunung Kidul, Daerah Istimewa Yogyakarta 55881, Indonesia"], "origin_addresses": ["Jl. P. Mangkubumi No.72a, Cokrodiningratan, Kec. Jetis, Kota Yogyakarta, Daerah Istimewa Yogyakarta 55233, Indonesia"], "rows": [{"elements": [{"distance": {"text": "76.3 km", "value": 76340}, "duration": {"text": "2 hours 17 mins", "value": 8230}, "status": "OK"}]}], "status": "OK"}}, {"origin": [-7.7738153, 110.3684775], "destination": [-7.8357465, 110.4593415], "distance_matrix": {"destination_addresses": ["Pangol payak tengah, 5F75+PP4, Jombor, Srimulyo, Kec. Piyungan, Kabupaten Bantul, Daerah Istimewa Yogyakarta 55792, Indonesia"], "origin_addresses": ["Jl. P. Mangkubumi No.72a, Cokrodiningratan, Kec. Jetis, Kota Yogyakarta, Daerah Istimewa Yogyakarta 55233, Indonesia"], "rows": [{"elements": [{"distance": {"text": "18.3 km", "value": 18300}, "duration": {"text": "42 mins", "value": 2535}, "status": "OK"}]}], "status": "OK"}}, {"origin": [-7.7738153, 110.3684775], "destination": [-7.8054476, 110.3627375], "distance_matrix": {"destination_addresses": ["Jl. Alun-Alun Utara No.1, Kadipaten, Kecamatan Kraton, Kota Yogyakarta, Daerah Istimewa Yogyakarta 55132, Indonesia"], "origin_addresses": ["Jl. P. Mangkubumi No.72a, Cokrodiningratan, Kec. Jetis, Kota Yogyakarta, Daerah Istimewa Yogyakarta 55233, Indonesia"], "rows": [{"elements": [{"distance": {"text": "4.2 km", "value": 4200}, "duration": {"text": "15 mins", "value": 891}, "status": "OK"}]}], "status": "OK"}}, {"origin": [-7.7738153, 110.3684775], "destination": [-7.7973552999999995, 110.35349959999999], "distance_matrix": {"destination_addresses": ["Jl. HOS Cokroaminoto No.34, Pakuncen, Wirobrajan, Kota Yogyakarta, Daerah Istimewa Yogyakarta 55253, Indonesia"], "origin_addresses": ["Jl. P. Mangkubumi No.72a, Cokrodiningratan, Kec. Jetis, Kota Yogyakarta, Daerah Istimewa Yogyakarta 55233, Indonesia"], "rows": [{"elements": [{"distance": {"text": "4.0 km", "value": 4022}, "duration": {"text": "12 mins", "value": 725}, "status": "OK"}]}], "status": "OK"}}, {"origin": [-7.7738153, 110.3684775], "destination": [-7.607873799999999, 110.2037513], "distance_matrix": {"destination_addresses": ["96R3+VG4, Jl. East Side Pedestrian Walk, Kw. Candi Borobudur, Borobudur, Kec. Borobudur, Kabupaten Magelang, Jawa Tengah 56553, Indonesia"], "origin_addresses": ["Jl. P. Mangkubumi No.72a, Cokrodiningratan, Kec. Jetis, Kota Yogyakarta, Daerah Istimewa Yogyakarta 55233, Indonesia"], "rows": [{"elements": [{"distance": {"text": "39.4 km", "value": 39435}, "duration": {"text": "1 hour 2 mins", "value": 3692}, "status": "OK"}]}], "status": "OK"}}, {"origin": [-7.7738153, 110.3684775], "destination": [-7.8001040999999995, 110.3676579], "distance_matrix": {"destination_addresses": ["Jl. Sriwedani No.1, Ngupasan, Kec. Gondomanan, Kota Yogyakarta, Daerah Istimewa Yogyakarta 55122, Indonesia"], "origin_addresses": ["Jl. P. Mangkubumi No.72a, Cokrodiningratan, Kec. Jetis, Kota Yogyakarta, Daerah Istimewa Yogyakarta 55233, Indonesia"], "rows": [{"elements": [{"distance": {"text": "4.1 km", "value": 4103}, "duration": {"text": "15 mins", "value": 870}, "status": "OK"}]}], "status": "OK"}}, {"origin": [-7.7738153, 110.3684775], "destination": [-7.6057093, 110.18048399999999], "distance_matrix": {"destination_addresses": ["Karangrejo Gombong, Kurahan, Kembanglimus, Kec. Borobudur, Kabupaten Magelang, Jawa Tengah 56553, Indonesia"], "origin_addresses": ["Jl. P. Mangkubumi No.72a, Cokrodiningratan, Kec. Jetis, Kota Yogyakarta, Daerah Istimewa Yogyakarta 55233, Indonesia"], "rows": [{"elements": [{"distance": {"text": "41.4 km", "value": 41373}, "duration": {"text": "1 hour 6 mins", "value": 3972}, "status": "OK"}]}], "status": "OK"}}, {"origin": [-7.7738153, 110.3684775], "destination": [-8.145102399999999, 110.59880059999999], "distance_matrix": {"destination_addresses": ["VH3X+WGW, Area Hutan, Ngestirejo, Kec. Tanjungsari, Kabupaten Gunung Kidul, Daerah Istimewa Yogyakarta 55881, Indonesia"], "origin_addresses": ["Jl. P. Mangkubumi No.72a, Cokrodiningratan, Kec. Jetis, Kota Yogyakarta, Daerah Istimewa Yogyakarta 55233, Indonesia"], "rows": [{"elements": [{"distance": {"text": "66.2 km", "value": 66220}, "duration": {"text": "1 hour 52 mins", "value": 6731}, "status": "OK"}]}], "status": "OK"}}, {"origin": [-7.7738153, 110.3684775], "destination": [-7.7532423999999995, 110.3609091], "distance_matrix": {"destination_addresses": ["KM 6 NO18, Jl. Magelang, Kutu Patran, Sinduadi, Kec. Mlati, Kabupaten Sleman, Daerah Istimewa Yogyakarta 55284, Indonesia"], "origin_addresses": ["Jl. P. Mangkubumi No.72a, Cokrodiningratan, Kec. Jetis, Kota Yogyakarta, Daerah Istimewa Yogyakarta 55233, Indonesia"], "rows": [{"elements": [{"distance": {"text": "3.3 km", "value": 3251}, "duration": {"text": "9 mins", "value": 555}, "status": "OK"}]}], "status": "OK"}}, {"origin": [-7.7738153, 110.3684775], "destination": [-7.816315599999999, 110.3871442], "distance_matrix": {"destination_addresses": ["XT Square, Jl. Veteran No.150-151, Pandeyan, Kec. Umbulharjo, Kota Yogyakarta, Daerah Istimewa Yogyakarta 55161, Indonesia"], "origin_addresses": ["Jl. P. Mangkubumi No.72a, Cokrodiningratan, Kec. Jetis, Kota Yogyakarta, Daerah Istimewa Yogyakarta 55233, Indonesia"], "rows": [{"elements": [{"distance": {"text": "7.1 km", "value": 7092}, "duration": {"text": "20 mins", "value": 1218}, "status": "OK"}]}], "status": "OK"}}, {"origin": [-7.7738153, 110.3684775], "destination": [-7.8100673, 110.3594581], "distance_matrix": {"destination_addresses": ["Jl. Taman KT I / 291, Patehan, Kraton, Yogyakarta City, Special Region of Yogyakarta 55133, Indonesia"], "origin_addresses": ["Jl. P. Mangkubumi No.72a, Cokrodiningratan, Kec. Jetis, Kota Yogyakarta, Daerah Istimewa Yogyakarta 55233, Indonesia"], "rows": [{"elements": [{"distance": {"text": "5.7 km", "value": 5686}, "duration": {"text": "17 mins", "value": 1044}, "status": "OK"}]}], "status": "OK"}}, {"origin": [-7.7738153, 110.3684775], "destination": [-7.8052845, 110.3642031], "distance_matrix": {"destination_addresses": ["Jl. Rotowijayan Blok No. 1, Panembahan, Kecamatan Kraton, Kota Yogyakarta, Daerah Istimewa Yogyakarta, Indonesia"], "origin_addresses": ["Jl. P. Mangkubumi No.72a, Cokrodiningratan, Kec. Jetis, Kota Yogyakarta, Daerah Istimewa Yogyakarta 55233, Indonesia"], "rows": [{"elements": [{"distance": {"text": "4.3 km", "value": 4258}, "duration": {"text": "15 mins", "value": 913}, "status": "OK"}]}], "status": "OK"}}, {"origin": [-7.7738153, 110.3684775], "destination": [-7.8006715, 110.3676551], "distance_matrix": {"destination_addresses": ["Jl. Panembahan Senopati No.1-3, Ngupasan, Kec. Gondomanan, Kota Yogyakarta, Daerah Istimewa Yogyakarta 55122, Indonesia"], "origin_addresses": ["Jl. P. Mangkubumi No.72a, Cokrodiningratan, Kec. Jetis, Kota Yogyakarta, Daerah Istimewa Yogyakarta 55233, Indonesia"], "rows": [{"elements": [{"distance": {"text": "4.0 km", "value": 3970}, "duration": {"text": "14 mins", "value": 841}, "status": "OK"}]}], "status": "OK"}}, {"origin": [-7.7738153, 110.3684775], "destination": [-7.8712041, 110.45951439999999], "distance_matrix": {"destination_addresses": ["Hutan Pinus Pengger, Jl. Dlingo-Patuk, Sendangsari, Terong, Kec. Dlingo, Kabupaten Bantul, Daerah Istimewa Yogyakarta 55783, Indonesia"], "origin_addresses": ["Jl. P. Mangkubumi No.72a, Cokrodiningratan, Kec. Jetis, Kota Yogyakarta, Daerah Istimewa Yogyakarta 55233, Indonesia"], "rows": [{"elements": [{"distance": {"text": "25.4 km", "value": 25369}, "duration": {"text": "56 mins", "value": 3337}, "status": "OK"}]}], "status": "OK"}}, {"origin": [-7.7738153, 110.3684775], "destination": [-7.8040164999999995, 110.397994], "distance_matrix": {"destination_addresses": ["Jl. Kebun Raya No.2, Rejowinangun, Kec. Kotagede, Kota Yogyakarta, Daerah Istimewa Yogyakarta 55171, Indonesia"], "origin_addresses": ["Jl. P. Mangkubumi No.72a, Cokrodiningratan, Kec. Jetis, Kota Yogyakarta, Daerah Istimewa Yogyakarta 55233, Indonesia"], "rows": [{"elements": [{"distance": {"text": "7.4 km", "value": 7404}, "duration": {"text": "21 mins", "value": 1285}, "status": "OK"}]}], "status": "OK"}}, {"origin": [-7.7738153, 110.3684775], "destination": [-7.8296224, 110.3980162], "distance_matrix": {"destination_addresses": ["59CX+46G, Sayangan, Jagalan, Kec. Banguntapan, Kabupaten Bantul, Daerah Istimewa Yogyakarta 55192, Indonesia"], "origin_addresses": ["Jl. P. Mangkubumi No.72a, Cokrodiningratan, Kec. Jetis, Kota Yogyakarta, Daerah Istimewa Yogyakarta 55233, Indonesia"], "rows": [{"elements": [{"distance": {"text": "9.8 km", "value": 9820}, "duration": {"text": "27 mins", "value": 1634}, "status": "OK"}]}], "status": "OK"}}, {"origin": [-7.7738153, 110.3684775], "destination": [-7.761608, 110.3308855], "distance_matrix": {"destination_addresses": ["Jl. Mlangi RT.5 RW.33, Area Sawah, Nogotirto, Kec. Gamping, Kabupaten Sleman, Daerah Istimewa Yogyakarta 55592, Indonesia"], "origin_addresses": ["Jl. P. Mangkubumi No.72a, Cokrodiningratan, Kec. Jetis, Kota Yogyakarta, Daerah Istimewa Yogyakarta 55233, Indonesia"], "rows": [{"elements": [{"distance": {"text": "6.1 km", "value": 6076}, "duration": {"text": "15 mins", "value": 901}, "status": "OK"}]}], "status": "OK"}}, {"origin": [-7.7738153, 110.3684775], "destination": [-7.7520206, 110.49146739999999], "distance_matrix": {"destination_addresses": ["6FXR+6M2, Jl. Candi Sewu, Kranggan, Bokoharjo, Kec. Prambanan, Kabupaten Sleman, Daerah Istimewa Yogyakarta 55572, Indonesia"], "origin_addresses": ["Jl. P. Mangkubumi No.72a, Cokrodiningratan, Kec. Jetis, Kota Yogyakarta, Daerah Istimewa Yogyakarta 55233, Indonesia"], "rows": [{"elements": [{"distance": {"text": "16.8 km", "value": 16842}, "duration": {"text": "35 mins", "value": 2114}, "status": "OK"}]}], "status": "OK"}}, {"origin": [-7.7738153, 110.3684775], "destination": [-7.781956399999999, 110.3656838], "distance_matrix": {"destination_addresses": ["Jl. Poncowinatan No.12-18, Gowongan, Kec. Jetis, Kota Yogyakarta, Daerah Istimewa Yogyakarta 55233, Indonesia"], "origin_addresses": ["Jl. P. Mangkubumi No.72a, Cokrodiningratan, Kec. Jetis, Kota Yogyakarta, Daerah Istimewa Yogyakarta 55233, Indonesia"], "rows": [{"elements": [{"distance": {"text": "1.8 km", "value": 1812}, "duration": {"text": "6 mins", "value": 361}, "status": "OK"}]}], "status": "OK"}}, {"origin": [-7.7738153, 110.3684775], "destination": [-7.8001885, 110.36387699999999], "distance_matrix": {"destination_addresses": ["Jalan Ahmad Yani, 59X7+WHC, Ngupasan, Kec. Gondomanan, Kota Yogyakarta, Daerah Istimewa Yogyakarta 55122, Indonesia"], "origin_addresses": ["Jl. P. Mangkubumi No.72a, Cokrodiningratan, Kec. Jetis, Kota Yogyakarta, Daerah Istimewa Yogyakarta 55233, Indonesia"], "rows": [{"elements": [{"distance": {"text": "3.6 km", "value": 3598}, "duration": {"text": "13 mins", "value": 785}, "status": "OK"}]}], "status": "OK"}}, {"origin": [-7.7738153, 110.3684775], "destination": [-7.782712999999999, 110.396397], "distance_matrix": {"destination_addresses": ["Jl. Laksda Adisucipto No.167, Papringan, Caturtunggal, Kec. Depok, Kabupaten Sleman, Daerah Istimewa Yogyakarta 55281, Indonesia"], "origin_addresses": ["Jl. P. Mangkubumi No.72a, Cokrodiningratan, Kec. Jetis, Kota Yogyakarta, Daerah Istimewa Yogyakarta 55233, Indonesia"], "rows": [{"elements": [{"distance": {"text": "4.7 km", "value": 4666}, "duration": {"text": "14 mins", "value": 823}, "status": "OK"}]}], "status": "OK"}}, {"origin": [-7.7738153, 110.3684775], "destination": [-7.9267837, 110.4319967], "distance_matrix": {"destination_addresses": ["Cempluk Rt 03, Sukorame, Mangunan, Kec. Dlingo, Kabupaten Bantul, Daerah Istimewa Yogyakarta 55783, Indonesia"], "origin_addresses": ["Jl. P. Mangkubumi No.72a, Cokrodiningratan, Kec. Jetis, Kota Yogyakarta, Daerah Istimewa Yogyakarta 55233, Indonesia"], "rows": [{"elements": [{"distance": {"text": "26.0 km", "value": 25987}, "duration": {"text": "55 mins", "value": 3313}, "status": "OK"}]}], "status": "OK"}}, {"origin": [-7.7738153, 110.3684775], "destination": [-7.7672973, 110.35424859999999], "distance_matrix": {"destination_addresses": ["69M3+4P3, Kragilan, Sinduadi, Kec. Mlati, Kabupaten Sleman, Daerah Istimewa Yogyakarta 55284, Indonesia"], "origin_addresses": ["Jl. P. Mangkubumi No.72a, Cokrodiningratan, Kec. Jetis, Kota Yogyakarta, Daerah Istimewa Yogyakarta 55233, Indonesia"], "rows": [{"elements": [{"distance": {"text": "2.2 km", "value": 2159}, "duration": {"text": "8 mins", "value": 464}, "status": "OK"}]}], "status": "OK"}}, {"origin": [-7.7738153, 110.3684775], "destination": [-7.801012399999999, 110.36533759999999], "distance_matrix": {"destination_addresses": ["Jl. Margo Mulyo No.6, Ngupasan, Kec. Gondomanan, Kota Yogyakarta, Daerah Istimewa Yogyakarta 55122, Indonesia"], "origin_addresses": ["Jl. P. Mangkubumi No.72a, Cokrodiningratan, Kec. Jetis, Kota Yogyakarta, Daerah Istimewa Yogyakarta 55233, Indonesia"], "rows": [{"elements": [{"distance": {"text": "3.7 km", "value": 3676}, "duration": {"text": "13 mins", "value": 791}, "status": "OK"}]}], "status": "OK"}}, {"origin": [-7.7738153, 110.3684775], "destination": [-7.8054438, 110.3784719], "distance_matrix": {"destination_addresses": ["Jl. Taman Siswa No.31, Wirogunan, Kec. Mergangsan, Kota Yogyakarta, Daerah Istimewa Yogyakarta 55151, Indonesia"], "origin_addresses": ["Jl. P. Mangkubumi No.72a, Cokrodiningratan, Kec. Jetis, Kota Yogyakarta, Daerah Istimewa Yogyakarta 55233, Indonesia"], "rows": [{"elements": [{"distance": {"text": "5.3 km", "value": 5340}, "duration": {"text": "17 mins", "value": 1048}, "status": "OK"}]}], "status": "OK"}}, {"origin": [-7.7738153, 110.3684775], "destination": [-7.7503027, 110.36949879999999], "distance_matrix": {"destination_addresses": ["Jl. Monumen Jogja Kembali No.5, Waras, Sariharjo, Kec. Mlati, Kabupaten Sleman, Daerah Istimewa Yogyakarta 55284, Indonesia"], "origin_addresses": ["Jl. P. Mangkubumi No.72a, Cokrodiningratan, Kec. Jetis, Kota Yogyakarta, Daerah Istimewa Yogyakarta 55233, Indonesia"], "rows": [{"elements": [{"distance": {"text": "4.4 km", "value": 4383}, "duration": {"text": "11 mins", "value": 635}, "status": "OK"}]}], "status": "OK"}}, {"origin": [-7.7738153, 110.3684775], "destination": [-7.7439217, 110.4929095], "distance_matrix": {"destination_addresses": ["Jl. Raya Solo - Yogyakarta No.KM.16, Bugisan, Kec. Prambanan, Kabupaten Sleman, Daerah Istimewa Yogyakarta 57454, Indonesia"], "origin_addresses": ["Jl. P. Mangkubumi No.72a, Cokrodiningratan, Kec. Jetis, Kota Yogyakarta, Daerah Istimewa Yogyakarta 55233, Indonesia"], "rows": [{"elements": [{"distance": {"text": "18.3 km", "value": 18305}, "duration": {"text": "38 mins", "value": 2278}, "status": "OK"}]}], "status": "OK"}}, {"origin": [-7.7738153, 110.3684775], "destination": [-7.816705499999999, 110.3862889], "distance_matrix": {"destination_addresses": ["59MP+8G7, Pandeyan, Umbulharjo, Yogyakarta City, Special Region of Yogyakarta 55161, Indonesia"], "origin_addresses": ["Jl. P. Mangkubumi No.72a, Cokrodiningratan, Kec. Jetis, Kota Yogyakarta, Daerah Istimewa Yogyakarta 55233, Indonesia"], "rows": [{"elements": [{"distance": {"text": "6.9 km", "value": 6949}, "duration": {"text": "19 mins", "value": 1167}, "status": "OK"}]}], "status": "OK"}}, {"origin": [-7.7738153, 110.3684775], "destination": [-7.808978799999999, 110.3707148], "distance_matrix": {"destination_addresses": ["59RC+66J, Keparakan, Mergangsan, Yogyakarta City, Special Region of Yogyakarta 55152, Indonesia"], "origin_addresses": ["Jl. P. Mangkubumi No.72a, Cokrodiningratan, Kec. Jetis, Kota Yogyakarta, Daerah Istimewa Yogyakarta 55233, Indonesia"], "rows": [{"elements": [{"distance": {"text": "5.2 km", "value": 5160}, "duration": {"text": "17 mins", "value": 1038}, "status": "OK"}]}], "status": "OK"}}, {"origin": [-7.7738153, 110.3684775], "destination": [-7.7865891, 110.35144729999999], "distance_matrix": {"destination_addresses": ["Jl. HOS Cokroaminoto TR-III/430, Tegalrejo, Tegalrejo, Kec. Tegalrejo, Kota Yogyakarta, Daerah Istimewa Yogyakarta 55244, Indonesia"], "origin_addresses": ["Jl. P. Mangkubumi No.72a, Cokrodiningratan, Kec. Jetis, Kota Yogyakarta, Daerah Istimewa Yogyakarta 55233, Indonesia"], "rows": [{"elements": [{"distance": {"text": "3.8 km", "value": 3831}, "duration": {"text": "12 mins", "value": 742}, "status": "OK"}]}], "status": "OK"}}, {"origin": [-7.7738153, 110.3684775], "destination": [-7.824260799999999, 110.3644095], "distance_matrix": {"destination_addresses": ["Jl. Jogokaryan No.36, Mantrijeron, Kec. Mantrijeron, Kota Yogyakarta, Daerah Istimewa Yogyakarta 55143, Indonesia"], "origin_addresses": ["Jl. P. Mangkubumi No.72a, Cokrodiningratan, Kec. Jetis, Kota Yogyakarta, Daerah Istimewa Yogyakarta 55233, Indonesia"], "rows": [{"elements": [{"distance": {"text": "7.1 km", "value": 7097}, "duration": {"text": "22 mins", "value": 1333}, "status": "OK"}]}], "status": "OK"}}, {"origin": [-7.7738153, 110.3684775], "destination": [-7.810374599999999, 110.3606882], "distance_matrix": {"destination_addresses": ["JL Taman Sari, Taman KT 1/454/459, Patehan, Kecamatan Kraton, Kota Yogyakarta, Daerah Istimewa Yogyakarta 55133, Indonesia"], "origin_addresses": ["Jl. P. Mangkubumi No.72a, Cokrodiningratan, Kec. Jetis, Kota Yogyakarta, Daerah Istimewa Yogyakarta 55233, Indonesia"], "rows": [{"elements": [{"distance": {"text": "5.6 km", "value": 5566}, "duration": {"text": "16 mins", "value": 974}, "status": "OK"}]}], "status": "OK"}}, {"origin": [-7.7738153, 110.3684775], "destination": [-7.801140599999999, 110.3493008], "distance_matrix": {"destination_addresses": ["Jl. R. E. Martadinata No.69, Wirobrajan, Kabupaten Bantul, Daerah Istimewa Yogyakarta 55182, Indonesia"], "origin_addresses": ["Jl. P. Mangkubumi No.72a, Cokrodiningratan, Kec. Jetis, Kota Yogyakarta, Daerah Istimewa Yogyakarta 55233, Indonesia"], "rows": [{"elements": [{"distance": {"text": "4.6 km", "value": 4594}, "duration": {"text": "14 mins", "value": 813}, "status": "OK"}]}], "status": "OK"}}, {"origin": [-7.7738153, 110.3684775], "destination": [-7.774809599999999, 110.38720149999999], "distance_matrix": {"destination_addresses": ["Kampus Pusat Universitas Negeri Yogyakarta, Jalan Colombo No. 1,, Caturtunggal,, Depok,, Karang Malang, Caturtunggal, Kec. Depok, Kabupaten Sleman, Daerah Istimewa Yogyakarta 55281, Indonesia"], "origin_addresses": ["Jl. P. Mangkubumi No.72a, Cokrodiningratan, Kec. Jetis, Kota Yogyakarta, Daerah Istimewa Yogyakarta 55233, Indonesia"], "rows": [{"elements": [{"distance": {"text": "3.6 km", "value": 3626}, "duration": {"text": "12 mins", "value": 694}, "status": "OK"}]}], "status": "OK"}}, {"origin": [-7.7738153, 110.3684775], "destination": [-7.845220899999999, 110.3374788], "distance_matrix": {"destination_addresses": ["Jalan Raya Kasongan Sentanan RT.06, Kajen, Bangunjiwo, Kec. Kasihan, Kabupaten Bantul, Daerah Istimewa Yogyakarta 55184, Indonesia"], "origin_addresses": ["Jl. P. Mangkubumi No.72a, Cokrodiningratan, Kec. Jetis, Kota Yogyakarta, Daerah Istimewa Yogyakarta 55233, Indonesia"], "rows": [{"elements": [{"distance": {"text": "10.3 km", "value": 10326}, "duration": {"text": "27 mins", "value": 1609}, "status": "OK"}]}], "status": "OK"}}, {"origin": [-7.7738153, 110.3684775], "destination": [-7.9310984, 110.43091899999999], "distance_matrix": {"destination_addresses": ["Seribu Batu Songgo Langit, Jl. Hutan Pinus Nganjir, Sukorame, Mangunan, Kec. Dlingo, Kabupaten Bantul, Daerah Istimewa Yogyakarta 55783, Indonesia"], "origin_addresses": ["Jl. P. Mangkubumi No.72a, Cokrodiningratan, Kec. Jetis, Kota Yogyakarta, Daerah Istimewa Yogyakarta 55233, Indonesia"], "rows": [{"elements": [{"distance": {"text": "25.4 km", "value": 25400}, "duration": {"text": "54 mins", "value": 3263}, "status": "OK"}]}], "status": "OK"}}, {"origin": [-7.7738153, 110.3684775], "destination": [-7.7399571, 110.3024078], "distance_matrix": {"destination_addresses": ["Grogol Tourism Village, Grogol, Kadipiro, Margodadi, Kec. Seyegan, Kabupaten Sleman, Daerah Istimewa Yogyakarta 55561, Indonesia"], "origin_addresses": ["Jl. P. Mangkubumi No.72a, Cokrodiningratan, Kec. Jetis, Kota Yogyakarta, Daerah Istimewa Yogyakarta 55233, Indonesia"], "rows": [{"elements": [{"distance": {"text": "12.8 km", "value": 12762}, "duration": {"text": "27 mins", "value": 1642}, "status": "OK"}]}], "status": "OK"}}, {"origin": [-7.7738153, 110.3684775], "destination": [-7.824373899999999, 110.40049049999999], "distance_matrix": {"destination_addresses": ["Basen 183A 11/04, Purbayan, Kec. Kotagede, Kota Yogyakarta, Daerah Istimewa Yogyakarta 55173, Indonesia"], "origin_addresses": ["Jl. P. Mangkubumi No.72a, Cokrodiningratan, Kec. Jetis, Kota Yogyakarta, Daerah Istimewa Yogyakarta 55233, Indonesia"], "rows": [{"elements": [{"distance": {"text": "9.0 km", "value": 9040}, "duration": {"text": "24 mins", "value": 1442}, "status": "OK"}]}], "status": "OK"}}, {"origin": [-7.7738153, 110.3684775], "destination": [-7.8116718999999994, 110.363238], "distance_matrix": {"destination_addresses": ["Jl. Alun Alun Kidul No.23, Patehan, Kecamatan Kraton, Kota Yogyakarta, Daerah Istimewa Yogyakarta 55133, Indonesia"], "origin_addresses": ["Jl. P. Mangkubumi No.72a, Cokrodiningratan, Kec. Jetis, Kota Yogyakarta, Daerah Istimewa Yogyakarta 55233, Indonesia"], "rows": [{"elements": [{"distance": {"text": "6.0 km", "value": 5988}, "duration": {"text": "18 mins", "value": 1057}, "status": "OK"}]}], "status": "OK"}}, {"origin": [-7.7738153, 110.3684775], "destination": [-7.813734299999999, 110.28318379999999], "distance_matrix": {"destination_addresses": ["Citra Grand Mutiara, Jl. Wates km.9, Fluorite Hill Rd No.G.59, Jatipereng, Balecatur, Gamping, Sleman Regency, Special Region of Yogyakarta 55295, Indonesia"], "origin_addresses": ["Jl. P. Mangkubumi No.72a, Cokrodiningratan, Kec. Jetis, Kota Yogyakarta, Daerah Istimewa Yogyakarta 55233, Indonesia"], "rows": [{"elements": [{"distance": {"text": "12.4 km", "value": 12437}, "duration": {"text": "28 mins", "value": 1683}, "status": "OK"}]}], "status": "OK"}}, {"origin": [-7.7738153, 110.3684775], "destination": [-7.817791799999999, 110.3623492], "distance_matrix": {"destination_addresses": ["Jl. DI Panjaitan No.41, Mantrijeron, Kec. Mantrijeron, Kota Yogyakarta, Daerah Istimewa Yogyakarta 55143, Indonesia"], "origin_addresses": ["Jl. P. Mangkubumi No.72a, Cokrodiningratan, Kec. Jetis, Kota Yogyakarta, Daerah Istimewa Yogyakarta 55233, Indonesia"], "rows": [{"elements": [{"distance": {"text": "6.5 km", "value": 6533}, "duration": {"text": "20 mins", "value": 1177}, "status": "OK"}]}], "status": "OK"}}, {"origin": [-7.7738153, 110.3684775], "destination": [-7.816513499999999, 110.38660619999999], "distance_matrix": {"destination_addresses": ["GF , xt. Square , JL. Veteran , Pandeyan , Umbulharjo, 55161 Yogyakarta, Jawa Tengah, Pandeyan, Umbulharjo, Yogyakarta City, Special Region of Yogyakarta 55161, Indonesia"], "origin_addresses": ["Jl. P. Mangkubumi No.72a, Cokrodiningratan, Kec. Jetis, Kota Yogyakarta, Daerah Istimewa Yogyakarta 55233, Indonesia"], "rows": [{"elements": [{"distance": {"text": "6.9 km", "value": 6949}, "duration": {"text": "19 mins", "value": 1167}, "status": "OK"}]}], "status": "OK"}}], [{"origin": [-7.782622699999999, 110.36850659999999], "destination": [-7.7925764, 110.365843], "distance_matrix": {"destination_addresses": ["Jl. Malioboro No.125, Sosromenduran, Gedong Tengen, Kota Yogyakarta, Daerah Istimewa Yogyakarta 55271, Indonesia"], "origin_addresses": ["Jl. Jend. Sudirman No.9, Cokrodiningratan, Kec. Jetis, Kota Yogyakarta, Daerah Istimewa Yogyakarta 55233, Indonesia"], "rows": [{"elements": [{"distance": {"text": "1.8 km", "value": 1779}, "duration": {"text": "7 mins", "value": 423}, "status": "OK"}]}], "status": "OK"}}, {"origin": [-7.782622699999999, 110.36850659999999], "destination": [-7.7982487, 110.3652793], "distance_matrix": {"destination_addresses": ["No. 3 - 4, Ps. Beringharjo, Jl. Margo Mulyo Blok B No.16, Ngupasan, Kec. Gondomanan, Kota Yogyakarta, Daerah Istimewa Yogyakarta 55122, Indonesia"], "origin_addresses": ["Jl. Jend. Sudirman No.9, Cokrodiningratan, Kec. Jetis, Kota Yogyakarta, Daerah Istimewa Yogyakarta 55233, Indonesia"], "rows": [{"elements": [{"distance": {"text": "2.4 km", "value": 2413}, "duration": {"text": "9 mins", "value": 556}, "status": "OK"}]}], "status": "OK"}}, {"origin": [-7.782622699999999, 110.36850659999999], "destination": [-7.8137278, 110.3629074], "distance_matrix": {"destination_addresses": ["Jl. Patehan Kidul No.4, Suryodiningratan, Kec. Mantrijeron, Kota Yogyakarta, Daerah Istimewa Yogyakarta 55141, Indonesia"], "origin_addresses": ["Jl. Jend. Sudirman No.9, Cokrodiningratan, Kec. Jetis, Kota Yogyakarta, Daerah Istimewa Yogyakarta 55233, Indonesia"], "rows": [{"elements": [{"distance": {"text": "5.3 km", "value": 5301}, "duration": {"text": "17 mins", "value": 991}, "status": "OK"}]}], "status": "OK"}}, {"origin": [-7.782622699999999, 110.36850659999999], "destination": [-7.8119357, 110.363194], "distance_matrix": {"destination_addresses": ["Jl. Gading No.1, Panembahan, Kecamatan Kraton, Kota Yogyakarta, Daerah Istimewa Yogyakarta 55133, Indonesia"], "origin_addresses": ["Jl. Jend. Sudirman No.9, Cokrodiningratan, Kec. Jetis, Kota Yogyakarta, Daerah Istimewa Yogyakarta 55233, Indonesia"], "rows": [{"elements": [{"distance": {"text": "5.4 km", "value": 5410}, "duration": {"text": "17 mins", "value": 992}, "status": "OK"}]}], "status": "OK"}}, {"origin": [-7.782622699999999, 110.36850659999999], "destination": [-7.7956378, 110.3653538], "distance_matrix": {"destination_addresses": ["6938+P4X, Jl. Malioboro, Sosromenduran, Gedong Tengen, Kota Yogyakarta, Daerah Istimewa Yogyakarta, Indonesia"], "origin_addresses": ["Jl. Jend. Sudirman No.9, Cokrodiningratan, Kec. Jetis, Kota Yogyakarta, Daerah Istimewa Yogyakarta 55233, Indonesia"], "rows": [{"elements": [{"distance": {"text": "2.1 km", "value": 2124}, "duration": {"text": "8 mins", "value": 502}, "status": "OK"}]}], "status": "OK"}}, {"origin": [-7.782622699999999, 110.36850659999999], "destination": [-7.800293, 110.3661642], "distance_matrix": {"destination_addresses": ["Jl. Margo Mulyo No.6, Ngupasan, Kec. Gondomanan, Kota Yogyakarta, Daerah Istimewa Yogyakarta 55122, Indonesia"], "origin_addresses": ["Jl. Jend. Sudirman No.9, Cokrodiningratan, Kec. Jetis, Kota Yogyakarta, Daerah Istimewa Yogyakarta 55233, Indonesia"], "rows": [{"elements": [{"distance": {"text": "2.7 km", "value": 2729}, "duration": {"text": "11 mins", "value": 646}, "status": "OK"}]}], "status": "OK"}}, {"origin": [-7.782622699999999, 110.36850659999999], "destination": [-7.8013966, 110.3647641], "distance_matrix": {"destination_addresses": ["Jl. Pangurakan No.1, Ngupasan, Kec. Gondomanan, Kota Yogyakarta, Daerah Istimewa Yogyakarta 55122, Indonesia"], "origin_addresses": ["Jl. Jend. Sudirman No.9, Cokrodiningratan, Kec. Jetis, Kota Yogyakarta, Daerah Istimewa Yogyakarta 55233, Indonesia"], "rows": [{"elements": [{"distance": {"text": "2.8 km", "value": 2767}, "duration": {"text": "11 mins", "value": 640}, "status": "OK"}]}], "status": "OK"}}, {"origin": [-7.782622699999999, 110.36850659999999], "destination": [-7.8022995, 110.3643835], "distance_matrix": {"destination_addresses": ["Jl. Pangurakan No.6, Ngupasan, Kec. Gondomanan, Kota Yogyakarta, Daerah Istimewa Yogyakarta 55122, Indonesia"], "origin_addresses": ["Jl. Jend. Sudirman No.9, Cokrodiningratan, Kec. Jetis, Kota Yogyakarta, Daerah Istimewa Yogyakarta 55233, Indonesia"], "rows": [{"elements": [{"distance": {"text": "2.9 km", "value": 2872}, "duration": {"text": "11 mins", "value": 674}, "status": "OK"}]}], "status": "OK"}}, {"origin": [-7.782622699999999, 110.36850659999999], "destination": [-7.8038148, 110.3666102], "distance_matrix": {"destination_addresses": ["Jl. Wijilan No.2A, RW.08, Panembahan, Kecamatan Kraton, Kota Yogyakarta, Daerah Istimewa Yogyakarta 55131, Indonesia"], "origin_addresses": ["Jl. Jend. Sudirman No.9, Cokrodiningratan, Kec. Jetis, Kota Yogyakarta, Daerah Istimewa Yogyakarta 55233, Indonesia"], "rows": [{"elements": [{"distance": {"text": "3.2 km", "value": 3228}, "duration": {"text": "12 mins", "value": 745}, "status": "OK"}]}], "status": "OK"}}, {"origin": [-7.782622699999999, 110.36850659999999], "destination": [-7.8038975, 110.3644232], "distance_matrix": {"destination_addresses": ["59W7+CQV Yogyakarta Northern Square, Jl. Alun-Alun Utara, Ngupasan, Kec. Gondomanan, Kota Yogyakarta, Daerah Istimewa Yogyakarta 55122, Indonesia"], "origin_addresses": ["Jl. Jend. Sudirman No.9, Cokrodiningratan, Kec. Jetis, Kota Yogyakarta, Daerah Istimewa Yogyakarta 55233, Indonesia"], "rows": [{"elements": [{"distance": {"text": "3.2 km", "value": 3230}, "duration": {"text": "12 mins", "value": 738}, "status": "OK"}]}], "status": "OK"}}, {"origin": [-7.782622699999999, 110.36850659999999], "destination": [-7.8082845, 110.3602155], "distance_matrix": {"destination_addresses": ["Jl. Polowijan No.11, Patehan, Kecamatan Kraton, Kota Yogyakarta, Daerah Istimewa Yogyakarta 55133, Indonesia"], "origin_addresses": ["Jl. Jend. Sudirman No.9, Cokrodiningratan, Kec. Jetis, Kota Yogyakarta, Daerah Istimewa Yogyakarta 55233, Indonesia"], "rows": [{"elements": [{"distance": {"text": "4.4 km", "value": 4397}, "duration": {"text": "13 mins", "value": 797}, "status": "OK"}]}], "status": "OK"}}, {"origin": [-7.782622699999999, 110.36850659999999], "destination": [-7.7845549, 110.3711548], "distance_matrix": {"destination_addresses": ["Jl. Faridan M Noto No.21, Kotabaru, Kec. Gondokusuman, Kota Yogyakarta, Daerah Istimewa Yogyakarta 55224, Indonesia"], "origin_addresses": ["Jl. Jend. Sudirman No.9, Cokrodiningratan, Kec. Jetis, Kota Yogyakarta, Daerah Istimewa Yogyakarta 55233, Indonesia"], "rows": [{"elements": [{"distance": {"text": "1.4 km", "value": 1422}, "duration": {"text": "5 mins", "value": 282}, "status": "OK"}]}], "status": "OK"}}, {"origin": [-7.782622699999999, 110.36850659999999], "destination": [-7.7829218, 110.3670757], "distance_matrix": {"destination_addresses": ["Jl. A.M. Sangaji No.70, Gowongan, Kec. Jetis, Kota Yogyakarta, Daerah Istimewa Yogyakarta 55233, Indonesia"], "origin_addresses": ["Jl. Jend. Sudirman No.9, Cokrodiningratan, Kec. Jetis, Kota Yogyakarta, Daerah Istimewa Yogyakarta 55233, Indonesia"], "rows": [{"elements": [{"distance": {"text": "0.2 km", "value": 209}, "duration": {"text": "2 mins", "value": 109}, "status": "OK"}]}], "status": "OK"}}, {"origin": [-7.782622699999999, 110.36850659999999], "destination": [-7.8455358, 110.3379568], "distance_matrix": {"destination_addresses": ["Jl. Kasongan No.3, Kajen, Bangunjiwo, Kec. Kasihan, Kabupaten Bantul, Daerah Istimewa Yogyakarta 55184, Indonesia"], "origin_addresses": ["Jl. Jend. Sudirman No.9, Cokrodiningratan, Kec. Jetis, Kota Yogyakarta, Daerah Istimewa Yogyakarta 55233, Indonesia"], "rows": [{"elements": [{"distance": {"text": "9.4 km", "value": 9412}, "duration": {"text": "25 mins", "value": 1471}, "status": "OK"}]}], "status": "OK"}}, {"origin": [-7.782622699999999, 110.36850659999999], "destination": [-7.8146508, 110.3684854], "distance_matrix": {"destination_addresses": ["59P9+49Q, Jl. Sisingamangaraja, Keparakan, Kec. Mergangsan, Kota Yogyakarta, Daerah Istimewa Yogyakarta 55131, Indonesia"], "origin_addresses": ["Jl. Jend. Sudirman No.9, Cokrodiningratan, Kec. Jetis, Kota Yogyakarta, Daerah Istimewa Yogyakarta 55233, Indonesia"], "rows": [{"elements": [{"distance": {"text": "5.1 km", "value": 5078}, "duration": {"text": "15 mins", "value": 915}, "status": "OK"}]}], "status": "OK"}}, {"origin": [-7.782622699999999, 110.36850659999999], "destination": [-7.802813, 110.413899], "distance_matrix": {"destination_addresses": ["27, Jl. Wonocatur No.26, Karang Bendo, Banguntapan, Kec. Banguntapan, Kabupaten Bantul, Daerah Istimewa Yogyakarta 55198, Indonesia"], "origin_addresses": ["Jl. Jend. Sudirman No.9, Cokrodiningratan, Kec. Jetis, Kota Yogyakarta, Daerah Istimewa Yogyakarta 55233, Indonesia"], "rows": [{"elements": [{"distance": {"text": "8.2 km", "value": 8192}, "duration": {"text": "19 mins", "value": 1154}, "status": "OK"}]}], "status": "OK"}}, {"origin": [-7.782622699999999, 110.36850659999999], "destination": [-7.8128408, 110.356113], "distance_matrix": {"destination_addresses": ["Mantrijeron, 59P4+VC9, Jl. Suryowijayan, Patehan, Kecamatan Kraton, Kota Yogyakarta, Daerah Istimewa Yogyakarta 55142, Indonesia"], "origin_addresses": ["Jl. Jend. Sudirman No.9, Cokrodiningratan, Kec. Jetis, Kota Yogyakarta, Daerah Istimewa Yogyakarta 55233, Indonesia"], "rows": [{"elements": [{"distance": {"text": "4.9 km", "value": 4856}, "duration": {"text": "15 mins", "value": 906}, "status": "OK"}]}], "status": "OK"}}, {"origin": [-7.782622699999999, 110.36850659999999], "destination": [-7.7997354, 110.3762182], "distance_matrix": {"destination_addresses": ["Jl. Harjono Blok PA/II No.99, Purwokinanti, Pakualaman, Kota Yogyakarta, Daerah Istimewa Yogyakarta 55166, Indonesia"], "origin_addresses": ["Jl. Jend. Sudirman No.9, Cokrodiningratan, Kec. Jetis, Kota Yogyakarta, Daerah Istimewa Yogyakarta 55233, Indonesia"], "rows": [{"elements": [{"distance": {"text": "3.6 km", "value": 3584}, "duration": {"text": "12 mins", "value": 724}, "status": "OK"}]}], "status": "OK"}}, {"origin": [-7.782622699999999, 110.36850659999999], "destination": [-7.8164905, 110.3718611], "distance_matrix": {"destination_addresses": ["Jl. Kolonel Sugiyono No.24, Brontokusuman, Kec. Mergangsan, Kota Yogyakarta, Daerah Istimewa Yogyakarta 55153, Indonesia"], "origin_addresses": ["Jl. Jend. Sudirman No.9, Cokrodiningratan, Kec. Jetis, Kota Yogyakarta, Daerah Istimewa Yogyakarta 55233, Indonesia"], "rows": [{"elements": [{"distance": {"text": "5.6 km", "value": 5605}, "duration": {"text": "17 mins", "value": 1029}, "status": "OK"}]}], "status": "OK"}}, {"origin": [-7.782622699999999, 110.36850659999999], "destination": [-7.8293112, 110.3956256], "distance_matrix": {"destination_addresses": ["59CW+77C, Bodon, Jagalan, Kotagede, Bantul Regency, Special Region of Yogyakarta 55192, Indonesia"], "origin_addresses": ["Jl. Jend. Sudirman No.9, Cokrodiningratan, Kec. Jetis, Kota Yogyakarta, Daerah Istimewa Yogyakarta 55233, Indonesia"], "rows": [{"elements": [{"distance": {"text": "7.9 km", "value": 7895}, "duration": {"text": "22 mins", "value": 1336}, "status": "OK"}]}], "status": "OK"}}, {"origin": [-7.782622699999999, 110.36850659999999], "destination": [-7.8283312, 110.3997949], "distance_matrix": {"destination_addresses": ["Los Pasar, 59CX+MW7, Purbayan, Kec. Kotagede, Kota Yogyakarta, Daerah Istimewa Yogyakarta, Indonesia"], "origin_addresses": ["Jl. Jend. Sudirman No.9, Cokrodiningratan, Kec. Jetis, Kota Yogyakarta, Daerah Istimewa Yogyakarta 55233, Indonesia"], "rows": [{"elements": [{"distance": {"text": "8.4 km", "value": 8412}, "duration": {"text": "22 mins", "value": 1327}, "status": "OK"}]}], "status": "OK"}}, {"origin": [-7.782622699999999, 110.36850659999999], "destination": [-7.7857242, 110.3746954], "distance_matrix": {"destination_addresses": ["Jl. Suroto No.2, Kotabaru, Kec. Gondokusuman, Kota Yogyakarta, Daerah Istimewa Yogyakarta 55224, Indonesia"], "origin_addresses": ["Jl. Jend. Sudirman No.9, Cokrodiningratan, Kec. Jetis, Kota Yogyakarta, Daerah Istimewa Yogyakarta 55233, Indonesia"], "rows": [{"elements": [{"distance": {"text": "1.0 km", "value": 1042}, "duration": {"text": "3 mins", "value": 204}, "status": "OK"}]}], "status": "OK"}}, {"origin": [-7.782622699999999, 110.36850659999999], "destination": [-7.8276355, 110.3606071], "distance_matrix": {"destination_addresses": ["59C6+W6X, Jl. KH. Ali Maksum, Krapyak Kulon, Panggungharjo, Kec. Sewon, Kabupaten Bantul, Daerah Istimewa Yogyakarta 55188, Indonesia"], "origin_addresses": ["Jl. Jend. Sudirman No.9, Cokrodiningratan, Kec. Jetis, Kota Yogyakarta, Daerah Istimewa Yogyakarta 55233, Indonesia"], "rows": [{"elements": [{"distance": {"text": "6.8 km", "value": 6832}, "duration": {"text": "21 mins", "value": 1239}, "status": "OK"}]}], "status": "OK"}}, {"origin": [-7.782622699999999, 110.36850659999999], "destination": [-7.7676636, 110.2934028], "distance_matrix": {"destination_addresses": ["Pasar Kuliner Belut Godean, Jl. Ngapak - Kentheng No.km.10, Gentingan, Sidoagung, Kec. Godean, Kabupaten Sleman, Daerah Istimewa Yogyakarta 55264, Indonesia"], "origin_addresses": ["Jl. Jend. Sudirman No.9, Cokrodiningratan, Kec. Jetis, Kota Yogyakarta, Daerah Istimewa Yogyakarta 55233, Indonesia"], "rows": [{"elements": [{"distance": {"text": "8.5 km", "value": 8546}, "duration": {"text": "23 mins", "value": 1367}, "status": "OK"}]}], "status": "OK"}}, {"origin": [-7.782622699999999, 110.36850659999999], "destination": [-7.8145939, 110.4130604], "distance_matrix": {"destination_addresses": ["Jl. Jogja-Wonosari Km 7 No 277, Kalangan, Baturetno, Banguntapan, Bantul Regency, Special Region of Yogyakarta 55197, Indonesia"], "origin_addresses": ["Jl. Jend. Sudirman No.9, Cokrodiningratan, Kec. Jetis, Kota Yogyakarta, Daerah Istimewa Yogyakarta 55233, Indonesia"], "rows": [{"elements": [{"distance": {"text": "9.4 km", "value": 9427}, "duration": {"text": "21 mins", "value": 1257}, "status": "OK"}]}], "status": "OK"}}, {"origin": [-7.782622699999999, 110.36850659999999], "destination": [-7.7514803, 110.3352759], "distance_matrix": {"destination_addresses": ["68XP+C42, Jl. Rajek Lor-Rajek Wetan, Rajeg Wetan, Tirtoadi, Kec. Mlati, Kabupaten Sleman, Daerah Istimewa Yogyakarta 55287, Indonesia"], "origin_addresses": ["Jl. Jend. Sudirman No.9, Cokrodiningratan, Kec. Jetis, Kota Yogyakarta, Daerah Istimewa Yogyakarta 55233, Indonesia"], "rows": [{"elements": [{"distance": {"text": "9.2 km", "value": 9214}, "duration": {"text": "22 mins", "value": 1319}, "status": "OK"}]}], "status": "OK"}}, {"origin": [-7.782622699999999, 110.36850659999999], "destination": [-7.9583695, 110.4407622], "distance_matrix": {"destination_addresses": ["Kediwung Rt 38, Kanigoro, Mangunan, Kec. Dlingo, Kabupaten Bantul, Daerah Istimewa Yogyakarta 55783, Indonesia"], "origin_addresses": ["Jl. Jend. Sudirman No.9, Cokrodiningratan, Kec. Jetis, Kota Yogyakarta, Daerah Istimewa Yogyakarta 55233, Indonesia"], "rows": [{"elements": [{"distance": {"text": "27.7 km", "value": 27721}, "duration": {"text": "59 mins", "value": 3513}, "status": "OK"}]}], "status": "OK"}}, {"origin": [-7.782622699999999, 110.36850659999999], "destination": [-7.7823797, 110.3791605], "distance_matrix": {"destination_addresses": ["Galeria Mall, Jl. Jend. Sudirman No.99 - 101, Terban, Kec. Gondokusuman, Kota Yogyakarta, Daerah Istimewa Yogyakarta 55223, Indonesia"], "origin_addresses": ["Jl. Jend. Sudirman No.9, Cokrodiningratan, Kec. Jetis, Kota Yogyakarta, Daerah Istimewa Yogyakarta 55233, Indonesia"], "rows": [{"elements": [{"distance": {"text": "2.3 km", "value": 2284}, "duration": {"text": "7 mins", "value": 436}, "status": "OK"}]}], "status": "OK"}}, {"origin": [-7.782622699999999, 110.36850659999999], "destination": [-7.6041648, 110.4510042], "distance_matrix": {"destination_addresses": ["The Lost World Castle, Jl. Petung Merapi, Petung, Kepuharjo, Kec. Cangkringan, Kabupaten Sleman, Daerah Istimewa Yogyakarta 55583, Indonesia"], "origin_addresses": ["Jl. Jend. Sudirman No.9, Cokrodiningratan, Kec. Jetis, Kota Yogyakarta, Daerah Istimewa Yogyakarta 55233, Indonesia"], "rows": [{"elements": [{"distance": {"text": "25.8 km", "value": 25773}, "duration": {"text": "54 mins", "value": 3246}, "status": "OK"}]}], "status": "OK"}}, {"origin": [-7.782622699999999, 110.36850659999999], "destination": [-7.7443285, 110.3313177], "distance_matrix": {"destination_addresses": ["784J+7G8, Ketingan, Tirtoadi, Kec. Mlati, Kabupaten Sleman, Daerah Istimewa Yogyakarta 55287, Indonesia"], "origin_addresses": ["Jl. Jend. Sudirman No.9, Cokrodiningratan, Kec. Jetis, Kota Yogyakarta, Daerah Istimewa Yogyakarta 55233, Indonesia"], "rows": [{"elements": [{"distance": {"text": "9.3 km", "value": 9342}, "duration": {"text": "22 mins", "value": 1335}, "status": "OK"}]}], "status": "OK"}}, {"origin": [-7.782622699999999, 110.36850659999999], "destination": [-7.6209046, 110.4216275], "distance_matrix": {"destination_addresses": ["Merapi Park Yogyakarta, Jl. Kaliurang No.KM. 22.5, Banteng, Hargobinangun, Kec. Pakem, Kabupaten Sleman, Daerah Istimewa Yogyakarta 55582, Indonesia"], "origin_addresses": ["Jl. Jend. Sudirman No.9, Cokrodiningratan, Kec. Jetis, Kota Yogyakarta, Daerah Istimewa Yogyakarta 55233, Indonesia"], "rows": [{"elements": [{"distance": {"text": "21.2 km", "value": 21244}, "duration": {"text": "46 mins", "value": 2748}, "status": "OK"}]}], "status": "OK"}}, {"origin": [-7.782622699999999, 110.36850659999999], "destination": [-7.798812, 110.3657371], "distance_matrix": {"destination_addresses": ["Pasar Beringharjo timur Lt. 3, dekat parkiran, Jl. Margo Mulyo No.16, Ngupasan, Kec. Gondomanan, Kota Yogyakarta, Daerah Istimewa Yogyakarta 55122, Indonesia"], "origin_addresses": ["Jl. Jend. Sudirman No.9, Cokrodiningratan, Kec. Jetis, Kota Yogyakarta, Daerah Istimewa Yogyakarta 55233, Indonesia"], "rows": [{"elements": [{"distance": {"text": "2.6 km", "value": 2582}, "duration": {"text": "10 mins", "value": 604}, "status": "OK"}]}], "status": "OK"}}, {"origin": [-7.782622699999999, 110.36850659999999], "destination": [-7.7887054, 110.3873403], "distance_matrix": {"destination_addresses": ["696P+GW8 Taman Kehati, Demangan, Kec. Gondokusuman, Kota Yogyakarta, Daerah Istimewa Yogyakarta 55221, Indonesia"], "origin_addresses": ["Jl. Jend. Sudirman No.9, Cokrodiningratan, Kec. Jetis, Kota Yogyakarta, Daerah Istimewa Yogyakarta 55233, Indonesia"], "rows": [{"elements": [{"distance": {"text": "2.9 km", "value": 2883}, "duration": {"text": "8 mins", "value": 500}, "status": "OK"}]}], "status": "OK"}}, {"origin": [-7.782622699999999, 110.36850659999999], "destination": [-7.6309566, 110.3404834], "distance_matrix": {"destination_addresses": ["989R+H55, Bangunrejo, Merdikorejo, Kec. Tempel, Kabupaten Sleman, Daerah Istimewa Yogyakarta 55552, Indonesia"], "origin_addresses": ["Jl. Jend. Sudirman No.9, Cokrodiningratan, Kec. Jetis, Kota Yogyakarta, Daerah Istimewa Yogyakarta 55233, Indonesia"], "rows": [{"elements": [{"distance": {"text": "20.1 km", "value": 20108}, "duration": {"text": "39 mins", "value": 2325}, "status": "OK"}]}], "status": "OK"}}, {"origin": [-7.782622699999999, 110.36850659999999], "destination": [-7.8184611, 110.3635327], "distance_matrix": {"destination_addresses": ["Jl. Tirtodipuran No.10, Mantrijeron, Kec. Mantrijeron, Kota Yogyakarta, Daerah Istimewa Yogyakarta 55143, Indonesia"], "origin_addresses": ["Jl. Jend. Sudirman No.9, Cokrodiningratan, Kec. Jetis, Kota Yogyakarta, Daerah Istimewa Yogyakarta 55233, Indonesia"], "rows": [{"elements": [{"distance": {"text": "6.1 km", "value": 6051}, "duration": {"text": "18 mins", "value": 1072}, "status": "OK"}]}], "status": "OK"}}, {"origin": [-7.782622699999999, 110.36850659999999], "destination": [-7.8031874, 110.3657633], "distance_matrix": {"destination_addresses": ["Jl. Alun-Alun Utara No.1, Prawirodirjan, Kecamatan Kraton, Kota Yogyakarta, Daerah Istimewa Yogyakarta 55132, Indonesia"], "origin_addresses": ["Jl. Jend. Sudirman No.9, Cokrodiningratan, Kec. Jetis, Kota Yogyakarta, Daerah Istimewa Yogyakarta 55233, Indonesia"], "rows": [{"elements": [{"distance": {"text": "3.1 km", "value": 3068}, "duration": {"text": "12 mins", "value": 710}, "status": "OK"}]}], "status": "OK"}}, {"origin": [-7.782622699999999, 110.36850659999999], "destination": [-7.6023375, 110.4552585], "distance_matrix": {"destination_addresses": ["9FX4+346, Jambu, Kepuharjo, Kec. Cangkringan, Kabupaten Sleman, Daerah Istimewa Yogyakarta 55583, Indonesia"], "origin_addresses": ["Jl. Jend. Sudirman No.9, Cokrodiningratan, Kec. Jetis, Kota Yogyakarta, Daerah Istimewa Yogyakarta 55233, Indonesia"], "rows": [{"elements": [{"distance": {"text": "25.8 km", "value": 25822}, "duration": {"text": "55 mins", "value": 3280}, "status": "OK"}]}], "status": "OK"}}, {"origin": [-7.782622699999999, 110.36850659999999], "destination": [-7.5916872, 110.4339755], "distance_matrix": {"destination_addresses": ["CC5M+8HH Tlogo Muncar National Garden, Jl. Tlogo Putri, Area Hutan, Hargobinangun, Kec. Pakem, Kabupaten Sleman, Daerah Istimewa Yogyakarta 55582, Indonesia"], "origin_addresses": ["Jl. Jend. Sudirman No.9, Cokrodiningratan, Kec. Jetis, Kota Yogyakarta, Daerah Istimewa Yogyakarta 55233, Indonesia"], "rows": [{"elements": [{"distance": {"text": "24.4 km", "value": 24440}, "duration": {"text": "53 mins", "value": 3152}, "status": "OK"}]}], "status": "OK"}}, {"origin": [-7.782622699999999, 110.36850659999999], "destination": [-7.8248171, 110.1236396], "distance_matrix": {"destination_addresses": ["54GF+FCW, Sremo Lor, Hargowilis, Kec. Kokap, Kabupaten Kulon Progo, Daerah Istimewa Yogyakarta 55653, Indonesia"], "origin_addresses": ["Jl. Jend. Sudirman No.9, Cokrodiningratan, Kec. Jetis, Kota Yogyakarta, Daerah Istimewa Yogyakarta 55233, Indonesia"], "rows": [{"elements": [{"distance": {"text": "34.7 km", "value": 34731}, "duration": {"text": "1 hour 2 mins", "value": 3714}, "status": "OK"}]}], "status": "OK"}}, {"origin": [-7.782622699999999, 110.36850659999999], "destination": [-7.7624289, 110.348049], "distance_matrix": {"destination_addresses": ["68QX+276, Jl. Jambon, Biru, Trihanggo, Kec. Gamping, Kabupaten Sleman, Daerah Istimewa Yogyakarta 55291, Indonesia"], "origin_addresses": ["Jl. Jend. Sudirman No.9, Cokrodiningratan, Kec. Jetis, Kota Yogyakarta, Daerah Istimewa Yogyakarta 55233, Indonesia"], "rows": [{"elements": [{"distance": {"text": "4.1 km", "value": 4112}, "duration": {"text": "12 mins", "value": 713}, "status": "OK"}]}], "status": "OK"}}, {"origin": [-7.782622699999999, 110.36850659999999], "destination": [-7.5978656, 110.4233959], "distance_matrix": {"destination_addresses": ["Jl. Boyong No.KM 25, Kaliurang, Hargobinangun, Kec. Pakem, Kabupaten Sleman, Daerah Istimewa Yogyakarta 55582, Indonesia"], "origin_addresses": ["Jl. Jend. Sudirman No.9, Cokrodiningratan, Kec. Jetis, Kota Yogyakarta, Daerah Istimewa Yogyakarta 55233, Indonesia"], "rows": [{"elements": [{"distance": {"text": "24.0 km", "value": 24050}, "duration": {"text": "52 mins", "value": 3095}, "status": "OK"}]}], "status": "OK"}}, {"origin": [-7.782622699999999, 110.36850659999999], "destination": [-7.8496144, 110.478324], "distance_matrix": {"destination_addresses": ["5F2H+3CC, Patuk, Kec. Patuk, Kabupaten Gunung Kidul, Daerah Istimewa Yogyakarta 55862, Indonesia"], "origin_addresses": ["Jl. Jend. Sudirman No.9, Cokrodiningratan, Kec. Jetis, Kota Yogyakarta, Daerah Istimewa Yogyakarta 55233, Indonesia"], "rows": [{"elements": [{"distance": {"text": "21.1 km", "value": 21125}, "duration": {"text": "44 mins", "value": 2621}, "status": "OK"}]}], "status": "OK"}}, {"origin": [-7.782622699999999, 110.36850659999999], "destination": [-7.94136080262228, 110.4247377097752], "distance_matrix": {"destination_addresses": ["3C5F+HVQ, Mangunan, Kec. Dlingo, Kabupaten Bantul, Daerah Istimewa Yogyakarta 55783, Indonesia"], "origin_addresses": ["Jl. Jend. Sudirman No.9, Cokrodiningratan, Kec. Jetis, Kota Yogyakarta, Daerah Istimewa Yogyakarta 55233, Indonesia"], "rows": [{"elements": [{"distance": {"text": "25.4 km", "value": 25360}, "duration": {"text": "56 mins", "value": 3358}, "status": "OK"}]}], "status": "OK"}}, {"origin": [-7.782622699999999, 110.36850659999999], "destination": [-7.8263088, 110.398512], "distance_matrix": {"destination_addresses": ["Kampung Trunojayan KG II/881, Prenggan, Kec. Kotagede, Kota Yogyakarta, Daerah Istimewa Yogyakarta 55172, Indonesia"], "origin_addresses": ["Jl. Jend. Sudirman No.9, Cokrodiningratan, Kec. Jetis, Kota Yogyakarta, Daerah Istimewa Yogyakarta 55233, Indonesia"], "rows": [{"elements": [{"distance": {"text": "7.9 km", "value": 7930}, "duration": {"text": "22 mins", "value": 1315}, "status": "OK"}]}], "status": "OK"}}, {"origin": [-7.782622699999999, 110.36850659999999], "destination": [-7.9414886, 110.4243856], "distance_matrix": {"destination_addresses": ["3C5F+HVQ, Mangunan, Kec. Dlingo, Kabupaten Bantul, Daerah Istimewa Yogyakarta 55783, Indonesia"], "origin_addresses": ["Jl. Jend. Sudirman No.9, Cokrodiningratan, Kec. Jetis, Kota Yogyakarta, Daerah Istimewa Yogyakarta 55233, Indonesia"], "rows": [{"elements": [{"distance": {"text": "25.4 km", "value": 25371}, "duration": {"text": "56 mins", "value": 3361}, "status": "OK"}]}], "status": "OK"}}, {"origin": [-7.782622699999999, 110.36850659999999], "destination": [-7.7955798, 110.3694896], "distance_matrix": {"destination_addresses": ["6939+QQ9, Suryatmajan, Danurejan, Yogyakarta City, Special Region of Yogyakarta, Indonesia"], "origin_addresses": ["Jl. Jend. Sudirman No.9, Cokrodiningratan, Kec. Jetis, Kota Yogyakarta, Daerah Istimewa Yogyakarta 55233, Indonesia"], "rows": [{"elements": [{"distance": {"text": "2.7 km", "value": 2732}, "duration": {"text": "10 mins", "value": 620}, "status": "OK"}]}], "status": "OK"}}, {"origin": [-7.782622699999999, 110.36850659999999], "destination": [-7.798217999999999, 110.4200702], "distance_matrix": {"destination_addresses": ["Jogja Adventure Zone, Aero Wisata Skadik 104, Jl. Maguwo, Karang Janbe, Banguntapan, Kec. Banguntapan, Kabupaten Bantul, Daerah Istimewa Yogyakarta 55198, Indonesia"], "origin_addresses": ["Jl. Jend. Sudirman No.9, Cokrodiningratan, Kec. Jetis, Kota Yogyakarta, Daerah Istimewa Yogyakarta 55233, Indonesia"], "rows": [{"elements": [{"distance": {"text": "8.4 km", "value": 8375}, "duration": {"text": "20 mins", "value": 1179}, "status": "OK"}]}], "status": "OK"}}, {"origin": [-7.782622699999999, 110.36850659999999], "destination": [-7.8439029, 110.36226099999999], "distance_matrix": {"destination_addresses": ["Jl. Parangtritis Km 5.5 ( Pyramid Cafe) Tarudan Bangunharjo Sewon Bantul Regency Special Region of Yogyakarta Tarudan, Tarudan, Bangunharjo, Sewon, Bantul Regency, Special Region of Yogyakarta 55188, Indonesia"], "origin_addresses": ["Jl. Jend. Sudirman No.9, Cokrodiningratan, Kec. Jetis, Kota Yogyakarta, Daerah Istimewa Yogyakarta 55233, Indonesia"], "rows": [{"elements": [{"distance": {"text": "8.5 km", "value": 8524}, "duration": {"text": "24 mins", "value": 1464}, "status": "OK"}]}], "status": "OK"}}, {"origin": [-7.782622699999999, 110.36850659999999], "destination": [-7.8290343, 110.453198], "distance_matrix": {"destination_addresses": ["No.5, Jl. Wonosari No.KM.11, Bantaran Kulon, Srimulyo, Kec. Piyungan, Kabupaten Bantul, Daerah Istimewa Yogyakarta 55792, Indonesia"], "origin_addresses": ["Jl. Jend. Sudirman No.9, Cokrodiningratan, Kec. Jetis, Kota Yogyakarta, Daerah Istimewa Yogyakarta 55233, Indonesia"], "rows": [{"elements": [{"distance": {"text": "14.1 km", "value": 14131}, "duration": {"text": "30 mins", "value": 1789}, "status": "OK"}]}], "status": "OK"}}, {"origin": [-7.782622699999999, 110.36850659999999], "destination": [-7.8018746, 110.3694664], "distance_matrix": {"destination_addresses": ["Jl. Brigjen Katamso No.3, Prawirodirjan, Kec. Gondomanan, Kota Yogyakarta, Daerah Istimewa Yogyakarta 55121, Indonesia"], "origin_addresses": ["Jl. Jend. Sudirman No.9, Cokrodiningratan, Kec. Jetis, Kota Yogyakarta, Daerah Istimewa Yogyakarta 55233, Indonesia"], "rows": [{"elements": [{"distance": {"text": "3.6 km", "value": 3627}, "duration": {"text": "12 mins", "value": 718}, "status": "OK"}]}], "status": "OK"}}, {"origin": [-7.782622699999999, 110.36850659999999], "destination": [-7.6428597, 110.42957539999999], "distance_matrix": {"destination_addresses": ["9C4H+RWJ, Pentingsari, Umbulharjo, Kec. Cangkringan, Kabupaten Sleman, Daerah Istimewa Yogyakarta 55583, Indonesia"], "origin_addresses": ["Jl. Jend. Sudirman No.9, Cokrodiningratan, Kec. Jetis, Kota Yogyakarta, Daerah Istimewa Yogyakarta 55233, Indonesia"], "rows": [{"elements": [{"distance": {"text": "21.1 km", "value": 21064}, "duration": {"text": "48 mins", "value": 2856}, "status": "OK"}]}], "status": "OK"}}, {"origin": [-7.782622699999999, 110.36850659999999], "destination": [-7.8262101, 110.3449539], "distance_matrix": {"destination_addresses": ["58FV+GX8, Pluragan, Tirtonirmolo, Kec. Kasihan, Kabupaten Bantul, Daerah Istimewa Yogyakarta 55184, Indonesia"], "origin_addresses": ["Jl. Jend. Sudirman No.9, Cokrodiningratan, Kec. Jetis, Kota Yogyakarta, Daerah Istimewa Yogyakarta 55233, Indonesia"], "rows": [{"elements": [{"distance": {"text": "6.5 km", "value": 6532}, "duration": {"text": "18 mins", "value": 1108}, "status": "OK"}]}], "status": "OK"}}, {"origin": [-7.782622699999999, 110.36850659999999], "destination": [-7.7955032, 110.365309], "distance_matrix": {"destination_addresses": ["Jl. Malioboro No.25, Sosromenduran, Gedong Tengen, Kota Yogyakarta, Daerah Istimewa Yogyakarta 55271, Indonesia"], "origin_addresses": ["Jl. Jend. Sudirman No.9, Cokrodiningratan, Kec. Jetis, Kota Yogyakarta, Daerah Istimewa Yogyakarta 55233, Indonesia"], "rows": [{"elements": [{"distance": {"text": "2.1 km", "value": 2109}, "duration": {"text": "8 mins", "value": 499}, "status": "OK"}]}], "status": "OK"}}, {"origin": [-7.782622699999999, 110.36850659999999], "destination": [-7.8353074, 110.45896599999999], "distance_matrix": {"destination_addresses": ["Pangol, 5F75+VHG, Jl. Payak Tengah, Jombor, Srimulyo, Piyungan, Bantul Regency, Special Region of Yogyakarta 55792, Indonesia"], "origin_addresses": ["Jl. Jend. Sudirman No.9, Cokrodiningratan, Kec. Jetis, Kota Yogyakarta, Daerah Istimewa Yogyakarta 55233, Indonesia"], "rows": [{"elements": [{"distance": {"text": "18.1 km", "value": 18137}, "duration": {"text": "40 mins", "value": 2410}, "status": "OK"}]}], "status": "OK"}}, {"origin": [-7.782622699999999, 110.36850659999999], "destination": [-7.740780699999999, 110.50467719999999], "distance_matrix": {"destination_addresses": ["7G53+JM5, Plaosan Lor, Bugisan, Kec. Prambanan, Kabupaten Klaten, Jawa Tengah 57454, Indonesia"], "origin_addresses": ["Jl. Jend. Sudirman No.9, Cokrodiningratan, Kec. Jetis, Kota Yogyakarta, Daerah Istimewa Yogyakarta 55233, Indonesia"], "rows": [{"elements": [{"distance": {"text": "18.7 km", "value": 18704}, "duration": {"text": "37 mins", "value": 2191}, "status": "OK"}]}], "status": "OK"}}, {"origin": [-7.782622699999999, 110.36850659999999], "destination": [-7.701492, 110.37390599999999], "distance_matrix": {"destination_addresses": ["Brayut, Pandowoharjo, Kec. Sleman, Kabupaten Sleman, Daerah Istimewa Yogyakarta 55512, Indonesia"], "origin_addresses": ["Jl. Jend. Sudirman No.9, Cokrodiningratan, Kec. Jetis, Kota Yogyakarta, Daerah Istimewa Yogyakarta 55233, Indonesia"], "rows": [{"elements": [{"distance": {"text": "10.9 km", "value": 10895}, "duration": {"text": "25 mins", "value": 1508}, "status": "OK"}]}], "status": "OK"}}, {"origin": [-7.782622699999999, 110.36850659999999], "destination": [-7.7624571, 110.3481492], "distance_matrix": {"destination_addresses": ["68QX+276, Jl. Jambon, Biru, Trihanggo, Kec. Gamping, Kabupaten Sleman, Daerah Istimewa Yogyakarta 55291, Indonesia"], "origin_addresses": ["Jl. Jend. Sudirman No.9, Cokrodiningratan, Kec. Jetis, Kota Yogyakarta, Daerah Istimewa Yogyakarta 55233, Indonesia"], "rows": [{"elements": [{"distance": {"text": "4.1 km", "value": 4112}, "duration": {"text": "12 mins", "value": 713}, "status": "OK"}]}], "status": "OK"}}, {"origin": [-7.782622699999999, 110.36850659999999], "destination": [-8.1759266, 110.66241959999999], "distance_matrix": {"destination_addresses": ["RMF6+GXP, Pantai, Purwodadi, Kec. Tepus, Kabupaten Gunung Kidul, Daerah Istimewa Yogyakarta 55881, Indonesia"], "origin_addresses": ["Jl. Jend. Sudirman No.9, Cokrodiningratan, Kec. Jetis, Kota Yogyakarta, Daerah Istimewa Yogyakarta 55233, Indonesia"], "rows": [{"elements": [{"distance": {"text": "75.7 km", "value": 75682}, "duration": {"text": "2 hours 14 mins", "value": 8028}, "status": "OK"}]}], "status": "OK"}}, {"origin": [-7.782622699999999, 110.36850659999999], "destination": [-7.8357465, 110.4593415], "distance_matrix": {"destination_addresses": ["Pangol payak tengah, 5F75+PP4, Jombor, Srimulyo, Kec. Piyungan, Kabupaten Bantul, Daerah Istimewa Yogyakarta 55792, Indonesia"], "origin_addresses": ["Jl. Jend. Sudirman No.9, Cokrodiningratan, Kec. Jetis, Kota Yogyakarta, Daerah Istimewa Yogyakarta 55233, Indonesia"], "rows": [{"elements": [{"distance": {"text": "17.6 km", "value": 17642}, "duration": {"text": "39 mins", "value": 2333}, "status": "OK"}]}], "status": "OK"}}, {"origin": [-7.782622699999999, 110.36850659999999], "destination": [-7.8054476, 110.3627375], "distance_matrix": {"destination_addresses": ["Jl. Alun-Alun Utara No.1, Kadipaten, Kecamatan Kraton, Kota Yogyakarta, Daerah Istimewa Yogyakarta 55132, Indonesia"], "origin_addresses": ["Jl. Jend. Sudirman No.9, Cokrodiningratan, Kec. Jetis, Kota Yogyakarta, Daerah Istimewa Yogyakarta 55233, Indonesia"], "rows": [{"elements": [{"distance": {"text": "3.3 km", "value": 3349}, "duration": {"text": "13 mins", "value": 750}, "status": "OK"}]}], "status": "OK"}}, {"origin": [-7.782622699999999, 110.36850659999999], "destination": [-7.7973552999999995, 110.35349959999999], "distance_matrix": {"destination_addresses": ["Jl. HOS Cokroaminoto No.34, Pakuncen, Wirobrajan, Kota Yogyakarta, Daerah Istimewa Yogyakarta 55253, Indonesia"], "origin_addresses": ["Jl. Jend. Sudirman No.9, Cokrodiningratan, Kec. Jetis, Kota Yogyakarta, Daerah Istimewa Yogyakarta 55233, Indonesia"], "rows": [{"elements": [{"distance": {"text": "3.2 km", "value": 3171}, "duration": {"text": "10 mins", "value": 595}, "status": "OK"}]}], "status": "OK"}}, {"origin": [-7.782622699999999, 110.36850659999999], "destination": [-7.607873799999999, 110.2037513], "distance_matrix": {"destination_addresses": ["96R3+VG4, Jl. East Side Pedestrian Walk, Kw. Candi Borobudur, Borobudur, Kec. Borobudur, Kabupaten Magelang, Jawa Tengah 56553, Indonesia"], "origin_addresses": ["Jl. Jend. Sudirman No.9, Cokrodiningratan, Kec. Jetis, Kota Yogyakarta, Daerah Istimewa Yogyakarta 55233, Indonesia"], "rows": [{"elements": [{"distance": {"text": "40.5 km", "value": 40501}, "duration": {"text": "1 hour 6 mins", "value": 3936}, "status": "OK"}]}], "status": "OK"}}, {"origin": [-7.782622699999999, 110.36850659999999], "destination": [-7.8001040999999995, 110.3676579], "distance_matrix": {"destination_addresses": ["Jl. Sriwedani No.1, Ngupasan, Kec. Gondomanan, Kota Yogyakarta, Daerah Istimewa Yogyakarta 55122, Indonesia"], "origin_addresses": ["Jl. Jend. Sudirman No.9, Cokrodiningratan, Kec. Jetis, Kota Yogyakarta, Daerah Istimewa Yogyakarta 55233, Indonesia"], "rows": [{"elements": [{"distance": {"text": "3.3 km", "value": 3252}, "duration": {"text": "12 mins", "value": 730}, "status": "OK"}]}], "status": "OK"}}, {"origin": [-7.782622699999999, 110.36850659999999], "destination": [-7.6057093, 110.18048399999999], "distance_matrix": {"destination_addresses": ["Karangrejo Gombong, Kurahan, Kembanglimus, Kec. Borobudur, Kabupaten Magelang, Jawa Tengah 56553, Indonesia"], "origin_addresses": ["Jl. Jend. Sudirman No.9, Cokrodiningratan, Kec. Jetis, Kota Yogyakarta, Daerah Istimewa Yogyakarta 55233, Indonesia"], "rows": [{"elements": [{"distance": {"text": "42.4 km", "value": 42439}, "duration": {"text": "1 hour 10 mins", "value": 4216}, "status": "OK"}]}], "status": "OK"}}, {"origin": [-7.782622699999999, 110.36850659999999], "destination": [-8.145102399999999, 110.59880059999999], "distance_matrix": {"destination_addresses": ["VH3X+WGW, Area Hutan, Ngestirejo, Kec. Tanjungsari, Kabupaten Gunung Kidul, Daerah Istimewa Yogyakarta 55881, Indonesia"], "origin_addresses": ["Jl. Jend. Sudirman No.9, Cokrodiningratan, Kec. Jetis, Kota Yogyakarta, Daerah Istimewa Yogyakarta 55233, Indonesia"], "rows": [{"elements": [{"distance": {"text": "65.7 km", "value": 65689}, "duration": {"text": "1 hour 49 mins", "value": 6559}, "status": "OK"}]}], "status": "OK"}}, {"origin": [-7.782622699999999, 110.36850659999999], "destination": [-7.7532423999999995, 110.3609091], "distance_matrix": {"destination_addresses": ["KM 6 NO18, Jl. Magelang, Kutu Patran, Sinduadi, Kec. Mlati, Kabupaten Sleman, Daerah Istimewa Yogyakarta 55284, Indonesia"], "origin_addresses": ["Jl. Jend. Sudirman No.9, Cokrodiningratan, Kec. Jetis, Kota Yogyakarta, Daerah Istimewa Yogyakarta 55233, Indonesia"], "rows": [{"elements": [{"distance": {"text": "4.3 km", "value": 4320}, "duration": {"text": "13 mins", "value": 754}, "status": "OK"}]}], "status": "OK"}}, {"origin": [-7.782622699999999, 110.36850659999999], "destination": [-7.816315599999999, 110.3871442], "distance_matrix": {"destination_addresses": ["XT Square, Jl. Veteran No.150-151, Pandeyan, Kec. Umbulharjo, Kota Yogyakarta, Daerah Istimewa Yogyakarta 55161, Indonesia"], "origin_addresses": ["Jl. Jend. Sudirman No.9, Cokrodiningratan, Kec. Jetis, Kota Yogyakarta, Daerah Istimewa Yogyakarta 55233, Indonesia"], "rows": [{"elements": [{"distance": {"text": "5.9 km", "value": 5931}, "duration": {"text": "17 mins", "value": 992}, "status": "OK"}]}], "status": "OK"}}, {"origin": [-7.782622699999999, 110.36850659999999], "destination": [-7.8100673, 110.3594581], "distance_matrix": {"destination_addresses": ["Jl. Taman KT I / 291, Patehan, Kraton, Yogyakarta City, Special Region of Yogyakarta 55133, Indonesia"], "origin_addresses": ["Jl. Jend. Sudirman No.9, Cokrodiningratan, Kec. Jetis, Kota Yogyakarta, Daerah Istimewa Yogyakarta 55233, Indonesia"], "rows": [{"elements": [{"distance": {"text": "4.8 km", "value": 4835}, "duration": {"text": "15 mins", "value": 914}, "status": "OK"}]}], "status": "OK"}}, {"origin": [-7.782622699999999, 110.36850659999999], "destination": [-7.8052845, 110.3642031], "distance_matrix": {"destination_addresses": ["Jl. Rotowijayan Blok No. 1, Panembahan, Kecamatan Kraton, Kota Yogyakarta, Daerah Istimewa Yogyakarta, Indonesia"], "origin_addresses": ["Jl. Jend. Sudirman No.9, Cokrodiningratan, Kec. Jetis, Kota Yogyakarta, Daerah Istimewa Yogyakarta 55233, Indonesia"], "rows": [{"elements": [{"distance": {"text": "3.4 km", "value": 3407}, "duration": {"text": "13 mins", "value": 772}, "status": "OK"}]}], "status": "OK"}}, {"origin": [-7.782622699999999, 110.36850659999999], "destination": [-7.8006715, 110.3676551], "distance_matrix": {"destination_addresses": ["Jl. Panembahan Senopati No.1-3, Ngupasan, Kec. Gondomanan, Kota Yogyakarta, Daerah Istimewa Yogyakarta 55122, Indonesia"], "origin_addresses": ["Jl. Jend. Sudirman No.9, Cokrodiningratan, Kec. Jetis, Kota Yogyakarta, Daerah Istimewa Yogyakarta 55233, Indonesia"], "rows": [{"elements": [{"distance": {"text": "3.1 km", "value": 3119}, "duration": {"text": "12 mins", "value": 701}, "status": "OK"}]}], "status": "OK"}}, {"origin": [-7.782622699999999, 110.36850659999999], "destination": [-7.8712041, 110.45951439999999], "distance_matrix": {"destination_addresses": ["Hutan Pinus Pengger, Jl. Dlingo-Patuk, Sendangsari, Terong, Kec. Dlingo, Kabupaten Bantul, Daerah Istimewa Yogyakarta 55783, Indonesia"], "origin_addresses": ["Jl. Jend. Sudirman No.9, Cokrodiningratan, Kec. Jetis, Kota Yogyakarta, Daerah Istimewa Yogyakarta 55233, Indonesia"], "rows": [{"elements": [{"distance": {"text": "24.7 km", "value": 24711}, "duration": {"text": "52 mins", "value": 3136}, "status": "OK"}]}], "status": "OK"}}, {"origin": [-7.782622699999999, 110.36850659999999], "destination": [-7.8040164999999995, 110.397994], "distance_matrix": {"destination_addresses": ["Jl. Kebun Raya No.2, Rejowinangun, Kec. Kotagede, Kota Yogyakarta, Daerah Istimewa Yogyakarta 55171, Indonesia"], "origin_addresses": ["Jl. Jend. Sudirman No.9, Cokrodiningratan, Kec. Jetis, Kota Yogyakarta, Daerah Istimewa Yogyakarta 55233, Indonesia"], "rows": [{"elements": [{"distance": {"text": "6.2 km", "value": 6243}, "duration": {"text": "18 mins", "value": 1060}, "status": "OK"}]}], "status": "OK"}}, {"origin": [-7.782622699999999, 110.36850659999999], "destination": [-7.8296224, 110.3980162], "distance_matrix": {"destination_addresses": ["59CX+46G, Sayangan, Jagalan, Kec. Banguntapan, Kabupaten Bantul, Daerah Istimewa Yogyakarta 55192, Indonesia"], "origin_addresses": ["Jl. Jend. Sudirman No.9, Cokrodiningratan, Kec. Jetis, Kota Yogyakarta, Daerah Istimewa Yogyakarta 55233, Indonesia"], "rows": [{"elements": [{"distance": {"text": "8.7 km", "value": 8659}, "duration": {"text": "23 mins", "value": 1409}, "status": "OK"}]}], "status": "OK"}}, {"origin": [-7.782622699999999, 110.36850659999999], "destination": [-7.761608, 110.3308855], "distance_matrix": {"destination_addresses": ["Jl. Mlangi RT.5 RW.33, Area Sawah, Nogotirto, Kec. Gamping, Kabupaten Sleman, Daerah Istimewa Yogyakarta 55592, Indonesia"], "origin_addresses": ["Jl. Jend. Sudirman No.9, Cokrodiningratan, Kec. Jetis, Kota Yogyakarta, Daerah Istimewa Yogyakarta 55233, Indonesia"], "rows": [{"elements": [{"distance": {"text": "6.5 km", "value": 6508}, "duration": {"text": "17 mins", "value": 1032}, "status": "OK"}]}], "status": "OK"}}, {"origin": [-7.782622699999999, 110.36850659999999], "destination": [-7.7520206, 110.49146739999999], "distance_matrix": {"destination_addresses": ["6FXR+6M2, Jl. Candi Sewu, Kranggan, Bokoharjo, Kec. Prambanan, Kabupaten Sleman, Daerah Istimewa Yogyakarta 55572, Indonesia"], "origin_addresses": ["Jl. Jend. Sudirman No.9, Cokrodiningratan, Kec. Jetis, Kota Yogyakarta, Daerah Istimewa Yogyakarta 55233, Indonesia"], "rows": [{"elements": [{"distance": {"text": "16.2 km", "value": 16184}, "duration": {"text": "32 mins", "value": 1913}, "status": "OK"}]}], "status": "OK"}}, {"origin": [-7.782622699999999, 110.36850659999999], "destination": [-7.781956399999999, 110.3656838], "distance_matrix": {"destination_addresses": ["Jl. Poncowinatan No.12-18, Gowongan, Kec. Jetis, Kota Yogyakarta, Daerah Istimewa Yogyakarta 55233, Indonesia"], "origin_addresses": ["Jl. Jend. Sudirman No.9, Cokrodiningratan, Kec. Jetis, Kota Yogyakarta, Daerah Istimewa Yogyakarta 55233, Indonesia"], "rows": [{"elements": [{"distance": {"text": "1.1 km", "value": 1133}, "duration": {"text": "5 mins", "value": 290}, "status": "OK"}]}], "status": "OK"}}, {"origin": [-7.782622699999999, 110.36850659999999], "destination": [-7.8001885, 110.36387699999999], "distance_matrix": {"destination_addresses": ["Jalan Ahmad Yani, 59X7+WHC, Ngupasan, Kec. Gondomanan, Kota Yogyakarta, Daerah Istimewa Yogyakarta 55122, Indonesia"], "origin_addresses": ["Jl. Jend. Sudirman No.9, Cokrodiningratan, Kec. Jetis, Kota Yogyakarta, Daerah Istimewa Yogyakarta 55233, Indonesia"], "rows": [{"elements": [{"distance": {"text": "2.7 km", "value": 2747}, "duration": {"text": "11 mins", "value": 645}, "status": "OK"}]}], "status": "OK"}}, {"origin": [-7.782622699999999, 110.36850659999999], "destination": [-7.782712999999999, 110.396397], "distance_matrix": {"destination_addresses": ["Jl. Laksda Adisucipto No.167, Papringan, Caturtunggal, Kec. Depok, Kabupaten Sleman, Daerah Istimewa Yogyakarta 55281, Indonesia"], "origin_addresses": ["Jl. Jend. Sudirman No.9, Cokrodiningratan, Kec. Jetis, Kota Yogyakarta, Daerah Istimewa Yogyakarta 55233, Indonesia"], "rows": [{"elements": [{"distance": {"text": "4.0 km", "value": 4008}, "duration": {"text": "10 mins", "value": 622}, "status": "OK"}]}], "status": "OK"}}, {"origin": [-7.782622699999999, 110.36850659999999], "destination": [-7.9267837, 110.4319967], "distance_matrix": {"destination_addresses": ["Cempluk Rt 03, Sukorame, Mangunan, Kec. Dlingo, Kabupaten Bantul, Daerah Istimewa Yogyakarta 55783, Indonesia"], "origin_addresses": ["Jl. Jend. Sudirman No.9, Cokrodiningratan, Kec. Jetis, Kota Yogyakarta, Daerah Istimewa Yogyakarta 55233, Indonesia"], "rows": [{"elements": [{"distance": {"text": "24.8 km", "value": 24826}, "duration": {"text": "51 mins", "value": 3087}, "status": "OK"}]}], "status": "OK"}}, {"origin": [-7.782622699999999, 110.36850659999999], "destination": [-7.7672973, 110.35424859999999], "distance_matrix": {"destination_addresses": ["69M3+4P3, Kragilan, Sinduadi, Kec. Mlati, Kabupaten Sleman, Daerah Istimewa Yogyakarta 55284, Indonesia"], "origin_addresses": ["Jl. Jend. Sudirman No.9, Cokrodiningratan, Kec. Jetis, Kota Yogyakarta, Daerah Istimewa Yogyakarta 55233, Indonesia"], "rows": [{"elements": [{"distance": {"text": "3.1 km", "value": 3083}, "duration": {"text": "10 mins", "value": 575}, "status": "OK"}]}], "status": "OK"}}, {"origin": [-7.782622699999999, 110.36850659999999], "destination": [-7.801012399999999, 110.36533759999999], "distance_matrix": {"destination_addresses": ["Jl. Margo Mulyo No.6, Ngupasan, Kec. Gondomanan, Kota Yogyakarta, Daerah Istimewa Yogyakarta 55122, Indonesia"], "origin_addresses": ["Jl. Jend. Sudirman No.9, Cokrodiningratan, Kec. Jetis, Kota Yogyakarta, Daerah Istimewa Yogyakarta 55233, Indonesia"], "rows": [{"elements": [{"distance": {"text": "2.8 km", "value": 2825}, "duration": {"text": "11 mins", "value": 651}, "status": "OK"}]}], "status": "OK"}}, {"origin": [-7.782622699999999, 110.36850659999999], "destination": [-7.8054438, 110.3784719], "distance_matrix": {"destination_addresses": ["Jl. Taman Siswa No.31, Wirogunan, Kec. Mergangsan, Kota Yogyakarta, Daerah Istimewa Yogyakarta 55151, Indonesia"], "origin_addresses": ["Jl. Jend. Sudirman No.9, Cokrodiningratan, Kec. Jetis, Kota Yogyakarta, Daerah Istimewa Yogyakarta 55233, Indonesia"], "rows": [{"elements": [{"distance": {"text": "4.2 km", "value": 4179}, "duration": {"text": "14 mins", "value": 823}, "status": "OK"}]}], "status": "OK"}}, {"origin": [-7.782622699999999, 110.36850659999999], "destination": [-7.7503027, 110.36949879999999], "distance_matrix": {"destination_addresses": ["Jl. Monumen Jogja Kembali No.5, Waras, Sariharjo, Kec. Mlati, Kabupaten Sleman, Daerah Istimewa Yogyakarta 55284, Indonesia"], "origin_addresses": ["Jl. Jend. Sudirman No.9, Cokrodiningratan, Kec. Jetis, Kota Yogyakarta, Daerah Istimewa Yogyakarta 55233, Indonesia"], "rows": [{"elements": [{"distance": {"text": "5.5 km", "value": 5523}, "duration": {"text": "14 mins", "value": 850}, "status": "OK"}]}], "status": "OK"}}, {"origin": [-7.782622699999999, 110.36850659999999], "destination": [-7.7439217, 110.4929095], "distance_matrix": {"destination_addresses": ["Jl. Raya Solo - Yogyakarta No.KM.16, Bugisan, Kec. Prambanan, Kabupaten Sleman, Daerah Istimewa Yogyakarta 57454, Indonesia"], "origin_addresses": ["Jl. Jend. Sudirman No.9, Cokrodiningratan, Kec. Jetis, Kota Yogyakarta, Daerah Istimewa Yogyakarta 55233, Indonesia"], "rows": [{"elements": [{"distance": {"text": "17.6 km", "value": 17646}, "duration": {"text": "35 mins", "value": 2076}, "status": "OK"}]}], "status": "OK"}}, {"origin": [-7.782622699999999, 110.36850659999999], "destination": [-7.816705499999999, 110.3862889], "distance_matrix": {"destination_addresses": ["59MP+8G7, Pandeyan, Umbulharjo, Yogyakarta City, Special Region of Yogyakarta 55161, Indonesia"], "origin_addresses": ["Jl. Jend. Sudirman No.9, Cokrodiningratan, Kec. Jetis, Kota Yogyakarta, Daerah Istimewa Yogyakarta 55233, Indonesia"], "rows": [{"elements": [{"distance": {"text": "5.8 km", "value": 5788}, "duration": {"text": "16 mins", "value": 942}, "status": "OK"}]}], "status": "OK"}}, {"origin": [-7.782622699999999, 110.36850659999999], "destination": [-7.808978799999999, 110.3707148], "distance_matrix": {"destination_addresses": ["59RC+66J, Keparakan, Mergangsan, Yogyakarta City, Special Region of Yogyakarta 55152, Indonesia"], "origin_addresses": ["Jl. Jend. Sudirman No.9, Cokrodiningratan, Kec. Jetis, Kota Yogyakarta, Daerah Istimewa Yogyakarta 55233, Indonesia"], "rows": [{"elements": [{"distance": {"text": "4.6 km", "value": 4630}, "duration": {"text": "14 mins", "value": 866}, "status": "OK"}]}], "status": "OK"}}, {"origin": [-7.782622699999999, 110.36850659999999], "destination": [-7.7865891, 110.35144729999999], "distance_matrix": {"destination_addresses": ["Jl. HOS Cokroaminoto TR-III/430, Tegalrejo, Tegalrejo, Kec. Tegalrejo, Kota Yogyakarta, Daerah Istimewa Yogyakarta 55244, Indonesia"], "origin_addresses": ["Jl. Jend. Sudirman No.9, Cokrodiningratan, Kec. Jetis, Kota Yogyakarta, Daerah Istimewa Yogyakarta 55233, Indonesia"], "rows": [{"elements": [{"distance": {"text": "3.0 km", "value": 2980}, "duration": {"text": "10 mins", "value": 612}, "status": "OK"}]}], "status": "OK"}}, {"origin": [-7.782622699999999, 110.36850659999999], "destination": [-7.824260799999999, 110.3644095], "distance_matrix": {"destination_addresses": ["Jl. Jogokaryan No.36, Mantrijeron, Kec. Mantrijeron, Kota Yogyakarta, Daerah Istimewa Yogyakarta 55143, Indonesia"], "origin_addresses": ["Jl. Jend. Sudirman No.9, Cokrodiningratan, Kec. Jetis, Kota Yogyakarta, Daerah Istimewa Yogyakarta 55233, Indonesia"], "rows": [{"elements": [{"distance": {"text": "6.6 km", "value": 6566}, "duration": {"text": "19 mins", "value": 1161}, "status": "OK"}]}], "status": "OK"}}, {"origin": [-7.782622699999999, 110.36850659999999], "destination": [-7.810374599999999, 110.3606882], "distance_matrix": {"destination_addresses": ["JL Taman Sari, Taman KT 1/454/459, Patehan, Kecamatan Kraton, Kota Yogyakarta, Daerah Istimewa Yogyakarta 55133, Indonesia"], "origin_addresses": ["Jl. Jend. Sudirman No.9, Cokrodiningratan, Kec. Jetis, Kota Yogyakarta, Daerah Istimewa Yogyakarta 55233, Indonesia"], "rows": [{"elements": [{"distance": {"text": "4.7 km", "value": 4715}, "duration": {"text": "14 mins", "value": 843}, "status": "OK"}]}], "status": "OK"}}, {"origin": [-7.782622699999999, 110.36850659999999], "destination": [-7.801140599999999, 110.3493008], "distance_matrix": {"destination_addresses": ["Jl. R. E. Martadinata No.69, Wirobrajan, Kabupaten Bantul, Daerah Istimewa Yogyakarta 55182, Indonesia"], "origin_addresses": ["Jl. Jend. Sudirman No.9, Cokrodiningratan, Kec. Jetis, Kota Yogyakarta, Daerah Istimewa Yogyakarta 55233, Indonesia"], "rows": [{"elements": [{"distance": {"text": "3.7 km", "value": 3743}, "duration": {"text": "11 mins", "value": 682}, "status": "OK"}]}], "status": "OK"}}, {"origin": [-7.782622699999999, 110.36850659999999], "destination": [-7.774809599999999, 110.38720149999999], "distance_matrix": {"destination_addresses": ["Kampus Pusat Universitas Negeri Yogyakarta, Jalan Colombo No. 1,, Caturtunggal,, Depok,, Karang Malang, Caturtunggal, Kec. Depok, Kabupaten Sleman, Daerah Istimewa Yogyakarta 55281, Indonesia"], "origin_addresses": ["Jl. Jend. Sudirman No.9, Cokrodiningratan, Kec. Jetis, Kota Yogyakarta, Daerah Istimewa Yogyakarta 55233, Indonesia"], "rows": [{"elements": [{"distance": {"text": "3.5 km", "value": 3476}, "duration": {"text": "10 mins", "value": 623}, "status": "OK"}]}], "status": "OK"}}, {"origin": [-7.782622699999999, 110.36850659999999], "destination": [-7.845220899999999, 110.3374788], "distance_matrix": {"destination_addresses": ["Jalan Raya Kasongan Sentanan RT.06, Kajen, Bangunjiwo, Kec. Kasihan, Kabupaten Bantul, Daerah Istimewa Yogyakarta 55184, Indonesia"], "origin_addresses": ["Jl. Jend. Sudirman No.9, Cokrodiningratan, Kec. Jetis, Kota Yogyakarta, Daerah Istimewa Yogyakarta 55233, Indonesia"], "rows": [{"elements": [{"distance": {"text": "9.5 km", "value": 9475}, "duration": {"text": "25 mins", "value": 1479}, "status": "OK"}]}], "status": "OK"}}, {"origin": [-7.782622699999999, 110.36850659999999], "destination": [-7.9310984, 110.43091899999999], "distance_matrix": {"destination_addresses": ["Seribu Batu Songgo Langit, Jl. Hutan Pinus Nganjir, Sukorame, Mangunan, Kec. Dlingo, Kabupaten Bantul, Daerah Istimewa Yogyakarta 55783, Indonesia"], "origin_addresses": ["Jl. Jend. Sudirman No.9, Cokrodiningratan, Kec. Jetis, Kota Yogyakarta, Daerah Istimewa Yogyakarta 55233, Indonesia"], "rows": [{"elements": [{"distance": {"text": "24.2 km", "value": 24239}, "duration": {"text": "51 mins", "value": 3038}, "status": "OK"}]}], "status": "OK"}}, {"origin": [-7.782622699999999, 110.36850659999999], "destination": [-7.7399571, 110.3024078], "distance_matrix": {"destination_addresses": ["Grogol Tourism Village, Grogol, Kadipiro, Margodadi, Kec. Seyegan, Kabupaten Sleman, Daerah Istimewa Yogyakarta 55561, Indonesia"], "origin_addresses": ["Jl. Jend. Sudirman No.9, Cokrodiningratan, Kec. Jetis, Kota Yogyakarta, Daerah Istimewa Yogyakarta 55233, Indonesia"], "rows": [{"elements": [{"distance": {"text": "11.7 km", "value": 11721}, "duration": {"text": "30 mins", "value": 1793}, "status": "OK"}]}], "status": "OK"}}, {"origin": [-7.782622699999999, 110.36850659999999], "destination": [-7.824373899999999, 110.40049049999999], "distance_matrix": {"destination_addresses": ["Basen 183A 11/04, Purbayan, Kec. Kotagede, Kota Yogyakarta, Daerah Istimewa Yogyakarta 55173, Indonesia"], "origin_addresses": ["Jl. Jend. Sudirman No.9, Cokrodiningratan, Kec. Jetis, Kota Yogyakarta, Daerah Istimewa Yogyakarta 55233, Indonesia"], "rows": [{"elements": [{"distance": {"text": "7.9 km", "value": 7879}, "duration": {"text": "20 mins", "value": 1217}, "status": "OK"}]}], "status": "OK"}}, {"origin": [-7.782622699999999, 110.36850659999999], "destination": [-7.8116718999999994, 110.363238], "distance_matrix": {"destination_addresses": ["Jl. Alun Alun Kidul No.23, Patehan, Kecamatan Kraton, Kota Yogyakarta, Daerah Istimewa Yogyakarta 55133, Indonesia"], "origin_addresses": ["Jl. Jend. Sudirman No.9, Cokrodiningratan, Kec. Jetis, Kota Yogyakarta, Daerah Istimewa Yogyakarta 55233, Indonesia"], "rows": [{"elements": [{"distance": {"text": "5.1 km", "value": 5137}, "duration": {"text": "15 mins", "value": 927}, "status": "OK"}]}], "status": "OK"}}, {"origin": [-7.782622699999999, 110.36850659999999], "destination": [-7.813734299999999, 110.28318379999999], "distance_matrix": {"destination_addresses": ["Citra Grand Mutiara, Jl. Wates km.9, Fluorite Hill Rd No.G.59, Jatipereng, Balecatur, Gamping, Sleman Regency, Special Region of Yogyakarta 55295, Indonesia"], "origin_addresses": ["Jl. Jend. Sudirman No.9, Cokrodiningratan, Kec. Jetis, Kota Yogyakarta, Daerah Istimewa Yogyakarta 55233, Indonesia"], "rows": [{"elements": [{"distance": {"text": "11.6 km", "value": 11586}, "duration": {"text": "26 mins", "value": 1553}, "status": "OK"}]}], "status": "OK"}}, {"origin": [-7.782622699999999, 110.36850659999999], "destination": [-7.817791799999999, 110.3623492], "distance_matrix": {"destination_addresses": ["Jl. DI Panjaitan No.41, Mantrijeron, Kec. Mantrijeron, Kota Yogyakarta, Daerah Istimewa Yogyakarta 55143, Indonesia"], "origin_addresses": ["Jl. Jend. Sudirman No.9, Cokrodiningratan, Kec. Jetis, Kota Yogyakarta, Daerah Istimewa Yogyakarta 55233, Indonesia"], "rows": [{"elements": [{"distance": {"text": "5.7 km", "value": 5682}, "duration": {"text": "17 mins", "value": 1047}, "status": "OK"}]}], "status": "OK"}}, {"origin": [-7.782622699999999, 110.36850659999999], "destination": [-7.816513499999999, 110.38660619999999], "distance_matrix": {"destination_addresses": ["GF , xt. Square , JL. Veteran , Pandeyan , Umbulharjo, 55161 Yogyakarta, Jawa Tengah, Pandeyan, Umbulharjo, Yogyakarta City, Special Region of Yogyakarta 55161, Indonesia"], "origin_addresses": ["Jl. Jend. Sudirman No.9, Cokrodiningratan, Kec. Jetis, Kota Yogyakarta, Daerah Istimewa Yogyakarta 55233, Indonesia"], "rows": [{"elements": [{"distance": {"text": "5.8 km", "value": 5788}, "duration": {"text": "16 mins", "value": 942}, "status": "OK"}]}], "status": "OK"}}], [{"origin": [-7.7931709, 110.36656289999999], "destination": [-7.7925764, 110.365843], "distance_matrix": {"destination_addresses": ["Jl. Malioboro No.125, Sosromenduran, Gedong Tengen, Kota Yogyakarta, Daerah Istimewa Yogyakarta 55271, Indonesia"], "origin_addresses": ["Jl. Malioboro No.52-58, Suryatmajan, Kec. Danurejan, Kota Yogyakarta, Daerah Istimewa Yogyakarta 55213, Indonesia"], "rows": [{"elements": [{"distance": {"text": "0.8 km", "value": 820}, "duration": {"text": "4 mins", "value": 232}, "status": "OK"}]}], "status": "OK"}}, {"origin": [-7.7931709, 110.36656289999999], "destination": [-7.7982487, 110.3652793], "distance_matrix": {"destination_addresses": ["No. 3 - 4, Ps. Beringharjo, Jl. Margo Mulyo Blok B No.16, Ngupasan, Kec. Gondomanan, Kota Yogyakarta, Daerah Istimewa Yogyakarta 55122, Indonesia"], "origin_addresses": ["Jl. Malioboro No.52-58, Suryatmajan, Kec. Danurejan, Kota Yogyakarta, Daerah Istimewa Yogyakarta 55213, Indonesia"], "rows": [{"elements": [{"distance": {"text": "0.7 km", "value": 709}, "duration": {"text": "3 mins", "value": 171}, "status": "OK"}]}], "status": "OK"}}, {"origin": [-7.7931709, 110.36656289999999], "destination": [-7.8137278, 110.3629074], "distance_matrix": {"destination_addresses": ["Jl. Patehan Kidul No.4, Suryodiningratan, Kec. Mantrijeron, Kota Yogyakarta, Daerah Istimewa Yogyakarta 55141, Indonesia"], "origin_addresses": ["Jl. Malioboro No.52-58, Suryatmajan, Kec. Danurejan, Kota Yogyakarta, Daerah Istimewa Yogyakarta 55213, Indonesia"], "rows": [{"elements": [{"distance": {"text": "3.0 km", "value": 3044}, "duration": {"text": "11 mins", "value": 636}, "status": "OK"}]}], "status": "OK"}}, {"origin": [-7.7931709, 110.36656289999999], "destination": [-7.8119357, 110.363194], "distance_matrix": {"destination_addresses": ["Jl. Gading No.1, Panembahan, Kecamatan Kraton, Kota Yogyakarta, Daerah Istimewa Yogyakarta 55133, Indonesia"], "origin_addresses": ["Jl. Malioboro No.52-58, Suryatmajan, Kec. Danurejan, Kota Yogyakarta, Daerah Istimewa Yogyakarta 55213, Indonesia"], "rows": [{"elements": [{"distance": {"text": "2.9 km", "value": 2863}, "duration": {"text": "10 mins", "value": 626}, "status": "OK"}]}], "status": "OK"}}, {"origin": [-7.7931709, 110.36656289999999], "destination": [-7.7956378, 110.3653538], "distance_matrix": {"destination_addresses": ["6938+P4X, Jl. Malioboro, Sosromenduran, Gedong Tengen, Kota Yogyakarta, Daerah Istimewa Yogyakarta, Indonesia"], "origin_addresses": ["Jl. Malioboro No.52-58, Suryatmajan, Kec. Danurejan, Kota Yogyakarta, Daerah Istimewa Yogyakarta 55213, Indonesia"], "rows": [{"elements": [{"distance": {"text": "0.4 km", "value": 420}, "duration": {"text": "2 mins", "value": 117}, "status": "OK"}]}], "status": "OK"}}, {"origin": [-7.7931709, 110.36656289999999], "destination": [-7.800293, 110.3661642], "distance_matrix": {"destination_addresses": ["Jl. Margo Mulyo No.6, Ngupasan, Kec. Gondomanan, Kota Yogyakarta, Daerah Istimewa Yogyakarta 55122, Indonesia"], "origin_addresses": ["Jl. Malioboro No.52-58, Suryatmajan, Kec. Danurejan, Kota Yogyakarta, Daerah Istimewa Yogyakarta 55213, Indonesia"], "rows": [{"elements": [{"distance": {"text": "1.0 km", "value": 1025}, "duration": {"text": "4 mins", "value": 261}, "status": "OK"}]}], "status": "OK"}}, {"origin": [-7.7931709, 110.36656289999999], "destination": [-7.8013966, 110.3647641], "distance_matrix": {"destination_addresses": ["Jl. Pangurakan No.1, Ngupasan, Kec. Gondomanan, Kota Yogyakarta, Daerah Istimewa Yogyakarta 55122, Indonesia"], "origin_addresses": ["Jl. Malioboro No.52-58, Suryatmajan, Kec. Danurejan, Kota Yogyakarta, Daerah Istimewa Yogyakarta 55213, Indonesia"], "rows": [{"elements": [{"distance": {"text": "1.1 km", "value": 1064}, "duration": {"text": "4 mins", "value": 255}, "status": "OK"}]}], "status": "OK"}}, {"origin": [-7.7931709, 110.36656289999999], "destination": [-7.8022995, 110.3643835], "distance_matrix": {"destination_addresses": ["Jl. Pangurakan No.6, Ngupasan, Kec. Gondomanan, Kota Yogyakarta, Daerah Istimewa Yogyakarta 55122, Indonesia"], "origin_addresses": ["Jl. Malioboro No.52-58, Suryatmajan, Kec. Danurejan, Kota Yogyakarta, Daerah Istimewa Yogyakarta 55213, Indonesia"], "rows": [{"elements": [{"distance": {"text": "1.2 km", "value": 1169}, "duration": {"text": "5 mins", "value": 289}, "status": "OK"}]}], "status": "OK"}}, {"origin": [-7.7931709, 110.36656289999999], "destination": [-7.8038148, 110.3666102], "distance_matrix": {"destination_addresses": ["Jl. Wijilan No.2A, RW.08, Panembahan, Kecamatan Kraton, Kota Yogyakarta, Daerah Istimewa Yogyakarta 55131, Indonesia"], "origin_addresses": ["Jl. Malioboro No.52-58, Suryatmajan, Kec. Danurejan, Kota Yogyakarta, Daerah Istimewa Yogyakarta 55213, Indonesia"], "rows": [{"elements": [{"distance": {"text": "1.5 km", "value": 1525}, "duration": {"text": "6 mins", "value": 359}, "status": "OK"}]}], "status": "OK"}}, {"origin": [-7.7931709, 110.36656289999999], "destination": [-7.8038975, 110.3644232], "distance_matrix": {"destination_addresses": ["59W7+CQV Yogyakarta Northern Square, Jl. Alun-Alun Utara, Ngupasan, Kec. Gondomanan, Kota Yogyakarta, Daerah Istimewa Yogyakarta 55122, Indonesia"], "origin_addresses": ["Jl. Malioboro No.52-58, Suryatmajan, Kec. Danurejan, Kota Yogyakarta, Daerah Istimewa Yogyakarta 55213, Indonesia"], "rows": [{"elements": [{"distance": {"text": "1.5 km", "value": 1526}, "duration": {"text": "6 mins", "value": 353}, "status": "OK"}]}], "status": "OK"}}, {"origin": [-7.7931709, 110.36656289999999], "destination": [-7.8082845, 110.3602155], "distance_matrix": {"destination_addresses": ["Jl. Polowijan No.11, Patehan, Kecamatan Kraton, Kota Yogyakarta, Daerah Istimewa Yogyakarta 55133, Indonesia"], "origin_addresses": ["Jl. Malioboro No.52-58, Suryatmajan, Kec. Danurejan, Kota Yogyakarta, Daerah Istimewa Yogyakarta 55213, Indonesia"], "rows": [{"elements": [{"distance": {"text": "2.3 km", "value": 2266}, "duration": {"text": "8 mins", "value": 485}, "status": "OK"}]}], "status": "OK"}}, {"origin": [-7.7931709, 110.36656289999999], "destination": [-7.7845549, 110.3711548], "distance_matrix": {"destination_addresses": ["Jl. Faridan M Noto No.21, Kotabaru, Kec. Gondokusuman, Kota Yogyakarta, Daerah Istimewa Yogyakarta 55224, Indonesia"], "origin_addresses": ["Jl. Malioboro No.52-58, Suryatmajan, Kec. Danurejan, Kota Yogyakarta, Daerah Istimewa Yogyakarta 55213, Indonesia"], "rows": [{"elements": [{"distance": {"text": "1.4 km", "value": 1368}, "duration": {"text": "4 mins", "value": 240}, "status": "OK"}]}], "status": "OK"}}, {"origin": [-7.7931709, 110.36656289999999], "destination": [-7.7829218, 110.3670757], "distance_matrix": {"destination_addresses": ["Jl. A.M. Sangaji No.70, Gowongan, Kec. Jetis, Kota Yogyakarta, Daerah Istimewa Yogyakarta 55233, Indonesia"], "origin_addresses": ["Jl. Malioboro No.52-58, Suryatmajan, Kec. Danurejan, Kota Yogyakarta, Daerah Istimewa Yogyakarta 55213, Indonesia"], "rows": [{"elements": [{"distance": {"text": "2.0 km", "value": 2024}, "duration": {"text": "6 mins", "value": 341}, "status": "OK"}]}], "status": "OK"}}, {"origin": [-7.7931709, 110.36656289999999], "destination": [-7.8455358, 110.3379568], "distance_matrix": {"destination_addresses": ["Jl. Kasongan No.3, Kajen, Bangunjiwo, Kec. Kasihan, Kabupaten Bantul, Daerah Istimewa Yogyakarta 55184, Indonesia"], "origin_addresses": ["Jl. Malioboro No.52-58, Suryatmajan, Kec. Danurejan, Kota Yogyakarta, Daerah Istimewa Yogyakarta 55213, Indonesia"], "rows": [{"elements": [{"distance": {"text": "8.2 km", "value": 8168}, "duration": {"text": "22 mins", "value": 1346}, "status": "OK"}]}], "status": "OK"}}, {"origin": [-7.7931709, 110.36656289999999], "destination": [-7.8146508, 110.3684854], "distance_matrix": {"destination_addresses": ["59P9+49Q, Jl. Sisingamangaraja, Keparakan, Kec. Mergangsan, Kota Yogyakarta, Daerah Istimewa Yogyakarta 55131, Indonesia"], "origin_addresses": ["Jl. Malioboro No.52-58, Suryatmajan, Kec. Danurejan, Kota Yogyakarta, Daerah Istimewa Yogyakarta 55213, Indonesia"], "rows": [{"elements": [{"distance": {"text": "3.1 km", "value": 3054}, "duration": {"text": "9 mins", "value": 562}, "status": "OK"}]}], "status": "OK"}}, {"origin": [-7.7931709, 110.36656289999999], "destination": [-7.802813, 110.413899], "distance_matrix": {"destination_addresses": ["27, Jl. Wonocatur No.26, Karang Bendo, Banguntapan, Kec. Banguntapan, Kabupaten Bantul, Daerah Istimewa Yogyakarta 55198, Indonesia"], "origin_addresses": ["Jl. Malioboro No.52-58, Suryatmajan, Kec. Danurejan, Kota Yogyakarta, Daerah Istimewa Yogyakarta 55213, Indonesia"], "rows": [{"elements": [{"distance": {"text": "8.4 km", "value": 8379}, "duration": {"text": "20 mins", "value": 1171}, "status": "OK"}]}], "status": "OK"}}, {"origin": [-7.7931709, 110.36656289999999], "destination": [-7.8128408, 110.356113], "distance_matrix": {"destination_addresses": ["Mantrijeron, 59P4+VC9, Jl. Suryowijayan, Patehan, Kecamatan Kraton, Kota Yogyakarta, Daerah Istimewa Yogyakarta 55142, Indonesia"], "origin_addresses": ["Jl. Malioboro No.52-58, Suryatmajan, Kec. Danurejan, Kota Yogyakarta, Daerah Istimewa Yogyakarta 55213, Indonesia"], "rows": [{"elements": [{"distance": {"text": "3.2 km", "value": 3171}, "duration": {"text": "11 mins", "value": 658}, "status": "OK"}]}], "status": "OK"}}, {"origin": [-7.7931709, 110.36656289999999], "destination": [-7.7997354, 110.3762182], "distance_matrix": {"destination_addresses": ["Jl. Harjono Blok PA/II No.99, Purwokinanti, Pakualaman, Kota Yogyakarta, Daerah Istimewa Yogyakarta 55166, Indonesia"], "origin_addresses": ["Jl. Malioboro No.52-58, Suryatmajan, Kec. Danurejan, Kota Yogyakarta, Daerah Istimewa Yogyakarta 55213, Indonesia"], "rows": [{"elements": [{"distance": {"text": "2.2 km", "value": 2249}, "duration": {"text": "9 mins", "value": 520}, "status": "OK"}]}], "status": "OK"}}, {"origin": [-7.7931709, 110.36656289999999], "destination": [-7.8164905, 110.3718611], "distance_matrix": {"destination_addresses": ["Jl. Kolonel Sugiyono No.24, Brontokusuman, Kec. Mergangsan, Kota Yogyakarta, Daerah Istimewa Yogyakarta 55153, Indonesia"], "origin_addresses": ["Jl. Malioboro No.52-58, Suryatmajan, Kec. Danurejan, Kota Yogyakarta, Daerah Istimewa Yogyakarta 55213, Indonesia"], "rows": [{"elements": [{"distance": {"text": "3.6 km", "value": 3581}, "duration": {"text": "11 mins", "value": 676}, "status": "OK"}]}], "status": "OK"}}, {"origin": [-7.7931709, 110.36656289999999], "destination": [-7.8293112, 110.3956256], "distance_matrix": {"destination_addresses": ["59CW+77C, Bodon, Jagalan, Kotagede, Bantul Regency, Special Region of Yogyakarta 55192, Indonesia"], "origin_addresses": ["Jl. Malioboro No.52-58, Suryatmajan, Kec. Danurejan, Kota Yogyakarta, Daerah Istimewa Yogyakarta 55213, Indonesia"], "rows": [{"elements": [{"distance": {"text": "7.1 km", "value": 7107}, "duration": {"text": "21 mins", "value": 1268}, "status": "OK"}]}], "status": "OK"}}, {"origin": [-7.7931709, 110.36656289999999], "destination": [-7.8283312, 110.3997949], "distance_matrix": {"destination_addresses": ["Los Pasar, 59CX+MW7, Purbayan, Kec. Kotagede, Kota Yogyakarta, Daerah Istimewa Yogyakarta, Indonesia"], "origin_addresses": ["Jl. Malioboro No.52-58, Suryatmajan, Kec. Danurejan, Kota Yogyakarta, Daerah Istimewa Yogyakarta 55213, Indonesia"], "rows": [{"elements": [{"distance": {"text": "7.6 km", "value": 7625}, "duration": {"text": "21 mins", "value": 1259}, "status": "OK"}]}], "status": "OK"}}, {"origin": [-7.7931709, 110.36656289999999], "destination": [-7.7857242, 110.3746954], "distance_matrix": {"destination_addresses": ["Jl. Suroto No.2, Kotabaru, Kec. Gondokusuman, Kota Yogyakarta, Daerah Istimewa Yogyakarta 55224, Indonesia"], "origin_addresses": ["Jl. Malioboro No.52-58, Suryatmajan, Kec. Danurejan, Kota Yogyakarta, Daerah Istimewa Yogyakarta 55213, Indonesia"], "rows": [{"elements": [{"distance": {"text": "1.6 km", "value": 1556}, "duration": {"text": "5 mins", "value": 296}, "status": "OK"}]}], "status": "OK"}}, {"origin": [-7.7931709, 110.36656289999999], "destination": [-7.8276355, 110.3606071], "distance_matrix": {"destination_addresses": ["59C6+W6X, Jl. KH. Ali Maksum, Krapyak Kulon, Panggungharjo, Kec. Sewon, Kabupaten Bantul, Daerah Istimewa Yogyakarta 55188, Indonesia"], "origin_addresses": ["Jl. Malioboro No.52-58, Suryatmajan, Kec. Danurejan, Kota Yogyakarta, Daerah Istimewa Yogyakarta 55213, Indonesia"], "rows": [{"elements": [{"distance": {"text": "5.2 km", "value": 5221}, "duration": {"text": "16 mins", "value": 934}, "status": "OK"}]}], "status": "OK"}}, {"origin": [-7.7931709, 110.36656289999999], "destination": [-7.7676636, 110.2934028], "distance_matrix": {"destination_addresses": ["Pasar Kuliner Belut Godean, Jl. Ngapak - Kentheng No.km.10, Gentingan, Sidoagung, Kec. Godean, Kabupaten Sleman, Daerah Istimewa Yogyakarta 55264, Indonesia"], "origin_addresses": ["Jl. Malioboro No.52-58, Suryatmajan, Kec. Danurejan, Kota Yogyakarta, Daerah Istimewa Yogyakarta 55213, Indonesia"], "rows": [{"elements": [{"distance": {"text": "9.6 km", "value": 9582}, "duration": {"text": "26 mins", "value": 1542}, "status": "OK"}]}], "status": "OK"}}, {"origin": [-7.7931709, 110.36656289999999], "destination": [-7.8145939, 110.4130604], "distance_matrix": {"destination_addresses": ["Jl. Jogja-Wonosari Km 7 No 277, Kalangan, Baturetno, Banguntapan, Bantul Regency, Special Region of Yogyakarta 55197, Indonesia"], "origin_addresses": ["Jl. Malioboro No.52-58, Suryatmajan, Kec. Danurejan, Kota Yogyakarta, Daerah Istimewa Yogyakarta 55213, Indonesia"], "rows": [{"elements": [{"distance": {"text": "7.2 km", "value": 7215}, "duration": {"text": "21 mins", "value": 1272}, "status": "OK"}]}], "status": "OK"}}, {"origin": [-7.7931709, 110.36656289999999], "destination": [-7.7514803, 110.3352759], "distance_matrix": {"destination_addresses": ["68XP+C42, Jl. Rajek Lor-Rajek Wetan, Rajeg Wetan, Tirtoadi, Kec. Mlati, Kabupaten Sleman, Daerah Istimewa Yogyakarta 55287, Indonesia"], "origin_addresses": ["Jl. Malioboro No.52-58, Suryatmajan, Kec. Danurejan, Kota Yogyakarta, Daerah Istimewa Yogyakarta 55213, Indonesia"], "rows": [{"elements": [{"distance": {"text": "10.2 km", "value": 10249}, "duration": {"text": "25 mins", "value": 1494}, "status": "OK"}]}], "status": "OK"}}, {"origin": [-7.7931709, 110.36656289999999], "destination": [-7.9583695, 110.4407622], "distance_matrix": {"destination_addresses": ["Kediwung Rt 38, Kanigoro, Mangunan, Kec. Dlingo, Kabupaten Bantul, Daerah Istimewa Yogyakarta 55783, Indonesia"], "origin_addresses": ["Jl. Malioboro No.52-58, Suryatmajan, Kec. Danurejan, Kota Yogyakarta, Daerah Istimewa Yogyakarta 55213, Indonesia"], "rows": [{"elements": [{"distance": {"text": "25.8 km", "value": 25835}, "duration": {"text": "54 mins", "value": 3243}, "status": "OK"}]}], "status": "OK"}}, {"origin": [-7.7931709, 110.36656289999999], "destination": [-7.7823797, 110.3791605], "distance_matrix": {"destination_addresses": ["Galeria Mall, Jl. Jend. Sudirman No.99 - 101, Terban, Kec. Gondokusuman, Kota Yogyakarta, Daerah Istimewa Yogyakarta 55223, Indonesia"], "origin_addresses": ["Jl. Malioboro No.52-58, Suryatmajan, Kec. Danurejan, Kota Yogyakarta, Daerah Istimewa Yogyakarta 55213, Indonesia"], "rows": [{"elements": [{"distance": {"text": "2.5 km", "value": 2471}, "duration": {"text": "8 mins", "value": 453}, "status": "OK"}]}], "status": "OK"}}, {"origin": [-7.7931709, 110.36656289999999], "destination": [-7.6041648, 110.4510042], "distance_matrix": {"destination_addresses": ["The Lost World Castle, Jl. Petung Merapi, Petung, Kepuharjo, Kec. Cangkringan, Kabupaten Sleman, Daerah Istimewa Yogyakarta 55583, Indonesia"], "origin_addresses": ["Jl. Malioboro No.52-58, Suryatmajan, Kec. Danurejan, Kota Yogyakarta, Daerah Istimewa Yogyakarta 55213, Indonesia"], "rows": [{"elements": [{"distance": {"text": "26.8 km", "value": 26776}, "duration": {"text": "57 mins", "value": 3407}, "status": "OK"}]}], "status": "OK"}}, {"origin": [-7.7931709, 110.36656289999999], "destination": [-7.7443285, 110.3313177], "distance_matrix": {"destination_addresses": ["784J+7G8, Ketingan, Tirtoadi, Kec. Mlati, Kabupaten Sleman, Daerah Istimewa Yogyakarta 55287, Indonesia"], "origin_addresses": ["Jl. Malioboro No.52-58, Suryatmajan, Kec. Danurejan, Kota Yogyakarta, Daerah Istimewa Yogyakarta 55213, Indonesia"], "rows": [{"elements": [{"distance": {"text": "10.4 km", "value": 10377}, "duration": {"text": "25 mins", "value": 1510}, "status": "OK"}]}], "status": "OK"}}, {"origin": [-7.7931709, 110.36656289999999], "destination": [-7.6209046, 110.4216275], "distance_matrix": {"destination_addresses": ["Merapi Park Yogyakarta, Jl. Kaliurang No.KM. 22.5, Banteng, Hargobinangun, Kec. Pakem, Kabupaten Sleman, Daerah Istimewa Yogyakarta 55582, Indonesia"], "origin_addresses": ["Jl. Malioboro No.52-58, Suryatmajan, Kec. Danurejan, Kota Yogyakarta, Daerah Istimewa Yogyakarta 55213, Indonesia"], "rows": [{"elements": [{"distance": {"text": "22.2 km", "value": 22246}, "duration": {"text": "48 mins", "value": 2909}, "status": "OK"}]}], "status": "OK"}}, {"origin": [-7.7931709, 110.36656289999999], "destination": [-7.798812, 110.3657371], "distance_matrix": {"destination_addresses": ["Pasar Beringharjo timur Lt. 3, dekat parkiran, Jl. Margo Mulyo No.16, Ngupasan, Kec. Gondomanan, Kota Yogyakarta, Daerah Istimewa Yogyakarta 55122, Indonesia"], "origin_addresses": ["Jl. Malioboro No.52-58, Suryatmajan, Kec. Danurejan, Kota Yogyakarta, Daerah Istimewa Yogyakarta 55213, Indonesia"], "rows": [{"elements": [{"distance": {"text": "0.9 km", "value": 879}, "duration": {"text": "4 mins", "value": 219}, "status": "OK"}]}], "status": "OK"}}, {"origin": [-7.7931709, 110.36656289999999], "destination": [-7.7887054, 110.3873403], "distance_matrix": {"destination_addresses": ["696P+GW8 Taman Kehati, Demangan, Kec. Gondokusuman, Kota Yogyakarta, Daerah Istimewa Yogyakarta 55221, Indonesia"], "origin_addresses": ["Jl. Malioboro No.52-58, Suryatmajan, Kec. Danurejan, Kota Yogyakarta, Daerah Istimewa Yogyakarta 55213, Indonesia"], "rows": [{"elements": [{"distance": {"text": "3.1 km", "value": 3071}, "duration": {"text": "9 mins", "value": 517}, "status": "OK"}]}], "status": "OK"}}, {"origin": [-7.7931709, 110.36656289999999], "destination": [-7.6309566, 110.3404834], "distance_matrix": {"destination_addresses": ["989R+H55, Bangunrejo, Merdikorejo, Kec. Tempel, Kabupaten Sleman, Daerah Istimewa Yogyakarta 55552, Indonesia"], "origin_addresses": ["Jl. Malioboro No.52-58, Suryatmajan, Kec. Danurejan, Kota Yogyakarta, Daerah Istimewa Yogyakarta 55213, Indonesia"], "rows": [{"elements": [{"distance": {"text": "21.9 km", "value": 21923}, "duration": {"text": "43 mins", "value": 2557}, "status": "OK"}]}], "status": "OK"}}, {"origin": [-7.7931709, 110.36656289999999], "destination": [-7.8184611, 110.3635327], "distance_matrix": {"destination_addresses": ["Jl. Tirtodipuran No.10, Mantrijeron, Kec. Mantrijeron, Kota Yogyakarta, Daerah Istimewa Yogyakarta 55143, Indonesia"], "origin_addresses": ["Jl. Malioboro No.52-58, Suryatmajan, Kec. Danurejan, Kota Yogyakarta, Daerah Istimewa Yogyakarta 55213, Indonesia"], "rows": [{"elements": [{"distance": {"text": "4.0 km", "value": 4027}, "duration": {"text": "12 mins", "value": 719}, "status": "OK"}]}], "status": "OK"}}, {"origin": [-7.7931709, 110.36656289999999], "destination": [-7.8031874, 110.3657633], "distance_matrix": {"destination_addresses": ["Jl. Alun-Alun Utara No.1, Prawirodirjan, Kecamatan Kraton, Kota Yogyakarta, Daerah Istimewa Yogyakarta 55132, Indonesia"], "origin_addresses": ["Jl. Malioboro No.52-58, Suryatmajan, Kec. Danurejan, Kota Yogyakarta, Daerah Istimewa Yogyakarta 55213, Indonesia"], "rows": [{"elements": [{"distance": {"text": "1.4 km", "value": 1364}, "duration": {"text": "5 mins", "value": 325}, "status": "OK"}]}], "status": "OK"}}, {"origin": [-7.7931709, 110.36656289999999], "destination": [-7.6023375, 110.4552585], "distance_matrix": {"destination_addresses": ["9FX4+346, Jambu, Kepuharjo, Kec. Cangkringan, Kabupaten Sleman, Daerah Istimewa Yogyakarta 55583, Indonesia"], "origin_addresses": ["Jl. Malioboro No.52-58, Suryatmajan, Kec. Danurejan, Kota Yogyakarta, Daerah Istimewa Yogyakarta 55213, Indonesia"], "rows": [{"elements": [{"distance": {"text": "26.8 km", "value": 26824}, "duration": {"text": "57 mins", "value": 3441}, "status": "OK"}]}], "status": "OK"}}, {"origin": [-7.7931709, 110.36656289999999], "destination": [-7.5916872, 110.4339755], "distance_matrix": {"destination_addresses": ["CC5M+8HH Tlogo Muncar National Garden, Jl. Tlogo Putri, Area Hutan, Hargobinangun, Kec. Pakem, Kabupaten Sleman, Daerah Istimewa Yogyakarta 55582, Indonesia"], "origin_addresses": ["Jl. Malioboro No.52-58, Suryatmajan, Kec. Danurejan, Kota Yogyakarta, Daerah Istimewa Yogyakarta 55213, Indonesia"], "rows": [{"elements": [{"distance": {"text": "25.4 km", "value": 25442}, "duration": {"text": "55 mins", "value": 3313}, "status": "OK"}]}], "status": "OK"}}, {"origin": [-7.7931709, 110.36656289999999], "destination": [-7.8248171, 110.1236396], "distance_matrix": {"destination_addresses": ["54GF+FCW, Sremo Lor, Hargowilis, Kec. Kokap, Kabupaten Kulon Progo, Daerah Istimewa Yogyakarta 55653, Indonesia"], "origin_addresses": ["Jl. Malioboro No.52-58, Suryatmajan, Kec. Danurejan, Kota Yogyakarta, Daerah Istimewa Yogyakarta 55213, Indonesia"], "rows": [{"elements": [{"distance": {"text": "33.8 km", "value": 33760}, "duration": {"text": "1 hour 0 mins", "value": 3612}, "status": "OK"}]}], "status": "OK"}}, {"origin": [-7.7931709, 110.36656289999999], "destination": [-7.7624289, 110.348049], "distance_matrix": {"destination_addresses": ["68QX+276, Jl. Jambon, Biru, Trihanggo, Kec. Gamping, Kabupaten Sleman, Daerah Istimewa Yogyakarta 55291, Indonesia"], "origin_addresses": ["Jl. Malioboro No.52-58, Suryatmajan, Kec. Danurejan, Kota Yogyakarta, Daerah Istimewa Yogyakarta 55213, Indonesia"], "rows": [{"elements": [{"distance": {"text": "5.9 km", "value": 5927}, "duration": {"text": "16 mins", "value": 945}, "status": "OK"}]}], "status": "OK"}}, {"origin": [-7.7931709, 110.36656289999999], "destination": [-7.5978656, 110.4233959], "distance_matrix": {"destination_addresses": ["Jl. Boyong No.KM 25, Kaliurang, Hargobinangun, Kec. Pakem, Kabupaten Sleman, Daerah Istimewa Yogyakarta 55582, Indonesia"], "origin_addresses": ["Jl. Malioboro No.52-58, Suryatmajan, Kec. Danurejan, Kota Yogyakarta, Daerah Istimewa Yogyakarta 55213, Indonesia"], "rows": [{"elements": [{"distance": {"text": "25.1 km", "value": 25052}, "duration": {"text": "54 mins", "value": 3255}, "status": "OK"}]}], "status": "OK"}}, {"origin": [-7.7931709, 110.36656289999999], "destination": [-7.8496144, 110.478324], "distance_matrix": {"destination_addresses": ["5F2H+3CC, Patuk, Kec. Patuk, Kabupaten Gunung Kidul, Daerah Istimewa Yogyakarta 55862, Indonesia"], "origin_addresses": ["Jl. Malioboro No.52-58, Suryatmajan, Kec. Danurejan, Kota Yogyakarta, Daerah Istimewa Yogyakarta 55213, Indonesia"], "rows": [{"elements": [{"distance": {"text": "18.9 km", "value": 18914}, "duration": {"text": "44 mins", "value": 2636}, "status": "OK"}]}], "status": "OK"}}, {"origin": [-7.7931709, 110.36656289999999], "destination": [-7.94136080262228, 110.4247377097752], "distance_matrix": {"destination_addresses": ["3C5F+HVQ, Mangunan, Kec. Dlingo, Kabupaten Bantul, Daerah Istimewa Yogyakarta 55783, Indonesia"], "origin_addresses": ["Jl. Malioboro No.52-58, Suryatmajan, Kec. Danurejan, Kota Yogyakarta, Daerah Istimewa Yogyakarta 55213, Indonesia"], "rows": [{"elements": [{"distance": {"text": "23.5 km", "value": 23474}, "duration": {"text": "51 mins", "value": 3088}, "status": "OK"}]}], "status": "OK"}}, {"origin": [-7.7931709, 110.36656289999999], "destination": [-7.8263088, 110.398512], "distance_matrix": {"destination_addresses": ["Kampung Trunojayan KG II/881, Prenggan, Kec. Kotagede, Kota Yogyakarta, Daerah Istimewa Yogyakarta 55172, Indonesia"], "origin_addresses": ["Jl. Malioboro No.52-58, Suryatmajan, Kec. Danurejan, Kota Yogyakarta, Daerah Istimewa Yogyakarta 55213, Indonesia"], "rows": [{"elements": [{"distance": {"text": "7.1 km", "value": 7142}, "duration": {"text": "21 mins", "value": 1246}, "status": "OK"}]}], "status": "OK"}}, {"origin": [-7.7931709, 110.36656289999999], "destination": [-7.9414886, 110.4243856], "distance_matrix": {"destination_addresses": ["3C5F+HVQ, Mangunan, Kec. Dlingo, Kabupaten Bantul, Daerah Istimewa Yogyakarta 55783, Indonesia"], "origin_addresses": ["Jl. Malioboro No.52-58, Suryatmajan, Kec. Danurejan, Kota Yogyakarta, Daerah Istimewa Yogyakarta 55213, Indonesia"], "rows": [{"elements": [{"distance": {"text": "23.5 km", "value": 23485}, "duration": {"text": "52 mins", "value": 3091}, "status": "OK"}]}], "status": "OK"}}, {"origin": [-7.7931709, 110.36656289999999], "destination": [-7.7955798, 110.3694896], "distance_matrix": {"destination_addresses": ["6939+QQ9, Suryatmajan, Danurejan, Yogyakarta City, Special Region of Yogyakarta, Indonesia"], "origin_addresses": ["Jl. Malioboro No.52-58, Suryatmajan, Kec. Danurejan, Kota Yogyakarta, Daerah Istimewa Yogyakarta 55213, Indonesia"], "rows": [{"elements": [{"distance": {"text": "1.0 km", "value": 1029}, "duration": {"text": "4 mins", "value": 235}, "status": "OK"}]}], "status": "OK"}}, {"origin": [-7.7931709, 110.36656289999999], "destination": [-7.798217999999999, 110.4200702], "distance_matrix": {"destination_addresses": ["Jogja Adventure Zone, Aero Wisata Skadik 104, Jl. Maguwo, Karang Janbe, Banguntapan, Kec. Banguntapan, Kabupaten Bantul, Daerah Istimewa Yogyakarta 55198, Indonesia"], "origin_addresses": ["Jl. Malioboro No.52-58, Suryatmajan, Kec. Danurejan, Kota Yogyakarta, Daerah Istimewa Yogyakarta 55213, Indonesia"], "rows": [{"elements": [{"distance": {"text": "8.6 km", "value": 8563}, "duration": {"text": "20 mins", "value": 1196}, "status": "OK"}]}], "status": "OK"}}, {"origin": [-7.7931709, 110.36656289999999], "destination": [-7.8439029, 110.36226099999999], "distance_matrix": {"destination_addresses": ["Jl. Parangtritis Km 5.5 ( Pyramid Cafe) Tarudan Bangunharjo Sewon Bantul Regency Special Region of Yogyakarta Tarudan, Tarudan, Bangunharjo, Sewon, Bantul Regency, Special Region of Yogyakarta 55188, Indonesia"], "origin_addresses": ["Jl. Malioboro No.52-58, Suryatmajan, Kec. Danurejan, Kota Yogyakarta, Daerah Istimewa Yogyakarta 55213, Indonesia"], "rows": [{"elements": [{"distance": {"text": "6.5 km", "value": 6500}, "duration": {"text": "19 mins", "value": 1111}, "status": "OK"}]}], "status": "OK"}}, {"origin": [-7.7931709, 110.36656289999999], "destination": [-7.8290343, 110.453198], "distance_matrix": {"destination_addresses": ["No.5, Jl. Wonosari No.KM.11, Bantaran Kulon, Srimulyo, Kec. Piyungan, Kabupaten Bantul, Daerah Istimewa Yogyakarta 55792, Indonesia"], "origin_addresses": ["Jl. Malioboro No.52-58, Suryatmajan, Kec. Danurejan, Kota Yogyakarta, Daerah Istimewa Yogyakarta 55213, Indonesia"], "rows": [{"elements": [{"distance": {"text": "11.9 km", "value": 11920}, "duration": {"text": "30 mins", "value": 1804}, "status": "OK"}]}], "status": "OK"}}, {"origin": [-7.7931709, 110.36656289999999], "destination": [-7.8018746, 110.3694664], "distance_matrix": {"destination_addresses": ["Jl. Brigjen Katamso No.3, Prawirodirjan, Kec. Gondomanan, Kota Yogyakarta, Daerah Istimewa Yogyakarta 55121, Indonesia"], "origin_addresses": ["Jl. Malioboro No.52-58, Suryatmajan, Kec. Danurejan, Kota Yogyakarta, Daerah Istimewa Yogyakarta 55213, Indonesia"], "rows": [{"elements": [{"distance": {"text": "1.6 km", "value": 1603}, "duration": {"text": "6 mins", "value": 364}, "status": "OK"}]}], "status": "OK"}}, {"origin": [-7.7931709, 110.36656289999999], "destination": [-7.6428597, 110.42957539999999], "distance_matrix": {"destination_addresses": ["9C4H+RWJ, Pentingsari, Umbulharjo, Kec. Cangkringan, Kabupaten Sleman, Daerah Istimewa Yogyakarta 55583, Indonesia"], "origin_addresses": ["Jl. Malioboro No.52-58, Suryatmajan, Kec. Danurejan, Kota Yogyakarta, Daerah Istimewa Yogyakarta 55213, Indonesia"], "rows": [{"elements": [{"distance": {"text": "22.1 km", "value": 22066}, "duration": {"text": "50 mins", "value": 3017}, "status": "OK"}]}], "status": "OK"}}, {"origin": [-7.7931709, 110.36656289999999], "destination": [-7.8262101, 110.3449539], "distance_matrix": {"destination_addresses": ["58FV+GX8, Pluragan, Tirtonirmolo, Kec. Kasihan, Kabupaten Bantul, Daerah Istimewa Yogyakarta 55184, Indonesia"], "origin_addresses": ["Jl. Malioboro No.52-58, Suryatmajan, Kec. Danurejan, Kota Yogyakarta, Daerah Istimewa Yogyakarta 55213, Indonesia"], "rows": [{"elements": [{"distance": {"text": "5.6 km", "value": 5561}, "duration": {"text": "17 mins", "value": 1003}, "status": "OK"}]}], "status": "OK"}}, {"origin": [-7.7931709, 110.36656289999999], "destination": [-7.7955032, 110.365309], "distance_matrix": {"destination_addresses": ["Jl. Malioboro No.25, Sosromenduran, Gedong Tengen, Kota Yogyakarta, Daerah Istimewa Yogyakarta 55271, Indonesia"], "origin_addresses": ["Jl. Malioboro No.52-58, Suryatmajan, Kec. Danurejan, Kota Yogyakarta, Daerah Istimewa Yogyakarta 55213, Indonesia"], "rows": [{"elements": [{"distance": {"text": "0.4 km", "value": 406}, "duration": {"text": "2 mins", "value": 114}, "status": "OK"}]}], "status": "OK"}}, {"origin": [-7.7931709, 110.36656289999999], "destination": [-7.8353074, 110.45896599999999], "distance_matrix": {"destination_addresses": ["Pangol, 5F75+VHG, Jl. Payak Tengah, Jombor, Srimulyo, Piyungan, Bantul Regency, Special Region of Yogyakarta 55792, Indonesia"], "origin_addresses": ["Jl. Malioboro No.52-58, Suryatmajan, Kec. Danurejan, Kota Yogyakarta, Daerah Istimewa Yogyakarta 55213, Indonesia"], "rows": [{"elements": [{"distance": {"text": "15.9 km", "value": 15925}, "duration": {"text": "40 mins", "value": 2424}, "status": "OK"}]}], "status": "OK"}}, {"origin": [-7.7931709, 110.36656289999999], "destination": [-7.740780699999999, 110.50467719999999], "distance_matrix": {"destination_addresses": ["7G53+JM5, Plaosan Lor, Bugisan, Kec. Prambanan, Kabupaten Klaten, Jawa Tengah 57454, Indonesia"], "origin_addresses": ["Jl. Malioboro No.52-58, Suryatmajan, Kec. Danurejan, Kota Yogyakarta, Daerah Istimewa Yogyakarta 55213, Indonesia"], "rows": [{"elements": [{"distance": {"text": "18.9 km", "value": 18892}, "duration": {"text": "37 mins", "value": 2208}, "status": "OK"}]}], "status": "OK"}}, {"origin": [-7.7931709, 110.36656289999999], "destination": [-7.701492, 110.37390599999999], "distance_matrix": {"destination_addresses": ["Brayut, Pandowoharjo, Kec. Sleman, Kabupaten Sleman, Daerah Istimewa Yogyakarta 55512, Indonesia"], "origin_addresses": ["Jl. Malioboro No.52-58, Suryatmajan, Kec. Danurejan, Kota Yogyakarta, Daerah Istimewa Yogyakarta 55213, Indonesia"], "rows": [{"elements": [{"distance": {"text": "12.7 km", "value": 12710}, "duration": {"text": "29 mins", "value": 1741}, "status": "OK"}]}], "status": "OK"}}, {"origin": [-7.7931709, 110.36656289999999], "destination": [-7.7624571, 110.3481492], "distance_matrix": {"destination_addresses": ["68QX+276, Jl. Jambon, Biru, Trihanggo, Kec. Gamping, Kabupaten Sleman, Daerah Istimewa Yogyakarta 55291, Indonesia"], "origin_addresses": ["Jl. Malioboro No.52-58, Suryatmajan, Kec. Danurejan, Kota Yogyakarta, Daerah Istimewa Yogyakarta 55213, Indonesia"], "rows": [{"elements": [{"distance": {"text": "5.9 km", "value": 5927}, "duration": {"text": "16 mins", "value": 945}, "status": "OK"}]}], "status": "OK"}}, {"origin": [-7.7931709, 110.36656289999999], "destination": [-8.1759266, 110.66241959999999], "distance_matrix": {"destination_addresses": ["RMF6+GXP, Pantai, Purwodadi, Kec. Tepus, Kabupaten Gunung Kidul, Daerah Istimewa Yogyakarta 55881, Indonesia"], "origin_addresses": ["Jl. Malioboro No.52-58, Suryatmajan, Kec. Danurejan, Kota Yogyakarta, Daerah Istimewa Yogyakarta 55213, Indonesia"], "rows": [{"elements": [{"distance": {"text": "73.5 km", "value": 73470}, "duration": {"text": "2 hours 14 mins", "value": 8043}, "status": "OK"}]}], "status": "OK"}}, {"origin": [-7.7931709, 110.36656289999999], "destination": [-7.8357465, 110.4593415], "distance_matrix": {"destination_addresses": ["Pangol payak tengah, 5F75+PP4, Jombor, Srimulyo, Kec. Piyungan, Kabupaten Bantul, Daerah Istimewa Yogyakarta 55792, Indonesia"], "origin_addresses": ["Jl. Malioboro No.52-58, Suryatmajan, Kec. Danurejan, Kota Yogyakarta, Daerah Istimewa Yogyakarta 55213, Indonesia"], "rows": [{"elements": [{"distance": {"text": "15.4 km", "value": 15430}, "duration": {"text": "39 mins", "value": 2348}, "status": "OK"}]}], "status": "OK"}}, {"origin": [-7.7931709, 110.36656289999999], "destination": [-7.8054476, 110.3627375], "distance_matrix": {"destination_addresses": ["Jl. Alun-Alun Utara No.1, Kadipaten, Kecamatan Kraton, Kota Yogyakarta, Daerah Istimewa Yogyakarta 55132, Indonesia"], "origin_addresses": ["Jl. Malioboro No.52-58, Suryatmajan, Kec. Danurejan, Kota Yogyakarta, Daerah Istimewa Yogyakarta 55213, Indonesia"], "rows": [{"elements": [{"distance": {"text": "1.6 km", "value": 1646}, "duration": {"text": "6 mins", "value": 365}, "status": "OK"}]}], "status": "OK"}}, {"origin": [-7.7931709, 110.36656289999999], "destination": [-7.7973552999999995, 110.35349959999999], "distance_matrix": {"destination_addresses": ["Jl. HOS Cokroaminoto No.34, Pakuncen, Wirobrajan, Kota Yogyakarta, Daerah Istimewa Yogyakarta 55253, Indonesia"], "origin_addresses": ["Jl. Malioboro No.52-58, Suryatmajan, Kec. Danurejan, Kota Yogyakarta, Daerah Istimewa Yogyakarta 55213, Indonesia"], "rows": [{"elements": [{"distance": {"text": "2.9 km", "value": 2869}, "duration": {"text": "10 mins", "value": 587}, "status": "OK"}]}], "status": "OK"}}, {"origin": [-7.7931709, 110.36656289999999], "destination": [-7.607873799999999, 110.2037513], "distance_matrix": {"destination_addresses": ["96R3+VG4, Jl. East Side Pedestrian Walk, Kw. Candi Borobudur, Borobudur, Kec. Borobudur, Kabupaten Magelang, Jawa Tengah 56553, Indonesia"], "origin_addresses": ["Jl. Malioboro No.52-58, Suryatmajan, Kec. Danurejan, Kota Yogyakarta, Daerah Istimewa Yogyakarta 55213, Indonesia"], "rows": [{"elements": [{"distance": {"text": "42.3 km", "value": 42317}, "duration": {"text": "1 hour 9 mins", "value": 4169}, "status": "OK"}]}], "status": "OK"}}, {"origin": [-7.7931709, 110.36656289999999], "destination": [-7.8001040999999995, 110.3676579], "distance_matrix": {"destination_addresses": ["Jl. Sriwedani No.1, Ngupasan, Kec. Gondomanan, Kota Yogyakarta, Daerah Istimewa Yogyakarta 55122, Indonesia"], "origin_addresses": ["Jl. Malioboro No.52-58, Suryatmajan, Kec. Danurejan, Kota Yogyakarta, Daerah Istimewa Yogyakarta 55213, Indonesia"], "rows": [{"elements": [{"distance": {"text": "1.5 km", "value": 1548}, "duration": {"text": "6 mins", "value": 345}, "status": "OK"}]}], "status": "OK"}}, {"origin": [-7.7931709, 110.36656289999999], "destination": [-7.6057093, 110.18048399999999], "distance_matrix": {"destination_addresses": ["Karangrejo Gombong, Kurahan, Kembanglimus, Kec. Borobudur, Kabupaten Magelang, Jawa Tengah 56553, Indonesia"], "origin_addresses": ["Jl. Malioboro No.52-58, Suryatmajan, Kec. Danurejan, Kota Yogyakarta, Daerah Istimewa Yogyakarta 55213, Indonesia"], "rows": [{"elements": [{"distance": {"text": "44.3 km", "value": 44255}, "duration": {"text": "1 hour 14 mins", "value": 4448}, "status": "OK"}]}], "status": "OK"}}, {"origin": [-7.7931709, 110.36656289999999], "destination": [-8.145102399999999, 110.59880059999999], "distance_matrix": {"destination_addresses": ["VH3X+WGW, Area Hutan, Ngestirejo, Kec. Tanjungsari, Kabupaten Gunung Kidul, Daerah Istimewa Yogyakarta 55881, Indonesia"], "origin_addresses": ["Jl. Malioboro No.52-58, Suryatmajan, Kec. Danurejan, Kota Yogyakarta, Daerah Istimewa Yogyakarta 55213, Indonesia"], "rows": [{"elements": [{"distance": {"text": "63.7 km", "value": 63665}, "duration": {"text": "1 hour 43 mins", "value": 6205}, "status": "OK"}]}], "status": "OK"}}, {"origin": [-7.7931709, 110.36656289999999], "destination": [-7.7532423999999995, 110.3609091], "distance_matrix": {"destination_addresses": ["KM 6 NO18, Jl. Magelang, Kutu Patran, Sinduadi, Kec. Mlati, Kabupaten Sleman, Daerah Istimewa Yogyakarta 55284, Indonesia"], "origin_addresses": ["Jl. Malioboro No.52-58, Suryatmajan, Kec. Danurejan, Kota Yogyakarta, Daerah Istimewa Yogyakarta 55213, Indonesia"], "rows": [{"elements": [{"distance": {"text": "6.1 km", "value": 6135}, "duration": {"text": "16 mins", "value": 987}, "status": "OK"}]}], "status": "OK"}}, {"origin": [-7.7931709, 110.36656289999999], "destination": [-7.816315599999999, 110.3871442], "distance_matrix": {"destination_addresses": ["XT Square, Jl. Veteran No.150-151, Pandeyan, Kec. Umbulharjo, Kota Yogyakarta, Daerah Istimewa Yogyakarta 55161, Indonesia"], "origin_addresses": ["Jl. Malioboro No.52-58, Suryatmajan, Kec. Danurejan, Kota Yogyakarta, Daerah Istimewa Yogyakarta 55213, Indonesia"], "rows": [{"elements": [{"distance": {"text": "4.8 km", "value": 4797}, "duration": {"text": "16 mins", "value": 930}, "status": "OK"}]}], "status": "OK"}}, {"origin": [-7.7931709, 110.36656289999999], "destination": [-7.8100673, 110.3594581], "distance_matrix": {"destination_addresses": ["Jl. Taman KT I / 291, Patehan, Kraton, Yogyakarta City, Special Region of Yogyakarta 55133, Indonesia"], "origin_addresses": ["Jl. Malioboro No.52-58, Suryatmajan, Kec. Danurejan, Kota Yogyakarta, Daerah Istimewa Yogyakarta 55213, Indonesia"], "rows": [{"elements": [{"distance": {"text": "2.7 km", "value": 2704}, "duration": {"text": "10 mins", "value": 602}, "status": "OK"}]}], "status": "OK"}}, {"origin": [-7.7931709, 110.36656289999999], "destination": [-7.8052845, 110.3642031], "distance_matrix": {"destination_addresses": ["Jl. Rotowijayan Blok No. 1, Panembahan, Kecamatan Kraton, Kota Yogyakarta, Daerah Istimewa Yogyakarta, Indonesia"], "origin_addresses": ["Jl. Malioboro No.52-58, Suryatmajan, Kec. Danurejan, Kota Yogyakarta, Daerah Istimewa Yogyakarta 55213, Indonesia"], "rows": [{"elements": [{"distance": {"text": "1.7 km", "value": 1704}, "duration": {"text": "6 mins", "value": 387}, "status": "OK"}]}], "status": "OK"}}, {"origin": [-7.7931709, 110.36656289999999], "destination": [-7.8006715, 110.3676551], "distance_matrix": {"destination_addresses": ["Jl. Panembahan Senopati No.1-3, Ngupasan, Kec. Gondomanan, Kota Yogyakarta, Daerah Istimewa Yogyakarta 55122, Indonesia"], "origin_addresses": ["Jl. Malioboro No.52-58, Suryatmajan, Kec. Danurejan, Kota Yogyakarta, Daerah Istimewa Yogyakarta 55213, Indonesia"], "rows": [{"elements": [{"distance": {"text": "1.4 km", "value": 1415}, "duration": {"text": "5 mins", "value": 316}, "status": "OK"}]}], "status": "OK"}}, {"origin": [-7.7931709, 110.36656289999999], "destination": [-7.8712041, 110.45951439999999], "distance_matrix": {"destination_addresses": ["Hutan Pinus Pengger, Jl. Dlingo-Patuk, Sendangsari, Terong, Kec. Dlingo, Kabupaten Bantul, Daerah Istimewa Yogyakarta 55783, Indonesia"], "origin_addresses": ["Jl. Malioboro No.52-58, Suryatmajan, Kec. Danurejan, Kota Yogyakarta, Daerah Istimewa Yogyakarta 55213, Indonesia"], "rows": [{"elements": [{"distance": {"text": "22.4 km", "value": 22390}, "duration": {"text": "50 mins", "value": 3001}, "status": "OK"}]}], "status": "OK"}}, {"origin": [-7.7931709, 110.36656289999999], "destination": [-7.8040164999999995, 110.397994], "distance_matrix": {"destination_addresses": ["Jl. Kebun Raya No.2, Rejowinangun, Kec. Kotagede, Kota Yogyakarta, Daerah Istimewa Yogyakarta 55171, Indonesia"], "origin_addresses": ["Jl. Malioboro No.52-58, Suryatmajan, Kec. Danurejan, Kota Yogyakarta, Daerah Istimewa Yogyakarta 55213, Indonesia"], "rows": [{"elements": [{"distance": {"text": "5.3 km", "value": 5305}, "duration": {"text": "17 mins", "value": 1033}, "status": "OK"}]}], "status": "OK"}}, {"origin": [-7.7931709, 110.36656289999999], "destination": [-7.8296224, 110.3980162], "distance_matrix": {"destination_addresses": ["59CX+46G, Sayangan, Jagalan, Kec. Banguntapan, Kabupaten Bantul, Daerah Istimewa Yogyakarta 55192, Indonesia"], "origin_addresses": ["Jl. Malioboro No.52-58, Suryatmajan, Kec. Danurejan, Kota Yogyakarta, Daerah Istimewa Yogyakarta 55213, Indonesia"], "rows": [{"elements": [{"distance": {"text": "7.9 km", "value": 7871}, "duration": {"text": "22 mins", "value": 1340}, "status": "OK"}]}], "status": "OK"}}, {"origin": [-7.7931709, 110.36656289999999], "destination": [-7.761608, 110.3308855], "distance_matrix": {"destination_addresses": ["Jl. Mlangi RT.5 RW.33, Area Sawah, Nogotirto, Kec. Gamping, Kabupaten Sleman, Daerah Istimewa Yogyakarta 55592, Indonesia"], "origin_addresses": ["Jl. Malioboro No.52-58, Suryatmajan, Kec. Danurejan, Kota Yogyakarta, Daerah Istimewa Yogyakarta 55213, Indonesia"], "rows": [{"elements": [{"distance": {"text": "7.5 km", "value": 7544}, "duration": {"text": "20 mins", "value": 1207}, "status": "OK"}]}], "status": "OK"}}, {"origin": [-7.7931709, 110.36656289999999], "destination": [-7.7520206, 110.49146739999999], "distance_matrix": {"destination_addresses": ["6FXR+6M2, Jl. Candi Sewu, Kranggan, Bokoharjo, Kec. Prambanan, Kabupaten Sleman, Daerah Istimewa Yogyakarta 55572, Indonesia"], "origin_addresses": ["Jl. Malioboro No.52-58, Suryatmajan, Kec. Danurejan, Kota Yogyakarta, Daerah Istimewa Yogyakarta 55213, Indonesia"], "rows": [{"elements": [{"distance": {"text": "16.4 km", "value": 16372}, "duration": {"text": "32 mins", "value": 1930}, "status": "OK"}]}], "status": "OK"}}, {"origin": [-7.7931709, 110.36656289999999], "destination": [-7.781956399999999, 110.3656838], "distance_matrix": {"destination_addresses": ["Jl. Poncowinatan No.12-18, Gowongan, Kec. Jetis, Kota Yogyakarta, Daerah Istimewa Yogyakarta 55233, Indonesia"], "origin_addresses": ["Jl. Malioboro No.52-58, Suryatmajan, Kec. Danurejan, Kota Yogyakarta, Daerah Istimewa Yogyakarta 55213, Indonesia"], "rows": [{"elements": [{"distance": {"text": "2.9 km", "value": 2948}, "duration": {"text": "9 mins", "value": 522}, "status": "OK"}]}], "status": "OK"}}, {"origin": [-7.7931709, 110.36656289999999], "destination": [-7.8001885, 110.36387699999999], "distance_matrix": {"destination_addresses": ["Jalan Ahmad Yani, 59X7+WHC, Ngupasan, Kec. Gondomanan, Kota Yogyakarta, Daerah Istimewa Yogyakarta 55122, Indonesia"], "origin_addresses": ["Jl. Malioboro No.52-58, Suryatmajan, Kec. Danurejan, Kota Yogyakarta, Daerah Istimewa Yogyakarta 55213, Indonesia"], "rows": [{"elements": [{"distance": {"text": "1.0 km", "value": 1043}, "duration": {"text": "4 mins", "value": 260}, "status": "OK"}]}], "status": "OK"}}, {"origin": [-7.7931709, 110.36656289999999], "destination": [-7.782712999999999, 110.396397], "distance_matrix": {"destination_addresses": ["Jl. Laksda Adisucipto No.167, Papringan, Caturtunggal, Kec. Depok, Kabupaten Sleman, Daerah Istimewa Yogyakarta 55281, Indonesia"], "origin_addresses": ["Jl. Malioboro No.52-58, Suryatmajan, Kec. Danurejan, Kota Yogyakarta, Daerah Istimewa Yogyakarta 55213, Indonesia"], "rows": [{"elements": [{"distance": {"text": "4.2 km", "value": 4196}, "duration": {"text": "11 mins", "value": 639}, "status": "OK"}]}], "status": "OK"}}, {"origin": [-7.7931709, 110.36656289999999], "destination": [-7.9267837, 110.4319967], "distance_matrix": {"destination_addresses": ["Cempluk Rt 03, Sukorame, Mangunan, Kec. Dlingo, Kabupaten Bantul, Daerah Istimewa Yogyakarta 55783, Indonesia"], "origin_addresses": ["Jl. Malioboro No.52-58, Suryatmajan, Kec. Danurejan, Kota Yogyakarta, Daerah Istimewa Yogyakarta 55213, Indonesia"], "rows": [{"elements": [{"distance": {"text": "22.9 km", "value": 22939}, "duration": {"text": "47 mins", "value": 2818}, "status": "OK"}]}], "status": "OK"}}, {"origin": [-7.7931709, 110.36656289999999], "destination": [-7.7672973, 110.35424859999999], "distance_matrix": {"destination_addresses": ["69M3+4P3, Kragilan, Sinduadi, Kec. Mlati, Kabupaten Sleman, Daerah Istimewa Yogyakarta 55284, Indonesia"], "origin_addresses": ["Jl. Malioboro No.52-58, Suryatmajan, Kec. Danurejan, Kota Yogyakarta, Daerah Istimewa Yogyakarta 55213, Indonesia"], "rows": [{"elements": [{"distance": {"text": "4.9 km", "value": 4898}, "duration": {"text": "13 mins", "value": 807}, "status": "OK"}]}], "status": "OK"}}, {"origin": [-7.7931709, 110.36656289999999], "destination": [-7.801012399999999, 110.36533759999999], "distance_matrix": {"destination_addresses": ["Jl. Margo Mulyo No.6, Ngupasan, Kec. Gondomanan, Kota Yogyakarta, Daerah Istimewa Yogyakarta 55122, Indonesia"], "origin_addresses": ["Jl. Malioboro No.52-58, Suryatmajan, Kec. Danurejan, Kota Yogyakarta, Daerah Istimewa Yogyakarta 55213, Indonesia"], "rows": [{"elements": [{"distance": {"text": "1.1 km", "value": 1121}, "duration": {"text": "4 mins", "value": 266}, "status": "OK"}]}], "status": "OK"}}, {"origin": [-7.7931709, 110.36656289999999], "destination": [-7.8054438, 110.3784719], "distance_matrix": {"destination_addresses": ["Jl. Taman Siswa No.31, Wirogunan, Kec. Mergangsan, Kota Yogyakarta, Daerah Istimewa Yogyakarta 55151, Indonesia"], "origin_addresses": ["Jl. Malioboro No.52-58, Suryatmajan, Kec. Danurejan, Kota Yogyakarta, Daerah Istimewa Yogyakarta 55213, Indonesia"], "rows": [{"elements": [{"distance": {"text": "2.8 km", "value": 2843}, "duration": {"text": "10 mins", "value": 618}, "status": "OK"}]}], "status": "OK"}}, {"origin": [-7.7931709, 110.36656289999999], "destination": [-7.7503027, 110.36949879999999], "distance_matrix": {"destination_addresses": ["Jl. Monumen Jogja Kembali No.5, Waras, Sariharjo, Kec. Mlati, Kabupaten Sleman, Daerah Istimewa Yogyakarta 55284, Indonesia"], "origin_addresses": ["Jl. Malioboro No.52-58, Suryatmajan, Kec. Danurejan, Kota Yogyakarta, Daerah Istimewa Yogyakarta 55213, Indonesia"], "rows": [{"elements": [{"distance": {"text": "7.3 km", "value": 7338}, "duration": {"text": "18 mins", "value": 1082}, "status": "OK"}]}], "status": "OK"}}, {"origin": [-7.7931709, 110.36656289999999], "destination": [-7.7439217, 110.4929095], "distance_matrix": {"destination_addresses": ["Jl. Raya Solo - Yogyakarta No.KM.16, Bugisan, Kec. Prambanan, Kabupaten Sleman, Daerah Istimewa Yogyakarta 57454, Indonesia"], "origin_addresses": ["Jl. Malioboro No.52-58, Suryatmajan, Kec. Danurejan, Kota Yogyakarta, Daerah Istimewa Yogyakarta 55213, Indonesia"], "rows": [{"elements": [{"distance": {"text": "17.8 km", "value": 17834}, "duration": {"text": "35 mins", "value": 2093}, "status": "OK"}]}], "status": "OK"}}, {"origin": [-7.7931709, 110.36656289999999], "destination": [-7.816705499999999, 110.3862889], "distance_matrix": {"destination_addresses": ["59MP+8G7, Pandeyan, Umbulharjo, Yogyakarta City, Special Region of Yogyakarta 55161, Indonesia"], "origin_addresses": ["Jl. Malioboro No.52-58, Suryatmajan, Kec. Danurejan, Kota Yogyakarta, Daerah Istimewa Yogyakarta 55213, Indonesia"], "rows": [{"elements": [{"distance": {"text": "4.7 km", "value": 4654}, "duration": {"text": "15 mins", "value": 880}, "status": "OK"}]}], "status": "OK"}}, {"origin": [-7.7931709, 110.36656289999999], "destination": [-7.808978799999999, 110.3707148], "distance_matrix": {"destination_addresses": ["59RC+66J, Keparakan, Mergangsan, Yogyakarta City, Special Region of Yogyakarta 55152, Indonesia"], "origin_addresses": ["Jl. Malioboro No.52-58, Suryatmajan, Kec. Danurejan, Kota Yogyakarta, Daerah Istimewa Yogyakarta 55213, Indonesia"], "rows": [{"elements": [{"distance": {"text": "2.6 km", "value": 2606}, "duration": {"text": "9 mins", "value": 513}, "status": "OK"}]}], "status": "OK"}}, {"origin": [-7.7931709, 110.36656289999999], "destination": [-7.7865891, 110.35144729999999], "distance_matrix": {"destination_addresses": ["Jl. HOS Cokroaminoto TR-III/430, Tegalrejo, Tegalrejo, Kec. Tegalrejo, Kota Yogyakarta, Daerah Istimewa Yogyakarta 55244, Indonesia"], "origin_addresses": ["Jl. Malioboro No.52-58, Suryatmajan, Kec. Danurejan, Kota Yogyakarta, Daerah Istimewa Yogyakarta 55213, Indonesia"], "rows": [{"elements": [{"distance": {"text": "2.7 km", "value": 2678}, "duration": {"text": "10 mins", "value": 603}, "status": "OK"}]}], "status": "OK"}}, {"origin": [-7.7931709, 110.36656289999999], "destination": [-7.824260799999999, 110.3644095], "distance_matrix": {"destination_addresses": ["Jl. Jogokaryan No.36, Mantrijeron, Kec. Mantrijeron, Kota Yogyakarta, Daerah Istimewa Yogyakarta 55143, Indonesia"], "origin_addresses": ["Jl. Malioboro No.52-58, Suryatmajan, Kec. Danurejan, Kota Yogyakarta, Daerah Istimewa Yogyakarta 55213, Indonesia"], "rows": [{"elements": [{"distance": {"text": "4.5 km", "value": 4542}, "duration": {"text": "13 mins", "value": 807}, "status": "OK"}]}], "status": "OK"}}, {"origin": [-7.7931709, 110.36656289999999], "destination": [-7.810374599999999, 110.3606882], "distance_matrix": {"destination_addresses": ["JL Taman Sari, Taman KT 1/454/459, Patehan, Kecamatan Kraton, Kota Yogyakarta, Daerah Istimewa Yogyakarta 55133, Indonesia"], "origin_addresses": ["Jl. Malioboro No.52-58, Suryatmajan, Kec. Danurejan, Kota Yogyakarta, Daerah Istimewa Yogyakarta 55213, Indonesia"], "rows": [{"elements": [{"distance": {"text": "2.6 km", "value": 2583}, "duration": {"text": "9 mins", "value": 531}, "status": "OK"}]}], "status": "OK"}}, {"origin": [-7.7931709, 110.36656289999999], "destination": [-7.801140599999999, 110.3493008], "distance_matrix": {"destination_addresses": ["Jl. R. E. Martadinata No.69, Wirobrajan, Kabupaten Bantul, Daerah Istimewa Yogyakarta 55182, Indonesia"], "origin_addresses": ["Jl. Malioboro No.52-58, Suryatmajan, Kec. Danurejan, Kota Yogyakarta, Daerah Istimewa Yogyakarta 55213, Indonesia"], "rows": [{"elements": [{"distance": {"text": "2.8 km", "value": 2772}, "duration": {"text": "10 mins", "value": 580}, "status": "OK"}]}], "status": "OK"}}, {"origin": [-7.7931709, 110.36656289999999], "destination": [-7.774809599999999, 110.38720149999999], "distance_matrix": {"destination_addresses": ["Kampus Pusat Universitas Negeri Yogyakarta, Jalan Colombo No. 1,, Caturtunggal,, Depok,, Karang Malang, Caturtunggal, Kec. Depok, Kabupaten Sleman, Daerah Istimewa Yogyakarta 55281, Indonesia"], "origin_addresses": ["Jl. Malioboro No.52-58, Suryatmajan, Kec. Danurejan, Kota Yogyakarta, Daerah Istimewa Yogyakarta 55213, Indonesia"], "rows": [{"elements": [{"distance": {"text": "4.5 km", "value": 4478}, "duration": {"text": "13 mins", "value": 784}, "status": "OK"}]}], "status": "OK"}}, {"origin": [-7.7931709, 110.36656289999999], "destination": [-7.845220899999999, 110.3374788], "distance_matrix": {"destination_addresses": ["Jalan Raya Kasongan Sentanan RT.06, Kajen, Bangunjiwo, Kec. Kasihan, Kabupaten Bantul, Daerah Istimewa Yogyakarta 55184, Indonesia"], "origin_addresses": ["Jl. Malioboro No.52-58, Suryatmajan, Kec. Danurejan, Kota Yogyakarta, Daerah Istimewa Yogyakarta 55213, Indonesia"], "rows": [{"elements": [{"distance": {"text": "8.2 km", "value": 8231}, "duration": {"text": "23 mins", "value": 1354}, "status": "OK"}]}], "status": "OK"}}, {"origin": [-7.7931709, 110.36656289999999], "destination": [-7.9310984, 110.43091899999999], "distance_matrix": {"destination_addresses": ["Seribu Batu Songgo Langit, Jl. Hutan Pinus Nganjir, Sukorame, Mangunan, Kec. Dlingo, Kabupaten Bantul, Daerah Istimewa Yogyakarta 55783, Indonesia"], "origin_addresses": ["Jl. Malioboro No.52-58, Suryatmajan, Kec. Danurejan, Kota Yogyakarta, Daerah Istimewa Yogyakarta 55213, Indonesia"], "rows": [{"elements": [{"distance": {"text": "22.4 km", "value": 22353}, "duration": {"text": "46 mins", "value": 2768}, "status": "OK"}]}], "status": "OK"}}, {"origin": [-7.7931709, 110.36656289999999], "destination": [-7.7399571, 110.3024078], "distance_matrix": {"destination_addresses": ["Grogol Tourism Village, Grogol, Kadipiro, Margodadi, Kec. Seyegan, Kabupaten Sleman, Daerah Istimewa Yogyakarta 55561, Indonesia"], "origin_addresses": ["Jl. Malioboro No.52-58, Suryatmajan, Kec. Danurejan, Kota Yogyakarta, Daerah Istimewa Yogyakarta 55213, Indonesia"], "rows": [{"elements": [{"distance": {"text": "12.8 km", "value": 12757}, "duration": {"text": "33 mins", "value": 1968}, "status": "OK"}]}], "status": "OK"}}, {"origin": [-7.7931709, 110.36656289999999], "destination": [-7.824373899999999, 110.40049049999999], "distance_matrix": {"destination_addresses": ["Basen 183A 11/04, Purbayan, Kec. Kotagede, Kota Yogyakarta, Daerah Istimewa Yogyakarta 55173, Indonesia"], "origin_addresses": ["Jl. Malioboro No.52-58, Suryatmajan, Kec. Danurejan, Kota Yogyakarta, Daerah Istimewa Yogyakarta 55213, Indonesia"], "rows": [{"elements": [{"distance": {"text": "7.1 km", "value": 7092}, "duration": {"text": "19 mins", "value": 1148}, "status": "OK"}]}], "status": "OK"}}, {"origin": [-7.7931709, 110.36656289999999], "destination": [-7.8116718999999994, 110.363238], "distance_matrix": {"destination_addresses": ["Jl. Alun Alun Kidul No.23, Patehan, Kecamatan Kraton, Kota Yogyakarta, Daerah Istimewa Yogyakarta 55133, Indonesia"], "origin_addresses": ["Jl. Malioboro No.52-58, Suryatmajan, Kec. Danurejan, Kota Yogyakarta, Daerah Istimewa Yogyakarta 55213, Indonesia"], "rows": [{"elements": [{"distance": {"text": "3.0 km", "value": 3005}, "duration": {"text": "10 mins", "value": 615}, "status": "OK"}]}], "status": "OK"}}, {"origin": [-7.7931709, 110.36656289999999], "destination": [-7.813734299999999, 110.28318379999999], "distance_matrix": {"destination_addresses": ["Citra Grand Mutiara, Jl. Wates km.9, Fluorite Hill Rd No.G.59, Jatipereng, Balecatur, Gamping, Sleman Regency, Special Region of Yogyakarta 55295, Indonesia"], "origin_addresses": ["Jl. Malioboro No.52-58, Suryatmajan, Kec. Danurejan, Kota Yogyakarta, Daerah Istimewa Yogyakarta 55213, Indonesia"], "rows": [{"elements": [{"distance": {"text": "10.6 km", "value": 10615}, "duration": {"text": "24 mins", "value": 1450}, "status": "OK"}]}], "status": "OK"}}, {"origin": [-7.7931709, 110.36656289999999], "destination": [-7.817791799999999, 110.3623492], "distance_matrix": {"destination_addresses": ["Jl. DI Panjaitan No.41, Mantrijeron, Kec. Mantrijeron, Kota Yogyakarta, Daerah Istimewa Yogyakarta 55143, Indonesia"], "origin_addresses": ["Jl. Malioboro No.52-58, Suryatmajan, Kec. Danurejan, Kota Yogyakarta, Daerah Istimewa Yogyakarta 55213, Indonesia"], "rows": [{"elements": [{"distance": {"text": "4.1 km", "value": 4111}, "duration": {"text": "12 mins", "value": 739}, "status": "OK"}]}], "status": "OK"}}, {"origin": [-7.7931709, 110.36656289999999], "destination": [-7.816513499999999, 110.38660619999999], "distance_matrix": {"destination_addresses": ["GF , xt. Square , JL. Veteran , Pandeyan , Umbulharjo, 55161 Yogyakarta, Jawa Tengah, Pandeyan, Umbulharjo, Yogyakarta City, Special Region of Yogyakarta 55161, Indonesia"], "origin_addresses": ["Jl. Malioboro No.52-58, Suryatmajan, Kec. Danurejan, Kota Yogyakarta, Daerah Istimewa Yogyakarta 55213, Indonesia"], "rows": [{"elements": [{"distance": {"text": "5.1 km", "value": 5071}, "duration": {"text": "15 mins", "value": 891}, "status": "OK"}]}], "status": "OK"}}], [{"origin": [-7.7615123, 110.3984402], "destination": [-7.7925764, 110.365843], "distance_matrix": {"destination_addresses": ["Jl. Malioboro No.125, Sosromenduran, Gedong Tengen, Kota Yogyakarta, Daerah Istimewa Yogyakarta 55271, Indonesia"], "origin_addresses": ["69QX+C8C, Jl. Kaliwaru, Kaliwaru, Condongcatur, Kec. Depok, Kabupaten Sleman, Daerah Istimewa Yogyakarta 55281, Indonesia"], "rows": [{"elements": [{"distance": {"text": "7.6 km", "value": 7620}, "duration": {"text": "21 mins", "value": 1244}, "status": "OK"}]}], "status": "OK"}}, {"origin": [-7.7615123, 110.3984402], "destination": [-7.7982487, 110.3652793], "distance_matrix": {"destination_addresses": ["No. 3 - 4, Ps. Beringharjo, Jl. Margo Mulyo Blok B No.16, Ngupasan, Kec. Gondomanan, Kota Yogyakarta, Daerah Istimewa Yogyakarta 55122, Indonesia"], "origin_addresses": ["69QX+C8C, Jl. Kaliwaru, Kaliwaru, Condongcatur, Kec. Depok, Kabupaten Sleman, Daerah Istimewa Yogyakarta 55281, Indonesia"], "rows": [{"elements": [{"distance": {"text": "8.3 km", "value": 8254}, "duration": {"text": "23 mins", "value": 1378}, "status": "OK"}]}], "status": "OK"}}, {"origin": [-7.7615123, 110.3984402], "destination": [-7.8137278, 110.3629074], "distance_matrix": {"destination_addresses": ["Jl. Patehan Kidul No.4, Suryodiningratan, Kec. Mantrijeron, Kota Yogyakarta, Daerah Istimewa Yogyakarta 55141, Indonesia"], "origin_addresses": ["69QX+C8C, Jl. Kaliwaru, Kaliwaru, Condongcatur, Kec. Depok, Kabupaten Sleman, Daerah Istimewa Yogyakarta 55281, Indonesia"], "rows": [{"elements": [{"distance": {"text": "10.3 km", "value": 10306}, "duration": {"text": "28 mins", "value": 1690}, "status": "OK"}]}], "status": "OK"}}, {"origin": [-7.7615123, 110.3984402], "destination": [-7.8119357, 110.363194], "distance_matrix": {"destination_addresses": ["Jl. Gading No.1, Panembahan, Kecamatan Kraton, Kota Yogyakarta, Daerah Istimewa Yogyakarta 55133, Indonesia"], "origin_addresses": ["69QX+C8C, Jl. Kaliwaru, Kaliwaru, Condongcatur, Kec. Depok, Kabupaten Sleman, Daerah Istimewa Yogyakarta 55281, Indonesia"], "rows": [{"elements": [{"distance": {"text": "10.0 km", "value": 10013}, "duration": {"text": "28 mins", "value": 1689}, "status": "OK"}]}], "status": "OK"}}, {"origin": [-7.7615123, 110.3984402], "destination": [-7.7956378, 110.3653538], "distance_matrix": {"destination_addresses": ["6938+P4X, Jl. Malioboro, Sosromenduran, Gedong Tengen, Kota Yogyakarta, Daerah Istimewa Yogyakarta, Indonesia"], "origin_addresses": ["69QX+C8C, Jl. Kaliwaru, Kaliwaru, Condongcatur, Kec. Depok, Kabupaten Sleman, Daerah Istimewa Yogyakarta 55281, Indonesia"], "rows": [{"elements": [{"distance": {"text": "8.0 km", "value": 7964}, "duration": {"text": "22 mins", "value": 1323}, "status": "OK"}]}], "status": "OK"}}, {"origin": [-7.7615123, 110.3984402], "destination": [-7.800293, 110.3661642], "distance_matrix": {"destination_addresses": ["Jl. Margo Mulyo No.6, Ngupasan, Kec. Gondomanan, Kota Yogyakarta, Daerah Istimewa Yogyakarta 55122, Indonesia"], "origin_addresses": ["69QX+C8C, Jl. Kaliwaru, Kaliwaru, Condongcatur, Kec. Depok, Kabupaten Sleman, Daerah Istimewa Yogyakarta 55281, Indonesia"], "rows": [{"elements": [{"distance": {"text": "8.6 km", "value": 8570}, "duration": {"text": "24 mins", "value": 1468}, "status": "OK"}]}], "status": "OK"}}, {"origin": [-7.7615123, 110.3984402], "destination": [-7.8013966, 110.3647641], "distance_matrix": {"destination_addresses": ["Jl. Pangurakan No.1, Ngupasan, Kec. Gondomanan, Kota Yogyakarta, Daerah Istimewa Yogyakarta 55122, Indonesia"], "origin_addresses": ["69QX+C8C, Jl. Kaliwaru, Kaliwaru, Condongcatur, Kec. Depok, Kabupaten Sleman, Daerah Istimewa Yogyakarta 55281, Indonesia"], "rows": [{"elements": [{"distance": {"text": "8.6 km", "value": 8608}, "duration": {"text": "24 mins", "value": 1461}, "status": "OK"}]}], "status": "OK"}}, {"origin": [-7.7615123, 110.3984402], "destination": [-7.8022995, 110.3643835], "distance_matrix": {"destination_addresses": ["Jl. Pangurakan No.6, Ngupasan, Kec. Gondomanan, Kota Yogyakarta, Daerah Istimewa Yogyakarta 55122, Indonesia"], "origin_addresses": ["69QX+C8C, Jl. Kaliwaru, Kaliwaru, Condongcatur, Kec. Depok, Kabupaten Sleman, Daerah Istimewa Yogyakarta 55281, Indonesia"], "rows": [{"elements": [{"distance": {"text": "8.7 km", "value": 8749}, "duration": {"text": "25 mins", "value": 1474}, "status": "OK"}]}], "status": "OK"}}, {"origin": [-7.7615123, 110.3984402], "destination": [-7.8038148, 110.3666102], "distance_matrix": {"destination_addresses": ["Jl. Wijilan No.2A, RW.08, Panembahan, Kecamatan Kraton, Kota Yogyakarta, Daerah Istimewa Yogyakarta 55131, Indonesia"], "origin_addresses": ["69QX+C8C, Jl. Kaliwaru, Kaliwaru, Condongcatur, Kec. Depok, Kabupaten Sleman, Daerah Istimewa Yogyakarta 55281, Indonesia"], "rows": [{"elements": [{"distance": {"text": "8.7 km", "value": 8711}, "duration": {"text": "24 mins", "value": 1463}, "status": "OK"}]}], "status": "OK"}}, {"origin": [-7.7615123, 110.3984402], "destination": [-7.8038975, 110.3644232], "distance_matrix": {"destination_addresses": ["59W7+CQV Yogyakarta Northern Square, Jl. Alun-Alun Utara, Ngupasan, Kec. Gondomanan, Kota Yogyakarta, Daerah Istimewa Yogyakarta 55122, Indonesia"], "origin_addresses": ["69QX+C8C, Jl. Kaliwaru, Kaliwaru, Condongcatur, Kec. Depok, Kabupaten Sleman, Daerah Istimewa Yogyakarta 55281, Indonesia"], "rows": [{"elements": [{"distance": {"text": "9.1 km", "value": 9106}, "duration": {"text": "26 mins", "value": 1538}, "status": "OK"}]}], "status": "OK"}}, {"origin": [-7.7615123, 110.3984402], "destination": [-7.8082845, 110.3602155], "distance_matrix": {"destination_addresses": ["Jl. Polowijan No.11, Patehan, Kecamatan Kraton, Kota Yogyakarta, Daerah Istimewa Yogyakarta 55133, Indonesia"], "origin_addresses": ["69QX+C8C, Jl. Kaliwaru, Kaliwaru, Condongcatur, Kec. Depok, Kabupaten Sleman, Daerah Istimewa Yogyakarta 55281, Indonesia"], "rows": [{"elements": [{"distance": {"text": "9.9 km", "value": 9860}, "duration": {"text": "28 mins", "value": 1672}, "status": "OK"}]}], "status": "OK"}}, {"origin": [-7.7615123, 110.3984402], "destination": [-7.7845549, 110.3711548], "distance_matrix": {"destination_addresses": ["Jl. Faridan M Noto No.21, Kotabaru, Kec. Gondokusuman, Kota Yogyakarta, Daerah Istimewa Yogyakarta 55224, Indonesia"], "origin_addresses": ["69QX+C8C, Jl. Kaliwaru, Kaliwaru, Condongcatur, Kec. Depok, Kabupaten Sleman, Daerah Istimewa Yogyakarta 55281, Indonesia"], "rows": [{"elements": [{"distance": {"text": "6.1 km", "value": 6054}, "duration": {"text": "16 mins", "value": 976}, "status": "OK"}]}], "status": "OK"}}, {"origin": [-7.7615123, 110.3984402], "destination": [-7.7829218, 110.3670757], "distance_matrix": {"destination_addresses": ["Jl. A.M. Sangaji No.70, Gowongan, Kec. Jetis, Kota Yogyakarta, Daerah Istimewa Yogyakarta 55233, Indonesia"], "origin_addresses": ["69QX+C8C, Jl. Kaliwaru, Kaliwaru, Condongcatur, Kec. Depok, Kabupaten Sleman, Daerah Istimewa Yogyakarta 55281, Indonesia"], "rows": [{"elements": [{"distance": {"text": "6.4 km", "value": 6374}, "duration": {"text": "17 mins", "value": 1025}, "status": "OK"}]}], "status": "OK"}}, {"origin": [-7.7615123, 110.3984402], "destination": [-7.8455358, 110.3379568], "distance_matrix": {"destination_addresses": ["Jl. Kasongan No.3, Kajen, Bangunjiwo, Kec. Kasihan, Kabupaten Bantul, Daerah Istimewa Yogyakarta 55184, Indonesia"], "origin_addresses": ["69QX+C8C, Jl. Kaliwaru, Kaliwaru, Condongcatur, Kec. Depok, Kabupaten Sleman, Daerah Istimewa Yogyakarta 55281, Indonesia"], "rows": [{"elements": [{"distance": {"text": "22.1 km", "value": 22056}, "duration": {"text": "37 mins", "value": 2227}, "status": "OK"}]}], "status": "OK"}}, {"origin": [-7.7615123, 110.3984402], "destination": [-7.8146508, 110.3684854], "distance_matrix": {"destination_addresses": ["59P9+49Q, Jl. Sisingamangaraja, Keparakan, Kec. Mergangsan, Kota Yogyakarta, Daerah Istimewa Yogyakarta 55131, Indonesia"], "origin_addresses": ["69QX+C8C, Jl. Kaliwaru, Kaliwaru, Condongcatur, Kec. Depok, Kabupaten Sleman, Daerah Istimewa Yogyakarta 55281, Indonesia"], "rows": [{"elements": [{"distance": {"text": "9.6 km", "value": 9630}, "duration": {"text": "26 mins", "value": 1568}, "status": "OK"}]}], "status": "OK"}}, {"origin": [-7.7615123, 110.3984402], "destination": [-7.802813, 110.413899], "distance_matrix": {"destination_addresses": ["27, Jl. Wonocatur No.26, Karang Bendo, Banguntapan, Kec. Banguntapan, Kabupaten Bantul, Daerah Istimewa Yogyakarta 55198, Indonesia"], "origin_addresses": ["69QX+C8C, Jl. Kaliwaru, Kaliwaru, Condongcatur, Kec. Depok, Kabupaten Sleman, Daerah Istimewa Yogyakarta 55281, Indonesia"], "rows": [{"elements": [{"distance": {"text": "7.1 km", "value": 7101}, "duration": {"text": "18 mins", "value": 1079}, "status": "OK"}]}], "status": "OK"}}, {"origin": [-7.7615123, 110.3984402], "destination": [-7.8128408, 110.356113], "distance_matrix": {"destination_addresses": ["Mantrijeron, 59P4+VC9, Jl. Suryowijayan, Patehan, Kecamatan Kraton, Kota Yogyakarta, Daerah Istimewa Yogyakarta 55142, Indonesia"], "origin_addresses": ["69QX+C8C, Jl. Kaliwaru, Kaliwaru, Condongcatur, Kec. Depok, Kabupaten Sleman, Daerah Istimewa Yogyakarta 55281, Indonesia"], "rows": [{"elements": [{"distance": {"text": "11.0 km", "value": 11021}, "duration": {"text": "30 mins", "value": 1822}, "status": "OK"}]}], "status": "OK"}}, {"origin": [-7.7615123, 110.3984402], "destination": [-7.7997354, 110.3762182], "distance_matrix": {"destination_addresses": ["Jl. Harjono Blok PA/II No.99, Purwokinanti, Pakualaman, Kota Yogyakarta, Daerah Istimewa Yogyakarta 55166, Indonesia"], "origin_addresses": ["69QX+C8C, Jl. Kaliwaru, Kaliwaru, Condongcatur, Kec. Depok, Kabupaten Sleman, Daerah Istimewa Yogyakarta 55281, Indonesia"], "rows": [{"elements": [{"distance": {"text": "8.1 km", "value": 8086}, "duration": {"text": "23 mins", "value": 1356}, "status": "OK"}]}], "status": "OK"}}, {"origin": [-7.7615123, 110.3984402], "destination": [-7.8164905, 110.3718611], "distance_matrix": {"destination_addresses": ["Jl. Kolonel Sugiyono No.24, Brontokusuman, Kec. Mergangsan, Kota Yogyakarta, Daerah Istimewa Yogyakarta 55153, Indonesia"], "origin_addresses": ["69QX+C8C, Jl. Kaliwaru, Kaliwaru, Condongcatur, Kec. Depok, Kabupaten Sleman, Daerah Istimewa Yogyakarta 55281, Indonesia"], "rows": [{"elements": [{"distance": {"text": "10.2 km", "value": 10157}, "duration": {"text": "28 mins", "value": 1682}, "status": "OK"}]}], "status": "OK"}}, {"origin": [-7.7615123, 110.3984402], "destination": [-7.8293112, 110.3956256], "distance_matrix": {"destination_addresses": ["59CW+77C, Bodon, Jagalan, Kotagede, Bantul Regency, Special Region of Yogyakarta 55192, Indonesia"], "origin_addresses": ["69QX+C8C, Jl. Kaliwaru, Kaliwaru, Condongcatur, Kec. Depok, Kabupaten Sleman, Daerah Istimewa Yogyakarta 55281, Indonesia"], "rows": [{"elements": [{"distance": {"text": "13.7 km", "value": 13719}, "duration": {"text": "30 mins", "value": 1820}, "status": "OK"}]}], "status": "OK"}}, {"origin": [-7.7615123, 110.3984402], "destination": [-7.8283312, 110.3997949], "distance_matrix": {"destination_addresses": ["Los Pasar, 59CX+MW7, Purbayan, Kec. Kotagede, Kota Yogyakarta, Daerah Istimewa Yogyakarta, Indonesia"], "origin_addresses": ["69QX+C8C, Jl. Kaliwaru, Kaliwaru, Condongcatur, Kec. Depok, Kabupaten Sleman, Daerah Istimewa Yogyakarta 55281, Indonesia"], "rows": [{"elements": [{"distance": {"text": "10.6 km", "value": 10624}, "duration": {"text": "24 mins", "value": 1466}, "status": "OK"}]}], "status": "OK"}}, {"origin": [-7.7615123, 110.3984402], "destination": [-7.7857242, 110.3746954], "distance_matrix": {"destination_addresses": ["Jl. Suroto No.2, Kotabaru, Kec. Gondokusuman, Kota Yogyakarta, Daerah Istimewa Yogyakarta 55224, Indonesia"], "origin_addresses": ["69QX+C8C, Jl. Kaliwaru, Kaliwaru, Condongcatur, Kec. Depok, Kabupaten Sleman, Daerah Istimewa Yogyakarta 55281, Indonesia"], "rows": [{"elements": [{"distance": {"text": "5.8 km", "value": 5793}, "duration": {"text": "15 mins", "value": 913}, "status": "OK"}]}], "status": "OK"}}, {"origin": [-7.7615123, 110.3984402], "destination": [-7.8276355, 110.3606071], "distance_matrix": {"destination_addresses": ["59C6+W6X, Jl. KH. Ali Maksum, Krapyak Kulon, Panggungharjo, Kec. Sewon, Kabupaten Bantul, Daerah Istimewa Yogyakarta 55188, Indonesia"], "origin_addresses": ["69QX+C8C, Jl. Kaliwaru, Kaliwaru, Condongcatur, Kec. Depok, Kabupaten Sleman, Daerah Istimewa Yogyakarta 55281, Indonesia"], "rows": [{"elements": [{"distance": {"text": "11.8 km", "value": 11798}, "duration": {"text": "32 mins", "value": 1940}, "status": "OK"}]}], "status": "OK"}}, {"origin": [-7.7615123, 110.3984402], "destination": [-7.7676636, 110.2934028], "distance_matrix": {"destination_addresses": ["Pasar Kuliner Belut Godean, Jl. Ngapak - Kentheng No.km.10, Gentingan, Sidoagung, Kec. Godean, Kabupaten Sleman, Daerah Istimewa Yogyakarta 55264, Indonesia"], "origin_addresses": ["69QX+C8C, Jl. Kaliwaru, Kaliwaru, Condongcatur, Kec. Depok, Kabupaten Sleman, Daerah Istimewa Yogyakarta 55281, Indonesia"], "rows": [{"elements": [{"distance": {"text": "15.6 km", "value": 15647}, "duration": {"text": "29 mins", "value": 1715}, "status": "OK"}]}], "status": "OK"}}, {"origin": [-7.7615123, 110.3984402], "destination": [-7.8145939, 110.4130604], "distance_matrix": {"destination_addresses": ["Jl. Jogja-Wonosari Km 7 No 277, Kalangan, Baturetno, Banguntapan, Bantul Regency, Special Region of Yogyakarta 55197, Indonesia"], "origin_addresses": ["69QX+C8C, Jl. Kaliwaru, Kaliwaru, Condongcatur, Kec. Depok, Kabupaten Sleman, Daerah Istimewa Yogyakarta 55281, Indonesia"], "rows": [{"elements": [{"distance": {"text": "8.3 km", "value": 8336}, "duration": {"text": "20 mins", "value": 1182}, "status": "OK"}]}], "status": "OK"}}, {"origin": [-7.7615123, 110.3984402], "destination": [-7.7514803, 110.3352759], "distance_matrix": {"destination_addresses": ["68XP+C42, Jl. Rajek Lor-Rajek Wetan, Rajeg Wetan, Tirtoadi, Kec. Mlati, Kabupaten Sleman, Daerah Istimewa Yogyakarta 55287, Indonesia"], "origin_addresses": ["69QX+C8C, Jl. Kaliwaru, Kaliwaru, Condongcatur, Kec. Depok, Kabupaten Sleman, Daerah Istimewa Yogyakarta 55281, Indonesia"], "rows": [{"elements": [{"distance": {"text": "10.4 km", "value": 10364}, "duration": {"text": "21 mins", "value": 1250}, "status": "OK"}]}], "status": "OK"}}, {"origin": [-7.7615123, 110.3984402], "destination": [-7.9583695, 110.4407622], "distance_matrix": {"destination_addresses": ["Kediwung Rt 38, Kanigoro, Mangunan, Kec. Dlingo, Kabupaten Bantul, Daerah Istimewa Yogyakarta 55783, Indonesia"], "origin_addresses": ["69QX+C8C, Jl. Kaliwaru, Kaliwaru, Condongcatur, Kec. Depok, Kabupaten Sleman, Daerah Istimewa Yogyakarta 55281, Indonesia"], "rows": [{"elements": [{"distance": {"text": "31.7 km", "value": 31728}, "duration": {"text": "1 hour 2 mins", "value": 3690}, "status": "OK"}]}], "status": "OK"}}, {"origin": [-7.7615123, 110.3984402], "destination": [-7.7823797, 110.3791605], "distance_matrix": {"destination_addresses": ["Galeria Mall, Jl. Jend. Sudirman No.99 - 101, Terban, Kec. Gondokusuman, Kota Yogyakarta, Daerah Istimewa Yogyakarta 55223, Indonesia"], "origin_addresses": ["69QX+C8C, Jl. Kaliwaru, Kaliwaru, Condongcatur, Kec. Depok, Kabupaten Sleman, Daerah Istimewa Yogyakarta 55281, Indonesia"], "rows": [{"elements": [{"distance": {"text": "5.2 km", "value": 5189}, "duration": {"text": "14 mins", "value": 860}, "status": "OK"}]}], "status": "OK"}}, {"origin": [-7.7615123, 110.3984402], "destination": [-7.6041648, 110.4510042], "distance_matrix": {"destination_addresses": ["The Lost World Castle, Jl. Petung Merapi, Petung, Kepuharjo, Kec. Cangkringan, Kabupaten Sleman, Daerah Istimewa Yogyakarta 55583, Indonesia"], "origin_addresses": ["69QX+C8C, Jl. Kaliwaru, Kaliwaru, Condongcatur, Kec. Depok, Kabupaten Sleman, Daerah Istimewa Yogyakarta 55281, Indonesia"], "rows": [{"elements": [{"distance": {"text": "24.4 km", "value": 24366}, "duration": {"text": "49 mins", "value": 2949}, "status": "OK"}]}], "status": "OK"}}, {"origin": [-7.7615123, 110.3984402], "destination": [-7.7443285, 110.3313177], "distance_matrix": {"destination_addresses": ["784J+7G8, Ketingan, Tirtoadi, Kec. Mlati, Kabupaten Sleman, Daerah Istimewa Yogyakarta 55287, Indonesia"], "origin_addresses": ["69QX+C8C, Jl. Kaliwaru, Kaliwaru, Condongcatur, Kec. Depok, Kabupaten Sleman, Daerah Istimewa Yogyakarta 55281, Indonesia"], "rows": [{"elements": [{"distance": {"text": "10.5 km", "value": 10492}, "duration": {"text": "21 mins", "value": 1266}, "status": "OK"}]}], "status": "OK"}}, {"origin": [-7.7615123, 110.3984402], "destination": [-7.6209046, 110.4216275], "distance_matrix": {"destination_addresses": ["Merapi Park Yogyakarta, Jl. Kaliurang No.KM. 22.5, Banteng, Hargobinangun, Kec. Pakem, Kabupaten Sleman, Daerah Istimewa Yogyakarta 55582, Indonesia"], "origin_addresses": ["69QX+C8C, Jl. Kaliwaru, Kaliwaru, Condongcatur, Kec. Depok, Kabupaten Sleman, Daerah Istimewa Yogyakarta 55281, Indonesia"], "rows": [{"elements": [{"distance": {"text": "19.8 km", "value": 19837}, "duration": {"text": "41 mins", "value": 2452}, "status": "OK"}]}], "status": "OK"}}, {"origin": [-7.7615123, 110.3984402], "destination": [-7.798812, 110.3657371], "distance_matrix": {"destination_addresses": ["Pasar Beringharjo timur Lt. 3, dekat parkiran, Jl. Margo Mulyo No.16, Ngupasan, Kec. Gondomanan, Kota Yogyakarta, Daerah Istimewa Yogyakarta 55122, Indonesia"], "origin_addresses": ["69QX+C8C, Jl. Kaliwaru, Kaliwaru, Condongcatur, Kec. Depok, Kabupaten Sleman, Daerah Istimewa Yogyakarta 55281, Indonesia"], "rows": [{"elements": [{"distance": {"text": "8.4 km", "value": 8423}, "duration": {"text": "24 mins", "value": 1426}, "status": "OK"}]}], "status": "OK"}}, {"origin": [-7.7615123, 110.3984402], "destination": [-7.7887054, 110.3873403], "distance_matrix": {"destination_addresses": ["696P+GW8 Taman Kehati, Demangan, Kec. Gondokusuman, Kota Yogyakarta, Daerah Istimewa Yogyakarta 55221, Indonesia"], "origin_addresses": ["69QX+C8C, Jl. Kaliwaru, Kaliwaru, Condongcatur, Kec. Depok, Kabupaten Sleman, Daerah Istimewa Yogyakarta 55281, Indonesia"], "rows": [{"elements": [{"distance": {"text": "5.6 km", "value": 5607}, "duration": {"text": "15 mins", "value": 929}, "status": "OK"}]}], "status": "OK"}}, {"origin": [-7.7615123, 110.3984402], "destination": [-7.6309566, 110.3404834], "distance_matrix": {"destination_addresses": ["989R+H55, Bangunrejo, Merdikorejo, Kec. Tempel, Kabupaten Sleman, Daerah Istimewa Yogyakarta 55552, Indonesia"], "origin_addresses": ["69QX+C8C, Jl. Kaliwaru, Kaliwaru, Condongcatur, Kec. Depok, Kabupaten Sleman, Daerah Istimewa Yogyakarta 55281, Indonesia"], "rows": [{"elements": [{"distance": {"text": "20.7 km", "value": 20670}, "duration": {"text": "37 mins", "value": 2198}, "status": "OK"}]}], "status": "OK"}}, {"origin": [-7.7615123, 110.3984402], "destination": [-7.8184611, 110.3635327], "distance_matrix": {"destination_addresses": ["Jl. Tirtodipuran No.10, Mantrijeron, Kec. Mantrijeron, Kota Yogyakarta, Daerah Istimewa Yogyakarta 55143, Indonesia"], "origin_addresses": ["69QX+C8C, Jl. Kaliwaru, Kaliwaru, Condongcatur, Kec. Depok, Kabupaten Sleman, Daerah Istimewa Yogyakarta 55281, Indonesia"], "rows": [{"elements": [{"distance": {"text": "10.6 km", "value": 10603}, "duration": {"text": "29 mins", "value": 1725}, "status": "OK"}]}], "status": "OK"}}, {"origin": [-7.7615123, 110.3984402], "destination": [-7.8031874, 110.3657633], "distance_matrix": {"destination_addresses": ["Jl. Alun-Alun Utara No.1, Prawirodirjan, Kecamatan Kraton, Kota Yogyakarta, Daerah Istimewa Yogyakarta 55132, Indonesia"], "origin_addresses": ["69QX+C8C, Jl. Kaliwaru, Kaliwaru, Condongcatur, Kec. Depok, Kabupaten Sleman, Daerah Istimewa Yogyakarta 55281, Indonesia"], "rows": [{"elements": [{"distance": {"text": "8.8 km", "value": 8767}, "duration": {"text": "25 mins", "value": 1475}, "status": "OK"}]}], "status": "OK"}}, {"origin": [-7.7615123, 110.3984402], "destination": [-7.6023375, 110.4552585], "distance_matrix": {"destination_addresses": ["9FX4+346, Jambu, Kepuharjo, Kec. Cangkringan, Kabupaten Sleman, Daerah Istimewa Yogyakarta 55583, Indonesia"], "origin_addresses": ["69QX+C8C, Jl. Kaliwaru, Kaliwaru, Condongcatur, Kec. Depok, Kabupaten Sleman, Daerah Istimewa Yogyakarta 55281, Indonesia"], "rows": [{"elements": [{"distance": {"text": "24.4 km", "value": 24415}, "duration": {"text": "50 mins", "value": 2983}, "status": "OK"}]}], "status": "OK"}}, {"origin": [-7.7615123, 110.3984402], "destination": [-7.5916872, 110.4339755], "distance_matrix": {"destination_addresses": ["CC5M+8HH Tlogo Muncar National Garden, Jl. Tlogo Putri, Area Hutan, Hargobinangun, Kec. Pakem, Kabupaten Sleman, Daerah Istimewa Yogyakarta 55582, Indonesia"], "origin_addresses": ["69QX+C8C, Jl. Kaliwaru, Kaliwaru, Condongcatur, Kec. Depok, Kabupaten Sleman, Daerah Istimewa Yogyakarta 55281, Indonesia"], "rows": [{"elements": [{"distance": {"text": "23.0 km", "value": 23033}, "duration": {"text": "48 mins", "value": 2855}, "status": "OK"}]}], "status": "OK"}}, {"origin": [-7.7615123, 110.3984402], "destination": [-7.8248171, 110.1236396], "distance_matrix": {"destination_addresses": ["54GF+FCW, Sremo Lor, Hargowilis, Kec. Kokap, Kabupaten Kulon Progo, Daerah Istimewa Yogyakarta 55653, Indonesia"], "origin_addresses": ["69QX+C8C, Jl. Kaliwaru, Kaliwaru, Condongcatur, Kec. Depok, Kabupaten Sleman, Daerah Istimewa Yogyakarta 55281, Indonesia"], "rows": [{"elements": [{"distance": {"text": "42.6 km", "value": 42645}, "duration": {"text": "1 hour 9 mins", "value": 4153}, "status": "OK"}]}], "status": "OK"}}, {"origin": [-7.7615123, 110.3984402], "destination": [-7.7624289, 110.348049], "distance_matrix": {"destination_addresses": ["68QX+276, Jl. Jambon, Biru, Trihanggo, Kec. Gamping, Kabupaten Sleman, Daerah Istimewa Yogyakarta 55291, Indonesia"], "origin_addresses": ["69QX+C8C, Jl. Kaliwaru, Kaliwaru, Condongcatur, Kec. Depok, Kabupaten Sleman, Daerah Istimewa Yogyakarta 55281, Indonesia"], "rows": [{"elements": [{"distance": {"text": "9.1 km", "value": 9055}, "duration": {"text": "19 mins", "value": 1116}, "status": "OK"}]}], "status": "OK"}}, {"origin": [-7.7615123, 110.3984402], "destination": [-7.5978656, 110.4233959], "distance_matrix": {"destination_addresses": ["Jl. Boyong No.KM 25, Kaliurang, Hargobinangun, Kec. Pakem, Kabupaten Sleman, Daerah Istimewa Yogyakarta 55582, Indonesia"], "origin_addresses": ["69QX+C8C, Jl. Kaliwaru, Kaliwaru, Condongcatur, Kec. Depok, Kabupaten Sleman, Daerah Istimewa Yogyakarta 55281, Indonesia"], "rows": [{"elements": [{"distance": {"text": "22.6 km", "value": 22643}, "duration": {"text": "47 mins", "value": 2798}, "status": "OK"}]}], "status": "OK"}}, {"origin": [-7.7615123, 110.3984402], "destination": [-7.8496144, 110.478324], "distance_matrix": {"destination_addresses": ["5F2H+3CC, Patuk, Kec. Patuk, Kabupaten Gunung Kidul, Daerah Istimewa Yogyakarta 55862, Indonesia"], "origin_addresses": ["69QX+C8C, Jl. Kaliwaru, Kaliwaru, Condongcatur, Kec. Depok, Kabupaten Sleman, Daerah Istimewa Yogyakarta 55281, Indonesia"], "rows": [{"elements": [{"distance": {"text": "20.0 km", "value": 20034}, "duration": {"text": "42 mins", "value": 2546}, "status": "OK"}]}], "status": "OK"}}, {"origin": [-7.7615123, 110.3984402], "destination": [-7.94136080262228, 110.4247377097752], "distance_matrix": {"destination_addresses": ["3C5F+HVQ, Mangunan, Kec. Dlingo, Kabupaten Bantul, Daerah Istimewa Yogyakarta 55783, Indonesia"], "origin_addresses": ["69QX+C8C, Jl. Kaliwaru, Kaliwaru, Condongcatur, Kec. Depok, Kabupaten Sleman, Daerah Istimewa Yogyakarta 55281, Indonesia"], "rows": [{"elements": [{"distance": {"text": "29.4 km", "value": 29367}, "duration": {"text": "59 mins", "value": 3535}, "status": "OK"}]}], "status": "OK"}}, {"origin": [-7.7615123, 110.3984402], "destination": [-7.8263088, 110.398512], "distance_matrix": {"destination_addresses": ["Kampung Trunojayan KG II/881, Prenggan, Kec. Kotagede, Kota Yogyakarta, Daerah Istimewa Yogyakarta 55172, Indonesia"], "origin_addresses": ["69QX+C8C, Jl. Kaliwaru, Kaliwaru, Condongcatur, Kec. Depok, Kabupaten Sleman, Daerah Istimewa Yogyakarta 55281, Indonesia"], "rows": [{"elements": [{"distance": {"text": "10.4 km", "value": 10399}, "duration": {"text": "27 mins", "value": 1612}, "status": "OK"}]}], "status": "OK"}}, {"origin": [-7.7615123, 110.3984402], "destination": [-7.9414886, 110.4243856], "distance_matrix": {"destination_addresses": ["3C5F+HVQ, Mangunan, Kec. Dlingo, Kabupaten Bantul, Daerah Istimewa Yogyakarta 55783, Indonesia"], "origin_addresses": ["69QX+C8C, Jl. Kaliwaru, Kaliwaru, Condongcatur, Kec. Depok, Kabupaten Sleman, Daerah Istimewa Yogyakarta 55281, Indonesia"], "rows": [{"elements": [{"distance": {"text": "29.4 km", "value": 29378}, "duration": {"text": "59 mins", "value": 3537}, "status": "OK"}]}], "status": "OK"}}, {"origin": [-7.7615123, 110.3984402], "destination": [-7.7955798, 110.3694896], "distance_matrix": {"destination_addresses": ["6939+QQ9, Suryatmajan, Danurejan, Yogyakarta City, Special Region of Yogyakarta, Indonesia"], "origin_addresses": ["69QX+C8C, Jl. Kaliwaru, Kaliwaru, Condongcatur, Kec. Depok, Kabupaten Sleman, Daerah Istimewa Yogyakarta 55281, Indonesia"], "rows": [{"elements": [{"distance": {"text": "7.7 km", "value": 7706}, "duration": {"text": "21 mins", "value": 1279}, "status": "OK"}]}], "status": "OK"}}, {"origin": [-7.7615123, 110.3984402], "destination": [-7.798217999999999, 110.4200702], "distance_matrix": {"destination_addresses": ["Jogja Adventure Zone, Aero Wisata Skadik 104, Jl. Maguwo, Karang Janbe, Banguntapan, Kec. Banguntapan, Kabupaten Bantul, Daerah Istimewa Yogyakarta 55198, Indonesia"], "origin_addresses": ["69QX+C8C, Jl. Kaliwaru, Kaliwaru, Condongcatur, Kec. Depok, Kabupaten Sleman, Daerah Istimewa Yogyakarta 55281, Indonesia"], "rows": [{"elements": [{"distance": {"text": "7.3 km", "value": 7284}, "duration": {"text": "18 mins", "value": 1104}, "status": "OK"}]}], "status": "OK"}}, {"origin": [-7.7615123, 110.3984402], "destination": [-7.8439029, 110.36226099999999], "distance_matrix": {"destination_addresses": ["Jl. Parangtritis Km 5.5 ( Pyramid Cafe) Tarudan Bangunharjo Sewon Bantul Regency Special Region of Yogyakarta Tarudan, Tarudan, Bangunharjo, Sewon, Bantul Regency, Special Region of Yogyakarta 55188, Indonesia"], "origin_addresses": ["69QX+C8C, Jl. Kaliwaru, Kaliwaru, Condongcatur, Kec. Depok, Kabupaten Sleman, Daerah Istimewa Yogyakarta 55281, Indonesia"], "rows": [{"elements": [{"distance": {"text": "16.3 km", "value": 16276}, "duration": {"text": "33 mins", "value": 1982}, "status": "OK"}]}], "status": "OK"}}, {"origin": [-7.7615123, 110.3984402], "destination": [-7.8290343, 110.453198], "distance_matrix": {"destination_addresses": ["No.5, Jl. Wonosari No.KM.11, Bantaran Kulon, Srimulyo, Kec. Piyungan, Kabupaten Bantul, Daerah Istimewa Yogyakarta 55792, Indonesia"], "origin_addresses": ["69QX+C8C, Jl. Kaliwaru, Kaliwaru, Condongcatur, Kec. Depok, Kabupaten Sleman, Daerah Istimewa Yogyakarta 55281, Indonesia"], "rows": [{"elements": [{"distance": {"text": "13.0 km", "value": 13040}, "duration": {"text": "29 mins", "value": 1713}, "status": "OK"}]}], "status": "OK"}}, {"origin": [-7.7615123, 110.3984402], "destination": [-7.8018746, 110.3694664], "distance_matrix": {"destination_addresses": ["Jl. Brigjen Katamso No.3, Prawirodirjan, Kec. Gondomanan, Kota Yogyakarta, Daerah Istimewa Yogyakarta 55121, Indonesia"], "origin_addresses": ["69QX+C8C, Jl. Kaliwaru, Kaliwaru, Condongcatur, Kec. Depok, Kabupaten Sleman, Daerah Istimewa Yogyakarta 55281, Indonesia"], "rows": [{"elements": [{"distance": {"text": "8.2 km", "value": 8179}, "duration": {"text": "23 mins", "value": 1370}, "status": "OK"}]}], "status": "OK"}}, {"origin": [-7.7615123, 110.3984402], "destination": [-7.6428597, 110.42957539999999], "distance_matrix": {"destination_addresses": ["9C4H+RWJ, Pentingsari, Umbulharjo, Kec. Cangkringan, Kabupaten Sleman, Daerah Istimewa Yogyakarta 55583, Indonesia"], "origin_addresses": ["69QX+C8C, Jl. Kaliwaru, Kaliwaru, Condongcatur, Kec. Depok, Kabupaten Sleman, Daerah Istimewa Yogyakarta 55281, Indonesia"], "rows": [{"elements": [{"distance": {"text": "19.7 km", "value": 19657}, "duration": {"text": "43 mins", "value": 2560}, "status": "OK"}]}], "status": "OK"}}, {"origin": [-7.7615123, 110.3984402], "destination": [-7.8262101, 110.3449539], "distance_matrix": {"destination_addresses": ["58FV+GX8, Pluragan, Tirtonirmolo, Kec. Kasihan, Kabupaten Bantul, Daerah Istimewa Yogyakarta 55184, Indonesia"], "origin_addresses": ["69QX+C8C, Jl. Kaliwaru, Kaliwaru, Condongcatur, Kec. Depok, Kabupaten Sleman, Daerah Istimewa Yogyakarta 55281, Indonesia"], "rows": [{"elements": [{"distance": {"text": "19.2 km", "value": 19237}, "duration": {"text": "32 mins", "value": 1890}, "status": "OK"}]}], "status": "OK"}}, {"origin": [-7.7615123, 110.3984402], "destination": [-7.7955032, 110.365309], "distance_matrix": {"destination_addresses": ["Jl. Malioboro No.25, Sosromenduran, Gedong Tengen, Kota Yogyakarta, Daerah Istimewa Yogyakarta 55271, Indonesia"], "origin_addresses": ["69QX+C8C, Jl. Kaliwaru, Kaliwaru, Condongcatur, Kec. Depok, Kabupaten Sleman, Daerah Istimewa Yogyakarta 55281, Indonesia"], "rows": [{"elements": [{"distance": {"text": "8.0 km", "value": 7950}, "duration": {"text": "22 mins", "value": 1321}, "status": "OK"}]}], "status": "OK"}}, {"origin": [-7.7615123, 110.3984402], "destination": [-7.8353074, 110.45896599999999], "distance_matrix": {"destination_addresses": ["Pangol, 5F75+VHG, Jl. Payak Tengah, Jombor, Srimulyo, Piyungan, Bantul Regency, Special Region of Yogyakarta 55792, Indonesia"], "origin_addresses": ["69QX+C8C, Jl. Kaliwaru, Kaliwaru, Condongcatur, Kec. Depok, Kabupaten Sleman, Daerah Istimewa Yogyakarta 55281, Indonesia"], "rows": [{"elements": [{"distance": {"text": "17.0 km", "value": 17046}, "duration": {"text": "39 mins", "value": 2334}, "status": "OK"}]}], "status": "OK"}}, {"origin": [-7.7615123, 110.3984402], "destination": [-7.740780699999999, 110.50467719999999], "distance_matrix": {"destination_addresses": ["7G53+JM5, Plaosan Lor, Bugisan, Kec. Prambanan, Kabupaten Klaten, Jawa Tengah 57454, Indonesia"], "origin_addresses": ["69QX+C8C, Jl. Kaliwaru, Kaliwaru, Condongcatur, Kec. Depok, Kabupaten Sleman, Daerah Istimewa Yogyakarta 55281, Indonesia"], "rows": [{"elements": [{"distance": {"text": "18.6 km", "value": 18628}, "duration": {"text": "35 mins", "value": 2082}, "status": "OK"}]}], "status": "OK"}}, {"origin": [-7.7615123, 110.3984402], "destination": [-7.701492, 110.37390599999999], "distance_matrix": {"destination_addresses": ["Brayut, Pandowoharjo, Kec. Sleman, Kabupaten Sleman, Daerah Istimewa Yogyakarta 55512, Indonesia"], "origin_addresses": ["69QX+C8C, Jl. Kaliwaru, Kaliwaru, Condongcatur, Kec. Depok, Kabupaten Sleman, Daerah Istimewa Yogyakarta 55281, Indonesia"], "rows": [{"elements": [{"distance": {"text": "11.5 km", "value": 11456}, "duration": {"text": "23 mins", "value": 1381}, "status": "OK"}]}], "status": "OK"}}, {"origin": [-7.7615123, 110.3984402], "destination": [-7.7624571, 110.3481492], "distance_matrix": {"destination_addresses": ["68QX+276, Jl. Jambon, Biru, Trihanggo, Kec. Gamping, Kabupaten Sleman, Daerah Istimewa Yogyakarta 55291, Indonesia"], "origin_addresses": ["69QX+C8C, Jl. Kaliwaru, Kaliwaru, Condongcatur, Kec. Depok, Kabupaten Sleman, Daerah Istimewa Yogyakarta 55281, Indonesia"], "rows": [{"elements": [{"distance": {"text": "9.1 km", "value": 9055}, "duration": {"text": "19 mins", "value": 1116}, "status": "OK"}]}], "status": "OK"}}, {"origin": [-7.7615123, 110.3984402], "destination": [-8.1759266, 110.66241959999999], "distance_matrix": {"destination_addresses": ["RMF6+GXP, Pantai, Purwodadi, Kec. Tepus, Kabupaten Gunung Kidul, Daerah Istimewa Yogyakarta 55881, Indonesia"], "origin_addresses": ["69QX+C8C, Jl. Kaliwaru, Kaliwaru, Condongcatur, Kec. Depok, Kabupaten Sleman, Daerah Istimewa Yogyakarta 55281, Indonesia"], "rows": [{"elements": [{"distance": {"text": "74.6 km", "value": 74591}, "duration": {"text": "2 hours 13 mins", "value": 7953}, "status": "OK"}]}], "status": "OK"}}, {"origin": [-7.7615123, 110.3984402], "destination": [-7.8357465, 110.4593415], "distance_matrix": {"destination_addresses": ["Pangol payak tengah, 5F75+PP4, Jombor, Srimulyo, Kec. Piyungan, Kabupaten Bantul, Daerah Istimewa Yogyakarta 55792, Indonesia"], "origin_addresses": ["69QX+C8C, Jl. Kaliwaru, Kaliwaru, Condongcatur, Kec. Depok, Kabupaten Sleman, Daerah Istimewa Yogyakarta 55281, Indonesia"], "rows": [{"elements": [{"distance": {"text": "16.6 km", "value": 16551}, "duration": {"text": "38 mins", "value": 2258}, "status": "OK"}]}], "status": "OK"}}, {"origin": [-7.7615123, 110.3984402], "destination": [-7.8054476, 110.3627375], "distance_matrix": {"destination_addresses": ["Jl. Alun-Alun Utara No.1, Kadipaten, Kecamatan Kraton, Kota Yogyakarta, Daerah Istimewa Yogyakarta 55132, Indonesia"], "origin_addresses": ["69QX+C8C, Jl. Kaliwaru, Kaliwaru, Condongcatur, Kec. Depok, Kabupaten Sleman, Daerah Istimewa Yogyakarta 55281, Indonesia"], "rows": [{"elements": [{"distance": {"text": "9.2 km", "value": 9226}, "duration": {"text": "26 mins", "value": 1551}, "status": "OK"}]}], "status": "OK"}}, {"origin": [-7.7615123, 110.3984402], "destination": [-7.7973552999999995, 110.35349959999999], "distance_matrix": {"destination_addresses": ["Jl. HOS Cokroaminoto No.34, Pakuncen, Wirobrajan, Kota Yogyakarta, Daerah Istimewa Yogyakarta 55253, Indonesia"], "origin_addresses": ["69QX+C8C, Jl. Kaliwaru, Kaliwaru, Condongcatur, Kec. Depok, Kabupaten Sleman, Daerah Istimewa Yogyakarta 55281, Indonesia"], "rows": [{"elements": [{"distance": {"text": "9.3 km", "value": 9336}, "duration": {"text": "25 mins", "value": 1511}, "status": "OK"}]}], "status": "OK"}}, {"origin": [-7.7615123, 110.3984402], "destination": [-7.607873799999999, 110.2037513], "distance_matrix": {"destination_addresses": ["96R3+VG4, Jl. East Side Pedestrian Walk, Kw. Candi Borobudur, Borobudur, Kec. Borobudur, Kabupaten Magelang, Jawa Tengah 56553, Indonesia"], "origin_addresses": ["69QX+C8C, Jl. Kaliwaru, Kaliwaru, Condongcatur, Kec. Depok, Kabupaten Sleman, Daerah Istimewa Yogyakarta 55281, Indonesia"], "rows": [{"elements": [{"distance": {"text": "41.1 km", "value": 41063}, "duration": {"text": "1 hour 3 mins", "value": 3809}, "status": "OK"}]}], "status": "OK"}}, {"origin": [-7.7615123, 110.3984402], "destination": [-7.8001040999999995, 110.3676579], "distance_matrix": {"destination_addresses": ["Jl. Sriwedani No.1, Ngupasan, Kec. Gondomanan, Kota Yogyakarta, Daerah Istimewa Yogyakarta 55122, Indonesia"], "origin_addresses": ["69QX+C8C, Jl. Kaliwaru, Kaliwaru, Condongcatur, Kec. Depok, Kabupaten Sleman, Daerah Istimewa Yogyakarta 55281, Indonesia"], "rows": [{"elements": [{"distance": {"text": "8.5 km", "value": 8513}, "duration": {"text": "25 mins", "value": 1492}, "status": "OK"}]}], "status": "OK"}}, {"origin": [-7.7615123, 110.3984402], "destination": [-7.6057093, 110.18048399999999], "distance_matrix": {"destination_addresses": ["Karangrejo Gombong, Kurahan, Kembanglimus, Kec. Borobudur, Kabupaten Magelang, Jawa Tengah 56553, Indonesia"], "origin_addresses": ["69QX+C8C, Jl. Kaliwaru, Kaliwaru, Condongcatur, Kec. Depok, Kabupaten Sleman, Daerah Istimewa Yogyakarta 55281, Indonesia"], "rows": [{"elements": [{"distance": {"text": "43.0 km", "value": 43001}, "duration": {"text": "1 hour 8 mins", "value": 4088}, "status": "OK"}]}], "status": "OK"}}, {"origin": [-7.7615123, 110.3984402], "destination": [-8.145102399999999, 110.59880059999999], "distance_matrix": {"destination_addresses": ["VH3X+WGW, Area Hutan, Ngestirejo, Kec. Tanjungsari, Kabupaten Gunung Kidul, Daerah Istimewa Yogyakarta 55881, Indonesia"], "origin_addresses": ["69QX+C8C, Jl. Kaliwaru, Kaliwaru, Condongcatur, Kec. Depok, Kabupaten Sleman, Daerah Istimewa Yogyakarta 55281, Indonesia"], "rows": [{"elements": [{"distance": {"text": "64.0 km", "value": 64011}, "duration": {"text": "1 hour 51 mins", "value": 6682}, "status": "OK"}]}], "status": "OK"}}, {"origin": [-7.7615123, 110.3984402], "destination": [-7.7532423999999995, 110.3609091], "distance_matrix": {"destination_addresses": ["KM 6 NO18, Jl. Magelang, Kutu Patran, Sinduadi, Kec. Mlati, Kabupaten Sleman, Daerah Istimewa Yogyakarta 55284, Indonesia"], "origin_addresses": ["69QX+C8C, Jl. Kaliwaru, Kaliwaru, Condongcatur, Kec. Depok, Kabupaten Sleman, Daerah Istimewa Yogyakarta 55281, Indonesia"], "rows": [{"elements": [{"distance": {"text": "5.8 km", "value": 5788}, "duration": {"text": "13 mins", "value": 800}, "status": "OK"}]}], "status": "OK"}}, {"origin": [-7.7615123, 110.3984402], "destination": [-7.816315599999999, 110.3871442], "distance_matrix": {"destination_addresses": ["XT Square, Jl. Veteran No.150-151, Pandeyan, Kec. Umbulharjo, Kota Yogyakarta, Daerah Istimewa Yogyakarta 55161, Indonesia"], "origin_addresses": ["69QX+C8C, Jl. Kaliwaru, Kaliwaru, Condongcatur, Kec. Depok, Kabupaten Sleman, Daerah Istimewa Yogyakarta 55281, Indonesia"], "rows": [{"elements": [{"distance": {"text": "9.4 km", "value": 9436}, "duration": {"text": "25 mins", "value": 1527}, "status": "OK"}]}], "status": "OK"}}, {"origin": [-7.7615123, 110.3984402], "destination": [-7.8100673, 110.3594581], "distance_matrix": {"destination_addresses": ["Jl. Taman KT I / 291, Patehan, Kraton, Yogyakarta City, Special Region of Yogyakarta 55133, Indonesia"], "origin_addresses": ["69QX+C8C, Jl. Kaliwaru, Kaliwaru, Condongcatur, Kec. Depok, Kabupaten Sleman, Daerah Istimewa Yogyakarta 55281, Indonesia"], "rows": [{"elements": [{"distance": {"text": "10.3 km", "value": 10298}, "duration": {"text": "30 mins", "value": 1789}, "status": "OK"}]}], "status": "OK"}}, {"origin": [-7.7615123, 110.3984402], "destination": [-7.8052845, 110.3642031], "distance_matrix": {"destination_addresses": ["Jl. Rotowijayan Blok No. 1, Panembahan, Kecamatan Kraton, Kota Yogyakarta, Daerah Istimewa Yogyakarta, Indonesia"], "origin_addresses": ["69QX+C8C, Jl. Kaliwaru, Kaliwaru, Condongcatur, Kec. Depok, Kabupaten Sleman, Daerah Istimewa Yogyakarta 55281, Indonesia"], "rows": [{"elements": [{"distance": {"text": "9.3 km", "value": 9284}, "duration": {"text": "26 mins", "value": 1573}, "status": "OK"}]}], "status": "OK"}}, {"origin": [-7.7615123, 110.3984402], "destination": [-7.8006715, 110.3676551], "distance_matrix": {"destination_addresses": ["Jl. Panembahan Senopati No.1-3, Ngupasan, Kec. Gondomanan, Kota Yogyakarta, Daerah Istimewa Yogyakarta 55122, Indonesia"], "origin_addresses": ["69QX+C8C, Jl. Kaliwaru, Kaliwaru, Condongcatur, Kec. Depok, Kabupaten Sleman, Daerah Istimewa Yogyakarta 55281, Indonesia"], "rows": [{"elements": [{"distance": {"text": "9.0 km", "value": 8959}, "duration": {"text": "25 mins", "value": 1523}, "status": "OK"}]}], "status": "OK"}}, {"origin": [-7.7615123, 110.3984402], "destination": [-7.8712041, 110.45951439999999], "distance_matrix": {"destination_addresses": ["Hutan Pinus Pengger, Jl. Dlingo-Patuk, Sendangsari, Terong, Kec. Dlingo, Kabupaten Bantul, Daerah Istimewa Yogyakarta 55783, Indonesia"], "origin_addresses": ["69QX+C8C, Jl. Kaliwaru, Kaliwaru, Condongcatur, Kec. Depok, Kabupaten Sleman, Daerah Istimewa Yogyakarta 55281, Indonesia"], "rows": [{"elements": [{"distance": {"text": "23.6 km", "value": 23620}, "duration": {"text": "51 mins", "value": 3060}, "status": "OK"}]}], "status": "OK"}}, {"origin": [-7.7615123, 110.3984402], "destination": [-7.8040164999999995, 110.397994], "distance_matrix": {"destination_addresses": ["Jl. Kebun Raya No.2, Rejowinangun, Kec. Kotagede, Kota Yogyakarta, Daerah Istimewa Yogyakarta 55171, Indonesia"], "origin_addresses": ["69QX+C8C, Jl. Kaliwaru, Kaliwaru, Condongcatur, Kec. Depok, Kabupaten Sleman, Daerah Istimewa Yogyakarta 55281, Indonesia"], "rows": [{"elements": [{"distance": {"text": "8.1 km", "value": 8063}, "duration": {"text": "20 mins", "value": 1223}, "status": "OK"}]}], "status": "OK"}}, {"origin": [-7.7615123, 110.3984402], "destination": [-7.8296224, 110.3980162], "distance_matrix": {"destination_addresses": ["59CX+46G, Sayangan, Jagalan, Kec. Banguntapan, Kabupaten Bantul, Daerah Istimewa Yogyakarta 55192, Indonesia"], "origin_addresses": ["69QX+C8C, Jl. Kaliwaru, Kaliwaru, Condongcatur, Kec. Depok, Kabupaten Sleman, Daerah Istimewa Yogyakarta 55281, Indonesia"], "rows": [{"elements": [{"distance": {"text": "10.9 km", "value": 10870}, "duration": {"text": "26 mins", "value": 1548}, "status": "OK"}]}], "status": "OK"}}, {"origin": [-7.7615123, 110.3984402], "destination": [-7.761608, 110.3308855], "distance_matrix": {"destination_addresses": ["Jl. Mlangi RT.5 RW.33, Area Sawah, Nogotirto, Kec. Gamping, Kabupaten Sleman, Daerah Istimewa Yogyakarta 55592, Indonesia"], "origin_addresses": ["69QX+C8C, Jl. Kaliwaru, Kaliwaru, Condongcatur, Kec. Depok, Kabupaten Sleman, Daerah Istimewa Yogyakarta 55281, Indonesia"], "rows": [{"elements": [{"distance": {"text": "10.5 km", "value": 10500}, "duration": {"text": "19 mins", "value": 1132}, "status": "OK"}]}], "status": "OK"}}, {"origin": [-7.7615123, 110.3984402], "destination": [-7.7520206, 110.49146739999999], "distance_matrix": {"destination_addresses": ["6FXR+6M2, Jl. Candi Sewu, Kranggan, Bokoharjo, Kec. Prambanan, Kabupaten Sleman, Daerah Istimewa Yogyakarta 55572, Indonesia"], "origin_addresses": ["69QX+C8C, Jl. Kaliwaru, Kaliwaru, Condongcatur, Kec. Depok, Kabupaten Sleman, Daerah Istimewa Yogyakarta 55281, Indonesia"], "rows": [{"elements": [{"distance": {"text": "16.1 km", "value": 16108}, "duration": {"text": "30 mins", "value": 1804}, "status": "OK"}]}], "status": "OK"}}, {"origin": [-7.7615123, 110.3984402], "destination": [-7.781956399999999, 110.3656838], "distance_matrix": {"destination_addresses": ["Jl. Poncowinatan No.12-18, Gowongan, Kec. Jetis, Kota Yogyakarta, Daerah Istimewa Yogyakarta 55233, Indonesia"], "origin_addresses": ["69QX+C8C, Jl. Kaliwaru, Kaliwaru, Condongcatur, Kec. Depok, Kabupaten Sleman, Daerah Istimewa Yogyakarta 55281, Indonesia"], "rows": [{"elements": [{"distance": {"text": "7.3 km", "value": 7298}, "duration": {"text": "20 mins", "value": 1206}, "status": "OK"}]}], "status": "OK"}}, {"origin": [-7.7615123, 110.3984402], "destination": [-7.8001885, 110.36387699999999], "distance_matrix": {"destination_addresses": ["Jalan Ahmad Yani, 59X7+WHC, Ngupasan, Kec. Gondomanan, Kota Yogyakarta, Daerah Istimewa Yogyakarta 55122, Indonesia"], "origin_addresses": ["69QX+C8C, Jl. Kaliwaru, Kaliwaru, Condongcatur, Kec. Depok, Kabupaten Sleman, Daerah Istimewa Yogyakarta 55281, Indonesia"], "rows": [{"elements": [{"distance": {"text": "8.6 km", "value": 8588}, "duration": {"text": "24 mins", "value": 1466}, "status": "OK"}]}], "status": "OK"}}, {"origin": [-7.7615123, 110.3984402], "destination": [-7.782712999999999, 110.396397], "distance_matrix": {"destination_addresses": ["Jl. Laksda Adisucipto No.167, Papringan, Caturtunggal, Kec. Depok, Kabupaten Sleman, Daerah Istimewa Yogyakarta 55281, Indonesia"], "origin_addresses": ["69QX+C8C, Jl. Kaliwaru, Kaliwaru, Condongcatur, Kec. Depok, Kabupaten Sleman, Daerah Istimewa Yogyakarta 55281, Indonesia"], "rows": [{"elements": [{"distance": {"text": "5.0 km", "value": 5034}, "duration": {"text": "13 mins", "value": 784}, "status": "OK"}]}], "status": "OK"}}, {"origin": [-7.7615123, 110.3984402], "destination": [-7.9267837, 110.4319967], "distance_matrix": {"destination_addresses": ["Cempluk Rt 03, Sukorame, Mangunan, Kec. Dlingo, Kabupaten Bantul, Daerah Istimewa Yogyakarta 55783, Indonesia"], "origin_addresses": ["69QX+C8C, Jl. Kaliwaru, Kaliwaru, Condongcatur, Kec. Depok, Kabupaten Sleman, Daerah Istimewa Yogyakarta 55281, Indonesia"], "rows": [{"elements": [{"distance": {"text": "28.8 km", "value": 28833}, "duration": {"text": "54 mins", "value": 3264}, "status": "OK"}]}], "status": "OK"}}, {"origin": [-7.7615123, 110.3984402], "destination": [-7.7672973, 110.35424859999999], "distance_matrix": {"destination_addresses": ["69M3+4P3, Kragilan, Sinduadi, Kec. Mlati, Kabupaten Sleman, Daerah Istimewa Yogyakarta 55284, Indonesia"], "origin_addresses": ["69QX+C8C, Jl. Kaliwaru, Kaliwaru, Condongcatur, Kec. Depok, Kabupaten Sleman, Daerah Istimewa Yogyakarta 55281, Indonesia"], "rows": [{"elements": [{"distance": {"text": "8.7 km", "value": 8652}, "duration": {"text": "20 mins", "value": 1182}, "status": "OK"}]}], "status": "OK"}}, {"origin": [-7.7615123, 110.3984402], "destination": [-7.801012399999999, 110.36533759999999], "distance_matrix": {"destination_addresses": ["Jl. Margo Mulyo No.6, Ngupasan, Kec. Gondomanan, Kota Yogyakarta, Daerah Istimewa Yogyakarta 55122, Indonesia"], "origin_addresses": ["69QX+C8C, Jl. Kaliwaru, Kaliwaru, Condongcatur, Kec. Depok, Kabupaten Sleman, Daerah Istimewa Yogyakarta 55281, Indonesia"], "rows": [{"elements": [{"distance": {"text": "8.7 km", "value": 8665}, "duration": {"text": "25 mins", "value": 1473}, "status": "OK"}]}], "status": "OK"}}, {"origin": [-7.7615123, 110.3984402], "destination": [-7.8054438, 110.3784719], "distance_matrix": {"destination_addresses": ["Jl. Taman Siswa No.31, Wirogunan, Kec. Mergangsan, Kota Yogyakarta, Daerah Istimewa Yogyakarta 55151, Indonesia"], "origin_addresses": ["69QX+C8C, Jl. Kaliwaru, Kaliwaru, Condongcatur, Kec. Depok, Kabupaten Sleman, Daerah Istimewa Yogyakarta 55281, Indonesia"], "rows": [{"elements": [{"distance": {"text": "8.0 km", "value": 7998}, "duration": {"text": "22 mins", "value": 1317}, "status": "OK"}]}], "status": "OK"}}, {"origin": [-7.7615123, 110.3984402], "destination": [-7.7503027, 110.36949879999999], "distance_matrix": {"destination_addresses": ["Jl. Monumen Jogja Kembali No.5, Waras, Sariharjo, Kec. Mlati, Kabupaten Sleman, Daerah Istimewa Yogyakarta 55284, Indonesia"], "origin_addresses": ["69QX+C8C, Jl. Kaliwaru, Kaliwaru, Condongcatur, Kec. Depok, Kabupaten Sleman, Daerah Istimewa Yogyakarta 55281, Indonesia"], "rows": [{"elements": [{"distance": {"text": "6.0 km", "value": 6011}, "duration": {"text": "13 mins", "value": 751}, "status": "OK"}]}], "status": "OK"}}, {"origin": [-7.7615123, 110.3984402], "destination": [-7.7439217, 110.4929095], "distance_matrix": {"destination_addresses": ["Jl. Raya Solo - Yogyakarta No.KM.16, Bugisan, Kec. Prambanan, Kabupaten Sleman, Daerah Istimewa Yogyakarta 57454, Indonesia"], "origin_addresses": ["69QX+C8C, Jl. Kaliwaru, Kaliwaru, Condongcatur, Kec. Depok, Kabupaten Sleman, Daerah Istimewa Yogyakarta 55281, Indonesia"], "rows": [{"elements": [{"distance": {"text": "17.6 km", "value": 17570}, "duration": {"text": "33 mins", "value": 1967}, "status": "OK"}]}], "status": "OK"}}, {"origin": [-7.7615123, 110.3984402], "destination": [-7.816705499999999, 110.3862889], "distance_matrix": {"destination_addresses": ["59MP+8G7, Pandeyan, Umbulharjo, Yogyakarta City, Special Region of Yogyakarta 55161, Indonesia"], "origin_addresses": ["69QX+C8C, Jl. Kaliwaru, Kaliwaru, Condongcatur, Kec. Depok, Kabupaten Sleman, Daerah Istimewa Yogyakarta 55281, Indonesia"], "rows": [{"elements": [{"distance": {"text": "9.2 km", "value": 9216}, "duration": {"text": "25 mins", "value": 1478}, "status": "OK"}]}], "status": "OK"}}, {"origin": [-7.7615123, 110.3984402], "destination": [-7.808978799999999, 110.3707148], "distance_matrix": {"destination_addresses": ["59RC+66J, Keparakan, Mergangsan, Yogyakarta City, Special Region of Yogyakarta 55152, Indonesia"], "origin_addresses": ["69QX+C8C, Jl. Kaliwaru, Kaliwaru, Condongcatur, Kec. Depok, Kabupaten Sleman, Daerah Istimewa Yogyakarta 55281, Indonesia"], "rows": [{"elements": [{"distance": {"text": "9.2 km", "value": 9182}, "duration": {"text": "25 mins", "value": 1519}, "status": "OK"}]}], "status": "OK"}}, {"origin": [-7.7615123, 110.3984402], "destination": [-7.7865891, 110.35144729999999], "distance_matrix": {"destination_addresses": ["Jl. HOS Cokroaminoto TR-III/430, Tegalrejo, Tegalrejo, Kec. Tegalrejo, Kota Yogyakarta, Daerah Istimewa Yogyakarta 55244, Indonesia"], "origin_addresses": ["69QX+C8C, Jl. Kaliwaru, Kaliwaru, Condongcatur, Kec. Depok, Kabupaten Sleman, Daerah Istimewa Yogyakarta 55281, Indonesia"], "rows": [{"elements": [{"distance": {"text": "9.1 km", "value": 9145}, "duration": {"text": "25 mins", "value": 1527}, "status": "OK"}]}], "status": "OK"}}, {"origin": [-7.7615123, 110.3984402], "destination": [-7.824260799999999, 110.3644095], "distance_matrix": {"destination_addresses": ["Jl. Jogokaryan No.36, Mantrijeron, Kec. Mantrijeron, Kota Yogyakarta, Daerah Istimewa Yogyakarta 55143, Indonesia"], "origin_addresses": ["69QX+C8C, Jl. Kaliwaru, Kaliwaru, Condongcatur, Kec. Depok, Kabupaten Sleman, Daerah Istimewa Yogyakarta 55281, Indonesia"], "rows": [{"elements": [{"distance": {"text": "11.1 km", "value": 11118}, "duration": {"text": "30 mins", "value": 1813}, "status": "OK"}]}], "status": "OK"}}, {"origin": [-7.7615123, 110.3984402], "destination": [-7.810374599999999, 110.3606882], "distance_matrix": {"destination_addresses": ["JL Taman Sari, Taman KT 1/454/459, Patehan, Kecamatan Kraton, Kota Yogyakarta, Daerah Istimewa Yogyakarta 55133, Indonesia"], "origin_addresses": ["69QX+C8C, Jl. Kaliwaru, Kaliwaru, Condongcatur, Kec. Depok, Kabupaten Sleman, Daerah Istimewa Yogyakarta 55281, Indonesia"], "rows": [{"elements": [{"distance": {"text": "10.2 km", "value": 10178}, "duration": {"text": "29 mins", "value": 1719}, "status": "OK"}]}], "status": "OK"}}, {"origin": [-7.7615123, 110.3984402], "destination": [-7.801140599999999, 110.3493008], "distance_matrix": {"destination_addresses": ["Jl. R. E. Martadinata No.69, Wirobrajan, Kabupaten Bantul, Daerah Istimewa Yogyakarta 55182, Indonesia"], "origin_addresses": ["69QX+C8C, Jl. Kaliwaru, Kaliwaru, Condongcatur, Kec. Depok, Kabupaten Sleman, Daerah Istimewa Yogyakarta 55281, Indonesia"], "rows": [{"elements": [{"distance": {"text": "15.9 km", "value": 15938}, "duration": {"text": "26 mins", "value": 1585}, "status": "OK"}]}], "status": "OK"}}, {"origin": [-7.7615123, 110.3984402], "destination": [-7.774809599999999, 110.38720149999999], "distance_matrix": {"destination_addresses": ["Kampus Pusat Universitas Negeri Yogyakarta, Jalan Colombo No. 1,, Caturtunggal,, Depok,, Karang Malang, Caturtunggal, Kec. Depok, Kabupaten Sleman, Daerah Istimewa Yogyakarta 55281, Indonesia"], "origin_addresses": ["69QX+C8C, Jl. Kaliwaru, Kaliwaru, Condongcatur, Kec. Depok, Kabupaten Sleman, Daerah Istimewa Yogyakarta 55281, Indonesia"], "rows": [{"elements": [{"distance": {"text": "3.5 km", "value": 3470}, "duration": {"text": "10 mins", "value": 579}, "status": "OK"}]}], "status": "OK"}}, {"origin": [-7.7615123, 110.3984402], "destination": [-7.845220899999999, 110.3374788], "distance_matrix": {"destination_addresses": ["Jalan Raya Kasongan Sentanan RT.06, Kajen, Bangunjiwo, Kec. Kasihan, Kabupaten Bantul, Daerah Istimewa Yogyakarta 55184, Indonesia"], "origin_addresses": ["69QX+C8C, Jl. Kaliwaru, Kaliwaru, Condongcatur, Kec. Depok, Kabupaten Sleman, Daerah Istimewa Yogyakarta 55281, Indonesia"], "rows": [{"elements": [{"distance": {"text": "22.1 km", "value": 22119}, "duration": {"text": "37 mins", "value": 2235}, "status": "OK"}]}], "status": "OK"}}, {"origin": [-7.7615123, 110.3984402], "destination": [-7.9310984, 110.43091899999999], "distance_matrix": {"destination_addresses": ["Seribu Batu Songgo Langit, Jl. Hutan Pinus Nganjir, Sukorame, Mangunan, Kec. Dlingo, Kabupaten Bantul, Daerah Istimewa Yogyakarta 55783, Indonesia"], "origin_addresses": ["69QX+C8C, Jl. Kaliwaru, Kaliwaru, Condongcatur, Kec. Depok, Kabupaten Sleman, Daerah Istimewa Yogyakarta 55281, Indonesia"], "rows": [{"elements": [{"distance": {"text": "28.2 km", "value": 28246}, "duration": {"text": "54 mins", "value": 3215}, "status": "OK"}]}], "status": "OK"}}, {"origin": [-7.7615123, 110.3984402], "destination": [-7.7399571, 110.3024078], "distance_matrix": {"destination_addresses": ["Grogol Tourism Village, Grogol, Kadipiro, Margodadi, Kec. Seyegan, Kabupaten Sleman, Daerah Istimewa Yogyakarta 55561, Indonesia"], "origin_addresses": ["69QX+C8C, Jl. Kaliwaru, Kaliwaru, Condongcatur, Kec. Depok, Kabupaten Sleman, Daerah Istimewa Yogyakarta 55281, Indonesia"], "rows": [{"elements": [{"distance": {"text": "14.4 km", "value": 14391}, "duration": {"text": "29 mins", "value": 1758}, "status": "OK"}]}], "status": "OK"}}, {"origin": [-7.7615123, 110.3984402], "destination": [-7.824373899999999, 110.40049049999999], "distance_matrix": {"destination_addresses": ["Basen 183A 11/04, Purbayan, Kec. Kotagede, Kota Yogyakarta, Daerah Istimewa Yogyakarta 55173, Indonesia"], "origin_addresses": ["69QX+C8C, Jl. Kaliwaru, Kaliwaru, Condongcatur, Kec. Depok, Kabupaten Sleman, Daerah Istimewa Yogyakarta 55281, Indonesia"], "rows": [{"elements": [{"distance": {"text": "9.9 km", "value": 9886}, "duration": {"text": "24 mins", "value": 1443}, "status": "OK"}]}], "status": "OK"}}, {"origin": [-7.7615123, 110.3984402], "destination": [-7.8116718999999994, 110.363238], "distance_matrix": {"destination_addresses": ["Jl. Alun Alun Kidul No.23, Patehan, Kecamatan Kraton, Kota Yogyakarta, Daerah Istimewa Yogyakarta 55133, Indonesia"], "origin_addresses": ["69QX+C8C, Jl. Kaliwaru, Kaliwaru, Condongcatur, Kec. Depok, Kabupaten Sleman, Daerah Istimewa Yogyakarta 55281, Indonesia"], "rows": [{"elements": [{"distance": {"text": "10.3 km", "value": 10262}, "duration": {"text": "29 mins", "value": 1744}, "status": "OK"}]}], "status": "OK"}}, {"origin": [-7.7615123, 110.3984402], "destination": [-7.813734299999999, 110.28318379999999], "distance_matrix": {"destination_addresses": ["Citra Grand Mutiara, Jl. Wates km.9, Fluorite Hill Rd No.G.59, Jatipereng, Balecatur, Gamping, Sleman Regency, Special Region of Yogyakarta 55295, Indonesia"], "origin_addresses": ["69QX+C8C, Jl. Kaliwaru, Kaliwaru, Condongcatur, Kec. Depok, Kabupaten Sleman, Daerah Istimewa Yogyakarta 55281, Indonesia"], "rows": [{"elements": [{"distance": {"text": "19.5 km", "value": 19499}, "duration": {"text": "33 mins", "value": 1991}, "status": "OK"}]}], "status": "OK"}}, {"origin": [-7.7615123, 110.3984402], "destination": [-7.817791799999999, 110.3623492], "distance_matrix": {"destination_addresses": ["Jl. DI Panjaitan No.41, Mantrijeron, Kec. Mantrijeron, Kota Yogyakarta, Daerah Istimewa Yogyakarta 55143, Indonesia"], "origin_addresses": ["69QX+C8C, Jl. Kaliwaru, Kaliwaru, Condongcatur, Kec. Depok, Kabupaten Sleman, Daerah Istimewa Yogyakarta 55281, Indonesia"], "rows": [{"elements": [{"distance": {"text": "10.7 km", "value": 10687}, "duration": {"text": "29 mins", "value": 1745}, "status": "OK"}]}], "status": "OK"}}, {"origin": [-7.7615123, 110.3984402], "destination": [-7.816513499999999, 110.38660619999999], "distance_matrix": {"destination_addresses": ["GF , xt. Square , JL. Veteran , Pandeyan , Umbulharjo, 55161 Yogyakarta, Jawa Tengah, Pandeyan, Umbulharjo, Yogyakarta City, Special Region of Yogyakarta 55161, Indonesia"], "origin_addresses": ["69QX+C8C, Jl. Kaliwaru, Kaliwaru, Condongcatur, Kec. Depok, Kabupaten Sleman, Daerah Istimewa Yogyakarta 55281, Indonesia"], "rows": [{"elements": [{"distance": {"text": "9.2 km", "value": 9216}, "duration": {"text": "25 mins", "value": 1478}, "status": "OK"}]}], "status": "OK"}}], [{"origin": [-7.7973538, 110.3689898], "destination": [-7.7925764, 110.365843], "distance_matrix": {"destination_addresses": ["Jl. Malioboro No.125, Sosromenduran, Gedong Tengen, Kota Yogyakarta, Daerah Istimewa Yogyakarta 55271, Indonesia"], "origin_addresses": ["Jl. Mayor Suryotomo No.31, Ngupasan, Kec. Gondomanan, Kota Yogyakarta, Daerah Istimewa Yogyakarta 55122, Indonesia"], "rows": [{"elements": [{"distance": {"text": "1.4 km", "value": 1395}, "duration": {"text": "6 mins", "value": 331}, "status": "OK"}]}], "status": "OK"}}, {"origin": [-7.7973538, 110.3689898], "destination": [-7.7982487, 110.3652793], "distance_matrix": {"destination_addresses": ["No. 3 - 4, Ps. Beringharjo, Jl. Margo Mulyo Blok B No.16, Ngupasan, Kec. Gondomanan, Kota Yogyakarta, Daerah Istimewa Yogyakarta 55122, Indonesia"], "origin_addresses": ["Jl. Mayor Suryotomo No.31, Ngupasan, Kec. Gondomanan, Kota Yogyakarta, Daerah Istimewa Yogyakarta 55122, Indonesia"], "rows": [{"elements": [{"distance": {"text": "1.5 km", "value": 1507}, "duration": {"text": "6 mins", "value": 352}, "status": "OK"}]}], "status": "OK"}}, {"origin": [-7.7973538, 110.3689898], "destination": [-7.8137278, 110.3629074], "distance_matrix": {"destination_addresses": ["Jl. Patehan Kidul No.4, Suryodiningratan, Kec. Mantrijeron, Kota Yogyakarta, Daerah Istimewa Yogyakarta 55141, Indonesia"], "origin_addresses": ["Jl. Mayor Suryotomo No.31, Ngupasan, Kec. Gondomanan, Kota Yogyakarta, Daerah Istimewa Yogyakarta 55122, Indonesia"], "rows": [{"elements": [{"distance": {"text": "3.6 km", "value": 3650}, "duration": {"text": "12 mins", "value": 690}, "status": "OK"}]}], "status": "OK"}}, {"origin": [-7.7973538, 110.3689898], "destination": [-7.8119357, 110.363194], "distance_matrix": {"destination_addresses": ["Jl. Gading No.1, Panembahan, Kecamatan Kraton, Kota Yogyakarta, Daerah Istimewa Yogyakarta 55133, Indonesia"], "origin_addresses": ["Jl. Mayor Suryotomo No.31, Ngupasan, Kec. Gondomanan, Kota Yogyakarta, Daerah Istimewa Yogyakarta 55122, Indonesia"], "rows": [{"elements": [{"distance": {"text": "3.4 km", "value": 3357}, "duration": {"text": "12 mins", "value": 690}, "status": "OK"}]}], "status": "OK"}}, {"origin": [-7.7973538, 110.3689898], "destination": [-7.7956378, 110.3653538], "distance_matrix": {"destination_addresses": ["6938+P4X, Jl. Malioboro, Sosromenduran, Gedong Tengen, Kota Yogyakarta, Daerah Istimewa Yogyakarta, Indonesia"], "origin_addresses": ["Jl. Mayor Suryotomo No.31, Ngupasan, Kec. Gondomanan, Kota Yogyakarta, Daerah Istimewa Yogyakarta 55122, Indonesia"], "rows": [{"elements": [{"distance": {"text": "1.2 km", "value": 1218}, "duration": {"text": "5 mins", "value": 297}, "status": "OK"}]}], "status": "OK"}}, {"origin": [-7.7973538, 110.3689898], "destination": [-7.800293, 110.3661642], "distance_matrix": {"destination_addresses": ["Jl. Margo Mulyo No.6, Ngupasan, Kec. Gondomanan, Kota Yogyakarta, Daerah Istimewa Yogyakarta 55122, Indonesia"], "origin_addresses": ["Jl. Mayor Suryotomo No.31, Ngupasan, Kec. Gondomanan, Kota Yogyakarta, Daerah Istimewa Yogyakarta 55122, Indonesia"], "rows": [{"elements": [{"distance": {"text": "1.8 km", "value": 1823}, "duration": {"text": "7 mins", "value": 442}, "status": "OK"}]}], "status": "OK"}}, {"origin": [-7.7973538, 110.3689898], "destination": [-7.8013966, 110.3647641], "distance_matrix": {"destination_addresses": ["Jl. Pangurakan No.1, Ngupasan, Kec. Gondomanan, Kota Yogyakarta, Daerah Istimewa Yogyakarta 55122, Indonesia"], "origin_addresses": ["Jl. Mayor Suryotomo No.31, Ngupasan, Kec. Gondomanan, Kota Yogyakarta, Daerah Istimewa Yogyakarta 55122, Indonesia"], "rows": [{"elements": [{"distance": {"text": "1.9 km", "value": 1862}, "duration": {"text": "7 mins", "value": 435}, "status": "OK"}]}], "status": "OK"}}, {"origin": [-7.7973538, 110.3689898], "destination": [-7.8022995, 110.3643835], "distance_matrix": {"destination_addresses": ["Jl. Pangurakan No.6, Ngupasan, Kec. Gondomanan, Kota Yogyakarta, Daerah Istimewa Yogyakarta 55122, Indonesia"], "origin_addresses": ["Jl. Mayor Suryotomo No.31, Ngupasan, Kec. Gondomanan, Kota Yogyakarta, Daerah Istimewa Yogyakarta 55122, Indonesia"], "rows": [{"elements": [{"distance": {"text": "2.0 km", "value": 1967}, "duration": {"text": "8 mins", "value": 469}, "status": "OK"}]}], "status": "OK"}}, {"origin": [-7.7973538, 110.3689898], "destination": [-7.8038148, 110.3666102], "distance_matrix": {"destination_addresses": ["Jl. Wijilan No.2A, RW.08, Panembahan, Kecamatan Kraton, Kota Yogyakarta, Daerah Istimewa Yogyakarta 55131, Indonesia"], "origin_addresses": ["Jl. Mayor Suryotomo No.31, Ngupasan, Kec. Gondomanan, Kota Yogyakarta, Daerah Istimewa Yogyakarta 55122, Indonesia"], "rows": [{"elements": [{"distance": {"text": "2.1 km", "value": 2056}, "duration": {"text": "8 mins", "value": 464}, "status": "OK"}]}], "status": "OK"}}, {"origin": [-7.7973538, 110.3689898], "destination": [-7.8038975, 110.3644232], "distance_matrix": {"destination_addresses": ["59W7+CQV Yogyakarta Northern Square, Jl. Alun-Alun Utara, Ngupasan, Kec. Gondomanan, Kota Yogyakarta, Daerah Istimewa Yogyakarta 55122, Indonesia"], "origin_addresses": ["Jl. Mayor Suryotomo No.31, Ngupasan, Kec. Gondomanan, Kota Yogyakarta, Daerah Istimewa Yogyakarta 55122, Indonesia"], "rows": [{"elements": [{"distance": {"text": "2.3 km", "value": 2324}, "duration": {"text": "9 mins", "value": 533}, "status": "OK"}]}], "status": "OK"}}, {"origin": [-7.7973538, 110.3689898], "destination": [-7.8082845, 110.3602155], "distance_matrix": {"destination_addresses": ["Jl. Polowijan No.11, Patehan, Kecamatan Kraton, Kota Yogyakarta, Daerah Istimewa Yogyakarta 55133, Indonesia"], "origin_addresses": ["Jl. Mayor Suryotomo No.31, Ngupasan, Kec. Gondomanan, Kota Yogyakarta, Daerah Istimewa Yogyakarta 55122, Indonesia"], "rows": [{"elements": [{"distance": {"text": "3.1 km", "value": 3064}, "duration": {"text": "11 mins", "value": 666}, "status": "OK"}]}], "status": "OK"}}, {"origin": [-7.7973538, 110.3689898], "destination": [-7.7845549, 110.3711548], "distance_matrix": {"destination_addresses": ["Jl. Faridan M Noto No.21, Kotabaru, Kec. Gondokusuman, Kota Yogyakarta, Daerah Istimewa Yogyakarta 55224, Indonesia"], "origin_addresses": ["Jl. Mayor Suryotomo No.31, Ngupasan, Kec. Gondomanan, Kota Yogyakarta, Daerah Istimewa Yogyakarta 55122, Indonesia"], "rows": [{"elements": [{"distance": {"text": "1.9 km", "value": 1944}, "duration": {"text": "6 mins", "value": 340}, "status": "OK"}]}], "status": "OK"}}, {"origin": [-7.7973538, 110.3689898], "destination": [-7.7829218, 110.3670757], "distance_matrix": {"destination_addresses": ["Jl. A.M. Sangaji No.70, Gowongan, Kec. Jetis, Kota Yogyakarta, Daerah Istimewa Yogyakarta 55233, Indonesia"], "origin_addresses": ["Jl. Mayor Suryotomo No.31, Ngupasan, Kec. Gondomanan, Kota Yogyakarta, Daerah Istimewa Yogyakarta 55122, Indonesia"], "rows": [{"elements": [{"distance": {"text": "2.6 km", "value": 2599}, "duration": {"text": "7 mins", "value": 441}, "status": "OK"}]}], "status": "OK"}}, {"origin": [-7.7973538, 110.3689898], "destination": [-7.8455358, 110.3379568], "distance_matrix": {"destination_addresses": ["Jl. Kasongan No.3, Kajen, Bangunjiwo, Kec. Kasihan, Kabupaten Bantul, Daerah Istimewa Yogyakarta 55184, Indonesia"], "origin_addresses": ["Jl. Mayor Suryotomo No.31, Ngupasan, Kec. Gondomanan, Kota Yogyakarta, Daerah Istimewa Yogyakarta 55122, Indonesia"], "rows": [{"elements": [{"distance": {"text": "9.4 km", "value": 9449}, "duration": {"text": "24 mins", "value": 1426}, "status": "OK"}]}], "status": "OK"}}, {"origin": [-7.7973538, 110.3689898], "destination": [-7.8146508, 110.3684854], "distance_matrix": {"destination_addresses": ["59P9+49Q, Jl. Sisingamangaraja, Keparakan, Kec. Mergangsan, Kota Yogyakarta, Daerah Istimewa Yogyakarta 55131, Indonesia"], "origin_addresses": ["Jl. Mayor Suryotomo No.31, Ngupasan, Kec. Gondomanan, Kota Yogyakarta, Daerah Istimewa Yogyakarta 55122, Indonesia"], "rows": [{"elements": [{"distance": {"text": "3.0 km", "value": 2975}, "duration": {"text": "9 mins", "value": 568}, "status": "OK"}]}], "status": "OK"}}, {"origin": [-7.7973538, 110.3689898], "destination": [-7.802813, 110.413899], "distance_matrix": {"destination_addresses": ["27, Jl. Wonocatur No.26, Karang Bendo, Banguntapan, Kec. Banguntapan, Kabupaten Bantul, Daerah Istimewa Yogyakarta 55198, Indonesia"], "origin_addresses": ["Jl. Mayor Suryotomo No.31, Ngupasan, Kec. Gondomanan, Kota Yogyakarta, Daerah Istimewa Yogyakarta 55122, Indonesia"], "rows": [{"elements": [{"distance": {"text": "6.2 km", "value": 6219}, "duration": {"text": "18 mins", "value": 1072}, "status": "OK"}]}], "status": "OK"}}, {"origin": [-7.7973538, 110.3689898], "destination": [-7.8128408, 110.356113], "distance_matrix": {"destination_addresses": ["Mantrijeron, 59P4+VC9, Jl. Suryowijayan, Patehan, Kecamatan Kraton, Kota Yogyakarta, Daerah Istimewa Yogyakarta 55142, Indonesia"], "origin_addresses": ["Jl. Mayor Suryotomo No.31, Ngupasan, Kec. Gondomanan, Kota Yogyakarta, Daerah Istimewa Yogyakarta 55122, Indonesia"], "rows": [{"elements": [{"distance": {"text": "4.0 km", "value": 3969}, "duration": {"text": "14 mins", "value": 839}, "status": "OK"}]}], "status": "OK"}}, {"origin": [-7.7973538, 110.3689898], "destination": [-7.7997354, 110.3762182], "distance_matrix": {"destination_addresses": ["Jl. Harjono Blok PA/II No.99, Purwokinanti, Pakualaman, Kota Yogyakarta, Daerah Istimewa Yogyakarta 55166, Indonesia"], "origin_addresses": ["Jl. Mayor Suryotomo No.31, Ngupasan, Kec. Gondomanan, Kota Yogyakarta, Daerah Istimewa Yogyakarta 55122, Indonesia"], "rows": [{"elements": [{"distance": {"text": "1.5 km", "value": 1481}, "duration": {"text": "6 mins", "value": 378}, "status": "OK"}]}], "status": "OK"}}, {"origin": [-7.7973538, 110.3689898], "destination": [-7.8164905, 110.3718611], "distance_matrix": {"destination_addresses": ["Jl. Kolonel Sugiyono No.24, Brontokusuman, Kec. Mergangsan, Kota Yogyakarta, Daerah Istimewa Yogyakarta 55153, Indonesia"], "origin_addresses": ["Jl. Mayor Suryotomo No.31, Ngupasan, Kec. Gondomanan, Kota Yogyakarta, Daerah Istimewa Yogyakarta 55122, Indonesia"], "rows": [{"elements": [{"distance": {"text": "3.5 km", "value": 3502}, "duration": {"text": "11 mins", "value": 682}, "status": "OK"}]}], "status": "OK"}}, {"origin": [-7.7973538, 110.3689898], "destination": [-7.8293112, 110.3956256], "distance_matrix": {"destination_addresses": ["59CW+77C, Bodon, Jagalan, Kotagede, Bantul Regency, Special Region of Yogyakarta 55192, Indonesia"], "origin_addresses": ["Jl. Mayor Suryotomo No.31, Ngupasan, Kec. Gondomanan, Kota Yogyakarta, Daerah Istimewa Yogyakarta 55122, Indonesia"], "rows": [{"elements": [{"distance": {"text": "6.0 km", "value": 5993}, "duration": {"text": "19 mins", "value": 1132}, "status": "OK"}]}], "status": "OK"}}, {"origin": [-7.7973538, 110.3689898], "destination": [-7.8283312, 110.3997949], "distance_matrix": {"destination_addresses": ["Los Pasar, 59CX+MW7, Purbayan, Kec. Kotagede, Kota Yogyakarta, Daerah Istimewa Yogyakarta, Indonesia"], "origin_addresses": ["Jl. Mayor Suryotomo No.31, Ngupasan, Kec. Gondomanan, Kota Yogyakarta, Daerah Istimewa Yogyakarta 55122, Indonesia"], "rows": [{"elements": [{"distance": {"text": "6.5 km", "value": 6510}, "duration": {"text": "19 mins", "value": 1123}, "status": "OK"}]}], "status": "OK"}}, {"origin": [-7.7973538, 110.3689898], "destination": [-7.7857242, 110.3746954], "distance_matrix": {"destination_addresses": ["Jl. Suroto No.2, Kotabaru, Kec. Gondokusuman, Kota Yogyakarta, Daerah Istimewa Yogyakarta 55224, Indonesia"], "origin_addresses": ["Jl. Mayor Suryotomo No.31, Ngupasan, Kec. Gondomanan, Kota Yogyakarta, Daerah Istimewa Yogyakarta 55122, Indonesia"], "rows": [{"elements": [{"distance": {"text": "2.1 km", "value": 2131}, "duration": {"text": "7 mins", "value": 395}, "status": "OK"}]}], "status": "OK"}}, {"origin": [-7.7973538, 110.3689898], "destination": [-7.8276355, 110.3606071], "distance_matrix": {"destination_addresses": ["59C6+W6X, Jl. KH. Ali Maksum, Krapyak Kulon, Panggungharjo, Kec. Sewon, Kabupaten Bantul, Daerah Istimewa Yogyakarta 55188, Indonesia"], "origin_addresses": ["Jl. Mayor Suryotomo No.31, Ngupasan, Kec. Gondomanan, Kota Yogyakarta, Daerah Istimewa Yogyakarta 55122, Indonesia"], "rows": [{"elements": [{"distance": {"text": "5.1 km", "value": 5142}, "duration": {"text": "16 mins", "value": 941}, "status": "OK"}]}], "status": "OK"}}, {"origin": [-7.7973538, 110.3689898], "destination": [-7.7676636, 110.2934028], "distance_matrix": {"destination_addresses": ["Pasar Kuliner Belut Godean, Jl. Ngapak - Kentheng No.km.10, Gentingan, Sidoagung, Kec. Godean, Kabupaten Sleman, Daerah Istimewa Yogyakarta 55264, Indonesia"], "origin_addresses": ["Jl. Mayor Suryotomo No.31, Ngupasan, Kec. Gondomanan, Kota Yogyakarta, Daerah Istimewa Yogyakarta 55122, Indonesia"], "rows": [{"elements": [{"distance": {"text": "10.2 km", "value": 10157}, "duration": {"text": "27 mins", "value": 1641}, "status": "OK"}]}], "status": "OK"}}, {"origin": [-7.7973538, 110.3689898], "destination": [-7.8145939, 110.4130604], "distance_matrix": {"destination_addresses": ["Jl. Jogja-Wonosari Km 7 No 277, Kalangan, Baturetno, Banguntapan, Bantul Regency, Special Region of Yogyakarta 55197, Indonesia"], "origin_addresses": ["Jl. Mayor Suryotomo No.31, Ngupasan, Kec. Gondomanan, Kota Yogyakarta, Daerah Istimewa Yogyakarta 55122, Indonesia"], "rows": [{"elements": [{"distance": {"text": "6.4 km", "value": 6448}, "duration": {"text": "19 mins", "value": 1130}, "status": "OK"}]}], "status": "OK"}}, {"origin": [-7.7973538, 110.3689898], "destination": [-7.7514803, 110.3352759], "distance_matrix": {"destination_addresses": ["68XP+C42, Jl. Rajek Lor-Rajek Wetan, Rajeg Wetan, Tirtoadi, Kec. Mlati, Kabupaten Sleman, Daerah Istimewa Yogyakarta 55287, Indonesia"], "origin_addresses": ["Jl. Mayor Suryotomo No.31, Ngupasan, Kec. Gondomanan, Kota Yogyakarta, Daerah Istimewa Yogyakarta 55122, Indonesia"], "rows": [{"elements": [{"distance": {"text": "10.8 km", "value": 10824}, "duration": {"text": "27 mins", "value": 1594}, "status": "OK"}]}], "status": "OK"}}, {"origin": [-7.7973538, 110.3689898], "destination": [-7.9583695, 110.4407622], "distance_matrix": {"destination_addresses": ["Kediwung Rt 38, Kanigoro, Mangunan, Kec. Dlingo, Kabupaten Bantul, Daerah Istimewa Yogyakarta 55783, Indonesia"], "origin_addresses": ["Jl. Mayor Suryotomo No.31, Ngupasan, Kec. Gondomanan, Kota Yogyakarta, Daerah Istimewa Yogyakarta 55122, Indonesia"], "rows": [{"elements": [{"distance": {"text": "25.8 km", "value": 25755}, "duration": {"text": "54 mins", "value": 3249}, "status": "OK"}]}], "status": "OK"}}, {"origin": [-7.7973538, 110.3689898], "destination": [-7.7823797, 110.3791605], "distance_matrix": {"destination_addresses": ["Galeria Mall, Jl. Jend. Sudirman No.99 - 101, Terban, Kec. Gondokusuman, Kota Yogyakarta, Daerah Istimewa Yogyakarta 55223, Indonesia"], "origin_addresses": ["Jl. Mayor Suryotomo No.31, Ngupasan, Kec. Gondomanan, Kota Yogyakarta, Daerah Istimewa Yogyakarta 55122, Indonesia"], "rows": [{"elements": [{"distance": {"text": "2.6 km", "value": 2595}, "duration": {"text": "9 mins", "value": 537}, "status": "OK"}]}], "status": "OK"}}, {"origin": [-7.7973538, 110.3689898], "destination": [-7.6041648, 110.4510042], "distance_matrix": {"destination_addresses": ["The Lost World Castle, Jl. Petung Merapi, Petung, Kepuharjo, Kec. Cangkringan, Kabupaten Sleman, Daerah Istimewa Yogyakarta 55583, Indonesia"], "origin_addresses": ["Jl. Mayor Suryotomo No.31, Ngupasan, Kec. Gondomanan, Kota Yogyakarta, Daerah Istimewa Yogyakarta 55122, Indonesia"], "rows": [{"elements": [{"distance": {"text": "27.4 km", "value": 27351}, "duration": {"text": "58 mins", "value": 3506}, "status": "OK"}]}], "status": "OK"}}, {"origin": [-7.7973538, 110.3689898], "destination": [-7.7443285, 110.3313177], "distance_matrix": {"destination_addresses": ["784J+7G8, Ketingan, Tirtoadi, Kec. Mlati, Kabupaten Sleman, Daerah Istimewa Yogyakarta 55287, Indonesia"], "origin_addresses": ["Jl. Mayor Suryotomo No.31, Ngupasan, Kec. Gondomanan, Kota Yogyakarta, Daerah Istimewa Yogyakarta 55122, Indonesia"], "rows": [{"elements": [{"distance": {"text": "11.0 km", "value": 10953}, "duration": {"text": "27 mins", "value": 1610}, "status": "OK"}]}], "status": "OK"}}, {"origin": [-7.7973538, 110.3689898], "destination": [-7.6209046, 110.4216275], "distance_matrix": {"destination_addresses": ["Merapi Park Yogyakarta, Jl. Kaliurang No.KM. 22.5, Banteng, Hargobinangun, Kec. Pakem, Kabupaten Sleman, Daerah Istimewa Yogyakarta 55582, Indonesia"], "origin_addresses": ["Jl. Mayor Suryotomo No.31, Ngupasan, Kec. Gondomanan, Kota Yogyakarta, Daerah Istimewa Yogyakarta 55122, Indonesia"], "rows": [{"elements": [{"distance": {"text": "22.8 km", "value": 22821}, "duration": {"text": "50 mins", "value": 3009}, "status": "OK"}]}], "status": "OK"}}, {"origin": [-7.7973538, 110.3689898], "destination": [-7.798812, 110.3657371], "distance_matrix": {"destination_addresses": ["Pasar Beringharjo timur Lt. 3, dekat parkiran, Jl. Margo Mulyo No.16, Ngupasan, Kec. Gondomanan, Kota Yogyakarta, Daerah Istimewa Yogyakarta 55122, Indonesia"], "origin_addresses": ["Jl. Mayor Suryotomo No.31, Ngupasan, Kec. Gondomanan, Kota Yogyakarta, Daerah Istimewa Yogyakarta 55122, Indonesia"], "rows": [{"elements": [{"distance": {"text": "1.7 km", "value": 1677}, "duration": {"text": "7 mins", "value": 400}, "status": "OK"}]}], "status": "OK"}}, {"origin": [-7.7973538, 110.3689898], "destination": [-7.7887054, 110.3873403], "distance_matrix": {"destination_addresses": ["696P+GW8 Taman Kehati, Demangan, Kec. Gondokusuman, Kota Yogyakarta, Daerah Istimewa Yogyakarta 55221, Indonesia"], "origin_addresses": ["Jl. Mayor Suryotomo No.31, Ngupasan, Kec. Gondomanan, Kota Yogyakarta, Daerah Istimewa Yogyakarta 55122, Indonesia"], "rows": [{"elements": [{"distance": {"text": "3.0 km", "value": 2992}, "duration": {"text": "9 mins", "value": 563}, "status": "OK"}]}], "status": "OK"}}, {"origin": [-7.7973538, 110.3689898], "destination": [-7.6309566, 110.3404834], "distance_matrix": {"destination_addresses": ["989R+H55, Bangunrejo, Merdikorejo, Kec. Tempel, Kabupaten Sleman, Daerah Istimewa Yogyakarta 55552, Indonesia"], "origin_addresses": ["Jl. Mayor Suryotomo No.31, Ngupasan, Kec. Gondomanan, Kota Yogyakarta, Daerah Istimewa Yogyakarta 55122, Indonesia"], "rows": [{"elements": [{"distance": {"text": "22.5 km", "value": 22499}, "duration": {"text": "44 mins", "value": 2657}, "status": "OK"}]}], "status": "OK"}}, {"origin": [-7.7973538, 110.3689898], "destination": [-7.8184611, 110.3635327], "distance_matrix": {"destination_addresses": ["Jl. Tirtodipuran No.10, Mantrijeron, Kec. Mantrijeron, Kota Yogyakarta, Daerah Istimewa Yogyakarta 55143, Indonesia"], "origin_addresses": ["Jl. Mayor Suryotomo No.31, Ngupasan, Kec. Gondomanan, Kota Yogyakarta, Daerah Istimewa Yogyakarta 55122, Indonesia"], "rows": [{"elements": [{"distance": {"text": "3.9 km", "value": 3947}, "duration": {"text": "12 mins", "value": 725}, "status": "OK"}]}], "status": "OK"}}, {"origin": [-7.7973538, 110.3689898], "destination": [-7.8031874, 110.3657633], "distance_matrix": {"destination_addresses": ["Jl. Alun-Alun Utara No.1, Prawirodirjan, Kecamatan Kraton, Kota Yogyakarta, Daerah Istimewa Yogyakarta 55132, Indonesia"], "origin_addresses": ["Jl. Mayor Suryotomo No.31, Ngupasan, Kec. Gondomanan, Kota Yogyakarta, Daerah Istimewa Yogyakarta 55122, Indonesia"], "rows": [{"elements": [{"distance": {"text": "2.1 km", "value": 2111}, "duration": {"text": "8 mins", "value": 476}, "status": "OK"}]}], "status": "OK"}}, {"origin": [-7.7973538, 110.3689898], "destination": [-7.6023375, 110.4552585], "distance_matrix": {"destination_addresses": ["9FX4+346, Jambu, Kepuharjo, Kec. Cangkringan, Kabupaten Sleman, Daerah Istimewa Yogyakarta 55583, Indonesia"], "origin_addresses": ["Jl. Mayor Suryotomo No.31, Ngupasan, Kec. Gondomanan, Kota Yogyakarta, Daerah Istimewa Yogyakarta 55122, Indonesia"], "rows": [{"elements": [{"distance": {"text": "27.4 km", "value": 27399}, "duration": {"text": "59 mins", "value": 3540}, "status": "OK"}]}], "status": "OK"}}, {"origin": [-7.7973538, 110.3689898], "destination": [-7.5916872, 110.4339755], "distance_matrix": {"destination_addresses": ["CC5M+8HH Tlogo Muncar National Garden, Jl. Tlogo Putri, Area Hutan, Hargobinangun, Kec. Pakem, Kabupaten Sleman, Daerah Istimewa Yogyakarta 55582, Indonesia"], "origin_addresses": ["Jl. Mayor Suryotomo No.31, Ngupasan, Kec. Gondomanan, Kota Yogyakarta, Daerah Istimewa Yogyakarta 55122, Indonesia"], "rows": [{"elements": [{"distance": {"text": "26.0 km", "value": 26018}, "duration": {"text": "57 mins", "value": 3412}, "status": "OK"}]}], "status": "OK"}}, {"origin": [-7.7973538, 110.3689898], "destination": [-7.8248171, 110.1236396], "distance_matrix": {"destination_addresses": ["54GF+FCW, Sremo Lor, Hargowilis, Kec. Kokap, Kabupaten Kulon Progo, Daerah Istimewa Yogyakarta 55653, Indonesia"], "origin_addresses": ["Jl. Mayor Suryotomo No.31, Ngupasan, Kec. Gondomanan, Kota Yogyakarta, Daerah Istimewa Yogyakarta 55122, Indonesia"], "rows": [{"elements": [{"distance": {"text": "34.6 km", "value": 34558}, "duration": {"text": "1 hour 3 mins", "value": 3792}, "status": "OK"}]}], "status": "OK"}}, {"origin": [-7.7973538, 110.3689898], "destination": [-7.7624289, 110.348049], "distance_matrix": {"destination_addresses": ["68QX+276, Jl. Jambon, Biru, Trihanggo, Kec. Gamping, Kabupaten Sleman, Daerah Istimewa Yogyakarta 55291, Indonesia"], "origin_addresses": ["Jl. Mayor Suryotomo No.31, Ngupasan, Kec. Gondomanan, Kota Yogyakarta, Daerah Istimewa Yogyakarta 55122, Indonesia"], "rows": [{"elements": [{"distance": {"text": "6.5 km", "value": 6502}, "duration": {"text": "17 mins", "value": 1044}, "status": "OK"}]}], "status": "OK"}}, {"origin": [-7.7973538, 110.3689898], "destination": [-7.5978656, 110.4233959], "distance_matrix": {"destination_addresses": ["Jl. Boyong No.KM 25, Kaliurang, Hargobinangun, Kec. Pakem, Kabupaten Sleman, Daerah Istimewa Yogyakarta 55582, Indonesia"], "origin_addresses": ["Jl. Mayor Suryotomo No.31, Ngupasan, Kec. Gondomanan, Kota Yogyakarta, Daerah Istimewa Yogyakarta 55122, Indonesia"], "rows": [{"elements": [{"distance": {"text": "25.6 km", "value": 25628}, "duration": {"text": "56 mins", "value": 3355}, "status": "OK"}]}], "status": "OK"}}, {"origin": [-7.7973538, 110.3689898], "destination": [-7.8496144, 110.478324], "distance_matrix": {"destination_addresses": ["5F2H+3CC, Patuk, Kec. Patuk, Kabupaten Gunung Kidul, Daerah Istimewa Yogyakarta 55862, Indonesia"], "origin_addresses": ["Jl. Mayor Suryotomo No.31, Ngupasan, Kec. Gondomanan, Kota Yogyakarta, Daerah Istimewa Yogyakarta 55122, Indonesia"], "rows": [{"elements": [{"distance": {"text": "18.1 km", "value": 18146}, "duration": {"text": "42 mins", "value": 2494}, "status": "OK"}]}], "status": "OK"}}, {"origin": [-7.7973538, 110.3689898], "destination": [-7.94136080262228, 110.4247377097752], "distance_matrix": {"destination_addresses": ["3C5F+HVQ, Mangunan, Kec. Dlingo, Kabupaten Bantul, Daerah Istimewa Yogyakarta 55783, Indonesia"], "origin_addresses": ["Jl. Mayor Suryotomo No.31, Ngupasan, Kec. Gondomanan, Kota Yogyakarta, Daerah Istimewa Yogyakarta 55122, Indonesia"], "rows": [{"elements": [{"distance": {"text": "23.4 km", "value": 23394}, "duration": {"text": "52 mins", "value": 3095}, "status": "OK"}]}], "status": "OK"}}, {"origin": [-7.7973538, 110.3689898], "destination": [-7.8263088, 110.398512], "distance_matrix": {"destination_addresses": ["Kampung Trunojayan KG II/881, Prenggan, Kec. Kotagede, Kota Yogyakarta, Daerah Istimewa Yogyakarta 55172, Indonesia"], "origin_addresses": ["Jl. Mayor Suryotomo No.31, Ngupasan, Kec. Gondomanan, Kota Yogyakarta, Daerah Istimewa Yogyakarta 55122, Indonesia"], "rows": [{"elements": [{"distance": {"text": "6.0 km", "value": 6027}, "duration": {"text": "19 mins", "value": 1110}, "status": "OK"}]}], "status": "OK"}}, {"origin": [-7.7973538, 110.3689898], "destination": [-7.9414886, 110.4243856], "distance_matrix": {"destination_addresses": ["3C5F+HVQ, Mangunan, Kec. Dlingo, Kabupaten Bantul, Daerah Istimewa Yogyakarta 55783, Indonesia"], "origin_addresses": ["Jl. Mayor Suryotomo No.31, Ngupasan, Kec. Gondomanan, Kota Yogyakarta, Daerah Istimewa Yogyakarta 55122, Indonesia"], "rows": [{"elements": [{"distance": {"text": "23.4 km", "value": 23405}, "duration": {"text": "52 mins", "value": 3097}, "status": "OK"}]}], "status": "OK"}}, {"origin": [-7.7973538, 110.3689898], "destination": [-7.7955798, 110.3694896], "distance_matrix": {"destination_addresses": ["6939+QQ9, Suryatmajan, Danurejan, Yogyakarta City, Special Region of Yogyakarta, Indonesia"], "origin_addresses": ["Jl. Mayor Suryotomo No.31, Ngupasan, Kec. Gondomanan, Kota Yogyakarta, Daerah Istimewa Yogyakarta 55122, Indonesia"], "rows": [{"elements": [{"distance": {"text": "0.3 km", "value": 303}, "duration": {"text": "1 min", "value": 76}, "status": "OK"}]}], "status": "OK"}}, {"origin": [-7.7973538, 110.3689898], "destination": [-7.798217999999999, 110.4200702], "distance_matrix": {"destination_addresses": ["Jogja Adventure Zone, Aero Wisata Skadik 104, Jl. Maguwo, Karang Janbe, Banguntapan, Kec. Banguntapan, Kabupaten Bantul, Daerah Istimewa Yogyakarta 55198, Indonesia"], "origin_addresses": ["Jl. Mayor Suryotomo No.31, Ngupasan, Kec. Gondomanan, Kota Yogyakarta, Daerah Istimewa Yogyakarta 55122, Indonesia"], "rows": [{"elements": [{"distance": {"text": "6.4 km", "value": 6403}, "duration": {"text": "18 mins", "value": 1101}, "status": "OK"}]}], "status": "OK"}}, {"origin": [-7.7973538, 110.3689898], "destination": [-7.8439029, 110.36226099999999], "distance_matrix": {"destination_addresses": ["Jl. Parangtritis Km 5.5 ( Pyramid Cafe) Tarudan Bangunharjo Sewon Bantul Regency Special Region of Yogyakarta Tarudan, Tarudan, Bangunharjo, Sewon, Bantul Regency, Special Region of Yogyakarta 55188, Indonesia"], "origin_addresses": ["Jl. Mayor Suryotomo No.31, Ngupasan, Kec. Gondomanan, Kota Yogyakarta, Daerah Istimewa Yogyakarta 55122, Indonesia"], "rows": [{"elements": [{"distance": {"text": "6.4 km", "value": 6420}, "duration": {"text": "19 mins", "value": 1118}, "status": "OK"}]}], "status": "OK"}}, {"origin": [-7.7973538, 110.3689898], "destination": [-7.8290343, 110.453198], "distance_matrix": {"destination_addresses": ["No.5, Jl. Wonosari No.KM.11, Bantaran Kulon, Srimulyo, Kec. Piyungan, Kabupaten Bantul, Daerah Istimewa Yogyakarta 55792, Indonesia"], "origin_addresses": ["Jl. Mayor Suryotomo No.31, Ngupasan, Kec. Gondomanan, Kota Yogyakarta, Daerah Istimewa Yogyakarta 55122, Indonesia"], "rows": [{"elements": [{"distance": {"text": "11.2 km", "value": 11152}, "duration": {"text": "28 mins", "value": 1661}, "status": "OK"}]}], "status": "OK"}}, {"origin": [-7.7973538, 110.3689898], "destination": [-7.8018746, 110.3694664], "distance_matrix": {"destination_addresses": ["Jl. Brigjen Katamso No.3, Prawirodirjan, Kec. Gondomanan, Kota Yogyakarta, Daerah Istimewa Yogyakarta 55121, Indonesia"], "origin_addresses": ["Jl. Mayor Suryotomo No.31, Ngupasan, Kec. Gondomanan, Kota Yogyakarta, Daerah Istimewa Yogyakarta 55122, Indonesia"], "rows": [{"elements": [{"distance": {"text": "1.5 km", "value": 1524}, "duration": {"text": "6 mins", "value": 371}, "status": "OK"}]}], "status": "OK"}}, {"origin": [-7.7973538, 110.3689898], "destination": [-7.6428597, 110.42957539999999], "distance_matrix": {"destination_addresses": ["9C4H+RWJ, Pentingsari, Umbulharjo, Kec. Cangkringan, Kabupaten Sleman, Daerah Istimewa Yogyakarta 55583, Indonesia"], "origin_addresses": ["Jl. Mayor Suryotomo No.31, Ngupasan, Kec. Gondomanan, Kota Yogyakarta, Daerah Istimewa Yogyakarta 55122, Indonesia"], "rows": [{"elements": [{"distance": {"text": "22.6 km", "value": 22641}, "duration": {"text": "52 mins", "value": 3117}, "status": "OK"}]}], "status": "OK"}}, {"origin": [-7.7973538, 110.3689898], "destination": [-7.8262101, 110.3449539], "distance_matrix": {"destination_addresses": ["58FV+GX8, Pluragan, Tirtonirmolo, Kec. Kasihan, Kabupaten Bantul, Daerah Istimewa Yogyakarta 55184, Indonesia"], "origin_addresses": ["Jl. Mayor Suryotomo No.31, Ngupasan, Kec. Gondomanan, Kota Yogyakarta, Daerah Istimewa Yogyakarta 55122, Indonesia"], "rows": [{"elements": [{"distance": {"text": "6.4 km", "value": 6359}, "duration": {"text": "20 mins", "value": 1184}, "status": "OK"}]}], "status": "OK"}}, {"origin": [-7.7973538, 110.3689898], "destination": [-7.7955032, 110.365309], "distance_matrix": {"destination_addresses": ["Jl. Malioboro No.25, Sosromenduran, Gedong Tengen, Kota Yogyakarta, Daerah Istimewa Yogyakarta 55271, Indonesia"], "origin_addresses": ["Jl. Mayor Suryotomo No.31, Ngupasan, Kec. Gondomanan, Kota Yogyakarta, Daerah Istimewa Yogyakarta 55122, Indonesia"], "rows": [{"elements": [{"distance": {"text": "1.2 km", "value": 1204}, "duration": {"text": "5 mins", "value": 295}, "status": "OK"}]}], "status": "OK"}}, {"origin": [-7.7973538, 110.3689898], "destination": [-7.8353074, 110.45896599999999], "distance_matrix": {"destination_addresses": ["Pangol, 5F75+VHG, Jl. Payak Tengah, Jombor, Srimulyo, Piyungan, Bantul Regency, Special Region of Yogyakarta 55792, Indonesia"], "origin_addresses": ["Jl. Mayor Suryotomo No.31, Ngupasan, Kec. Gondomanan, Kota Yogyakarta, Daerah Istimewa Yogyakarta 55122, Indonesia"], "rows": [{"elements": [{"distance": {"text": "15.2 km", "value": 15158}, "duration": {"text": "38 mins", "value": 2282}, "status": "OK"}]}], "status": "OK"}}, {"origin": [-7.7973538, 110.3689898], "destination": [-7.740780699999999, 110.50467719999999], "distance_matrix": {"destination_addresses": ["7G53+JM5, Plaosan Lor, Bugisan, Kec. Prambanan, Kabupaten Klaten, Jawa Tengah 57454, Indonesia"], "origin_addresses": ["Jl. Mayor Suryotomo No.31, Ngupasan, Kec. Gondomanan, Kota Yogyakarta, Daerah Istimewa Yogyakarta 55122, Indonesia"], "rows": [{"elements": [{"distance": {"text": "19.0 km", "value": 19016}, "duration": {"text": "38 mins", "value": 2292}, "status": "OK"}]}], "status": "OK"}}, {"origin": [-7.7973538, 110.3689898], "destination": [-7.701492, 110.37390599999999], "distance_matrix": {"destination_addresses": ["Brayut, Pandowoharjo, Kec. Sleman, Kabupaten Sleman, Daerah Istimewa Yogyakarta 55512, Indonesia"], "origin_addresses": ["Jl. Mayor Suryotomo No.31, Ngupasan, Kec. Gondomanan, Kota Yogyakarta, Daerah Istimewa Yogyakarta 55122, Indonesia"], "rows": [{"elements": [{"distance": {"text": "13.3 km", "value": 13285}, "duration": {"text": "31 mins", "value": 1840}, "status": "OK"}]}], "status": "OK"}}, {"origin": [-7.7973538, 110.3689898], "destination": [-7.7624571, 110.3481492], "distance_matrix": {"destination_addresses": ["68QX+276, Jl. Jambon, Biru, Trihanggo, Kec. Gamping, Kabupaten Sleman, Daerah Istimewa Yogyakarta 55291, Indonesia"], "origin_addresses": ["Jl. Mayor Suryotomo No.31, Ngupasan, Kec. Gondomanan, Kota Yogyakarta, Daerah Istimewa Yogyakarta 55122, Indonesia"], "rows": [{"elements": [{"distance": {"text": "6.5 km", "value": 6502}, "duration": {"text": "17 mins", "value": 1044}, "status": "OK"}]}], "status": "OK"}}, {"origin": [-7.7973538, 110.3689898], "destination": [-8.1759266, 110.66241959999999], "distance_matrix": {"destination_addresses": ["RMF6+GXP, Pantai, Purwodadi, Kec. Tepus, Kabupaten Gunung Kidul, Daerah Istimewa Yogyakarta 55881, Indonesia"], "origin_addresses": ["Jl. Mayor Suryotomo No.31, Ngupasan, Kec. Gondomanan, Kota Yogyakarta, Daerah Istimewa Yogyakarta 55122, Indonesia"], "rows": [{"elements": [{"distance": {"text": "72.7 km", "value": 72702}, "duration": {"text": "2 hours 12 mins", "value": 7901}, "status": "OK"}]}], "status": "OK"}}, {"origin": [-7.7973538, 110.3689898], "destination": [-7.8357465, 110.4593415], "distance_matrix": {"destination_addresses": ["Pangol payak tengah, 5F75+PP4, Jombor, Srimulyo, Kec. Piyungan, Kabupaten Bantul, Daerah Istimewa Yogyakarta 55792, Indonesia"], "origin_addresses": ["Jl. Mayor Suryotomo No.31, Ngupasan, Kec. Gondomanan, Kota Yogyakarta, Daerah Istimewa Yogyakarta 55122, Indonesia"], "rows": [{"elements": [{"distance": {"text": "14.7 km", "value": 14662}, "duration": {"text": "37 mins", "value": 2206}, "status": "OK"}]}], "status": "OK"}}, {"origin": [-7.7973538, 110.3689898], "destination": [-7.8054476, 110.3627375], "distance_matrix": {"destination_addresses": ["Jl. Alun-Alun Utara No.1, Kadipaten, Kecamatan Kraton, Kota Yogyakarta, Daerah Istimewa Yogyakarta 55132, Indonesia"], "origin_addresses": ["Jl. Mayor Suryotomo No.31, Ngupasan, Kec. Gondomanan, Kota Yogyakarta, Daerah Istimewa Yogyakarta 55122, Indonesia"], "rows": [{"elements": [{"distance": {"text": "2.4 km", "value": 2443}, "duration": {"text": "9 mins", "value": 546}, "status": "OK"}]}], "status": "OK"}}, {"origin": [-7.7973538, 110.3689898], "destination": [-7.7973552999999995, 110.35349959999999], "distance_matrix": {"destination_addresses": ["Jl. HOS Cokroaminoto No.34, Pakuncen, Wirobrajan, Kota Yogyakarta, Daerah Istimewa Yogyakarta 55253, Indonesia"], "origin_addresses": ["Jl. Mayor Suryotomo No.31, Ngupasan, Kec. Gondomanan, Kota Yogyakarta, Daerah Istimewa Yogyakarta 55122, Indonesia"], "rows": [{"elements": [{"distance": {"text": "3.4 km", "value": 3444}, "duration": {"text": "11 mins", "value": 686}, "status": "OK"}]}], "status": "OK"}}, {"origin": [-7.7973538, 110.3689898], "destination": [-7.607873799999999, 110.2037513], "distance_matrix": {"destination_addresses": ["96R3+VG4, Jl. East Side Pedestrian Walk, Kw. Candi Borobudur, Borobudur, Kec. Borobudur, Kabupaten Magelang, Jawa Tengah 56553, Indonesia"], "origin_addresses": ["Jl. Mayor Suryotomo No.31, Ngupasan, Kec. Gondomanan, Kota Yogyakarta, Daerah Istimewa Yogyakarta 55122, Indonesia"], "rows": [{"elements": [{"distance": {"text": "42.9 km", "value": 42892}, "duration": {"text": "1 hour 11 mins", "value": 4268}, "status": "OK"}]}], "status": "OK"}}, {"origin": [-7.7973538, 110.3689898], "destination": [-7.8001040999999995, 110.3676579], "distance_matrix": {"destination_addresses": ["Jl. Sriwedani No.1, Ngupasan, Kec. Gondomanan, Kota Yogyakarta, Daerah Istimewa Yogyakarta 55122, Indonesia"], "origin_addresses": ["Jl. Mayor Suryotomo No.31, Ngupasan, Kec. Gondomanan, Kota Yogyakarta, Daerah Istimewa Yogyakarta 55122, Indonesia"], "rows": [{"elements": [{"distance": {"text": "1.9 km", "value": 1858}, "duration": {"text": "8 mins", "value": 492}, "status": "OK"}]}], "status": "OK"}}, {"origin": [-7.7973538, 110.3689898], "destination": [-7.6057093, 110.18048399999999], "distance_matrix": {"destination_addresses": ["Karangrejo Gombong, Kurahan, Kembanglimus, Kec. Borobudur, Kabupaten Magelang, Jawa Tengah 56553, Indonesia"], "origin_addresses": ["Jl. Mayor Suryotomo No.31, Ngupasan, Kec. Gondomanan, Kota Yogyakarta, Daerah Istimewa Yogyakarta 55122, Indonesia"], "rows": [{"elements": [{"distance": {"text": "44.8 km", "value": 44830}, "duration": {"text": "1 hour 16 mins", "value": 4547}, "status": "OK"}]}], "status": "OK"}}, {"origin": [-7.7973538, 110.3689898], "destination": [-8.145102399999999, 110.59880059999999], "distance_matrix": {"destination_addresses": ["VH3X+WGW, Area Hutan, Ngestirejo, Kec. Tanjungsari, Kabupaten Gunung Kidul, Daerah Istimewa Yogyakarta 55881, Indonesia"], "origin_addresses": ["Jl. Mayor Suryotomo No.31, Ngupasan, Kec. Gondomanan, Kota Yogyakarta, Daerah Istimewa Yogyakarta 55122, Indonesia"], "rows": [{"elements": [{"distance": {"text": "63.6 km", "value": 63586}, "duration": {"text": "1 hour 44 mins", "value": 6212}, "status": "OK"}]}], "status": "OK"}}, {"origin": [-7.7973538, 110.3689898], "destination": [-7.7532423999999995, 110.3609091], "distance_matrix": {"destination_addresses": ["KM 6 NO18, Jl. Magelang, Kutu Patran, Sinduadi, Kec. Mlati, Kabupaten Sleman, Daerah Istimewa Yogyakarta 55284, Indonesia"], "origin_addresses": ["Jl. Mayor Suryotomo No.31, Ngupasan, Kec. Gondomanan, Kota Yogyakarta, Daerah Istimewa Yogyakarta 55122, Indonesia"], "rows": [{"elements": [{"distance": {"text": "6.7 km", "value": 6711}, "duration": {"text": "18 mins", "value": 1086}, "status": "OK"}]}], "status": "OK"}}, {"origin": [-7.7973538, 110.3689898], "destination": [-7.816315599999999, 110.3871442], "distance_matrix": {"destination_addresses": ["XT Square, Jl. Veteran No.150-151, Pandeyan, Kec. Umbulharjo, Kota Yogyakarta, Daerah Istimewa Yogyakarta 55161, Indonesia"], "origin_addresses": ["Jl. Mayor Suryotomo No.31, Ngupasan, Kec. Gondomanan, Kota Yogyakarta, Daerah Istimewa Yogyakarta 55122, Indonesia"], "rows": [{"elements": [{"distance": {"text": "4.0 km", "value": 4029}, "duration": {"text": "13 mins", "value": 788}, "status": "OK"}]}], "status": "OK"}}, {"origin": [-7.7973538, 110.3689898], "destination": [-7.8100673, 110.3594581], "distance_matrix": {"destination_addresses": ["Jl. Taman KT I / 291, Patehan, Kraton, Yogyakarta City, Special Region of Yogyakarta 55133, Indonesia"], "origin_addresses": ["Jl. Mayor Suryotomo No.31, Ngupasan, Kec. Gondomanan, Kota Yogyakarta, Daerah Istimewa Yogyakarta 55122, Indonesia"], "rows": [{"elements": [{"distance": {"text": "3.5 km", "value": 3501}, "duration": {"text": "13 mins", "value": 782}, "status": "OK"}]}], "status": "OK"}}, {"origin": [-7.7973538, 110.3689898], "destination": [-7.8052845, 110.3642031], "distance_matrix": {"destination_addresses": ["Jl. Rotowijayan Blok No. 1, Panembahan, Kecamatan Kraton, Kota Yogyakarta, Daerah Istimewa Yogyakarta, Indonesia"], "origin_addresses": ["Jl. Mayor Suryotomo No.31, Ngupasan, Kec. Gondomanan, Kota Yogyakarta, Daerah Istimewa Yogyakarta 55122, Indonesia"], "rows": [{"elements": [{"distance": {"text": "2.5 km", "value": 2502}, "duration": {"text": "9 mins", "value": 568}, "status": "OK"}]}], "status": "OK"}}, {"origin": [-7.7973538, 110.3689898], "destination": [-7.8006715, 110.3676551], "distance_matrix": {"destination_addresses": ["Jl. Panembahan Senopati No.1-3, Ngupasan, Kec. Gondomanan, Kota Yogyakarta, Daerah Istimewa Yogyakarta 55122, Indonesia"], "origin_addresses": ["Jl. Mayor Suryotomo No.31, Ngupasan, Kec. Gondomanan, Kota Yogyakarta, Daerah Istimewa Yogyakarta 55122, Indonesia"], "rows": [{"elements": [{"distance": {"text": "2.2 km", "value": 2213}, "duration": {"text": "8 mins", "value": 496}, "status": "OK"}]}], "status": "OK"}}, {"origin": [-7.7973538, 110.3689898], "destination": [-7.8712041, 110.45951439999999], "distance_matrix": {"destination_addresses": ["Hutan Pinus Pengger, Jl. Dlingo-Patuk, Sendangsari, Terong, Kec. Dlingo, Kabupaten Bantul, Daerah Istimewa Yogyakarta 55783, Indonesia"], "origin_addresses": ["Jl. Mayor Suryotomo No.31, Ngupasan, Kec. Gondomanan, Kota Yogyakarta, Daerah Istimewa Yogyakarta 55122, Indonesia"], "rows": [{"elements": [{"distance": {"text": "20.6 km", "value": 20635}, "duration": {"text": "49 mins", "value": 2930}, "status": "OK"}]}], "status": "OK"}}, {"origin": [-7.7973538, 110.3689898], "destination": [-7.8040164999999995, 110.397994], "distance_matrix": {"destination_addresses": ["Jl. Kebun Raya No.2, Rejowinangun, Kec. Kotagede, Kota Yogyakarta, Daerah Istimewa Yogyakarta 55171, Indonesia"], "origin_addresses": ["Jl. Mayor Suryotomo No.31, Ngupasan, Kec. Gondomanan, Kota Yogyakarta, Daerah Istimewa Yogyakarta 55122, Indonesia"], "rows": [{"elements": [{"distance": {"text": "4.5 km", "value": 4537}, "duration": {"text": "15 mins", "value": 890}, "status": "OK"}]}], "status": "OK"}}, {"origin": [-7.7973538, 110.3689898], "destination": [-7.8296224, 110.3980162], "distance_matrix": {"destination_addresses": ["59CX+46G, Sayangan, Jagalan, Kec. Banguntapan, Kabupaten Bantul, Daerah Istimewa Yogyakarta 55192, Indonesia"], "origin_addresses": ["Jl. Mayor Suryotomo No.31, Ngupasan, Kec. Gondomanan, Kota Yogyakarta, Daerah Istimewa Yogyakarta 55122, Indonesia"], "rows": [{"elements": [{"distance": {"text": "6.8 km", "value": 6757}, "duration": {"text": "20 mins", "value": 1204}, "status": "OK"}]}], "status": "OK"}}, {"origin": [-7.7973538, 110.3689898], "destination": [-7.761608, 110.3308855], "distance_matrix": {"destination_addresses": ["Jl. Mlangi RT.5 RW.33, Area Sawah, Nogotirto, Kec. Gamping, Kabupaten Sleman, Daerah Istimewa Yogyakarta 55592, Indonesia"], "origin_addresses": ["Jl. Mayor Suryotomo No.31, Ngupasan, Kec. Gondomanan, Kota Yogyakarta, Daerah Istimewa Yogyakarta 55122, Indonesia"], "rows": [{"elements": [{"distance": {"text": "8.1 km", "value": 8119}, "duration": {"text": "22 mins", "value": 1307}, "status": "OK"}]}], "status": "OK"}}, {"origin": [-7.7973538, 110.3689898], "destination": [-7.7520206, 110.49146739999999], "distance_matrix": {"destination_addresses": ["6FXR+6M2, Jl. Candi Sewu, Kranggan, Bokoharjo, Kec. Prambanan, Kabupaten Sleman, Daerah Istimewa Yogyakarta 55572, Indonesia"], "origin_addresses": ["Jl. Mayor Suryotomo No.31, Ngupasan, Kec. Gondomanan, Kota Yogyakarta, Daerah Istimewa Yogyakarta 55122, Indonesia"], "rows": [{"elements": [{"distance": {"text": "16.5 km", "value": 16496}, "duration": {"text": "34 mins", "value": 2014}, "status": "OK"}]}], "status": "OK"}}, {"origin": [-7.7973538, 110.3689898], "destination": [-7.781956399999999, 110.3656838], "distance_matrix": {"destination_addresses": ["Jl. Poncowinatan No.12-18, Gowongan, Kec. Jetis, Kota Yogyakarta, Daerah Istimewa Yogyakarta 55233, Indonesia"], "origin_addresses": ["Jl. Mayor Suryotomo No.31, Ngupasan, Kec. Gondomanan, Kota Yogyakarta, Daerah Istimewa Yogyakarta 55122, Indonesia"], "rows": [{"elements": [{"distance": {"text": "3.5 km", "value": 3523}, "duration": {"text": "10 mins", "value": 622}, "status": "OK"}]}], "status": "OK"}}, {"origin": [-7.7973538, 110.3689898], "destination": [-7.8001885, 110.36387699999999], "distance_matrix": {"destination_addresses": ["Jalan Ahmad Yani, 59X7+WHC, Ngupasan, Kec. Gondomanan, Kota Yogyakarta, Daerah Istimewa Yogyakarta 55122, Indonesia"], "origin_addresses": ["Jl. Mayor Suryotomo No.31, Ngupasan, Kec. Gondomanan, Kota Yogyakarta, Daerah Istimewa Yogyakarta 55122, Indonesia"], "rows": [{"elements": [{"distance": {"text": "1.8 km", "value": 1841}, "duration": {"text": "7 mins", "value": 440}, "status": "OK"}]}], "status": "OK"}}, {"origin": [-7.7973538, 110.3689898], "destination": [-7.782712999999999, 110.396397], "distance_matrix": {"destination_addresses": ["Jl. Laksda Adisucipto No.167, Papringan, Caturtunggal, Kec. Depok, Kabupaten Sleman, Daerah Istimewa Yogyakarta 55281, Indonesia"], "origin_addresses": ["Jl. Mayor Suryotomo No.31, Ngupasan, Kec. Gondomanan, Kota Yogyakarta, Daerah Istimewa Yogyakarta 55122, Indonesia"], "rows": [{"elements": [{"distance": {"text": "4.3 km", "value": 4320}, "duration": {"text": "12 mins", "value": 723}, "status": "OK"}]}], "status": "OK"}}, {"origin": [-7.7973538, 110.3689898], "destination": [-7.9267837, 110.4319967], "distance_matrix": {"destination_addresses": ["Cempluk Rt 03, Sukorame, Mangunan, Kec. Dlingo, Kabupaten Bantul, Daerah Istimewa Yogyakarta 55783, Indonesia"], "origin_addresses": ["Jl. Mayor Suryotomo No.31, Ngupasan, Kec. Gondomanan, Kota Yogyakarta, Daerah Istimewa Yogyakarta 55122, Indonesia"], "rows": [{"elements": [{"distance": {"text": "22.9 km", "value": 22860}, "duration": {"text": "47 mins", "value": 2824}, "status": "OK"}]}], "status": "OK"}}, {"origin": [-7.7973538, 110.3689898], "destination": [-7.7672973, 110.35424859999999], "distance_matrix": {"destination_addresses": ["69M3+4P3, Kragilan, Sinduadi, Kec. Mlati, Kabupaten Sleman, Daerah Istimewa Yogyakarta 55284, Indonesia"], "origin_addresses": ["Jl. Mayor Suryotomo No.31, Ngupasan, Kec. Gondomanan, Kota Yogyakarta, Daerah Istimewa Yogyakarta 55122, Indonesia"], "rows": [{"elements": [{"distance": {"text": "5.5 km", "value": 5473}, "duration": {"text": "15 mins", "value": 906}, "status": "OK"}]}], "status": "OK"}}, {"origin": [-7.7973538, 110.3689898], "destination": [-7.801012399999999, 110.36533759999999], "distance_matrix": {"destination_addresses": ["Jl. Margo Mulyo No.6, Ngupasan, Kec. Gondomanan, Kota Yogyakarta, Daerah Istimewa Yogyakarta 55122, Indonesia"], "origin_addresses": ["Jl. Mayor Suryotomo No.31, Ngupasan, Kec. Gondomanan, Kota Yogyakarta, Daerah Istimewa Yogyakarta 55122, Indonesia"], "rows": [{"elements": [{"distance": {"text": "1.9 km", "value": 1919}, "duration": {"text": "7 mins", "value": 447}, "status": "OK"}]}], "status": "OK"}}, {"origin": [-7.7973538, 110.3689898], "destination": [-7.8054438, 110.3784719], "distance_matrix": {"destination_addresses": ["Jl. Taman Siswa No.31, Wirogunan, Kec. Mergangsan, Kota Yogyakarta, Daerah Istimewa Yogyakarta 55151, Indonesia"], "origin_addresses": ["Jl. Mayor Suryotomo No.31, Ngupasan, Kec. Gondomanan, Kota Yogyakarta, Daerah Istimewa Yogyakarta 55122, Indonesia"], "rows": [{"elements": [{"distance": {"text": "2.1 km", "value": 2075}, "duration": {"text": "8 mins", "value": 476}, "status": "OK"}]}], "status": "OK"}}, {"origin": [-7.7973538, 110.3689898], "destination": [-7.7503027, 110.36949879999999], "distance_matrix": {"destination_addresses": ["Jl. Monumen Jogja Kembali No.5, Waras, Sariharjo, Kec. Mlati, Kabupaten Sleman, Daerah Istimewa Yogyakarta 55284, Indonesia"], "origin_addresses": ["Jl. Mayor Suryotomo No.31, Ngupasan, Kec. Gondomanan, Kota Yogyakarta, Daerah Istimewa Yogyakarta 55122, Indonesia"], "rows": [{"elements": [{"distance": {"text": "7.9 km", "value": 7913}, "duration": {"text": "20 mins", "value": 1182}, "status": "OK"}]}], "status": "OK"}}, {"origin": [-7.7973538, 110.3689898], "destination": [-7.7439217, 110.4929095], "distance_matrix": {"destination_addresses": ["Jl. Raya Solo - Yogyakarta No.KM.16, Bugisan, Kec. Prambanan, Kabupaten Sleman, Daerah Istimewa Yogyakarta 57454, Indonesia"], "origin_addresses": ["Jl. Mayor Suryotomo No.31, Ngupasan, Kec. Gondomanan, Kota Yogyakarta, Daerah Istimewa Yogyakarta 55122, Indonesia"], "rows": [{"elements": [{"distance": {"text": "18.0 km", "value": 17958}, "duration": {"text": "36 mins", "value": 2178}, "status": "OK"}]}], "status": "OK"}}, {"origin": [-7.7973538, 110.3689898], "destination": [-7.816705499999999, 110.3862889], "distance_matrix": {"destination_addresses": ["59MP+8G7, Pandeyan, Umbulharjo, Yogyakarta City, Special Region of Yogyakarta 55161, Indonesia"], "origin_addresses": ["Jl. Mayor Suryotomo No.31, Ngupasan, Kec. Gondomanan, Kota Yogyakarta, Daerah Istimewa Yogyakarta 55122, Indonesia"], "rows": [{"elements": [{"distance": {"text": "3.9 km", "value": 3886}, "duration": {"text": "12 mins", "value": 737}, "status": "OK"}]}], "status": "OK"}}, {"origin": [-7.7973538, 110.3689898], "destination": [-7.808978799999999, 110.3707148], "distance_matrix": {"destination_addresses": ["59RC+66J, Keparakan, Mergangsan, Yogyakarta City, Special Region of Yogyakarta 55152, Indonesia"], "origin_addresses": ["Jl. Mayor Suryotomo No.31, Ngupasan, Kec. Gondomanan, Kota Yogyakarta, Daerah Istimewa Yogyakarta 55122, Indonesia"], "rows": [{"elements": [{"distance": {"text": "2.5 km", "value": 2526}, "duration": {"text": "9 mins", "value": 520}, "status": "OK"}]}], "status": "OK"}}, {"origin": [-7.7973538, 110.3689898], "destination": [-7.7865891, 110.35144729999999], "distance_matrix": {"destination_addresses": ["Jl. HOS Cokroaminoto TR-III/430, Tegalrejo, Tegalrejo, Kec. Tegalrejo, Kota Yogyakarta, Daerah Istimewa Yogyakarta 55244, Indonesia"], "origin_addresses": ["Jl. Mayor Suryotomo No.31, Ngupasan, Kec. Gondomanan, Kota Yogyakarta, Daerah Istimewa Yogyakarta 55122, Indonesia"], "rows": [{"elements": [{"distance": {"text": "3.3 km", "value": 3254}, "duration": {"text": "12 mins", "value": 703}, "status": "OK"}]}], "status": "OK"}}, {"origin": [-7.7973538, 110.3689898], "destination": [-7.824260799999999, 110.3644095], "distance_matrix": {"destination_addresses": ["Jl. Jogokaryan No.36, Mantrijeron, Kec. Mantrijeron, Kota Yogyakarta, Daerah Istimewa Yogyakarta 55143, Indonesia"], "origin_addresses": ["Jl. Mayor Suryotomo No.31, Ngupasan, Kec. Gondomanan, Kota Yogyakarta, Daerah Istimewa Yogyakarta 55122, Indonesia"], "rows": [{"elements": [{"distance": {"text": "4.5 km", "value": 4463}, "duration": {"text": "14 mins", "value": 814}, "status": "OK"}]}], "status": "OK"}}, {"origin": [-7.7973538, 110.3689898], "destination": [-7.810374599999999, 110.3606882], "distance_matrix": {"destination_addresses": ["JL Taman Sari, Taman KT 1/454/459, Patehan, Kecamatan Kraton, Kota Yogyakarta, Daerah Istimewa Yogyakarta 55133, Indonesia"], "origin_addresses": ["Jl. Mayor Suryotomo No.31, Ngupasan, Kec. Gondomanan, Kota Yogyakarta, Daerah Istimewa Yogyakarta 55122, Indonesia"], "rows": [{"elements": [{"distance": {"text": "3.4 km", "value": 3381}, "duration": {"text": "12 mins", "value": 712}, "status": "OK"}]}], "status": "OK"}}, {"origin": [-7.7973538, 110.3689898], "destination": [-7.801140599999999, 110.3493008], "distance_matrix": {"destination_addresses": ["Jl. R. E. Martadinata No.69, Wirobrajan, Kabupaten Bantul, Daerah Istimewa Yogyakarta 55182, Indonesia"], "origin_addresses": ["Jl. Mayor Suryotomo No.31, Ngupasan, Kec. Gondomanan, Kota Yogyakarta, Daerah Istimewa Yogyakarta 55122, Indonesia"], "rows": [{"elements": [{"distance": {"text": "3.6 km", "value": 3570}, "duration": {"text": "13 mins", "value": 760}, "status": "OK"}]}], "status": "OK"}}, {"origin": [-7.7973538, 110.3689898], "destination": [-7.774809599999999, 110.38720149999999], "distance_matrix": {"destination_addresses": ["Kampus Pusat Universitas Negeri Yogyakarta, Jalan Colombo No. 1,, Caturtunggal,, Depok,, Karang Malang, Caturtunggal, Kec. Depok, Kabupaten Sleman, Daerah Istimewa Yogyakarta 55281, Indonesia"], "origin_addresses": ["Jl. Mayor Suryotomo No.31, Ngupasan, Kec. Gondomanan, Kota Yogyakarta, Daerah Istimewa Yogyakarta 55122, Indonesia"], "rows": [{"elements": [{"distance": {"text": "4.5 km", "value": 4513}, "duration": {"text": "14 mins", "value": 838}, "status": "OK"}]}], "status": "OK"}}, {"origin": [-7.7973538, 110.3689898], "destination": [-7.845220899999999, 110.3374788], "distance_matrix": {"destination_addresses": ["Jalan Raya Kasongan Sentanan RT.06, Kajen, Bangunjiwo, Kec. Kasihan, Kabupaten Bantul, Daerah Istimewa Yogyakarta 55184, Indonesia"], "origin_addresses": ["Jl. Mayor Suryotomo No.31, Ngupasan, Kec. Gondomanan, Kota Yogyakarta, Daerah Istimewa Yogyakarta 55122, Indonesia"], "rows": [{"elements": [{"distance": {"text": "9.5 km", "value": 9511}, "duration": {"text": "24 mins", "value": 1434}, "status": "OK"}]}], "status": "OK"}}, {"origin": [-7.7973538, 110.3689898], "destination": [-7.9310984, 110.43091899999999], "distance_matrix": {"destination_addresses": ["Seribu Batu Songgo Langit, Jl. Hutan Pinus Nganjir, Sukorame, Mangunan, Kec. Dlingo, Kabupaten Bantul, Daerah Istimewa Yogyakarta 55783, Indonesia"], "origin_addresses": ["Jl. Mayor Suryotomo No.31, Ngupasan, Kec. Gondomanan, Kota Yogyakarta, Daerah Istimewa Yogyakarta 55122, Indonesia"], "rows": [{"elements": [{"distance": {"text": "22.3 km", "value": 22273}, "duration": {"text": "46 mins", "value": 2775}, "status": "OK"}]}], "status": "OK"}}, {"origin": [-7.7973538, 110.3689898], "destination": [-7.7399571, 110.3024078], "distance_matrix": {"destination_addresses": ["Grogol Tourism Village, Grogol, Kadipiro, Margodadi, Kec. Seyegan, Kabupaten Sleman, Daerah Istimewa Yogyakarta 55561, Indonesia"], "origin_addresses": ["Jl. Mayor Suryotomo No.31, Ngupasan, Kec. Gondomanan, Kota Yogyakarta, Daerah Istimewa Yogyakarta 55122, Indonesia"], "rows": [{"elements": [{"distance": {"text": "13.3 km", "value": 13332}, "duration": {"text": "34 mins", "value": 2067}, "status": "OK"}]}], "status": "OK"}}, {"origin": [-7.7973538, 110.3689898], "destination": [-7.824373899999999, 110.40049049999999], "distance_matrix": {"destination_addresses": ["Basen 183A 11/04, Purbayan, Kec. Kotagede, Kota Yogyakarta, Daerah Istimewa Yogyakarta 55173, Indonesia"], "origin_addresses": ["Jl. Mayor Suryotomo No.31, Ngupasan, Kec. Gondomanan, Kota Yogyakarta, Daerah Istimewa Yogyakarta 55122, Indonesia"], "rows": [{"elements": [{"distance": {"text": "6.0 km", "value": 5977}, "duration": {"text": "17 mins", "value": 1012}, "status": "OK"}]}], "status": "OK"}}, {"origin": [-7.7973538, 110.3689898], "destination": [-7.8116718999999994, 110.363238], "distance_matrix": {"destination_addresses": ["Jl. Alun Alun Kidul No.23, Patehan, Kecamatan Kraton, Kota Yogyakarta, Daerah Istimewa Yogyakarta 55133, Indonesia"], "origin_addresses": ["Jl. Mayor Suryotomo No.31, Ngupasan, Kec. Gondomanan, Kota Yogyakarta, Daerah Istimewa Yogyakarta 55122, Indonesia"], "rows": [{"elements": [{"distance": {"text": "3.6 km", "value": 3606}, "duration": {"text": "12 mins", "value": 744}, "status": "OK"}]}], "status": "OK"}}, {"origin": [-7.7973538, 110.3689898], "destination": [-7.813734299999999, 110.28318379999999], "distance_matrix": {"destination_addresses": ["Citra Grand Mutiara, Jl. Wates km.9, Fluorite Hill Rd No.G.59, Jatipereng, Balecatur, Gamping, Sleman Regency, Special Region of Yogyakarta 55295, Indonesia"], "origin_addresses": ["Jl. Mayor Suryotomo No.31, Ngupasan, Kec. Gondomanan, Kota Yogyakarta, Daerah Istimewa Yogyakarta 55122, Indonesia"], "rows": [{"elements": [{"distance": {"text": "11.4 km", "value": 11413}, "duration": {"text": "27 mins", "value": 1631}, "status": "OK"}]}], "status": "OK"}}, {"origin": [-7.7973538, 110.3689898], "destination": [-7.817791799999999, 110.3623492], "distance_matrix": {"destination_addresses": ["Jl. DI Panjaitan No.41, Mantrijeron, Kec. Mantrijeron, Kota Yogyakarta, Daerah Istimewa Yogyakarta 55143, Indonesia"], "origin_addresses": ["Jl. Mayor Suryotomo No.31, Ngupasan, Kec. Gondomanan, Kota Yogyakarta, Daerah Istimewa Yogyakarta 55122, Indonesia"], "rows": [{"elements": [{"distance": {"text": "4.0 km", "value": 4031}, "duration": {"text": "12 mins", "value": 745}, "status": "OK"}]}], "status": "OK"}}, {"origin": [-7.7973538, 110.3689898], "destination": [-7.816513499999999, 110.38660619999999], "distance_matrix": {"destination_addresses": ["GF , xt. Square , JL. Veteran , Pandeyan , Umbulharjo, 55161 Yogyakarta, Jawa Tengah, Pandeyan, Umbulharjo, Yogyakarta City, Special Region of Yogyakarta 55161, Indonesia"], "origin_addresses": ["Jl. Mayor Suryotomo No.31, Ngupasan, Kec. Gondomanan, Kota Yogyakarta, Daerah Istimewa Yogyakarta 55122, Indonesia"], "rows": [{"elements": [{"distance": {"text": "3.9 km", "value": 3886}, "duration": {"text": "12 mins", "value": 737}, "status": "OK"}]}], "status": "OK"}}], [{"origin": [-7.7938589, 110.3649049], "destination": [-7.7925764, 110.365843], "distance_matrix": {"destination_addresses": ["Jl. Malioboro No.125, Sosromenduran, Gedong Tengen, Kota Yogyakarta, Daerah Istimewa Yogyakarta 55271, Indonesia"], "origin_addresses": ["Jl. Dagen No.6, Sosromenduran, Gedong Tengen, Kota Yogyakarta, Daerah Istimewa Yogyakarta 55271, Indonesia"], "rows": [{"elements": [{"distance": {"text": "2.0 km", "value": 1968}, "duration": {"text": "7 mins", "value": 438}, "status": "OK"}]}], "status": "OK"}}, {"origin": [-7.7938589, 110.3649049], "destination": [-7.7982487, 110.3652793], "distance_matrix": {"destination_addresses": ["No. 3 - 4, Ps. Beringharjo, Jl. Margo Mulyo Blok B No.16, Ngupasan, Kec. Gondomanan, Kota Yogyakarta, Daerah Istimewa Yogyakarta 55122, Indonesia"], "origin_addresses": ["Jl. Dagen No.6, Sosromenduran, Gedong Tengen, Kota Yogyakarta, Daerah Istimewa Yogyakarta 55271, Indonesia"], "rows": [{"elements": [{"distance": {"text": "0.6 km", "value": 556}, "duration": {"text": "2 mins", "value": 119}, "status": "OK"}]}], "status": "OK"}}, {"origin": [-7.7938589, 110.3649049], "destination": [-7.8137278, 110.3629074], "distance_matrix": {"destination_addresses": ["Jl. Patehan Kidul No.4, Suryodiningratan, Kec. Mantrijeron, Kota Yogyakarta, Daerah Istimewa Yogyakarta 55141, Indonesia"], "origin_addresses": ["Jl. Dagen No.6, Sosromenduran, Gedong Tengen, Kota Yogyakarta, Daerah Istimewa Yogyakarta 55271, Indonesia"], "rows": [{"elements": [{"distance": {"text": "2.9 km", "value": 2891}, "duration": {"text": "10 mins", "value": 584}, "status": "OK"}]}], "status": "OK"}}, {"origin": [-7.7938589, 110.3649049], "destination": [-7.8119357, 110.363194], "distance_matrix": {"destination_addresses": ["Jl. Gading No.1, Panembahan, Kecamatan Kraton, Kota Yogyakarta, Daerah Istimewa Yogyakarta 55133, Indonesia"], "origin_addresses": ["Jl. Dagen No.6, Sosromenduran, Gedong Tengen, Kota Yogyakarta, Daerah Istimewa Yogyakarta 55271, Indonesia"], "rows": [{"elements": [{"distance": {"text": "2.7 km", "value": 2710}, "duration": {"text": "10 mins", "value": 574}, "status": "OK"}]}], "status": "OK"}}, {"origin": [-7.7938589, 110.3649049], "destination": [-7.7956378, 110.3653538], "distance_matrix": {"destination_addresses": ["6938+P4X, Jl. Malioboro, Sosromenduran, Gedong Tengen, Kota Yogyakarta, Daerah Istimewa Yogyakarta, Indonesia"], "origin_addresses": ["Jl. Dagen No.6, Sosromenduran, Gedong Tengen, Kota Yogyakarta, Daerah Istimewa Yogyakarta 55271, Indonesia"], "rows": [{"elements": [{"distance": {"text": "0.3 km", "value": 267}, "duration": {"text": "1 min", "value": 65}, "status": "OK"}]}], "status": "OK"}}, {"origin": [-7.7938589, 110.3649049], "destination": [-7.800293, 110.3661642], "distance_matrix": {"destination_addresses": ["Jl. Margo Mulyo No.6, Ngupasan, Kec. Gondomanan, Kota Yogyakarta, Daerah Istimewa Yogyakarta 55122, Indonesia"], "origin_addresses": ["Jl. Dagen No.6, Sosromenduran, Gedong Tengen, Kota Yogyakarta, Daerah Istimewa Yogyakarta 55271, Indonesia"], "rows": [{"elements": [{"distance": {"text": "0.9 km", "value": 872}, "duration": {"text": "3 mins", "value": 209}, "status": "OK"}]}], "status": "OK"}}, {"origin": [-7.7938589, 110.3649049], "destination": [-7.8013966, 110.3647641], "distance_matrix": {"destination_addresses": ["Jl. Pangurakan No.1, Ngupasan, Kec. Gondomanan, Kota Yogyakarta, Daerah Istimewa Yogyakarta 55122, Indonesia"], "origin_addresses": ["Jl. Dagen No.6, Sosromenduran, Gedong Tengen, Kota Yogyakarta, Daerah Istimewa Yogyakarta 55271, Indonesia"], "rows": [{"elements": [{"distance": {"text": "0.9 km", "value": 911}, "duration": {"text": "3 mins", "value": 203}, "status": "OK"}]}], "status": "OK"}}, {"origin": [-7.7938589, 110.3649049], "destination": [-7.8022995, 110.3643835], "distance_matrix": {"destination_addresses": ["Jl. Pangurakan No.6, Ngupasan, Kec. Gondomanan, Kota Yogyakarta, Daerah Istimewa Yogyakarta 55122, Indonesia"], "origin_addresses": ["Jl. Dagen No.6, Sosromenduran, Gedong Tengen, Kota Yogyakarta, Daerah Istimewa Yogyakarta 55271, Indonesia"], "rows": [{"elements": [{"distance": {"text": "1.0 km", "value": 1016}, "duration": {"text": "4 mins", "value": 236}, "status": "OK"}]}], "status": "OK"}}, {"origin": [-7.7938589, 110.3649049], "destination": [-7.8038148, 110.3666102], "distance_matrix": {"destination_addresses": ["Jl. Wijilan No.2A, RW.08, Panembahan, Kecamatan Kraton, Kota Yogyakarta, Daerah Istimewa Yogyakarta 55131, Indonesia"], "origin_addresses": ["Jl. Dagen No.6, Sosromenduran, Gedong Tengen, Kota Yogyakarta, Daerah Istimewa Yogyakarta 55271, Indonesia"], "rows": [{"elements": [{"distance": {"text": "1.4 km", "value": 1371}, "duration": {"text": "5 mins", "value": 307}, "status": "OK"}]}], "status": "OK"}}, {"origin": [-7.7938589, 110.3649049], "destination": [-7.8038975, 110.3644232], "distance_matrix": {"destination_addresses": ["59W7+CQV Yogyakarta Northern Square, Jl. Alun-Alun Utara, Ngupasan, Kec. Gondomanan, Kota Yogyakarta, Daerah Istimewa Yogyakarta 55122, Indonesia"], "origin_addresses": ["Jl. Dagen No.6, Sosromenduran, Gedong Tengen, Kota Yogyakarta, Daerah Istimewa Yogyakarta 55271, Indonesia"], "rows": [{"elements": [{"distance": {"text": "1.4 km", "value": 1373}, "duration": {"text": "5 mins", "value": 301}, "status": "OK"}]}], "status": "OK"}}, {"origin": [-7.7938589, 110.3649049], "destination": [-7.8082845, 110.3602155], "distance_matrix": {"destination_addresses": ["Jl. Polowijan No.11, Patehan, Kecamatan Kraton, Kota Yogyakarta, Daerah Istimewa Yogyakarta 55133, Indonesia"], "origin_addresses": ["Jl. Dagen No.6, Sosromenduran, Gedong Tengen, Kota Yogyakarta, Daerah Istimewa Yogyakarta 55271, Indonesia"], "rows": [{"elements": [{"distance": {"text": "2.1 km", "value": 2112}, "duration": {"text": "7 mins", "value": 433}, "status": "OK"}]}], "status": "OK"}}, {"origin": [-7.7938589, 110.3649049], "destination": [-7.7845549, 110.3711548], "distance_matrix": {"destination_addresses": ["Jl. Faridan M Noto No.21, Kotabaru, Kec. Gondokusuman, Kota Yogyakarta, Daerah Istimewa Yogyakarta 55224, Indonesia"], "origin_addresses": ["Jl. Dagen No.6, Sosromenduran, Gedong Tengen, Kota Yogyakarta, Daerah Istimewa Yogyakarta 55271, Indonesia"], "rows": [{"elements": [{"distance": {"text": "2.5 km", "value": 2516}, "duration": {"text": "7 mins", "value": 447}, "status": "OK"}]}], "status": "OK"}}, {"origin": [-7.7938589, 110.3649049], "destination": [-7.7829218, 110.3670757], "distance_matrix": {"destination_addresses": ["Jl. A.M. Sangaji No.70, Gowongan, Kec. Jetis, Kota Yogyakarta, Daerah Istimewa Yogyakarta 55233, Indonesia"], "origin_addresses": ["Jl. Dagen No.6, Sosromenduran, Gedong Tengen, Kota Yogyakarta, Daerah Istimewa Yogyakarta 55271, Indonesia"], "rows": [{"elements": [{"distance": {"text": "3.2 km", "value": 3172}, "duration": {"text": "9 mins", "value": 548}, "status": "OK"}]}], "status": "OK"}}, {"origin": [-7.7938589, 110.3649049], "destination": [-7.8455358, 110.3379568], "distance_matrix": {"destination_addresses": ["Jl. Kasongan No.3, Kajen, Bangunjiwo, Kec. Kasihan, Kabupaten Bantul, Daerah Istimewa Yogyakarta 55184, Indonesia"], "origin_addresses": ["Jl. Dagen No.6, Sosromenduran, Gedong Tengen, Kota Yogyakarta, Daerah Istimewa Yogyakarta 55271, Indonesia"], "rows": [{"elements": [{"distance": {"text": "8.0 km", "value": 8008}, "duration": {"text": "21 mins", "value": 1267}, "status": "OK"}]}], "status": "OK"}}, {"origin": [-7.7938589, 110.3649049], "destination": [-7.8146508, 110.3684854], "distance_matrix": {"destination_addresses": ["59P9+49Q, Jl. Sisingamangaraja, Keparakan, Kec. Mergangsan, Kota Yogyakarta, Daerah Istimewa Yogyakarta 55131, Indonesia"], "origin_addresses": ["Jl. Dagen No.6, Sosromenduran, Gedong Tengen, Kota Yogyakarta, Daerah Istimewa Yogyakarta 55271, Indonesia"], "rows": [{"elements": [{"distance": {"text": "2.9 km", "value": 2901}, "duration": {"text": "9 mins", "value": 510}, "status": "OK"}]}], "status": "OK"}}, {"origin": [-7.7938589, 110.3649049], "destination": [-7.802813, 110.413899], "distance_matrix": {"destination_addresses": ["27, Jl. Wonocatur No.26, Karang Bendo, Banguntapan, Kec. Banguntapan, Kabupaten Bantul, Daerah Istimewa Yogyakarta 55198, Indonesia"], "origin_addresses": ["Jl. Dagen No.6, Sosromenduran, Gedong Tengen, Kota Yogyakarta, Daerah Istimewa Yogyakarta 55271, Indonesia"], "rows": [{"elements": [{"distance": {"text": "6.8 km", "value": 6834}, "duration": {"text": "19 mins", "value": 1162}, "status": "OK"}]}], "status": "OK"}}, {"origin": [-7.7938589, 110.3649049], "destination": [-7.8128408, 110.356113], "distance_matrix": {"destination_addresses": ["Mantrijeron, 59P4+VC9, Jl. Suryowijayan, Patehan, Kecamatan Kraton, Kota Yogyakarta, Daerah Istimewa Yogyakarta 55142, Indonesia"], "origin_addresses": ["Jl. Dagen No.6, Sosromenduran, Gedong Tengen, Kota Yogyakarta, Daerah Istimewa Yogyakarta 55271, Indonesia"], "rows": [{"elements": [{"distance": {"text": "3.0 km", "value": 3018}, "duration": {"text": "10 mins", "value": 606}, "status": "OK"}]}], "status": "OK"}}, {"origin": [-7.7938589, 110.3649049], "destination": [-7.7997354, 110.3762182], "distance_matrix": {"destination_addresses": ["Jl. Harjono Blok PA/II No.99, Purwokinanti, Pakualaman, Kota Yogyakarta, Daerah Istimewa Yogyakarta 55166, Indonesia"], "origin_addresses": ["Jl. Dagen No.6, Sosromenduran, Gedong Tengen, Kota Yogyakarta, Daerah Istimewa Yogyakarta 55271, Indonesia"], "rows": [{"elements": [{"distance": {"text": "2.1 km", "value": 2095}, "duration": {"text": "8 mins", "value": 468}, "status": "OK"}]}], "status": "OK"}}, {"origin": [-7.7938589, 110.3649049], "destination": [-7.8164905, 110.3718611], "distance_matrix": {"destination_addresses": ["Jl. Kolonel Sugiyono No.24, Brontokusuman, Kec. Mergangsan, Kota Yogyakarta, Daerah Istimewa Yogyakarta 55153, Indonesia"], "origin_addresses": ["Jl. Dagen No.6, Sosromenduran, Gedong Tengen, Kota Yogyakarta, Daerah Istimewa Yogyakarta 55271, Indonesia"], "rows": [{"elements": [{"distance": {"text": "3.4 km", "value": 3428}, "duration": {"text": "10 mins", "value": 624}, "status": "OK"}]}], "status": "OK"}}, {"origin": [-7.7938589, 110.3649049], "destination": [-7.8293112, 110.3956256], "distance_matrix": {"destination_addresses": ["59CW+77C, Bodon, Jagalan, Kotagede, Bantul Regency, Special Region of Yogyakarta 55192, Indonesia"], "origin_addresses": ["Jl. Dagen No.6, Sosromenduran, Gedong Tengen, Kota Yogyakarta, Daerah Istimewa Yogyakarta 55271, Indonesia"], "rows": [{"elements": [{"distance": {"text": "7.0 km", "value": 6954}, "duration": {"text": "20 mins", "value": 1216}, "status": "OK"}]}], "status": "OK"}}, {"origin": [-7.7938589, 110.3649049], "destination": [-7.8283312, 110.3997949], "distance_matrix": {"destination_addresses": ["Los Pasar, 59CX+MW7, Purbayan, Kec. Kotagede, Kota Yogyakarta, Daerah Istimewa Yogyakarta, Indonesia"], "origin_addresses": ["Jl. Dagen No.6, Sosromenduran, Gedong Tengen, Kota Yogyakarta, Daerah Istimewa Yogyakarta 55271, Indonesia"], "rows": [{"elements": [{"distance": {"text": "7.5 km", "value": 7471}, "duration": {"text": "20 mins", "value": 1207}, "status": "OK"}]}], "status": "OK"}}, {"origin": [-7.7938589, 110.3649049], "destination": [-7.7857242, 110.3746954], "distance_matrix": {"destination_addresses": ["Jl. Suroto No.2, Kotabaru, Kec. Gondokusuman, Kota Yogyakarta, Daerah Istimewa Yogyakarta 55224, Indonesia"], "origin_addresses": ["Jl. Dagen No.6, Sosromenduran, Gedong Tengen, Kota Yogyakarta, Daerah Istimewa Yogyakarta 55271, Indonesia"], "rows": [{"elements": [{"distance": {"text": "2.7 km", "value": 2703}, "duration": {"text": "8 mins", "value": 502}, "status": "OK"}]}], "status": "OK"}}, {"origin": [-7.7938589, 110.3649049], "destination": [-7.8276355, 110.3606071], "distance_matrix": {"destination_addresses": ["59C6+W6X, Jl. KH. Ali Maksum, Krapyak Kulon, Panggungharjo, Kec. Sewon, Kabupaten Bantul, Daerah Istimewa Yogyakarta 55188, Indonesia"], "origin_addresses": ["Jl. Dagen No.6, Sosromenduran, Gedong Tengen, Kota Yogyakarta, Daerah Istimewa Yogyakarta 55271, Indonesia"], "rows": [{"elements": [{"distance": {"text": "5.1 km", "value": 5068}, "duration": {"text": "15 mins", "value": 882}, "status": "OK"}]}], "status": "OK"}}, {"origin": [-7.7938589, 110.3649049], "destination": [-7.7676636, 110.2934028], "distance_matrix": {"destination_addresses": ["Pasar Kuliner Belut Godean, Jl. Ngapak - Kentheng No.km.10, Gentingan, Sidoagung, Kec. Godean, Kabupaten Sleman, Daerah Istimewa Yogyakarta 55264, Indonesia"], "origin_addresses": ["Jl. Dagen No.6, Sosromenduran, Gedong Tengen, Kota Yogyakarta, Daerah Istimewa Yogyakarta 55271, Indonesia"], "rows": [{"elements": [{"distance": {"text": "9.4 km", "value": 9403}, "duration": {"text": "24 mins", "value": 1468}, "status": "OK"}]}], "status": "OK"}}, {"origin": [-7.7938589, 110.3649049], "destination": [-7.8145939, 110.4130604], "distance_matrix": {"destination_addresses": ["Jl. Jogja-Wonosari Km 7 No 277, Kalangan, Baturetno, Banguntapan, Bantul Regency, Special Region of Yogyakarta 55197, Indonesia"], "origin_addresses": ["Jl. Dagen No.6, Sosromenduran, Gedong Tengen, Kota Yogyakarta, Daerah Istimewa Yogyakarta 55271, Indonesia"], "rows": [{"elements": [{"distance": {"text": "7.1 km", "value": 7062}, "duration": {"text": "20 mins", "value": 1220}, "status": "OK"}]}], "status": "OK"}}, {"origin": [-7.7938589, 110.3649049], "destination": [-7.7514803, 110.3352759], "distance_matrix": {"destination_addresses": ["68XP+C42, Jl. Rajek Lor-Rajek Wetan, Rajeg Wetan, Tirtoadi, Kec. Mlati, Kabupaten Sleman, Daerah Istimewa Yogyakarta 55287, Indonesia"], "origin_addresses": ["Jl. Dagen No.6, Sosromenduran, Gedong Tengen, Kota Yogyakarta, Daerah Istimewa Yogyakarta 55271, Indonesia"], "rows": [{"elements": [{"distance": {"text": "10.1 km", "value": 10070}, "duration": {"text": "24 mins", "value": 1420}, "status": "OK"}]}], "status": "OK"}}, {"origin": [-7.7938589, 110.3649049], "destination": [-7.9583695, 110.4407622], "distance_matrix": {"destination_addresses": ["Kediwung Rt 38, Kanigoro, Mangunan, Kec. Dlingo, Kabupaten Bantul, Daerah Istimewa Yogyakarta 55783, Indonesia"], "origin_addresses": ["Jl. Dagen No.6, Sosromenduran, Gedong Tengen, Kota Yogyakarta, Daerah Istimewa Yogyakarta 55271, Indonesia"], "rows": [{"elements": [{"distance": {"text": "25.7 km", "value": 25681}, "duration": {"text": "53 mins", "value": 3191}, "status": "OK"}]}], "status": "OK"}}, {"origin": [-7.7938589, 110.3649049], "destination": [-7.7823797, 110.3791605], "distance_matrix": {"destination_addresses": ["Galeria Mall, Jl. Jend. Sudirman No.99 - 101, Terban, Kec. Gondokusuman, Kota Yogyakarta, Daerah Istimewa Yogyakarta 55223, Indonesia"], "origin_addresses": ["Jl. Dagen No.6, Sosromenduran, Gedong Tengen, Kota Yogyakarta, Daerah Istimewa Yogyakarta 55271, Indonesia"], "rows": [{"elements": [{"distance": {"text": "3.2 km", "value": 3167}, "duration": {"text": "11 mins", "value": 644}, "status": "OK"}]}], "status": "OK"}}, {"origin": [-7.7938589, 110.3649049], "destination": [-7.6041648, 110.4510042], "distance_matrix": {"destination_addresses": ["The Lost World Castle, Jl. Petung Merapi, Petung, Kepuharjo, Kec. Cangkringan, Kabupaten Sleman, Daerah Istimewa Yogyakarta 55583, Indonesia"], "origin_addresses": ["Jl. Dagen No.6, Sosromenduran, Gedong Tengen, Kota Yogyakarta, Daerah Istimewa Yogyakarta 55271, Indonesia"], "rows": [{"elements": [{"distance": {"text": "27.9 km", "value": 27923}, "duration": {"text": "1 hour 0 mins", "value": 3613}, "status": "OK"}]}], "status": "OK"}}, {"origin": [-7.7938589, 110.3649049], "destination": [-7.7443285, 110.3313177], "distance_matrix": {"destination_addresses": ["784J+7G8, Ketingan, Tirtoadi, Kec. Mlati, Kabupaten Sleman, Daerah Istimewa Yogyakarta 55287, Indonesia"], "origin_addresses": ["Jl. Dagen No.6, Sosromenduran, Gedong Tengen, Kota Yogyakarta, Daerah Istimewa Yogyakarta 55271, Indonesia"], "rows": [{"elements": [{"distance": {"text": "10.2 km", "value": 10198}, "duration": {"text": "24 mins", "value": 1436}, "status": "OK"}]}], "status": "OK"}}, {"origin": [-7.7938589, 110.3649049], "destination": [-7.6209046, 110.4216275], "distance_matrix": {"destination_addresses": ["Merapi Park Yogyakarta, Jl. Kaliurang No.KM. 22.5, Banteng, Hargobinangun, Kec. Pakem, Kabupaten Sleman, Daerah Istimewa Yogyakarta 55582, Indonesia"], "origin_addresses": ["Jl. Dagen No.6, Sosromenduran, Gedong Tengen, Kota Yogyakarta, Daerah Istimewa Yogyakarta 55271, Indonesia"], "rows": [{"elements": [{"distance": {"text": "24.0 km", "value": 23952}, "duration": {"text": "51 mins", "value": 3058}, "status": "OK"}]}], "status": "OK"}}, {"origin": [-7.7938589, 110.3649049], "destination": [-7.798812, 110.3657371], "distance_matrix": {"destination_addresses": ["Pasar Beringharjo timur Lt. 3, dekat parkiran, Jl. Margo Mulyo No.16, Ngupasan, Kec. Gondomanan, Kota Yogyakarta, Daerah Istimewa Yogyakarta 55122, Indonesia"], "origin_addresses": ["Jl. Dagen No.6, Sosromenduran, Gedong Tengen, Kota Yogyakarta, Daerah Istimewa Yogyakarta 55271, Indonesia"], "rows": [{"elements": [{"distance": {"text": "0.7 km", "value": 726}, "duration": {"text": "3 mins", "value": 167}, "status": "OK"}]}], "status": "OK"}}, {"origin": [-7.7938589, 110.3649049], "destination": [-7.7887054, 110.3873403], "distance_matrix": {"destination_addresses": ["696P+GW8 Taman Kehati, Demangan, Kec. Gondokusuman, Kota Yogyakarta, Daerah Istimewa Yogyakarta 55221, Indonesia"], "origin_addresses": ["Jl. Dagen No.6, Sosromenduran, Gedong Tengen, Kota Yogyakarta, Daerah Istimewa Yogyakarta 55271, Indonesia"], "rows": [{"elements": [{"distance": {"text": "3.6 km", "value": 3564}, "duration": {"text": "11 mins", "value": 670}, "status": "OK"}]}], "status": "OK"}}, {"origin": [-7.7938589, 110.3649049], "destination": [-7.6309566, 110.3404834], "distance_matrix": {"destination_addresses": ["989R+H55, Bangunrejo, Merdikorejo, Kec. Tempel, Kabupaten Sleman, Daerah Istimewa Yogyakarta 55552, Indonesia"], "origin_addresses": ["Jl. Dagen No.6, Sosromenduran, Gedong Tengen, Kota Yogyakarta, Daerah Istimewa Yogyakarta 55271, Indonesia"], "rows": [{"elements": [{"distance": {"text": "21.4 km", "value": 21442}, "duration": {"text": "43 mins", "value": 2554}, "status": "OK"}]}], "status": "OK"}}, {"origin": [-7.7938589, 110.3649049], "destination": [-7.8184611, 110.3635327], "distance_matrix": {"destination_addresses": ["Jl. Tirtodipuran No.10, Mantrijeron, Kec. Mantrijeron, Kota Yogyakarta, Daerah Istimewa Yogyakarta 55143, Indonesia"], "origin_addresses": ["Jl. Dagen No.6, Sosromenduran, Gedong Tengen, Kota Yogyakarta, Daerah Istimewa Yogyakarta 55271, Indonesia"], "rows": [{"elements": [{"distance": {"text": "3.9 km", "value": 3874}, "duration": {"text": "11 mins", "value": 667}, "status": "OK"}]}], "status": "OK"}}, {"origin": [-7.7938589, 110.3649049], "destination": [-7.8031874, 110.3657633], "distance_matrix": {"destination_addresses": ["Jl. Alun-Alun Utara No.1, Prawirodirjan, Kecamatan Kraton, Kota Yogyakarta, Daerah Istimewa Yogyakarta 55132, Indonesia"], "origin_addresses": ["Jl. Dagen No.6, Sosromenduran, Gedong Tengen, Kota Yogyakarta, Daerah Istimewa Yogyakarta 55271, Indonesia"], "rows": [{"elements": [{"distance": {"text": "1.2 km", "value": 1211}, "duration": {"text": "5 mins", "value": 273}, "status": "OK"}]}], "status": "OK"}}, {"origin": [-7.7938589, 110.3649049], "destination": [-7.6023375, 110.4552585], "distance_matrix": {"destination_addresses": ["9FX4+346, Jambu, Kepuharjo, Kec. Cangkringan, Kabupaten Sleman, Daerah Istimewa Yogyakarta 55583, Indonesia"], "origin_addresses": ["Jl. Dagen No.6, Sosromenduran, Gedong Tengen, Kota Yogyakarta, Daerah Istimewa Yogyakarta 55271, Indonesia"], "rows": [{"elements": [{"distance": {"text": "28.0 km", "value": 27971}, "duration": {"text": "1 hour 1 min", "value": 3647}, "status": "OK"}]}], "status": "OK"}}, {"origin": [-7.7938589, 110.3649049], "destination": [-7.5916872, 110.4339755], "distance_matrix": {"destination_addresses": ["CC5M+8HH Tlogo Muncar National Garden, Jl. Tlogo Putri, Area Hutan, Hargobinangun, Kec. Pakem, Kabupaten Sleman, Daerah Istimewa Yogyakarta 55582, Indonesia"], "origin_addresses": ["Jl. Dagen No.6, Sosromenduran, Gedong Tengen, Kota Yogyakarta, Daerah Istimewa Yogyakarta 55271, Indonesia"], "rows": [{"elements": [{"distance": {"text": "26.6 km", "value": 26590}, "duration": {"text": "59 mins", "value": 3519}, "status": "OK"}]}], "status": "OK"}}, {"origin": [-7.7938589, 110.3649049], "destination": [-7.8248171, 110.1236396], "distance_matrix": {"destination_addresses": ["54GF+FCW, Sremo Lor, Hargowilis, Kec. Kokap, Kabupaten Kulon Progo, Daerah Istimewa Yogyakarta 55653, Indonesia"], "origin_addresses": ["Jl. Dagen No.6, Sosromenduran, Gedong Tengen, Kota Yogyakarta, Daerah Istimewa Yogyakarta 55271, Indonesia"], "rows": [{"elements": [{"distance": {"text": "33.5 km", "value": 33542}, "duration": {"text": "59 mins", "value": 3516}, "status": "OK"}]}], "status": "OK"}}, {"origin": [-7.7938589, 110.3649049], "destination": [-7.7624289, 110.348049], "distance_matrix": {"destination_addresses": ["68QX+276, Jl. Jambon, Biru, Trihanggo, Kec. Gamping, Kabupaten Sleman, Daerah Istimewa Yogyakarta 55291, Indonesia"], "origin_addresses": ["Jl. Dagen No.6, Sosromenduran, Gedong Tengen, Kota Yogyakarta, Daerah Istimewa Yogyakarta 55271, Indonesia"], "rows": [{"elements": [{"distance": {"text": "5.4 km", "value": 5446}, "duration": {"text": "16 mins", "value": 942}, "status": "OK"}]}], "status": "OK"}}, {"origin": [-7.7938589, 110.3649049], "destination": [-7.5978656, 110.4233959], "distance_matrix": {"destination_addresses": ["Jl. Boyong No.KM 25, Kaliurang, Hargobinangun, Kec. Pakem, Kabupaten Sleman, Daerah Istimewa Yogyakarta 55582, Indonesia"], "origin_addresses": ["Jl. Dagen No.6, Sosromenduran, Gedong Tengen, Kota Yogyakarta, Daerah Istimewa Yogyakarta 55271, Indonesia"], "rows": [{"elements": [{"distance": {"text": "26.8 km", "value": 26759}, "duration": {"text": "57 mins", "value": 3404}, "status": "OK"}]}], "status": "OK"}}, {"origin": [-7.7938589, 110.3649049], "destination": [-7.8496144, 110.478324], "distance_matrix": {"destination_addresses": ["5F2H+3CC, Patuk, Kec. Patuk, Kabupaten Gunung Kidul, Daerah Istimewa Yogyakarta 55862, Indonesia"], "origin_addresses": ["Jl. Dagen No.6, Sosromenduran, Gedong Tengen, Kota Yogyakarta, Daerah Istimewa Yogyakarta 55271, Indonesia"], "rows": [{"elements": [{"distance": {"text": "18.8 km", "value": 18760}, "duration": {"text": "43 mins", "value": 2584}, "status": "OK"}]}], "status": "OK"}}, {"origin": [-7.7938589, 110.3649049], "destination": [-7.94136080262228, 110.4247377097752], "distance_matrix": {"destination_addresses": ["3C5F+HVQ, Mangunan, Kec. Dlingo, Kabupaten Bantul, Daerah Istimewa Yogyakarta 55783, Indonesia"], "origin_addresses": ["Jl. Dagen No.6, Sosromenduran, Gedong Tengen, Kota Yogyakarta, Daerah Istimewa Yogyakarta 55271, Indonesia"], "rows": [{"elements": [{"distance": {"text": "23.3 km", "value": 23320}, "duration": {"text": "51 mins", "value": 3036}, "status": "OK"}]}], "status": "OK"}}, {"origin": [-7.7938589, 110.3649049], "destination": [-7.8263088, 110.398512], "distance_matrix": {"destination_addresses": ["Kampung Trunojayan KG II/881, Prenggan, Kec. Kotagede, Kota Yogyakarta, Daerah Istimewa Yogyakarta 55172, Indonesia"], "origin_addresses": ["Jl. Dagen No.6, Sosromenduran, Gedong Tengen, Kota Yogyakarta, Daerah Istimewa Yogyakarta 55271, Indonesia"], "rows": [{"elements": [{"distance": {"text": "7.0 km", "value": 6989}, "duration": {"text": "20 mins", "value": 1194}, "status": "OK"}]}], "status": "OK"}}, {"origin": [-7.7938589, 110.3649049], "destination": [-7.9414886, 110.4243856], "distance_matrix": {"destination_addresses": ["3C5F+HVQ, Mangunan, Kec. Dlingo, Kabupaten Bantul, Daerah Istimewa Yogyakarta 55783, Indonesia"], "origin_addresses": ["Jl. Dagen No.6, Sosromenduran, Gedong Tengen, Kota Yogyakarta, Daerah Istimewa Yogyakarta 55271, Indonesia"], "rows": [{"elements": [{"distance": {"text": "23.3 km", "value": 23332}, "duration": {"text": "51 mins", "value": 3039}, "status": "OK"}]}], "status": "OK"}}, {"origin": [-7.7938589, 110.3649049], "destination": [-7.7955798, 110.3694896], "distance_matrix": {"destination_addresses": ["6939+QQ9, Suryatmajan, Danurejan, Yogyakarta City, Special Region of Yogyakarta, Indonesia"], "origin_addresses": ["Jl. Dagen No.6, Sosromenduran, Gedong Tengen, Kota Yogyakarta, Daerah Istimewa Yogyakarta 55271, Indonesia"], "rows": [{"elements": [{"distance": {"text": "0.9 km", "value": 876}, "duration": {"text": "3 mins", "value": 183}, "status": "OK"}]}], "status": "OK"}}, {"origin": [-7.7938589, 110.3649049], "destination": [-7.798217999999999, 110.4200702], "distance_matrix": {"destination_addresses": ["Jogja Adventure Zone, Aero Wisata Skadik 104, Jl. Maguwo, Karang Janbe, Banguntapan, Kec. Banguntapan, Kabupaten Bantul, Daerah Istimewa Yogyakarta 55198, Indonesia"], "origin_addresses": ["Jl. Dagen No.6, Sosromenduran, Gedong Tengen, Kota Yogyakarta, Daerah Istimewa Yogyakarta 55271, Indonesia"], "rows": [{"elements": [{"distance": {"text": "7.0 km", "value": 7017}, "duration": {"text": "20 mins", "value": 1192}, "status": "OK"}]}], "status": "OK"}}, {"origin": [-7.7938589, 110.3649049], "destination": [-7.8439029, 110.36226099999999], "distance_matrix": {"destination_addresses": ["Jl. Parangtritis Km 5.5 ( Pyramid Cafe) Tarudan Bangunharjo Sewon Bantul Regency Special Region of Yogyakarta Tarudan, Tarudan, Bangunharjo, Sewon, Bantul Regency, Special Region of Yogyakarta 55188, Indonesia"], "origin_addresses": ["Jl. Dagen No.6, Sosromenduran, Gedong Tengen, Kota Yogyakarta, Daerah Istimewa Yogyakarta 55271, Indonesia"], "rows": [{"elements": [{"distance": {"text": "6.3 km", "value": 6347}, "duration": {"text": "18 mins", "value": 1059}, "status": "OK"}]}], "status": "OK"}}, {"origin": [-7.7938589, 110.3649049], "destination": [-7.8290343, 110.453198], "distance_matrix": {"destination_addresses": ["No.5, Jl. Wonosari No.KM.11, Bantaran Kulon, Srimulyo, Kec. Piyungan, Kabupaten Bantul, Daerah Istimewa Yogyakarta 55792, Indonesia"], "origin_addresses": ["Jl. Dagen No.6, Sosromenduran, Gedong Tengen, Kota Yogyakarta, Daerah Istimewa Yogyakarta 55271, Indonesia"], "rows": [{"elements": [{"distance": {"text": "11.8 km", "value": 11766}, "duration": {"text": "29 mins", "value": 1752}, "status": "OK"}]}], "status": "OK"}}, {"origin": [-7.7938589, 110.3649049], "destination": [-7.8018746, 110.3694664], "distance_matrix": {"destination_addresses": ["Jl. Brigjen Katamso No.3, Prawirodirjan, Kec. Gondomanan, Kota Yogyakarta, Daerah Istimewa Yogyakarta 55121, Indonesia"], "origin_addresses": ["Jl. Dagen No.6, Sosromenduran, Gedong Tengen, Kota Yogyakarta, Daerah Istimewa Yogyakarta 55271, Indonesia"], "rows": [{"elements": [{"distance": {"text": "1.4 km", "value": 1450}, "duration": {"text": "5 mins", "value": 312}, "status": "OK"}]}], "status": "OK"}}, {"origin": [-7.7938589, 110.3649049], "destination": [-7.6428597, 110.42957539999999], "distance_matrix": {"destination_addresses": ["9C4H+RWJ, Pentingsari, Umbulharjo, Kec. Cangkringan, Kabupaten Sleman, Daerah Istimewa Yogyakarta 55583, Indonesia"], "origin_addresses": ["Jl. Dagen No.6, Sosromenduran, Gedong Tengen, Kota Yogyakarta, Daerah Istimewa Yogyakarta 55271, Indonesia"], "rows": [{"elements": [{"distance": {"text": "23.2 km", "value": 23213}, "duration": {"text": "54 mins", "value": 3223}, "status": "OK"}]}], "status": "OK"}}, {"origin": [-7.7938589, 110.3649049], "destination": [-7.8262101, 110.3449539], "distance_matrix": {"destination_addresses": ["58FV+GX8, Pluragan, Tirtonirmolo, Kec. Kasihan, Kabupaten Bantul, Daerah Istimewa Yogyakarta 55184, Indonesia"], "origin_addresses": ["Jl. Dagen No.6, Sosromenduran, Gedong Tengen, Kota Yogyakarta, Daerah Istimewa Yogyakarta 55271, Indonesia"], "rows": [{"elements": [{"distance": {"text": "5.3 km", "value": 5343}, "duration": {"text": "15 mins", "value": 908}, "status": "OK"}]}], "status": "OK"}}, {"origin": [-7.7938589, 110.3649049], "destination": [-7.7955032, 110.365309], "distance_matrix": {"destination_addresses": ["Jl. Malioboro No.25, Sosromenduran, Gedong Tengen, Kota Yogyakarta, Daerah Istimewa Yogyakarta 55271, Indonesia"], "origin_addresses": ["Jl. Dagen No.6, Sosromenduran, Gedong Tengen, Kota Yogyakarta, Daerah Istimewa Yogyakarta 55271, Indonesia"], "rows": [{"elements": [{"distance": {"text": "0.3 km", "value": 253}, "duration": {"text": "1 min", "value": 62}, "status": "OK"}]}], "status": "OK"}}, {"origin": [-7.7938589, 110.3649049], "destination": [-7.8353074, 110.45896599999999], "distance_matrix": {"destination_addresses": ["Pangol, 5F75+VHG, Jl. Payak Tengah, Jombor, Srimulyo, Piyungan, Bantul Regency, Special Region of Yogyakarta 55792, Indonesia"], "origin_addresses": ["Jl. Dagen No.6, Sosromenduran, Gedong Tengen, Kota Yogyakarta, Daerah Istimewa Yogyakarta 55271, Indonesia"], "rows": [{"elements": [{"distance": {"text": "15.8 km", "value": 15772}, "duration": {"text": "40 mins", "value": 2372}, "status": "OK"}]}], "status": "OK"}}, {"origin": [-7.7938589, 110.3649049], "destination": [-7.740780699999999, 110.50467719999999], "distance_matrix": {"destination_addresses": ["7G53+JM5, Plaosan Lor, Bugisan, Kec. Prambanan, Kabupaten Klaten, Jawa Tengah 57454, Indonesia"], "origin_addresses": ["Jl. Dagen No.6, Sosromenduran, Gedong Tengen, Kota Yogyakarta, Daerah Istimewa Yogyakarta 55271, Indonesia"], "rows": [{"elements": [{"distance": {"text": "19.6 km", "value": 19588}, "duration": {"text": "40 mins", "value": 2399}, "status": "OK"}]}], "status": "OK"}}, {"origin": [-7.7938589, 110.3649049], "destination": [-7.701492, 110.37390599999999], "distance_matrix": {"destination_addresses": ["Brayut, Pandowoharjo, Kec. Sleman, Kabupaten Sleman, Daerah Istimewa Yogyakarta 55512, Indonesia"], "origin_addresses": ["Jl. Dagen No.6, Sosromenduran, Gedong Tengen, Kota Yogyakarta, Daerah Istimewa Yogyakarta 55271, Indonesia"], "rows": [{"elements": [{"distance": {"text": "12.2 km", "value": 12229}, "duration": {"text": "29 mins", "value": 1737}, "status": "OK"}]}], "status": "OK"}}, {"origin": [-7.7938589, 110.3649049], "destination": [-7.7624571, 110.3481492], "distance_matrix": {"destination_addresses": ["68QX+276, Jl. Jambon, Biru, Trihanggo, Kec. Gamping, Kabupaten Sleman, Daerah Istimewa Yogyakarta 55291, Indonesia"], "origin_addresses": ["Jl. Dagen No.6, Sosromenduran, Gedong Tengen, Kota Yogyakarta, Daerah Istimewa Yogyakarta 55271, Indonesia"], "rows": [{"elements": [{"distance": {"text": "5.4 km", "value": 5446}, "duration": {"text": "16 mins", "value": 942}, "status": "OK"}]}], "status": "OK"}}, {"origin": [-7.7938589, 110.3649049], "destination": [-8.1759266, 110.66241959999999], "distance_matrix": {"destination_addresses": ["RMF6+GXP, Pantai, Purwodadi, Kec. Tepus, Kabupaten Gunung Kidul, Daerah Istimewa Yogyakarta 55881, Indonesia"], "origin_addresses": ["Jl. Dagen No.6, Sosromenduran, Gedong Tengen, Kota Yogyakarta, Daerah Istimewa Yogyakarta 55271, Indonesia"], "rows": [{"elements": [{"distance": {"text": "73.3 km", "value": 73317}, "duration": {"text": "2 hours 13 mins", "value": 7991}, "status": "OK"}]}], "status": "OK"}}, {"origin": [-7.7938589, 110.3649049], "destination": [-7.8357465, 110.4593415], "distance_matrix": {"destination_addresses": ["Pangol payak tengah, 5F75+PP4, Jombor, Srimulyo, Kec. Piyungan, Kabupaten Bantul, Daerah Istimewa Yogyakarta 55792, Indonesia"], "origin_addresses": ["Jl. Dagen No.6, Sosromenduran, Gedong Tengen, Kota Yogyakarta, Daerah Istimewa Yogyakarta 55271, Indonesia"], "rows": [{"elements": [{"distance": {"text": "15.3 km", "value": 15277}, "duration": {"text": "38 mins", "value": 2296}, "status": "OK"}]}], "status": "OK"}}, {"origin": [-7.7938589, 110.3649049], "destination": [-7.8054476, 110.3627375], "distance_matrix": {"destination_addresses": ["Jl. Alun-Alun Utara No.1, Kadipaten, Kecamatan Kraton, Kota Yogyakarta, Daerah Istimewa Yogyakarta 55132, Indonesia"], "origin_addresses": ["Jl. Dagen No.6, Sosromenduran, Gedong Tengen, Kota Yogyakarta, Daerah Istimewa Yogyakarta 55271, Indonesia"], "rows": [{"elements": [{"distance": {"text": "1.5 km", "value": 1492}, "duration": {"text": "5 mins", "value": 313}, "status": "OK"}]}], "status": "OK"}}, {"origin": [-7.7938589, 110.3649049], "destination": [-7.7973552999999995, 110.35349959999999], "distance_matrix": {"destination_addresses": ["Jl. HOS Cokroaminoto No.34, Pakuncen, Wirobrajan, Kota Yogyakarta, Daerah Istimewa Yogyakarta 55253, Indonesia"], "origin_addresses": ["Jl. Dagen No.6, Sosromenduran, Gedong Tengen, Kota Yogyakarta, Daerah Istimewa Yogyakarta 55271, Indonesia"], "rows": [{"elements": [{"distance": {"text": "2.7 km", "value": 2690}, "duration": {"text": "9 mins", "value": 513}, "status": "OK"}]}], "status": "OK"}}, {"origin": [-7.7938589, 110.3649049], "destination": [-7.607873799999999, 110.2037513], "distance_matrix": {"destination_addresses": ["96R3+VG4, Jl. East Side Pedestrian Walk, Kw. Candi Borobudur, Borobudur, Kec. Borobudur, Kabupaten Magelang, Jawa Tengah 56553, Indonesia"], "origin_addresses": ["Jl. Dagen No.6, Sosromenduran, Gedong Tengen, Kota Yogyakarta, Daerah Istimewa Yogyakarta 55271, Indonesia"], "rows": [{"elements": [{"distance": {"text": "41.8 km", "value": 41836}, "duration": {"text": "1 hour 9 mins", "value": 4165}, "status": "OK"}]}], "status": "OK"}}, {"origin": [-7.7938589, 110.3649049], "destination": [-7.8001040999999995, 110.3676579], "distance_matrix": {"destination_addresses": ["Jl. Sriwedani No.1, Ngupasan, Kec. Gondomanan, Kota Yogyakarta, Daerah Istimewa Yogyakarta 55122, Indonesia"], "origin_addresses": ["Jl. Dagen No.6, Sosromenduran, Gedong Tengen, Kota Yogyakarta, Daerah Istimewa Yogyakarta 55271, Indonesia"], "rows": [{"elements": [{"distance": {"text": "1.4 km", "value": 1395}, "duration": {"text": "5 mins", "value": 293}, "status": "OK"}]}], "status": "OK"}}, {"origin": [-7.7938589, 110.3649049], "destination": [-7.6057093, 110.18048399999999], "distance_matrix": {"destination_addresses": ["Karangrejo Gombong, Kurahan, Kembanglimus, Kec. Borobudur, Kabupaten Magelang, Jawa Tengah 56553, Indonesia"], "origin_addresses": ["Jl. Dagen No.6, Sosromenduran, Gedong Tengen, Kota Yogyakarta, Daerah Istimewa Yogyakarta 55271, Indonesia"], "rows": [{"elements": [{"distance": {"text": "43.8 km", "value": 43774}, "duration": {"text": "1 hour 14 mins", "value": 4445}, "status": "OK"}]}], "status": "OK"}}, {"origin": [-7.7938589, 110.3649049], "destination": [-8.145102399999999, 110.59880059999999], "distance_matrix": {"destination_addresses": ["VH3X+WGW, Area Hutan, Ngestirejo, Kec. Tanjungsari, Kabupaten Gunung Kidul, Daerah Istimewa Yogyakarta 55881, Indonesia"], "origin_addresses": ["Jl. Dagen No.6, Sosromenduran, Gedong Tengen, Kota Yogyakarta, Daerah Istimewa Yogyakarta 55271, Indonesia"], "rows": [{"elements": [{"distance": {"text": "63.5 km", "value": 63512}, "duration": {"text": "1 hour 43 mins", "value": 6153}, "status": "OK"}]}], "status": "OK"}}, {"origin": [-7.7938589, 110.3649049], "destination": [-7.7532423999999995, 110.3609091], "distance_matrix": {"destination_addresses": ["KM 6 NO18, Jl. Magelang, Kutu Patran, Sinduadi, Kec. Mlati, Kabupaten Sleman, Daerah Istimewa Yogyakarta 55284, Indonesia"], "origin_addresses": ["Jl. Dagen No.6, Sosromenduran, Gedong Tengen, Kota Yogyakarta, Daerah Istimewa Yogyakarta 55271, Indonesia"], "rows": [{"elements": [{"distance": {"text": "5.7 km", "value": 5654}, "duration": {"text": "16 mins", "value": 983}, "status": "OK"}]}], "status": "OK"}}, {"origin": [-7.7938589, 110.3649049], "destination": [-7.816315599999999, 110.3871442], "distance_matrix": {"destination_addresses": ["XT Square, Jl. Veteran No.150-151, Pandeyan, Kec. Umbulharjo, Kota Yogyakarta, Daerah Istimewa Yogyakarta 55161, Indonesia"], "origin_addresses": ["Jl. Dagen No.6, Sosromenduran, Gedong Tengen, Kota Yogyakarta, Daerah Istimewa Yogyakarta 55271, Indonesia"], "rows": [{"elements": [{"distance": {"text": "4.6 km", "value": 4643}, "duration": {"text": "15 mins", "value": 878}, "status": "OK"}]}], "status": "OK"}}, {"origin": [-7.7938589, 110.3649049], "destination": [-7.8100673, 110.3594581], "distance_matrix": {"destination_addresses": ["Jl. Taman KT I / 291, Patehan, Kraton, Yogyakarta City, Special Region of Yogyakarta 55133, Indonesia"], "origin_addresses": ["Jl. Dagen No.6, Sosromenduran, Gedong Tengen, Kota Yogyakarta, Daerah Istimewa Yogyakarta 55271, Indonesia"], "rows": [{"elements": [{"distance": {"text": "2.6 km", "value": 2550}, "duration": {"text": "9 mins", "value": 550}, "status": "OK"}]}], "status": "OK"}}, {"origin": [-7.7938589, 110.3649049], "destination": [-7.8052845, 110.3642031], "distance_matrix": {"destination_addresses": ["Jl. Rotowijayan Blok No. 1, Panembahan, Kecamatan Kraton, Kota Yogyakarta, Daerah Istimewa Yogyakarta, Indonesia"], "origin_addresses": ["Jl. Dagen No.6, Sosromenduran, Gedong Tengen, Kota Yogyakarta, Daerah Istimewa Yogyakarta 55271, Indonesia"], "rows": [{"elements": [{"distance": {"text": "1.6 km", "value": 1550}, "duration": {"text": "6 mins", "value": 335}, "status": "OK"}]}], "status": "OK"}}, {"origin": [-7.7938589, 110.3649049], "destination": [-7.8006715, 110.3676551], "distance_matrix": {"destination_addresses": ["Jl. Panembahan Senopati No.1-3, Ngupasan, Kec. Gondomanan, Kota Yogyakarta, Daerah Istimewa Yogyakarta 55122, Indonesia"], "origin_addresses": ["Jl. Dagen No.6, Sosromenduran, Gedong Tengen, Kota Yogyakarta, Daerah Istimewa Yogyakarta 55271, Indonesia"], "rows": [{"elements": [{"distance": {"text": "1.3 km", "value": 1262}, "duration": {"text": "4 mins", "value": 264}, "status": "OK"}]}], "status": "OK"}}, {"origin": [-7.7938589, 110.3649049], "destination": [-7.8712041, 110.45951439999999], "distance_matrix": {"destination_addresses": ["Hutan Pinus Pengger, Jl. Dlingo-Patuk, Sendangsari, Terong, Kec. Dlingo, Kabupaten Bantul, Daerah Istimewa Yogyakarta 55783, Indonesia"], "origin_addresses": ["Jl. Dagen No.6, Sosromenduran, Gedong Tengen, Kota Yogyakarta, Daerah Istimewa Yogyakarta 55271, Indonesia"], "rows": [{"elements": [{"distance": {"text": "22.2 km", "value": 22237}, "duration": {"text": "49 mins", "value": 2949}, "status": "OK"}]}], "status": "OK"}}, {"origin": [-7.7938589, 110.3649049], "destination": [-7.8040164999999995, 110.397994], "distance_matrix": {"destination_addresses": ["Jl. Kebun Raya No.2, Rejowinangun, Kec. Kotagede, Kota Yogyakarta, Daerah Istimewa Yogyakarta 55171, Indonesia"], "origin_addresses": ["Jl. Dagen No.6, Sosromenduran, Gedong Tengen, Kota Yogyakarta, Daerah Istimewa Yogyakarta 55271, Indonesia"], "rows": [{"elements": [{"distance": {"text": "5.2 km", "value": 5152}, "duration": {"text": "16 mins", "value": 980}, "status": "OK"}]}], "status": "OK"}}, {"origin": [-7.7938589, 110.3649049], "destination": [-7.8296224, 110.3980162], "distance_matrix": {"destination_addresses": ["59CX+46G, Sayangan, Jagalan, Kec. Banguntapan, Kabupaten Bantul, Daerah Istimewa Yogyakarta 55192, Indonesia"], "origin_addresses": ["Jl. Dagen No.6, Sosromenduran, Gedong Tengen, Kota Yogyakarta, Daerah Istimewa Yogyakarta 55271, Indonesia"], "rows": [{"elements": [{"distance": {"text": "7.7 km", "value": 7718}, "duration": {"text": "21 mins", "value": 1288}, "status": "OK"}]}], "status": "OK"}}, {"origin": [-7.7938589, 110.3649049], "destination": [-7.761608, 110.3308855], "distance_matrix": {"destination_addresses": ["Jl. Mlangi RT.5 RW.33, Area Sawah, Nogotirto, Kec. Gamping, Kabupaten Sleman, Daerah Istimewa Yogyakarta 55592, Indonesia"], "origin_addresses": ["Jl. Dagen No.6, Sosromenduran, Gedong Tengen, Kota Yogyakarta, Daerah Istimewa Yogyakarta 55271, Indonesia"], "rows": [{"elements": [{"distance": {"text": "7.4 km", "value": 7364}, "duration": {"text": "19 mins", "value": 1133}, "status": "OK"}]}], "status": "OK"}}, {"origin": [-7.7938589, 110.3649049], "destination": [-7.7520206, 110.49146739999999], "distance_matrix": {"destination_addresses": ["6FXR+6M2, Jl. Candi Sewu, Kranggan, Bokoharjo, Kec. Prambanan, Kabupaten Sleman, Daerah Istimewa Yogyakarta 55572, Indonesia"], "origin_addresses": ["Jl. Dagen No.6, Sosromenduran, Gedong Tengen, Kota Yogyakarta, Daerah Istimewa Yogyakarta 55271, Indonesia"], "rows": [{"elements": [{"distance": {"text": "17.1 km", "value": 17068}, "duration": {"text": "35 mins", "value": 2121}, "status": "OK"}]}], "status": "OK"}}, {"origin": [-7.7938589, 110.3649049], "destination": [-7.781956399999999, 110.3656838], "distance_matrix": {"destination_addresses": ["Jl. Poncowinatan No.12-18, Gowongan, Kec. Jetis, Kota Yogyakarta, Daerah Istimewa Yogyakarta 55233, Indonesia"], "origin_addresses": ["Jl. Dagen No.6, Sosromenduran, Gedong Tengen, Kota Yogyakarta, Daerah Istimewa Yogyakarta 55271, Indonesia"], "rows": [{"elements": [{"distance": {"text": "2.9 km", "value": 2858}, "duration": {"text": "10 mins", "value": 613}, "status": "OK"}]}], "status": "OK"}}, {"origin": [-7.7938589, 110.3649049], "destination": [-7.8001885, 110.36387699999999], "distance_matrix": {"destination_addresses": ["Jalan Ahmad Yani, 59X7+WHC, Ngupasan, Kec. Gondomanan, Kota Yogyakarta, Daerah Istimewa Yogyakarta 55122, Indonesia"], "origin_addresses": ["Jl. Dagen No.6, Sosromenduran, Gedong Tengen, Kota Yogyakarta, Daerah Istimewa Yogyakarta 55271, Indonesia"], "rows": [{"elements": [{"distance": {"text": "0.9 km", "value": 890}, "duration": {"text": "3 mins", "value": 208}, "status": "OK"}]}], "status": "OK"}}, {"origin": [-7.7938589, 110.3649049], "destination": [-7.782712999999999, 110.396397], "distance_matrix": {"destination_addresses": ["Jl. Laksda Adisucipto No.167, Papringan, Caturtunggal, Kec. Depok, Kabupaten Sleman, Daerah Istimewa Yogyakarta 55281, Indonesia"], "origin_addresses": ["Jl. Dagen No.6, Sosromenduran, Gedong Tengen, Kota Yogyakarta, Daerah Istimewa Yogyakarta 55271, Indonesia"], "rows": [{"elements": [{"distance": {"text": "4.9 km", "value": 4892}, "duration": {"text": "14 mins", "value": 830}, "status": "OK"}]}], "status": "OK"}}, {"origin": [-7.7938589, 110.3649049], "destination": [-7.9267837, 110.4319967], "distance_matrix": {"destination_addresses": ["Cempluk Rt 03, Sukorame, Mangunan, Kec. Dlingo, Kabupaten Bantul, Daerah Istimewa Yogyakarta 55783, Indonesia"], "origin_addresses": ["Jl. Dagen No.6, Sosromenduran, Gedong Tengen, Kota Yogyakarta, Daerah Istimewa Yogyakarta 55271, Indonesia"], "rows": [{"elements": [{"distance": {"text": "22.8 km", "value": 22786}, "duration": {"text": "46 mins", "value": 2765}, "status": "OK"}]}], "status": "OK"}}, {"origin": [-7.7938589, 110.3649049], "destination": [-7.7672973, 110.35424859999999], "distance_matrix": {"destination_addresses": ["69M3+4P3, Kragilan, Sinduadi, Kec. Mlati, Kabupaten Sleman, Daerah Istimewa Yogyakarta 55284, Indonesia"], "origin_addresses": ["Jl. Dagen No.6, Sosromenduran, Gedong Tengen, Kota Yogyakarta, Daerah Istimewa Yogyakarta 55271, Indonesia"], "rows": [{"elements": [{"distance": {"text": "4.4 km", "value": 4417}, "duration": {"text": "13 mins", "value": 804}, "status": "OK"}]}], "status": "OK"}}, {"origin": [-7.7938589, 110.3649049], "destination": [-7.801012399999999, 110.36533759999999], "distance_matrix": {"destination_addresses": ["Jl. Margo Mulyo No.6, Ngupasan, Kec. Gondomanan, Kota Yogyakarta, Daerah Istimewa Yogyakarta 55122, Indonesia"], "origin_addresses": ["Jl. Dagen No.6, Sosromenduran, Gedong Tengen, Kota Yogyakarta, Daerah Istimewa Yogyakarta 55271, Indonesia"], "rows": [{"elements": [{"distance": {"text": "1.0 km", "value": 968}, "duration": {"text": "4 mins", "value": 214}, "status": "OK"}]}], "status": "OK"}}, {"origin": [-7.7938589, 110.3649049], "destination": [-7.8054438, 110.3784719], "distance_matrix": {"destination_addresses": ["Jl. Taman Siswa No.31, Wirogunan, Kec. Mergangsan, Kota Yogyakarta, Daerah Istimewa Yogyakarta 55151, Indonesia"], "origin_addresses": ["Jl. Dagen No.6, Sosromenduran, Gedong Tengen, Kota Yogyakarta, Daerah Istimewa Yogyakarta 55271, Indonesia"], "rows": [{"elements": [{"distance": {"text": "2.7 km", "value": 2690}, "duration": {"text": "9 mins", "value": 566}, "status": "OK"}]}], "status": "OK"}}, {"origin": [-7.7938589, 110.3649049], "destination": [-7.7503027, 110.36949879999999], "distance_matrix": {"destination_addresses": ["Jl. Monumen Jogja Kembali No.5, Waras, Sariharjo, Kec. Mlati, Kabupaten Sleman, Daerah Istimewa Yogyakarta 55284, Indonesia"], "origin_addresses": ["Jl. Dagen No.6, Sosromenduran, Gedong Tengen, Kota Yogyakarta, Daerah Istimewa Yogyakarta 55271, Indonesia"], "rows": [{"elements": [{"distance": {"text": "6.9 km", "value": 6857}, "duration": {"text": "18 mins", "value": 1079}, "status": "OK"}]}], "status": "OK"}}, {"origin": [-7.7938589, 110.3649049], "destination": [-7.7439217, 110.4929095], "distance_matrix": {"destination_addresses": ["Jl. Raya Solo - Yogyakarta No.KM.16, Bugisan, Kec. Prambanan, Kabupaten Sleman, Daerah Istimewa Yogyakarta 57454, Indonesia"], "origin_addresses": ["Jl. Dagen No.6, Sosromenduran, Gedong Tengen, Kota Yogyakarta, Daerah Istimewa Yogyakarta 55271, Indonesia"], "rows": [{"elements": [{"distance": {"text": "18.5 km", "value": 18530}, "duration": {"text": "38 mins", "value": 2285}, "status": "OK"}]}], "status": "OK"}}, {"origin": [-7.7938589, 110.3649049], "destination": [-7.816705499999999, 110.3862889], "distance_matrix": {"destination_addresses": ["59MP+8G7, Pandeyan, Umbulharjo, Yogyakarta City, Special Region of Yogyakarta 55161, Indonesia"], "origin_addresses": ["Jl. Dagen No.6, Sosromenduran, Gedong Tengen, Kota Yogyakarta, Daerah Istimewa Yogyakarta 55271, Indonesia"], "rows": [{"elements": [{"distance": {"text": "4.5 km", "value": 4501}, "duration": {"text": "14 mins", "value": 827}, "status": "OK"}]}], "status": "OK"}}, {"origin": [-7.7938589, 110.3649049], "destination": [-7.808978799999999, 110.3707148], "distance_matrix": {"destination_addresses": ["59RC+66J, Keparakan, Mergangsan, Yogyakarta City, Special Region of Yogyakarta 55152, Indonesia"], "origin_addresses": ["Jl. Dagen No.6, Sosromenduran, Gedong Tengen, Kota Yogyakarta, Daerah Istimewa Yogyakarta 55271, Indonesia"], "rows": [{"elements": [{"distance": {"text": "2.5 km", "value": 2453}, "duration": {"text": "8 mins", "value": 461}, "status": "OK"}]}], "status": "OK"}}, {"origin": [-7.7938589, 110.3649049], "destination": [-7.7865891, 110.35144729999999], "distance_matrix": {"destination_addresses": ["Jl. HOS Cokroaminoto TR-III/430, Tegalrejo, Tegalrejo, Kec. Tegalrejo, Kota Yogyakarta, Daerah Istimewa Yogyakarta 55244, Indonesia"], "origin_addresses": ["Jl. Dagen No.6, Sosromenduran, Gedong Tengen, Kota Yogyakarta, Daerah Istimewa Yogyakarta 55271, Indonesia"], "rows": [{"elements": [{"distance": {"text": "2.5 km", "value": 2499}, "duration": {"text": "9 mins", "value": 529}, "status": "OK"}]}], "status": "OK"}}, {"origin": [-7.7938589, 110.3649049], "destination": [-7.824260799999999, 110.3644095], "distance_matrix": {"destination_addresses": ["Jl. Jogokaryan No.36, Mantrijeron, Kec. Mantrijeron, Kota Yogyakarta, Daerah Istimewa Yogyakarta 55143, Indonesia"], "origin_addresses": ["Jl. Dagen No.6, Sosromenduran, Gedong Tengen, Kota Yogyakarta, Daerah Istimewa Yogyakarta 55271, Indonesia"], "rows": [{"elements": [{"distance": {"text": "4.4 km", "value": 4389}, "duration": {"text": "13 mins", "value": 755}, "status": "OK"}]}], "status": "OK"}}, {"origin": [-7.7938589, 110.3649049], "destination": [-7.810374599999999, 110.3606882], "distance_matrix": {"destination_addresses": ["JL Taman Sari, Taman KT 1/454/459, Patehan, Kecamatan Kraton, Kota Yogyakarta, Daerah Istimewa Yogyakarta 55133, Indonesia"], "origin_addresses": ["Jl. Dagen No.6, Sosromenduran, Gedong Tengen, Kota Yogyakarta, Daerah Istimewa Yogyakarta 55271, Indonesia"], "rows": [{"elements": [{"distance": {"text": "2.4 km", "value": 2430}, "duration": {"text": "8 mins", "value": 479}, "status": "OK"}]}], "status": "OK"}}, {"origin": [-7.7938589, 110.3649049], "destination": [-7.801140599999999, 110.3493008], "distance_matrix": {"destination_addresses": ["Jl. R. E. Martadinata No.69, Wirobrajan, Kabupaten Bantul, Daerah Istimewa Yogyakarta 55182, Indonesia"], "origin_addresses": ["Jl. Dagen No.6, Sosromenduran, Gedong Tengen, Kota Yogyakarta, Daerah Istimewa Yogyakarta 55271, Indonesia"], "rows": [{"elements": [{"distance": {"text": "2.6 km", "value": 2554}, "duration": {"text": "8 mins", "value": 484}, "status": "OK"}]}], "status": "OK"}}, {"origin": [-7.7938589, 110.3649049], "destination": [-7.774809599999999, 110.38720149999999], "distance_matrix": {"destination_addresses": ["Kampus Pusat Universitas Negeri Yogyakarta, Jalan Colombo No. 1,, Caturtunggal,, Depok,, Karang Malang, Caturtunggal, Kec. Depok, Kabupaten Sleman, Daerah Istimewa Yogyakarta 55281, Indonesia"], "origin_addresses": ["Jl. Dagen No.6, Sosromenduran, Gedong Tengen, Kota Yogyakarta, Daerah Istimewa Yogyakarta 55271, Indonesia"], "rows": [{"elements": [{"distance": {"text": "5.1 km", "value": 5085}, "duration": {"text": "16 mins", "value": 945}, "status": "OK"}]}], "status": "OK"}}, {"origin": [-7.7938589, 110.3649049], "destination": [-7.845220899999999, 110.3374788], "distance_matrix": {"destination_addresses": ["Jalan Raya Kasongan Sentanan RT.06, Kajen, Bangunjiwo, Kec. Kasihan, Kabupaten Bantul, Daerah Istimewa Yogyakarta 55184, Indonesia"], "origin_addresses": ["Jl. Dagen No.6, Sosromenduran, Gedong Tengen, Kota Yogyakarta, Daerah Istimewa Yogyakarta 55271, Indonesia"], "rows": [{"elements": [{"distance": {"text": "8.1 km", "value": 8071}, "duration": {"text": "21 mins", "value": 1275}, "status": "OK"}]}], "status": "OK"}}, {"origin": [-7.7938589, 110.3649049], "destination": [-7.9310984, 110.43091899999999], "distance_matrix": {"destination_addresses": ["Seribu Batu Songgo Langit, Jl. Hutan Pinus Nganjir, Sukorame, Mangunan, Kec. Dlingo, Kabupaten Bantul, Daerah Istimewa Yogyakarta 55783, Indonesia"], "origin_addresses": ["Jl. Dagen No.6, Sosromenduran, Gedong Tengen, Kota Yogyakarta, Daerah Istimewa Yogyakarta 55271, Indonesia"], "rows": [{"elements": [{"distance": {"text": "22.2 km", "value": 22200}, "duration": {"text": "45 mins", "value": 2716}, "status": "OK"}]}], "status": "OK"}}, {"origin": [-7.7938589, 110.3649049], "destination": [-7.7399571, 110.3024078], "distance_matrix": {"destination_addresses": ["Grogol Tourism Village, Grogol, Kadipiro, Margodadi, Kec. Seyegan, Kabupaten Sleman, Daerah Istimewa Yogyakarta 55561, Indonesia"], "origin_addresses": ["Jl. Dagen No.6, Sosromenduran, Gedong Tengen, Kota Yogyakarta, Daerah Istimewa Yogyakarta 55271, Indonesia"], "rows": [{"elements": [{"distance": {"text": "12.6 km", "value": 12577}, "duration": {"text": "32 mins", "value": 1894}, "status": "OK"}]}], "status": "OK"}}, {"origin": [-7.7938589, 110.3649049], "destination": [-7.824373899999999, 110.40049049999999], "distance_matrix": {"destination_addresses": ["Basen 183A 11/04, Purbayan, Kec. Kotagede, Kota Yogyakarta, Daerah Istimewa Yogyakarta 55173, Indonesia"], "origin_addresses": ["Jl. Dagen No.6, Sosromenduran, Gedong Tengen, Kota Yogyakarta, Daerah Istimewa Yogyakarta 55271, Indonesia"], "rows": [{"elements": [{"distance": {"text": "6.9 km", "value": 6938}, "duration": {"text": "18 mins", "value": 1096}, "status": "OK"}]}], "status": "OK"}}, {"origin": [-7.7938589, 110.3649049], "destination": [-7.8116718999999994, 110.363238], "distance_matrix": {"destination_addresses": ["Jl. Alun Alun Kidul No.23, Patehan, Kecamatan Kraton, Kota Yogyakarta, Daerah Istimewa Yogyakarta 55133, Indonesia"], "origin_addresses": ["Jl. Dagen No.6, Sosromenduran, Gedong Tengen, Kota Yogyakarta, Daerah Istimewa Yogyakarta 55271, Indonesia"], "rows": [{"elements": [{"distance": {"text": "2.9 km", "value": 2852}, "duration": {"text": "9 mins", "value": 563}, "status": "OK"}]}], "status": "OK"}}, {"origin": [-7.7938589, 110.3649049], "destination": [-7.813734299999999, 110.28318379999999], "distance_matrix": {"destination_addresses": ["Citra Grand Mutiara, Jl. Wates km.9, Fluorite Hill Rd No.G.59, Jatipereng, Balecatur, Gamping, Sleman Regency, Special Region of Yogyakarta 55295, Indonesia"], "origin_addresses": ["Jl. Dagen No.6, Sosromenduran, Gedong Tengen, Kota Yogyakarta, Daerah Istimewa Yogyakarta 55271, Indonesia"], "rows": [{"elements": [{"distance": {"text": "10.4 km", "value": 10397}, "duration": {"text": "23 mins", "value": 1355}, "status": "OK"}]}], "status": "OK"}}, {"origin": [-7.7938589, 110.3649049], "destination": [-7.817791799999999, 110.3623492], "distance_matrix": {"destination_addresses": ["Jl. DI Panjaitan No.41, Mantrijeron, Kec. Mantrijeron, Kota Yogyakarta, Daerah Istimewa Yogyakarta 55143, Indonesia"], "origin_addresses": ["Jl. Dagen No.6, Sosromenduran, Gedong Tengen, Kota Yogyakarta, Daerah Istimewa Yogyakarta 55271, Indonesia"], "rows": [{"elements": [{"distance": {"text": "4.0 km", "value": 3958}, "duration": {"text": "11 mins", "value": 687}, "status": "OK"}]}], "status": "OK"}}, {"origin": [-7.7938589, 110.3649049], "destination": [-7.816513499999999, 110.38660619999999], "distance_matrix": {"destination_addresses": ["GF , xt. Square , JL. Veteran , Pandeyan , Umbulharjo, 55161 Yogyakarta, Jawa Tengah, Pandeyan, Umbulharjo, Yogyakarta City, Special Region of Yogyakarta 55161, Indonesia"], "origin_addresses": ["Jl. Dagen No.6, Sosromenduran, Gedong Tengen, Kota Yogyakarta, Daerah Istimewa Yogyakarta 55271, Indonesia"], "rows": [{"elements": [{"distance": {"text": "4.9 km", "value": 4917}, "duration": {"text": "14 mins", "value": 839}, "status": "OK"}]}], "status": "OK"}}], [{"origin": [-7.782607499999999, 110.37423779999999], "destination": [-7.7925764, 110.365843], "distance_matrix": {"destination_addresses": ["Jl. Malioboro No.125, Sosromenduran, Gedong Tengen, Kota Yogyakarta, Daerah Istimewa Yogyakarta 55271, Indonesia"], "origin_addresses": ["Jl. Jend. Sudirman No.69, Terban, Kec. Gondokusuman, Kota Yogyakarta, Daerah Istimewa Yogyakarta 55224, Indonesia"], "rows": [{"elements": [{"distance": {"text": "2.2 km", "value": 2228}, "duration": {"text": "7 mins", "value": 431}, "status": "OK"}]}], "status": "OK"}}, {"origin": [-7.782607499999999, 110.37423779999999], "destination": [-7.7982487, 110.3652793], "distance_matrix": {"destination_addresses": ["No. 3 - 4, Ps. Beringharjo, Jl. Margo Mulyo Blok B No.16, Ngupasan, Kec. Gondomanan, Kota Yogyakarta, Daerah Istimewa Yogyakarta 55122, Indonesia"], "origin_addresses": ["Jl. Jend. Sudirman No.69, Terban, Kec. Gondokusuman, Kota Yogyakarta, Daerah Istimewa Yogyakarta 55224, Indonesia"], "rows": [{"elements": [{"distance": {"text": "2.9 km", "value": 2862}, "duration": {"text": "9 mins", "value": 565}, "status": "OK"}]}], "status": "OK"}}, {"origin": [-7.782607499999999, 110.37423779999999], "destination": [-7.8137278, 110.3629074], "distance_matrix": {"destination_addresses": ["Jl. Patehan Kidul No.4, Suryodiningratan, Kec. Mantrijeron, Kota Yogyakarta, Daerah Istimewa Yogyakarta 55141, Indonesia"], "origin_addresses": ["Jl. Jend. Sudirman No.69, Terban, Kec. Gondokusuman, Kota Yogyakarta, Daerah Istimewa Yogyakarta 55224, Indonesia"], "rows": [{"elements": [{"distance": {"text": "5.1 km", "value": 5114}, "duration": {"text": "16 mins", "value": 933}, "status": "OK"}]}], "status": "OK"}}, {"origin": [-7.782607499999999, 110.37423779999999], "destination": [-7.8119357, 110.363194], "distance_matrix": {"destination_addresses": ["Jl. Gading No.1, Panembahan, Kecamatan Kraton, Kota Yogyakarta, Daerah Istimewa Yogyakarta 55133, Indonesia"], "origin_addresses": ["Jl. Jend. Sudirman No.69, Terban, Kec. Gondokusuman, Kota Yogyakarta, Daerah Istimewa Yogyakarta 55224, Indonesia"], "rows": [{"elements": [{"distance": {"text": "4.8 km", "value": 4821}, "duration": {"text": "16 mins", "value": 932}, "status": "OK"}]}], "status": "OK"}}, {"origin": [-7.782607499999999, 110.37423779999999], "destination": [-7.7956378, 110.3653538], "distance_matrix": {"destination_addresses": ["6938+P4X, Jl. Malioboro, Sosromenduran, Gedong Tengen, Kota Yogyakarta, Daerah Istimewa Yogyakarta, Indonesia"], "origin_addresses": ["Jl. Jend. Sudirman No.69, Terban, Kec. Gondokusuman, Kota Yogyakarta, Daerah Istimewa Yogyakarta 55224, Indonesia"], "rows": [{"elements": [{"distance": {"text": "2.6 km", "value": 2573}, "duration": {"text": "9 mins", "value": 510}, "status": "OK"}]}], "status": "OK"}}, {"origin": [-7.782607499999999, 110.37423779999999], "destination": [-7.800293, 110.3661642], "distance_matrix": {"destination_addresses": ["Jl. Margo Mulyo No.6, Ngupasan, Kec. Gondomanan, Kota Yogyakarta, Daerah Istimewa Yogyakarta 55122, Indonesia"], "origin_addresses": ["Jl. Jend. Sudirman No.69, Terban, Kec. Gondokusuman, Kota Yogyakarta, Daerah Istimewa Yogyakarta 55224, Indonesia"], "rows": [{"elements": [{"distance": {"text": "3.2 km", "value": 3178}, "duration": {"text": "11 mins", "value": 655}, "status": "OK"}]}], "status": "OK"}}, {"origin": [-7.782607499999999, 110.37423779999999], "destination": [-7.8013966, 110.3647641], "distance_matrix": {"destination_addresses": ["Jl. Pangurakan No.1, Ngupasan, Kec. Gondomanan, Kota Yogyakarta, Daerah Istimewa Yogyakarta 55122, Indonesia"], "origin_addresses": ["Jl. Jend. Sudirman No.69, Terban, Kec. Gondokusuman, Kota Yogyakarta, Daerah Istimewa Yogyakarta 55224, Indonesia"], "rows": [{"elements": [{"distance": {"text": "3.2 km", "value": 3217}, "duration": {"text": "11 mins", "value": 648}, "status": "OK"}]}], "status": "OK"}}, {"origin": [-7.782607499999999, 110.37423779999999], "destination": [-7.8022995, 110.3643835], "distance_matrix": {"destination_addresses": ["Jl. Pangurakan No.6, Ngupasan, Kec. Gondomanan, Kota Yogyakarta, Daerah Istimewa Yogyakarta 55122, Indonesia"], "origin_addresses": ["Jl. Jend. Sudirman No.69, Terban, Kec. Gondokusuman, Kota Yogyakarta, Daerah Istimewa Yogyakarta 55224, Indonesia"], "rows": [{"elements": [{"distance": {"text": "3.3 km", "value": 3322}, "duration": {"text": "11 mins", "value": 682}, "status": "OK"}]}], "status": "OK"}}, {"origin": [-7.782607499999999, 110.37423779999999], "destination": [-7.8038148, 110.3666102], "distance_matrix": {"destination_addresses": ["Jl. Wijilan No.2A, RW.08, Panembahan, Kecamatan Kraton, Kota Yogyakarta, Daerah Istimewa Yogyakarta 55131, Indonesia"], "origin_addresses": ["Jl. Jend. Sudirman No.69, Terban, Kec. Gondokusuman, Kota Yogyakarta, Daerah Istimewa Yogyakarta 55224, Indonesia"], "rows": [{"elements": [{"distance": {"text": "3.5 km", "value": 3519}, "duration": {"text": "12 mins", "value": 707}, "status": "OK"}]}], "status": "OK"}}, {"origin": [-7.782607499999999, 110.37423779999999], "destination": [-7.8038975, 110.3644232], "distance_matrix": {"destination_addresses": ["59W7+CQV Yogyakarta Northern Square, Jl. Alun-Alun Utara, Ngupasan, Kec. Gondomanan, Kota Yogyakarta, Daerah Istimewa Yogyakarta 55122, Indonesia"], "origin_addresses": ["Jl. Jend. Sudirman No.69, Terban, Kec. Gondokusuman, Kota Yogyakarta, Daerah Istimewa Yogyakarta 55224, Indonesia"], "rows": [{"elements": [{"distance": {"text": "3.7 km", "value": 3679}, "duration": {"text": "12 mins", "value": 746}, "status": "OK"}]}], "status": "OK"}}, {"origin": [-7.782607499999999, 110.37423779999999], "destination": [-7.8082845, 110.3602155], "distance_matrix": {"destination_addresses": ["Jl. Polowijan No.11, Patehan, Kecamatan Kraton, Kota Yogyakarta, Daerah Istimewa Yogyakarta 55133, Indonesia"], "origin_addresses": ["Jl. Jend. Sudirman No.69, Terban, Kec. Gondokusuman, Kota Yogyakarta, Daerah Istimewa Yogyakarta 55224, Indonesia"], "rows": [{"elements": [{"distance": {"text": "5.0 km", "value": 5028}, "duration": {"text": "14 mins", "value": 859}, "status": "OK"}]}], "status": "OK"}}, {"origin": [-7.782607499999999, 110.37423779999999], "destination": [-7.7845549, 110.3711548], "distance_matrix": {"destination_addresses": ["Jl. Faridan M Noto No.21, Kotabaru, Kec. Gondokusuman, Kota Yogyakarta, Daerah Istimewa Yogyakarta 55224, Indonesia"], "origin_addresses": ["Jl. Jend. Sudirman No.69, Terban, Kec. Gondokusuman, Kota Yogyakarta, Daerah Istimewa Yogyakarta 55224, Indonesia"], "rows": [{"elements": [{"distance": {"text": "0.5 km", "value": 520}, "duration": {"text": "2 mins", "value": 122}, "status": "OK"}]}], "status": "OK"}}, {"origin": [-7.782607499999999, 110.37423779999999], "destination": [-7.7829218, 110.3670757], "distance_matrix": {"destination_addresses": ["Jl. A.M. Sangaji No.70, Gowongan, Kec. Jetis, Kota Yogyakarta, Daerah Istimewa Yogyakarta 55233, Indonesia"], "origin_addresses": ["Jl. Jend. Sudirman No.69, Terban, Kec. Gondokusuman, Kota Yogyakarta, Daerah Istimewa Yogyakarta 55224, Indonesia"], "rows": [{"elements": [{"distance": {"text": "0.8 km", "value": 840}, "duration": {"text": "3 mins", "value": 171}, "status": "OK"}]}], "status": "OK"}}, {"origin": [-7.782607499999999, 110.37423779999999], "destination": [-7.8455358, 110.3379568], "distance_matrix": {"destination_addresses": ["Jl. Kasongan No.3, Kajen, Bangunjiwo, Kec. Kasihan, Kabupaten Bantul, Daerah Istimewa Yogyakarta 55184, Indonesia"], "origin_addresses": ["Jl. Jend. Sudirman No.69, Terban, Kec. Gondokusuman, Kota Yogyakarta, Daerah Istimewa Yogyakarta 55224, Indonesia"], "rows": [{"elements": [{"distance": {"text": "10.0 km", "value": 10043}, "duration": {"text": "26 mins", "value": 1533}, "status": "OK"}]}], "status": "OK"}}, {"origin": [-7.782607499999999, 110.37423779999999], "destination": [-7.8146508, 110.3684854], "distance_matrix": {"destination_addresses": ["59P9+49Q, Jl. Sisingamangaraja, Keparakan, Kec. Mergangsan, Kota Yogyakarta, Daerah Istimewa Yogyakarta 55131, Indonesia"], "origin_addresses": ["Jl. Jend. Sudirman No.69, Terban, Kec. Gondokusuman, Kota Yogyakarta, Daerah Istimewa Yogyakarta 55224, Indonesia"], "rows": [{"elements": [{"distance": {"text": "4.4 km", "value": 4438}, "duration": {"text": "14 mins", "value": 811}, "status": "OK"}]}], "status": "OK"}}, {"origin": [-7.782607499999999, 110.37423779999999], "destination": [-7.802813, 110.413899], "distance_matrix": {"destination_addresses": ["27, Jl. Wonocatur No.26, Karang Bendo, Banguntapan, Kec. Banguntapan, Kabupaten Bantul, Daerah Istimewa Yogyakarta 55198, Indonesia"], "origin_addresses": ["Jl. Jend. Sudirman No.69, Terban, Kec. Gondokusuman, Kota Yogyakarta, Daerah Istimewa Yogyakarta 55224, Indonesia"], "rows": [{"elements": [{"distance": {"text": "7.6 km", "value": 7552}, "duration": {"text": "18 mins", "value": 1050}, "status": "OK"}]}], "status": "OK"}}, {"origin": [-7.782607499999999, 110.37423779999999], "destination": [-7.8128408, 110.356113], "distance_matrix": {"destination_addresses": ["Mantrijeron, 59P4+VC9, Jl. Suryowijayan, Patehan, Kecamatan Kraton, Kota Yogyakarta, Daerah Istimewa Yogyakarta 55142, Indonesia"], "origin_addresses": ["Jl. Jend. Sudirman No.69, Terban, Kec. Gondokusuman, Kota Yogyakarta, Daerah Istimewa Yogyakarta 55224, Indonesia"], "rows": [{"elements": [{"distance": {"text": "5.5 km", "value": 5487}, "duration": {"text": "16 mins", "value": 968}, "status": "OK"}]}], "status": "OK"}}, {"origin": [-7.782607499999999, 110.37423779999999], "destination": [-7.7997354, 110.3762182], "distance_matrix": {"destination_addresses": ["Jl. Harjono Blok PA/II No.99, Purwokinanti, Pakualaman, Kota Yogyakarta, Daerah Istimewa Yogyakarta 55166, Indonesia"], "origin_addresses": ["Jl. Jend. Sudirman No.69, Terban, Kec. Gondokusuman, Kota Yogyakarta, Daerah Istimewa Yogyakarta 55224, Indonesia"], "rows": [{"elements": [{"distance": {"text": "2.9 km", "value": 2944}, "duration": {"text": "10 mins", "value": 620}, "status": "OK"}]}], "status": "OK"}}, {"origin": [-7.782607499999999, 110.37423779999999], "destination": [-7.8164905, 110.3718611], "distance_matrix": {"destination_addresses": ["Jl. Kolonel Sugiyono No.24, Brontokusuman, Kec. Mergangsan, Kota Yogyakarta, Daerah Istimewa Yogyakarta 55153, Indonesia"], "origin_addresses": ["Jl. Jend. Sudirman No.69, Terban, Kec. Gondokusuman, Kota Yogyakarta, Daerah Istimewa Yogyakarta 55224, Indonesia"], "rows": [{"elements": [{"distance": {"text": "5.0 km", "value": 4965}, "duration": {"text": "15 mins", "value": 925}, "status": "OK"}]}], "status": "OK"}}, {"origin": [-7.782607499999999, 110.37423779999999], "destination": [-7.8293112, 110.3956256], "distance_matrix": {"destination_addresses": ["59CW+77C, Bodon, Jagalan, Kotagede, Bantul Regency, Special Region of Yogyakarta 55192, Indonesia"], "origin_addresses": ["Jl. Jend. Sudirman No.69, Terban, Kec. Gondokusuman, Kota Yogyakarta, Daerah Istimewa Yogyakarta 55224, Indonesia"], "rows": [{"elements": [{"distance": {"text": "7.3 km", "value": 7255}, "duration": {"text": "21 mins", "value": 1232}, "status": "OK"}]}], "status": "OK"}}, {"origin": [-7.782607499999999, 110.37423779999999], "destination": [-7.8283312, 110.3997949], "distance_matrix": {"destination_addresses": ["Los Pasar, 59CX+MW7, Purbayan, Kec. Kotagede, Kota Yogyakarta, Daerah Istimewa Yogyakarta, Indonesia"], "origin_addresses": ["Jl. Jend. Sudirman No.69, Terban, Kec. Gondokusuman, Kota Yogyakarta, Daerah Istimewa Yogyakarta 55224, Indonesia"], "rows": [{"elements": [{"distance": {"text": "7.8 km", "value": 7772}, "duration": {"text": "20 mins", "value": 1223}, "status": "OK"}]}], "status": "OK"}}, {"origin": [-7.782607499999999, 110.37423779999999], "destination": [-7.7857242, 110.3746954], "distance_matrix": {"destination_addresses": ["Jl. Suroto No.2, Kotabaru, Kec. Gondokusuman, Kota Yogyakarta, Daerah Istimewa Yogyakarta 55224, Indonesia"], "origin_addresses": ["Jl. Jend. Sudirman No.69, Terban, Kec. Gondokusuman, Kota Yogyakarta, Daerah Istimewa Yogyakarta 55224, Indonesia"], "rows": [{"elements": [{"distance": {"text": "0.4 km", "value": 402}, "duration": {"text": "2 mins", "value": 100}, "status": "OK"}]}], "status": "OK"}}, {"origin": [-7.782607499999999, 110.37423779999999], "destination": [-7.8276355, 110.3606071], "distance_matrix": {"destination_addresses": ["59C6+W6X, Jl. KH. Ali Maksum, Krapyak Kulon, Panggungharjo, Kec. Sewon, Kabupaten Bantul, Daerah Istimewa Yogyakarta 55188, Indonesia"], "origin_addresses": ["Jl. Jend. Sudirman No.69, Terban, Kec. Gondokusuman, Kota Yogyakarta, Daerah Istimewa Yogyakarta 55224, Indonesia"], "rows": [{"elements": [{"distance": {"text": "6.6 km", "value": 6605}, "duration": {"text": "20 mins", "value": 1183}, "status": "OK"}]}], "status": "OK"}}, {"origin": [-7.782607499999999, 110.37423779999999], "destination": [-7.7676636, 110.2934028], "distance_matrix": {"destination_addresses": ["Pasar Kuliner Belut Godean, Jl. Ngapak - Kentheng No.km.10, Gentingan, Sidoagung, Kec. Godean, Kabupaten Sleman, Daerah Istimewa Yogyakarta 55264, Indonesia"], "origin_addresses": ["Jl. Jend. Sudirman No.69, Terban, Kec. Gondokusuman, Kota Yogyakarta, Daerah Istimewa Yogyakarta 55224, Indonesia"], "rows": [{"elements": [{"distance": {"text": "9.2 km", "value": 9177}, "duration": {"text": "24 mins", "value": 1429}, "status": "OK"}]}], "status": "OK"}}, {"origin": [-7.782607499999999, 110.37423779999999], "destination": [-7.8145939, 110.4130604], "distance_matrix": {"destination_addresses": ["Jl. Jogja-Wonosari Km 7 No 277, Kalangan, Baturetno, Banguntapan, Bantul Regency, Special Region of Yogyakarta 55197, Indonesia"], "origin_addresses": ["Jl. Jend. Sudirman No.69, Terban, Kec. Gondokusuman, Kota Yogyakarta, Daerah Istimewa Yogyakarta 55224, Indonesia"], "rows": [{"elements": [{"distance": {"text": "8.8 km", "value": 8787}, "duration": {"text": "19 mins", "value": 1153}, "status": "OK"}]}], "status": "OK"}}, {"origin": [-7.782607499999999, 110.37423779999999], "destination": [-7.7514803, 110.3352759], "distance_matrix": {"destination_addresses": ["68XP+C42, Jl. Rajek Lor-Rajek Wetan, Rajeg Wetan, Tirtoadi, Kec. Mlati, Kabupaten Sleman, Daerah Istimewa Yogyakarta 55287, Indonesia"], "origin_addresses": ["Jl. Jend. Sudirman No.69, Terban, Kec. Gondokusuman, Kota Yogyakarta, Daerah Istimewa Yogyakarta 55224, Indonesia"], "rows": [{"elements": [{"distance": {"text": "9.8 km", "value": 9844}, "duration": {"text": "23 mins", "value": 1381}, "status": "OK"}]}], "status": "OK"}}, {"origin": [-7.782607499999999, 110.37423779999999], "destination": [-7.9583695, 110.4407622], "distance_matrix": {"destination_addresses": ["Kediwung Rt 38, Kanigoro, Mangunan, Kec. Dlingo, Kabupaten Bantul, Daerah Istimewa Yogyakarta 55783, Indonesia"], "origin_addresses": ["Jl. Jend. Sudirman No.69, Terban, Kec. Gondokusuman, Kota Yogyakarta, Daerah Istimewa Yogyakarta 55224, Indonesia"], "rows": [{"elements": [{"distance": {"text": "27.1 km", "value": 27081}, "duration": {"text": "57 mins", "value": 3409}, "status": "OK"}]}], "status": "OK"}}, {"origin": [-7.782607499999999, 110.37423779999999], "destination": [-7.7823797, 110.3791605], "distance_matrix": {"destination_addresses": ["Galeria Mall, Jl. Jend. Sudirman No.99 - 101, Terban, Kec. Gondokusuman, Kota Yogyakarta, Daerah Istimewa Yogyakarta 55223, Indonesia"], "origin_addresses": ["Jl. Jend. Sudirman No.69, Terban, Kec. Gondokusuman, Kota Yogyakarta, Daerah Istimewa Yogyakarta 55224, Indonesia"], "rows": [{"elements": [{"distance": {"text": "1.6 km", "value": 1644}, "duration": {"text": "6 mins", "value": 331}, "status": "OK"}]}], "status": "OK"}}, {"origin": [-7.782607499999999, 110.37423779999999], "destination": [-7.6041648, 110.4510042], "distance_matrix": {"destination_addresses": ["The Lost World Castle, Jl. Petung Merapi, Petung, Kepuharjo, Kec. Cangkringan, Kabupaten Sleman, Daerah Istimewa Yogyakarta 55583, Indonesia"], "origin_addresses": ["Jl. Jend. Sudirman No.69, Terban, Kec. Gondokusuman, Kota Yogyakarta, Daerah Istimewa Yogyakarta 55224, Indonesia"], "rows": [{"elements": [{"distance": {"text": "25.1 km", "value": 25133}, "duration": {"text": "52 mins", "value": 3142}, "status": "OK"}]}], "status": "OK"}}, {"origin": [-7.782607499999999, 110.37423779999999], "destination": [-7.7443285, 110.3313177], "distance_matrix": {"destination_addresses": ["784J+7G8, Ketingan, Tirtoadi, Kec. Mlati, Kabupaten Sleman, Daerah Istimewa Yogyakarta 55287, Indonesia"], "origin_addresses": ["Jl. Jend. Sudirman No.69, Terban, Kec. Gondokusuman, Kota Yogyakarta, Daerah Istimewa Yogyakarta 55224, Indonesia"], "rows": [{"elements": [{"distance": {"text": "10.0 km", "value": 9973}, "duration": {"text": "23 mins", "value": 1398}, "status": "OK"}]}], "status": "OK"}}, {"origin": [-7.782607499999999, 110.37423779999999], "destination": [-7.6209046, 110.4216275], "distance_matrix": {"destination_addresses": ["Merapi Park Yogyakarta, Jl. Kaliurang No.KM. 22.5, Banteng, Hargobinangun, Kec. Pakem, Kabupaten Sleman, Daerah Istimewa Yogyakarta 55582, Indonesia"], "origin_addresses": ["Jl. Jend. Sudirman No.69, Terban, Kec. Gondokusuman, Kota Yogyakarta, Daerah Istimewa Yogyakarta 55224, Indonesia"], "rows": [{"elements": [{"distance": {"text": "20.6 km", "value": 20604}, "duration": {"text": "44 mins", "value": 2644}, "status": "OK"}]}], "status": "OK"}}, {"origin": [-7.782607499999999, 110.37423779999999], "destination": [-7.798812, 110.3657371], "distance_matrix": {"destination_addresses": ["Pasar Beringharjo timur Lt. 3, dekat parkiran, Jl. Margo Mulyo No.16, Ngupasan, Kec. Gondomanan, Kota Yogyakarta, Daerah Istimewa Yogyakarta 55122, Indonesia"], "origin_addresses": ["Jl. Jend. Sudirman No.69, Terban, Kec. Gondokusuman, Kota Yogyakarta, Daerah Istimewa Yogyakarta 55224, Indonesia"], "rows": [{"elements": [{"distance": {"text": "3.0 km", "value": 3032}, "duration": {"text": "10 mins", "value": 613}, "status": "OK"}]}], "status": "OK"}}, {"origin": [-7.782607499999999, 110.37423779999999], "destination": [-7.7887054, 110.3873403], "distance_matrix": {"destination_addresses": ["696P+GW8 Taman Kehati, Demangan, Kec. Gondokusuman, Kota Yogyakarta, Daerah Istimewa Yogyakarta 55221, Indonesia"], "origin_addresses": ["Jl. Jend. Sudirman No.69, Terban, Kec. Gondokusuman, Kota Yogyakarta, Daerah Istimewa Yogyakarta 55224, Indonesia"], "rows": [{"elements": [{"distance": {"text": "2.2 km", "value": 2243}, "duration": {"text": "7 mins", "value": 396}, "status": "OK"}]}], "status": "OK"}}, {"origin": [-7.782607499999999, 110.37423779999999], "destination": [-7.6309566, 110.3404834], "distance_matrix": {"destination_addresses": ["989R+H55, Bangunrejo, Merdikorejo, Kec. Tempel, Kabupaten Sleman, Daerah Istimewa Yogyakarta 55552, Indonesia"], "origin_addresses": ["Jl. Jend. Sudirman No.69, Terban, Kec. Gondokusuman, Kota Yogyakarta, Daerah Istimewa Yogyakarta 55224, Indonesia"], "rows": [{"elements": [{"distance": {"text": "20.7 km", "value": 20739}, "duration": {"text": "40 mins", "value": 2387}, "status": "OK"}]}], "status": "OK"}}, {"origin": [-7.782607499999999, 110.37423779999999], "destination": [-7.8184611, 110.3635327], "distance_matrix": {"destination_addresses": ["Jl. Tirtodipuran No.10, Mantrijeron, Kec. Mantrijeron, Kota Yogyakarta, Daerah Istimewa Yogyakarta 55143, Indonesia"], "origin_addresses": ["Jl. Jend. Sudirman No.69, Terban, Kec. Gondokusuman, Kota Yogyakarta, Daerah Istimewa Yogyakarta 55224, Indonesia"], "rows": [{"elements": [{"distance": {"text": "5.4 km", "value": 5411}, "duration": {"text": "16 mins", "value": 968}, "status": "OK"}]}], "status": "OK"}}, {"origin": [-7.782607499999999, 110.37423779999999], "destination": [-7.8031874, 110.3657633], "distance_matrix": {"destination_addresses": ["Jl. Alun-Alun Utara No.1, Prawirodirjan, Kecamatan Kraton, Kota Yogyakarta, Daerah Istimewa Yogyakarta 55132, Indonesia"], "origin_addresses": ["Jl. Jend. Sudirman No.69, Terban, Kec. Gondokusuman, Kota Yogyakarta, Daerah Istimewa Yogyakarta 55224, Indonesia"], "rows": [{"elements": [{"distance": {"text": "3.5 km", "value": 3517}, "duration": {"text": "12 mins", "value": 719}, "status": "OK"}]}], "status": "OK"}}, {"origin": [-7.782607499999999, 110.37423779999999], "destination": [-7.6023375, 110.4552585], "distance_matrix": {"destination_addresses": ["9FX4+346, Jambu, Kepuharjo, Kec. Cangkringan, Kabupaten Sleman, Daerah Istimewa Yogyakarta 55583, Indonesia"], "origin_addresses": ["Jl. Jend. Sudirman No.69, Terban, Kec. Gondokusuman, Kota Yogyakarta, Daerah Istimewa Yogyakarta 55224, Indonesia"], "rows": [{"elements": [{"distance": {"text": "25.2 km", "value": 25182}, "duration": {"text": "53 mins", "value": 3176}, "status": "OK"}]}], "status": "OK"}}, {"origin": [-7.782607499999999, 110.37423779999999], "destination": [-7.5916872, 110.4339755], "distance_matrix": {"destination_addresses": ["CC5M+8HH Tlogo Muncar National Garden, Jl. Tlogo Putri, Area Hutan, Hargobinangun, Kec. Pakem, Kabupaten Sleman, Daerah Istimewa Yogyakarta 55582, Indonesia"], "origin_addresses": ["Jl. Jend. Sudirman No.69, Terban, Kec. Gondokusuman, Kota Yogyakarta, Daerah Istimewa Yogyakarta 55224, Indonesia"], "rows": [{"elements": [{"distance": {"text": "23.8 km", "value": 23800}, "duration": {"text": "51 mins", "value": 3048}, "status": "OK"}]}], "status": "OK"}}, {"origin": [-7.782607499999999, 110.37423779999999], "destination": [-7.8248171, 110.1236396], "distance_matrix": {"destination_addresses": ["54GF+FCW, Sremo Lor, Hargowilis, Kec. Kokap, Kabupaten Kulon Progo, Daerah Istimewa Yogyakarta 55653, Indonesia"], "origin_addresses": ["Jl. Jend. Sudirman No.69, Terban, Kec. Gondokusuman, Kota Yogyakarta, Daerah Istimewa Yogyakarta 55224, Indonesia"], "rows": [{"elements": [{"distance": {"text": "35.4 km", "value": 35362}, "duration": {"text": "1 hour 3 mins", "value": 3776}, "status": "OK"}]}], "status": "OK"}}, {"origin": [-7.782607499999999, 110.37423779999999], "destination": [-7.7624289, 110.348049], "distance_matrix": {"destination_addresses": ["68QX+276, Jl. Jambon, Biru, Trihanggo, Kec. Gamping, Kabupaten Sleman, Daerah Istimewa Yogyakarta 55291, Indonesia"], "origin_addresses": ["Jl. Jend. Sudirman No.69, Terban, Kec. Gondokusuman, Kota Yogyakarta, Daerah Istimewa Yogyakarta 55224, Indonesia"], "rows": [{"elements": [{"distance": {"text": "4.7 km", "value": 4743}, "duration": {"text": "13 mins", "value": 775}, "status": "OK"}]}], "status": "OK"}}, {"origin": [-7.782607499999999, 110.37423779999999], "destination": [-7.5978656, 110.4233959], "distance_matrix": {"destination_addresses": ["Jl. Boyong No.KM 25, Kaliurang, Hargobinangun, Kec. Pakem, Kabupaten Sleman, Daerah Istimewa Yogyakarta 55582, Indonesia"], "origin_addresses": ["Jl. Jend. Sudirman No.69, Terban, Kec. Gondokusuman, Kota Yogyakarta, Daerah Istimewa Yogyakarta 55224, Indonesia"], "rows": [{"elements": [{"distance": {"text": "23.4 km", "value": 23410}, "duration": {"text": "50 mins", "value": 2990}, "status": "OK"}]}], "status": "OK"}}, {"origin": [-7.782607499999999, 110.37423779999999], "destination": [-7.8496144, 110.478324], "distance_matrix": {"destination_addresses": ["5F2H+3CC, Patuk, Kec. Patuk, Kabupaten Gunung Kidul, Daerah Istimewa Yogyakarta 55862, Indonesia"], "origin_addresses": ["Jl. Jend. Sudirman No.69, Terban, Kec. Gondokusuman, Kota Yogyakarta, Daerah Istimewa Yogyakarta 55224, Indonesia"], "rows": [{"elements": [{"distance": {"text": "20.5 km", "value": 20485}, "duration": {"text": "42 mins", "value": 2517}, "status": "OK"}]}], "status": "OK"}}, {"origin": [-7.782607499999999, 110.37423779999999], "destination": [-7.94136080262228, 110.4247377097752], "distance_matrix": {"destination_addresses": ["3C5F+HVQ, Mangunan, Kec. Dlingo, Kabupaten Bantul, Daerah Istimewa Yogyakarta 55783, Indonesia"], "origin_addresses": ["Jl. Jend. Sudirman No.69, Terban, Kec. Gondokusuman, Kota Yogyakarta, Daerah Istimewa Yogyakarta 55224, Indonesia"], "rows": [{"elements": [{"distance": {"text": "24.7 km", "value": 24720}, "duration": {"text": "54 mins", "value": 3254}, "status": "OK"}]}], "status": "OK"}}, {"origin": [-7.782607499999999, 110.37423779999999], "destination": [-7.8263088, 110.398512], "distance_matrix": {"destination_addresses": ["Kampung Trunojayan KG II/881, Prenggan, Kec. Kotagede, Kota Yogyakarta, Daerah Istimewa Yogyakarta 55172, Indonesia"], "origin_addresses": ["Jl. Jend. Sudirman No.69, Terban, Kec. Gondokusuman, Kota Yogyakarta, Daerah Istimewa Yogyakarta 55224, Indonesia"], "rows": [{"elements": [{"distance": {"text": "7.3 km", "value": 7289}, "duration": {"text": "20 mins", "value": 1211}, "status": "OK"}]}], "status": "OK"}}, {"origin": [-7.782607499999999, 110.37423779999999], "destination": [-7.9414886, 110.4243856], "distance_matrix": {"destination_addresses": ["3C5F+HVQ, Mangunan, Kec. Dlingo, Kabupaten Bantul, Daerah Istimewa Yogyakarta 55783, Indonesia"], "origin_addresses": ["Jl. Jend. Sudirman No.69, Terban, Kec. Gondokusuman, Kota Yogyakarta, Daerah Istimewa Yogyakarta 55224, Indonesia"], "rows": [{"elements": [{"distance": {"text": "24.7 km", "value": 24731}, "duration": {"text": "54 mins", "value": 3256}, "status": "OK"}]}], "status": "OK"}}, {"origin": [-7.782607499999999, 110.37423779999999], "destination": [-7.7955798, 110.3694896], "distance_matrix": {"destination_addresses": ["6939+QQ9, Suryatmajan, Danurejan, Yogyakarta City, Special Region of Yogyakarta, Indonesia"], "origin_addresses": ["Jl. Jend. Sudirman No.69, Terban, Kec. Gondokusuman, Kota Yogyakarta, Daerah Istimewa Yogyakarta 55224, Indonesia"], "rows": [{"elements": [{"distance": {"text": "2.5 km", "value": 2514}, "duration": {"text": "9 mins", "value": 517}, "status": "OK"}]}], "status": "OK"}}, {"origin": [-7.782607499999999, 110.37423779999999], "destination": [-7.798217999999999, 110.4200702], "distance_matrix": {"destination_addresses": ["Jogja Adventure Zone, Aero Wisata Skadik 104, Jl. Maguwo, Karang Janbe, Banguntapan, Kec. Banguntapan, Kabupaten Bantul, Daerah Istimewa Yogyakarta 55198, Indonesia"], "origin_addresses": ["Jl. Jend. Sudirman No.69, Terban, Kec. Gondokusuman, Kota Yogyakarta, Daerah Istimewa Yogyakarta 55224, Indonesia"], "rows": [{"elements": [{"distance": {"text": "7.7 km", "value": 7735}, "duration": {"text": "18 mins", "value": 1075}, "status": "OK"}]}], "status": "OK"}}, {"origin": [-7.782607499999999, 110.37423779999999], "destination": [-7.8439029, 110.36226099999999], "distance_matrix": {"destination_addresses": ["Jl. Parangtritis Km 5.5 ( Pyramid Cafe) Tarudan Bangunharjo Sewon Bantul Regency Special Region of Yogyakarta Tarudan, Tarudan, Bangunharjo, Sewon, Bantul Regency, Special Region of Yogyakarta 55188, Indonesia"], "origin_addresses": ["Jl. Jend. Sudirman No.69, Terban, Kec. Gondokusuman, Kota Yogyakarta, Daerah Istimewa Yogyakarta 55224, Indonesia"], "rows": [{"elements": [{"distance": {"text": "7.9 km", "value": 7884}, "duration": {"text": "23 mins", "value": 1360}, "status": "OK"}]}], "status": "OK"}}, {"origin": [-7.782607499999999, 110.37423779999999], "destination": [-7.8290343, 110.453198], "distance_matrix": {"destination_addresses": ["No.5, Jl. Wonosari No.KM.11, Bantaran Kulon, Srimulyo, Kec. Piyungan, Kabupaten Bantul, Daerah Istimewa Yogyakarta 55792, Indonesia"], "origin_addresses": ["Jl. Jend. Sudirman No.69, Terban, Kec. Gondokusuman, Kota Yogyakarta, Daerah Istimewa Yogyakarta 55224, Indonesia"], "rows": [{"elements": [{"distance": {"text": "13.5 km", "value": 13491}, "duration": {"text": "28 mins", "value": 1685}, "status": "OK"}]}], "status": "OK"}}, {"origin": [-7.782607499999999, 110.37423779999999], "destination": [-7.8018746, 110.3694664], "distance_matrix": {"destination_addresses": ["Jl. Brigjen Katamso No.3, Prawirodirjan, Kec. Gondomanan, Kota Yogyakarta, Daerah Istimewa Yogyakarta 55121, Indonesia"], "origin_addresses": ["Jl. Jend. Sudirman No.69, Terban, Kec. Gondokusuman, Kota Yogyakarta, Daerah Istimewa Yogyakarta 55224, Indonesia"], "rows": [{"elements": [{"distance": {"text": "3.0 km", "value": 2987}, "duration": {"text": "10 mins", "value": 613}, "status": "OK"}]}], "status": "OK"}}, {"origin": [-7.782607499999999, 110.37423779999999], "destination": [-7.6428597, 110.42957539999999], "distance_matrix": {"destination_addresses": ["9C4H+RWJ, Pentingsari, Umbulharjo, Kec. Cangkringan, Kabupaten Sleman, Daerah Istimewa Yogyakarta 55583, Indonesia"], "origin_addresses": ["Jl. Jend. Sudirman No.69, Terban, Kec. Gondokusuman, Kota Yogyakarta, Daerah Istimewa Yogyakarta 55224, Indonesia"], "rows": [{"elements": [{"distance": {"text": "20.4 km", "value": 20424}, "duration": {"text": "46 mins", "value": 2752}, "status": "OK"}]}], "status": "OK"}}, {"origin": [-7.782607499999999, 110.37423779999999], "destination": [-7.8262101, 110.3449539], "distance_matrix": {"destination_addresses": ["58FV+GX8, Pluragan, Tirtonirmolo, Kec. Kasihan, Kabupaten Bantul, Daerah Istimewa Yogyakarta 55184, Indonesia"], "origin_addresses": ["Jl. Jend. Sudirman No.69, Terban, Kec. Gondokusuman, Kota Yogyakarta, Daerah Istimewa Yogyakarta 55224, Indonesia"], "rows": [{"elements": [{"distance": {"text": "7.2 km", "value": 7162}, "duration": {"text": "20 mins", "value": 1170}, "status": "OK"}]}], "status": "OK"}}, {"origin": [-7.782607499999999, 110.37423779999999], "destination": [-7.7955032, 110.365309], "distance_matrix": {"destination_addresses": ["Jl. Malioboro No.25, Sosromenduran, Gedong Tengen, Kota Yogyakarta, Daerah Istimewa Yogyakarta 55271, Indonesia"], "origin_addresses": ["Jl. Jend. Sudirman No.69, Terban, Kec. Gondokusuman, Kota Yogyakarta, Daerah Istimewa Yogyakarta 55224, Indonesia"], "rows": [{"elements": [{"distance": {"text": "2.6 km", "value": 2559}, "duration": {"text": "8 mins", "value": 508}, "status": "OK"}]}], "status": "OK"}}, {"origin": [-7.782607499999999, 110.37423779999999], "destination": [-7.8353074, 110.45896599999999], "distance_matrix": {"destination_addresses": ["Pangol, 5F75+VHG, Jl. Payak Tengah, Jombor, Srimulyo, Piyungan, Bantul Regency, Special Region of Yogyakarta 55792, Indonesia"], "origin_addresses": ["Jl. Jend. Sudirman No.69, Terban, Kec. Gondokusuman, Kota Yogyakarta, Daerah Istimewa Yogyakarta 55224, Indonesia"], "rows": [{"elements": [{"distance": {"text": "17.5 km", "value": 17497}, "duration": {"text": "38 mins", "value": 2305}, "status": "OK"}]}], "status": "OK"}}, {"origin": [-7.782607499999999, 110.37423779999999], "destination": [-7.740780699999999, 110.50467719999999], "distance_matrix": {"destination_addresses": ["7G53+JM5, Plaosan Lor, Bugisan, Kec. Prambanan, Kabupaten Klaten, Jawa Tengah 57454, Indonesia"], "origin_addresses": ["Jl. Jend. Sudirman No.69, Terban, Kec. Gondokusuman, Kota Yogyakarta, Daerah Istimewa Yogyakarta 55224, Indonesia"], "rows": [{"elements": [{"distance": {"text": "18.1 km", "value": 18064}, "duration": {"text": "35 mins", "value": 2087}, "status": "OK"}]}], "status": "OK"}}, {"origin": [-7.782607499999999, 110.37423779999999], "destination": [-7.701492, 110.37390599999999], "distance_matrix": {"destination_addresses": ["Brayut, Pandowoharjo, Kec. Sleman, Kabupaten Sleman, Daerah Istimewa Yogyakarta 55512, Indonesia"], "origin_addresses": ["Jl. Jend. Sudirman No.69, Terban, Kec. Gondokusuman, Kota Yogyakarta, Daerah Istimewa Yogyakarta 55224, Indonesia"], "rows": [{"elements": [{"distance": {"text": "11.5 km", "value": 11525}, "duration": {"text": "26 mins", "value": 1570}, "status": "OK"}]}], "status": "OK"}}, {"origin": [-7.782607499999999, 110.37423779999999], "destination": [-7.7624571, 110.3481492], "distance_matrix": {"destination_addresses": ["68QX+276, Jl. Jambon, Biru, Trihanggo, Kec. Gamping, Kabupaten Sleman, Daerah Istimewa Yogyakarta 55291, Indonesia"], "origin_addresses": ["Jl. Jend. Sudirman No.69, Terban, Kec. Gondokusuman, Kota Yogyakarta, Daerah Istimewa Yogyakarta 55224, Indonesia"], "rows": [{"elements": [{"distance": {"text": "4.7 km", "value": 4743}, "duration": {"text": "13 mins", "value": 775}, "status": "OK"}]}], "status": "OK"}}, {"origin": [-7.782607499999999, 110.37423779999999], "destination": [-8.1759266, 110.66241959999999], "distance_matrix": {"destination_addresses": ["RMF6+GXP, Pantai, Purwodadi, Kec. Tepus, Kabupaten Gunung Kidul, Daerah Istimewa Yogyakarta 55881, Indonesia"], "origin_addresses": ["Jl. Jend. Sudirman No.69, Terban, Kec. Gondokusuman, Kota Yogyakarta, Daerah Istimewa Yogyakarta 55224, Indonesia"], "rows": [{"elements": [{"distance": {"text": "75.0 km", "value": 75042}, "duration": {"text": "2 hours 12 mins", "value": 7924}, "status": "OK"}]}], "status": "OK"}}, {"origin": [-7.782607499999999, 110.37423779999999], "destination": [-7.8357465, 110.4593415], "distance_matrix": {"destination_addresses": ["Pangol payak tengah, 5F75+PP4, Jombor, Srimulyo, Kec. Piyungan, Kabupaten Bantul, Daerah Istimewa Yogyakarta 55792, Indonesia"], "origin_addresses": ["Jl. Jend. Sudirman No.69, Terban, Kec. Gondokusuman, Kota Yogyakarta, Daerah Istimewa Yogyakarta 55224, Indonesia"], "rows": [{"elements": [{"distance": {"text": "17.0 km", "value": 17002}, "duration": {"text": "37 mins", "value": 2229}, "status": "OK"}]}], "status": "OK"}}, {"origin": [-7.782607499999999, 110.37423779999999], "destination": [-7.8054476, 110.3627375], "distance_matrix": {"destination_addresses": ["Jl. Alun-Alun Utara No.1, Kadipaten, Kecamatan Kraton, Kota Yogyakarta, Daerah Istimewa Yogyakarta 55132, Indonesia"], "origin_addresses": ["Jl. Jend. Sudirman No.69, Terban, Kec. Gondokusuman, Kota Yogyakarta, Daerah Istimewa Yogyakarta 55224, Indonesia"], "rows": [{"elements": [{"distance": {"text": "3.8 km", "value": 3798}, "duration": {"text": "13 mins", "value": 759}, "status": "OK"}]}], "status": "OK"}}, {"origin": [-7.782607499999999, 110.37423779999999], "destination": [-7.7973552999999995, 110.35349959999999], "distance_matrix": {"destination_addresses": ["Jl. HOS Cokroaminoto No.34, Pakuncen, Wirobrajan, Kota Yogyakarta, Daerah Istimewa Yogyakarta 55253, Indonesia"], "origin_addresses": ["Jl. Jend. Sudirman No.69, Terban, Kec. Gondokusuman, Kota Yogyakarta, Daerah Istimewa Yogyakarta 55224, Indonesia"], "rows": [{"elements": [{"distance": {"text": "3.8 km", "value": 3802}, "duration": {"text": "11 mins", "value": 657}, "status": "OK"}]}], "status": "OK"}}, {"origin": [-7.782607499999999, 110.37423779999999], "destination": [-7.607873799999999, 110.2037513], "distance_matrix": {"destination_addresses": ["96R3+VG4, Jl. East Side Pedestrian Walk, Kw. Candi Borobudur, Borobudur, Kec. Borobudur, Kabupaten Magelang, Jawa Tengah 56553, Indonesia"], "origin_addresses": ["Jl. Jend. Sudirman No.69, Terban, Kec. Gondokusuman, Kota Yogyakarta, Daerah Istimewa Yogyakarta 55224, Indonesia"], "rows": [{"elements": [{"distance": {"text": "41.1 km", "value": 41132}, "duration": {"text": "1 hour 7 mins", "value": 3998}, "status": "OK"}]}], "status": "OK"}}, {"origin": [-7.782607499999999, 110.37423779999999], "destination": [-7.8001040999999995, 110.3676579], "distance_matrix": {"destination_addresses": ["Jl. Sriwedani No.1, Ngupasan, Kec. Gondomanan, Kota Yogyakarta, Daerah Istimewa Yogyakarta 55122, Indonesia"], "origin_addresses": ["Jl. Jend. Sudirman No.69, Terban, Kec. Gondokusuman, Kota Yogyakarta, Daerah Istimewa Yogyakarta 55224, Indonesia"], "rows": [{"elements": [{"distance": {"text": "3.7 km", "value": 3701}, "duration": {"text": "12 mins", "value": 739}, "status": "OK"}]}], "status": "OK"}}, {"origin": [-7.782607499999999, 110.37423779999999], "destination": [-7.6057093, 110.18048399999999], "distance_matrix": {"destination_addresses": ["Karangrejo Gombong, Kurahan, Kembanglimus, Kec. Borobudur, Kabupaten Magelang, Jawa Tengah 56553, Indonesia"], "origin_addresses": ["Jl. Jend. Sudirman No.69, Terban, Kec. Gondokusuman, Kota Yogyakarta, Daerah Istimewa Yogyakarta 55224, Indonesia"], "rows": [{"elements": [{"distance": {"text": "43.1 km", "value": 43070}, "duration": {"text": "1 hour 11 mins", "value": 4278}, "status": "OK"}]}], "status": "OK"}}, {"origin": [-7.782607499999999, 110.37423779999999], "destination": [-8.145102399999999, 110.59880059999999], "distance_matrix": {"destination_addresses": ["VH3X+WGW, Area Hutan, Ngestirejo, Kec. Tanjungsari, Kabupaten Gunung Kidul, Daerah Istimewa Yogyakarta 55881, Indonesia"], "origin_addresses": ["Jl. Jend. Sudirman No.69, Terban, Kec. Gondokusuman, Kota Yogyakarta, Daerah Istimewa Yogyakarta 55224, Indonesia"], "rows": [{"elements": [{"distance": {"text": "65.0 km", "value": 65049}, "duration": {"text": "1 hour 48 mins", "value": 6454}, "status": "OK"}]}], "status": "OK"}}, {"origin": [-7.782607499999999, 110.37423779999999], "destination": [-7.7532423999999995, 110.3609091], "distance_matrix": {"destination_addresses": ["KM 6 NO18, Jl. Magelang, Kutu Patran, Sinduadi, Kec. Mlati, Kabupaten Sleman, Daerah Istimewa Yogyakarta 55284, Indonesia"], "origin_addresses": ["Jl. Jend. Sudirman No.69, Terban, Kec. Gondokusuman, Kota Yogyakarta, Daerah Istimewa Yogyakarta 55224, Indonesia"], "rows": [{"elements": [{"distance": {"text": "5.0 km", "value": 4951}, "duration": {"text": "14 mins", "value": 816}, "status": "OK"}]}], "status": "OK"}}, {"origin": [-7.782607499999999, 110.37423779999999], "destination": [-7.816315599999999, 110.3871442], "distance_matrix": {"destination_addresses": ["XT Square, Jl. Veteran No.150-151, Pandeyan, Kec. Umbulharjo, Kota Yogyakarta, Daerah Istimewa Yogyakarta 55161, Indonesia"], "origin_addresses": ["Jl. Jend. Sudirman No.69, Terban, Kec. Gondokusuman, Kota Yogyakarta, Daerah Istimewa Yogyakarta 55224, Indonesia"], "rows": [{"elements": [{"distance": {"text": "5.3 km", "value": 5291}, "duration": {"text": "15 mins", "value": 888}, "status": "OK"}]}], "status": "OK"}}, {"origin": [-7.782607499999999, 110.37423779999999], "destination": [-7.8100673, 110.3594581], "distance_matrix": {"destination_addresses": ["Jl. Taman KT I / 291, Patehan, Kraton, Yogyakarta City, Special Region of Yogyakarta 55133, Indonesia"], "origin_addresses": ["Jl. Jend. Sudirman No.69, Terban, Kec. Gondokusuman, Kota Yogyakarta, Daerah Istimewa Yogyakarta 55224, Indonesia"], "rows": [{"elements": [{"distance": {"text": "5.5 km", "value": 5466}, "duration": {"text": "16 mins", "value": 976}, "status": "OK"}]}], "status": "OK"}}, {"origin": [-7.782607499999999, 110.37423779999999], "destination": [-7.8052845, 110.3642031], "distance_matrix": {"destination_addresses": ["Jl. Rotowijayan Blok No. 1, Panembahan, Kecamatan Kraton, Kota Yogyakarta, Daerah Istimewa Yogyakarta, Indonesia"], "origin_addresses": ["Jl. Jend. Sudirman No.69, Terban, Kec. Gondokusuman, Kota Yogyakarta, Daerah Istimewa Yogyakarta 55224, Indonesia"], "rows": [{"elements": [{"distance": {"text": "3.9 km", "value": 3856}, "duration": {"text": "13 mins", "value": 781}, "status": "OK"}]}], "status": "OK"}}, {"origin": [-7.782607499999999, 110.37423779999999], "destination": [-7.8006715, 110.3676551], "distance_matrix": {"destination_addresses": ["Jl. Panembahan Senopati No.1-3, Ngupasan, Kec. Gondomanan, Kota Yogyakarta, Daerah Istimewa Yogyakarta 55122, Indonesia"], "origin_addresses": ["Jl. Jend. Sudirman No.69, Terban, Kec. Gondokusuman, Kota Yogyakarta, Daerah Istimewa Yogyakarta 55224, Indonesia"], "rows": [{"elements": [{"distance": {"text": "3.6 km", "value": 3568}, "duration": {"text": "12 mins", "value": 709}, "status": "OK"}]}], "status": "OK"}}, {"origin": [-7.782607499999999, 110.37423779999999], "destination": [-7.8712041, 110.45951439999999], "distance_matrix": {"destination_addresses": ["Hutan Pinus Pengger, Jl. Dlingo-Patuk, Sendangsari, Terong, Kec. Dlingo, Kabupaten Bantul, Daerah Istimewa Yogyakarta 55783, Indonesia"], "origin_addresses": ["Jl. Jend. Sudirman No.69, Terban, Kec. Gondokusuman, Kota Yogyakarta, Daerah Istimewa Yogyakarta 55224, Indonesia"], "rows": [{"elements": [{"distance": {"text": "24.1 km", "value": 24071}, "duration": {"text": "51 mins", "value": 3032}, "status": "OK"}]}], "status": "OK"}}, {"origin": [-7.782607499999999, 110.37423779999999], "destination": [-7.8040164999999995, 110.397994], "distance_matrix": {"destination_addresses": ["Jl. Kebun Raya No.2, Rejowinangun, Kec. Kotagede, Kota Yogyakarta, Daerah Istimewa Yogyakarta 55171, Indonesia"], "origin_addresses": ["Jl. Jend. Sudirman No.69, Terban, Kec. Gondokusuman, Kota Yogyakarta, Daerah Istimewa Yogyakarta 55224, Indonesia"], "rows": [{"elements": [{"distance": {"text": "5.6 km", "value": 5603}, "duration": {"text": "16 mins", "value": 955}, "status": "OK"}]}], "status": "OK"}}, {"origin": [-7.782607499999999, 110.37423779999999], "destination": [-7.8296224, 110.3980162], "distance_matrix": {"destination_addresses": ["59CX+46G, Sayangan, Jagalan, Kec. Banguntapan, Kabupaten Bantul, Daerah Istimewa Yogyakarta 55192, Indonesia"], "origin_addresses": ["Jl. Jend. Sudirman No.69, Terban, Kec. Gondokusuman, Kota Yogyakarta, Daerah Istimewa Yogyakarta 55224, Indonesia"], "rows": [{"elements": [{"distance": {"text": "8.0 km", "value": 8019}, "duration": {"text": "22 mins", "value": 1305}, "status": "OK"}]}], "status": "OK"}}, {"origin": [-7.782607499999999, 110.37423779999999], "destination": [-7.761608, 110.3308855], "distance_matrix": {"destination_addresses": ["Jl. Mlangi RT.5 RW.33, Area Sawah, Nogotirto, Kec. Gamping, Kabupaten Sleman, Daerah Istimewa Yogyakarta 55592, Indonesia"], "origin_addresses": ["Jl. Jend. Sudirman No.69, Terban, Kec. Gondokusuman, Kota Yogyakarta, Daerah Istimewa Yogyakarta 55224, Indonesia"], "rows": [{"elements": [{"distance": {"text": "7.1 km", "value": 7139}, "duration": {"text": "18 mins", "value": 1094}, "status": "OK"}]}], "status": "OK"}}, {"origin": [-7.782607499999999, 110.37423779999999], "destination": [-7.7520206, 110.49146739999999], "distance_matrix": {"destination_addresses": ["6FXR+6M2, Jl. Candi Sewu, Kranggan, Bokoharjo, Kec. Prambanan, Kabupaten Sleman, Daerah Istimewa Yogyakarta 55572, Indonesia"], "origin_addresses": ["Jl. Jend. Sudirman No.69, Terban, Kec. Gondokusuman, Kota Yogyakarta, Daerah Istimewa Yogyakarta 55224, Indonesia"], "rows": [{"elements": [{"distance": {"text": "15.5 km", "value": 15544}, "duration": {"text": "30 mins", "value": 1809}, "status": "OK"}]}], "status": "OK"}}, {"origin": [-7.782607499999999, 110.37423779999999], "destination": [-7.781956399999999, 110.3656838], "distance_matrix": {"destination_addresses": ["Jl. Poncowinatan No.12-18, Gowongan, Kec. Jetis, Kota Yogyakarta, Daerah Istimewa Yogyakarta 55233, Indonesia"], "origin_addresses": ["Jl. Jend. Sudirman No.69, Terban, Kec. Gondokusuman, Kota Yogyakarta, Daerah Istimewa Yogyakarta 55224, Indonesia"], "rows": [{"elements": [{"distance": {"text": "1.8 km", "value": 1763}, "duration": {"text": "6 mins", "value": 352}, "status": "OK"}]}], "status": "OK"}}, {"origin": [-7.782607499999999, 110.37423779999999], "destination": [-7.8001885, 110.36387699999999], "distance_matrix": {"destination_addresses": ["Jalan Ahmad Yani, 59X7+WHC, Ngupasan, Kec. Gondomanan, Kota Yogyakarta, Daerah Istimewa Yogyakarta 55122, Indonesia"], "origin_addresses": ["Jl. Jend. Sudirman No.69, Terban, Kec. Gondokusuman, Kota Yogyakarta, Daerah Istimewa Yogyakarta 55224, Indonesia"], "rows": [{"elements": [{"distance": {"text": "3.2 km", "value": 3196}, "duration": {"text": "11 mins", "value": 653}, "status": "OK"}]}], "status": "OK"}}, {"origin": [-7.782607499999999, 110.37423779999999], "destination": [-7.782712999999999, 110.396397], "distance_matrix": {"destination_addresses": ["Jl. Laksda Adisucipto No.167, Papringan, Caturtunggal, Kec. Depok, Kabupaten Sleman, Daerah Istimewa Yogyakarta 55281, Indonesia"], "origin_addresses": ["Jl. Jend. Sudirman No.69, Terban, Kec. Gondokusuman, Kota Yogyakarta, Daerah Istimewa Yogyakarta 55224, Indonesia"], "rows": [{"elements": [{"distance": {"text": "3.4 km", "value": 3368}, "duration": {"text": "9 mins", "value": 517}, "status": "OK"}]}], "status": "OK"}}, {"origin": [-7.782607499999999, 110.37423779999999], "destination": [-7.9267837, 110.4319967], "distance_matrix": {"destination_addresses": ["Cempluk Rt 03, Sukorame, Mangunan, Kec. Dlingo, Kabupaten Bantul, Daerah Istimewa Yogyakarta 55783, Indonesia"], "origin_addresses": ["Jl. Jend. Sudirman No.69, Terban, Kec. Gondokusuman, Kota Yogyakarta, Daerah Istimewa Yogyakarta 55224, Indonesia"], "rows": [{"elements": [{"distance": {"text": "24.2 km", "value": 24186}, "duration": {"text": "50 mins", "value": 2983}, "status": "OK"}]}], "status": "OK"}}, {"origin": [-7.782607499999999, 110.37423779999999], "destination": [-7.7672973, 110.35424859999999], "distance_matrix": {"destination_addresses": ["69M3+4P3, Kragilan, Sinduadi, Kec. Mlati, Kabupaten Sleman, Daerah Istimewa Yogyakarta 55284, Indonesia"], "origin_addresses": ["Jl. Jend. Sudirman No.69, Terban, Kec. Gondokusuman, Kota Yogyakarta, Daerah Istimewa Yogyakarta 55224, Indonesia"], "rows": [{"elements": [{"distance": {"text": "3.7 km", "value": 3713}, "duration": {"text": "11 mins", "value": 637}, "status": "OK"}]}], "status": "OK"}}, {"origin": [-7.782607499999999, 110.37423779999999], "destination": [-7.801012399999999, 110.36533759999999], "distance_matrix": {"destination_addresses": ["Jl. Margo Mulyo No.6, Ngupasan, Kec. Gondomanan, Kota Yogyakarta, Daerah Istimewa Yogyakarta 55122, Indonesia"], "origin_addresses": ["Jl. Jend. Sudirman No.69, Terban, Kec. Gondokusuman, Kota Yogyakarta, Daerah Istimewa Yogyakarta 55224, Indonesia"], "rows": [{"elements": [{"distance": {"text": "3.3 km", "value": 3274}, "duration": {"text": "11 mins", "value": 660}, "status": "OK"}]}], "status": "OK"}}, {"origin": [-7.782607499999999, 110.37423779999999], "destination": [-7.8054438, 110.3784719], "distance_matrix": {"destination_addresses": ["Jl. Taman Siswa No.31, Wirogunan, Kec. Mergangsan, Kota Yogyakarta, Daerah Istimewa Yogyakarta 55151, Indonesia"], "origin_addresses": ["Jl. Jend. Sudirman No.69, Terban, Kec. Gondokusuman, Kota Yogyakarta, Daerah Istimewa Yogyakarta 55224, Indonesia"], "rows": [{"elements": [{"distance": {"text": "3.5 km", "value": 3539}, "duration": {"text": "12 mins", "value": 718}, "status": "OK"}]}], "status": "OK"}}, {"origin": [-7.782607499999999, 110.37423779999999], "destination": [-7.7503027, 110.36949879999999], "distance_matrix": {"destination_addresses": ["Jl. Monumen Jogja Kembali No.5, Waras, Sariharjo, Kec. Mlati, Kabupaten Sleman, Daerah Istimewa Yogyakarta 55284, Indonesia"], "origin_addresses": ["Jl. Jend. Sudirman No.69, Terban, Kec. Gondokusuman, Kota Yogyakarta, Daerah Istimewa Yogyakarta 55224, Indonesia"], "rows": [{"elements": [{"distance": {"text": "6.2 km", "value": 6154}, "duration": {"text": "15 mins", "value": 912}, "status": "OK"}]}], "status": "OK"}}, {"origin": [-7.782607499999999, 110.37423779999999], "destination": [-7.7439217, 110.4929095], "distance_matrix": {"destination_addresses": ["Jl. Raya Solo - Yogyakarta No.KM.16, Bugisan, Kec. Prambanan, Kabupaten Sleman, Daerah Istimewa Yogyakarta 57454, Indonesia"], "origin_addresses": ["Jl. Jend. Sudirman No.69, Terban, Kec. Gondokusuman, Kota Yogyakarta, Daerah Istimewa Yogyakarta 55224, Indonesia"], "rows": [{"elements": [{"distance": {"text": "17.0 km", "value": 17006}, "duration": {"text": "33 mins", "value": 1972}, "status": "OK"}]}], "status": "OK"}}, {"origin": [-7.782607499999999, 110.37423779999999], "destination": [-7.816705499999999, 110.3862889], "distance_matrix": {"destination_addresses": ["59MP+8G7, Pandeyan, Umbulharjo, Yogyakarta City, Special Region of Yogyakarta 55161, Indonesia"], "origin_addresses": ["Jl. Jend. Sudirman No.69, Terban, Kec. Gondokusuman, Kota Yogyakarta, Daerah Istimewa Yogyakarta 55224, Indonesia"], "rows": [{"elements": [{"distance": {"text": "5.1 km", "value": 5148}, "duration": {"text": "14 mins", "value": 837}, "status": "OK"}]}], "status": "OK"}}, {"origin": [-7.782607499999999, 110.37423779999999], "destination": [-7.808978799999999, 110.3707148], "distance_matrix": {"destination_addresses": ["59RC+66J, Keparakan, Mergangsan, Yogyakarta City, Special Region of Yogyakarta 55152, Indonesia"], "origin_addresses": ["Jl. Jend. Sudirman No.69, Terban, Kec. Gondokusuman, Kota Yogyakarta, Daerah Istimewa Yogyakarta 55224, Indonesia"], "rows": [{"elements": [{"distance": {"text": "4.0 km", "value": 3990}, "duration": {"text": "13 mins", "value": 762}, "status": "OK"}]}], "status": "OK"}}, {"origin": [-7.782607499999999, 110.37423779999999], "destination": [-7.7865891, 110.35144729999999], "distance_matrix": {"destination_addresses": ["Jl. HOS Cokroaminoto TR-III/430, Tegalrejo, Tegalrejo, Kec. Tegalrejo, Kota Yogyakarta, Daerah Istimewa Yogyakarta 55244, Indonesia"], "origin_addresses": ["Jl. Jend. Sudirman No.69, Terban, Kec. Gondokusuman, Kota Yogyakarta, Daerah Istimewa Yogyakarta 55224, Indonesia"], "rows": [{"elements": [{"distance": {"text": "3.6 km", "value": 3611}, "duration": {"text": "11 mins", "value": 674}, "status": "OK"}]}], "status": "OK"}}, {"origin": [-7.782607499999999, 110.37423779999999], "destination": [-7.824260799999999, 110.3644095], "distance_matrix": {"destination_addresses": ["Jl. Jogokaryan No.36, Mantrijeron, Kec. Mantrijeron, Kota Yogyakarta, Daerah Istimewa Yogyakarta 55143, Indonesia"], "origin_addresses": ["Jl. Jend. Sudirman No.69, Terban, Kec. Gondokusuman, Kota Yogyakarta, Daerah Istimewa Yogyakarta 55224, Indonesia"], "rows": [{"elements": [{"distance": {"text": "5.9 km", "value": 5926}, "duration": {"text": "18 mins", "value": 1056}, "status": "OK"}]}], "status": "OK"}}, {"origin": [-7.782607499999999, 110.37423779999999], "destination": [-7.810374599999999, 110.3606882], "distance_matrix": {"destination_addresses": ["JL Taman Sari, Taman KT 1/454/459, Patehan, Kecamatan Kraton, Kota Yogyakarta, Daerah Istimewa Yogyakarta 55133, Indonesia"], "origin_addresses": ["Jl. Jend. Sudirman No.69, Terban, Kec. Gondokusuman, Kota Yogyakarta, Daerah Istimewa Yogyakarta 55224, Indonesia"], "rows": [{"elements": [{"distance": {"text": "5.3 km", "value": 5346}, "duration": {"text": "15 mins", "value": 905}, "status": "OK"}]}], "status": "OK"}}, {"origin": [-7.782607499999999, 110.37423779999999], "destination": [-7.801140599999999, 110.3493008], "distance_matrix": {"destination_addresses": ["Jl. R. E. Martadinata No.69, Wirobrajan, Kabupaten Bantul, Daerah Istimewa Yogyakarta 55182, Indonesia"], "origin_addresses": ["Jl. Jend. Sudirman No.69, Terban, Kec. Gondokusuman, Kota Yogyakarta, Daerah Istimewa Yogyakarta 55224, Indonesia"], "rows": [{"elements": [{"distance": {"text": "4.4 km", "value": 4373}, "duration": {"text": "12 mins", "value": 744}, "status": "OK"}]}], "status": "OK"}}, {"origin": [-7.782607499999999, 110.37423779999999], "destination": [-7.774809599999999, 110.38720149999999], "distance_matrix": {"destination_addresses": ["Kampus Pusat Universitas Negeri Yogyakarta, Jalan Colombo No. 1,, Caturtunggal,, Depok,, Karang Malang, Caturtunggal, Kec. Depok, Kabupaten Sleman, Daerah Istimewa Yogyakarta 55281, Indonesia"], "origin_addresses": ["Jl. Jend. Sudirman No.69, Terban, Kec. Gondokusuman, Kota Yogyakarta, Daerah Istimewa Yogyakarta 55224, Indonesia"], "rows": [{"elements": [{"distance": {"text": "2.8 km", "value": 2835}, "duration": {"text": "9 mins", "value": 519}, "status": "OK"}]}], "status": "OK"}}, {"origin": [-7.782607499999999, 110.37423779999999], "destination": [-7.845220899999999, 110.3374788], "distance_matrix": {"destination_addresses": ["Jalan Raya Kasongan Sentanan RT.06, Kajen, Bangunjiwo, Kec. Kasihan, Kabupaten Bantul, Daerah Istimewa Yogyakarta 55184, Indonesia"], "origin_addresses": ["Jl. Jend. Sudirman No.69, Terban, Kec. Gondokusuman, Kota Yogyakarta, Daerah Istimewa Yogyakarta 55224, Indonesia"], "rows": [{"elements": [{"distance": {"text": "10.1 km", "value": 10106}, "duration": {"text": "26 mins", "value": 1541}, "status": "OK"}]}], "status": "OK"}}, {"origin": [-7.782607499999999, 110.37423779999999], "destination": [-7.9310984, 110.43091899999999], "distance_matrix": {"destination_addresses": ["Seribu Batu Songgo Langit, Jl. Hutan Pinus Nganjir, Sukorame, Mangunan, Kec. Dlingo, Kabupaten Bantul, Daerah Istimewa Yogyakarta 55783, Indonesia"], "origin_addresses": ["Jl. Jend. Sudirman No.69, Terban, Kec. Gondokusuman, Kota Yogyakarta, Daerah Istimewa Yogyakarta 55224, Indonesia"], "rows": [{"elements": [{"distance": {"text": "23.6 km", "value": 23599}, "duration": {"text": "49 mins", "value": 2934}, "status": "OK"}]}], "status": "OK"}}, {"origin": [-7.782607499999999, 110.37423779999999], "destination": [-7.7399571, 110.3024078], "distance_matrix": {"destination_addresses": ["Grogol Tourism Village, Grogol, Kadipiro, Margodadi, Kec. Seyegan, Kabupaten Sleman, Daerah Istimewa Yogyakarta 55561, Indonesia"], "origin_addresses": ["Jl. Jend. Sudirman No.69, Terban, Kec. Gondokusuman, Kota Yogyakarta, Daerah Istimewa Yogyakarta 55224, Indonesia"], "rows": [{"elements": [{"distance": {"text": "12.4 km", "value": 12352}, "duration": {"text": "31 mins", "value": 1855}, "status": "OK"}]}], "status": "OK"}}, {"origin": [-7.782607499999999, 110.37423779999999], "destination": [-7.824373899999999, 110.40049049999999], "distance_matrix": {"destination_addresses": ["Basen 183A 11/04, Purbayan, Kec. Kotagede, Kota Yogyakarta, Daerah Istimewa Yogyakarta 55173, Indonesia"], "origin_addresses": ["Jl. Jend. Sudirman No.69, Terban, Kec. Gondokusuman, Kota Yogyakarta, Daerah Istimewa Yogyakarta 55224, Indonesia"], "rows": [{"elements": [{"distance": {"text": "7.2 km", "value": 7239}, "duration": {"text": "19 mins", "value": 1112}, "status": "OK"}]}], "status": "OK"}}, {"origin": [-7.782607499999999, 110.37423779999999], "destination": [-7.8116718999999994, 110.363238], "distance_matrix": {"destination_addresses": ["Jl. Alun Alun Kidul No.23, Patehan, Kecamatan Kraton, Kota Yogyakarta, Daerah Istimewa Yogyakarta 55133, Indonesia"], "origin_addresses": ["Jl. Jend. Sudirman No.69, Terban, Kec. Gondokusuman, Kota Yogyakarta, Daerah Istimewa Yogyakarta 55224, Indonesia"], "rows": [{"elements": [{"distance": {"text": "5.8 km", "value": 5768}, "duration": {"text": "16 mins", "value": 989}, "status": "OK"}]}], "status": "OK"}}, {"origin": [-7.782607499999999, 110.37423779999999], "destination": [-7.813734299999999, 110.28318379999999], "distance_matrix": {"destination_addresses": ["Citra Grand Mutiara, Jl. Wates km.9, Fluorite Hill Rd No.G.59, Jatipereng, Balecatur, Gamping, Sleman Regency, Special Region of Yogyakarta 55295, Indonesia"], "origin_addresses": ["Jl. Jend. Sudirman No.69, Terban, Kec. Gondokusuman, Kota Yogyakarta, Daerah Istimewa Yogyakarta 55224, Indonesia"], "rows": [{"elements": [{"distance": {"text": "12.2 km", "value": 12216}, "duration": {"text": "27 mins", "value": 1615}, "status": "OK"}]}], "status": "OK"}}, {"origin": [-7.782607499999999, 110.37423779999999], "destination": [-7.817791799999999, 110.3623492], "distance_matrix": {"destination_addresses": ["Jl. DI Panjaitan No.41, Mantrijeron, Kec. Mantrijeron, Kota Yogyakarta, Daerah Istimewa Yogyakarta 55143, Indonesia"], "origin_addresses": ["Jl. Jend. Sudirman No.69, Terban, Kec. Gondokusuman, Kota Yogyakarta, Daerah Istimewa Yogyakarta 55224, Indonesia"], "rows": [{"elements": [{"distance": {"text": "5.5 km", "value": 5495}, "duration": {"text": "16 mins", "value": 988}, "status": "OK"}]}], "status": "OK"}}, {"origin": [-7.782607499999999, 110.37423779999999], "destination": [-7.816513499999999, 110.38660619999999], "distance_matrix": {"destination_addresses": ["GF , xt. Square , JL. Veteran , Pandeyan , Umbulharjo, 55161 Yogyakarta, Jawa Tengah, Pandeyan, Umbulharjo, Yogyakarta City, Special Region of Yogyakarta 55161, Indonesia"], "origin_addresses": ["Jl. Jend. Sudirman No.69, Terban, Kec. Gondokusuman, Kota Yogyakarta, Daerah Istimewa Yogyakarta 55224, Indonesia"], "rows": [{"elements": [{"distance": {"text": "5.1 km", "value": 5148}, "duration": {"text": "14 mins", "value": 837}, "status": "OK"}]}], "status": "OK"}}], [{"origin": [-7.7938902, 110.36581659999999], "destination": [-7.7925764, 110.365843], "distance_matrix": {"destination_addresses": ["Jl. Malioboro No.125, Sosromenduran, Gedong Tengen, Kota Yogyakarta, Daerah Istimewa Yogyakarta 55271, Indonesia"], "origin_addresses": ["Jl. Malioboro No.42, Suryatmajan, Kec. Danurejan, Kota Yogyakarta, Daerah Istimewa Yogyakarta 55271, Indonesia"], "rows": [{"elements": [{"distance": {"text": "1.9 km", "value": 1900}, "duration": {"text": "7 mins", "value": 414}, "status": "OK"}]}], "status": "OK"}}, {"origin": [-7.7938902, 110.36581659999999], "destination": [-7.7982487, 110.3652793], "distance_matrix": {"destination_addresses": ["No. 3 - 4, Ps. Beringharjo, Jl. Margo Mulyo Blok B No.16, Ngupasan, Kec. Gondomanan, Kota Yogyakarta, Daerah Istimewa Yogyakarta 55122, Indonesia"], "origin_addresses": ["Jl. Malioboro No.42, Suryatmajan, Kec. Danurejan, Kota Yogyakarta, Daerah Istimewa Yogyakarta 55271, Indonesia"], "rows": [{"elements": [{"distance": {"text": "0.5 km", "value": 488}, "duration": {"text": "2 mins", "value": 95}, "status": "OK"}]}], "status": "OK"}}, {"origin": [-7.7938902, 110.36581659999999], "destination": [-7.8137278, 110.3629074], "distance_matrix": {"destination_addresses": ["Jl. Patehan Kidul No.4, Suryodiningratan, Kec. Mantrijeron, Kota Yogyakarta, Daerah Istimewa Yogyakarta 55141, Indonesia"], "origin_addresses": ["Jl. Malioboro No.42, Suryatmajan, Kec. Danurejan, Kota Yogyakarta, Daerah Istimewa Yogyakarta 55271, Indonesia"], "rows": [{"elements": [{"distance": {"text": "2.8 km", "value": 2823}, "duration": {"text": "9 mins", "value": 559}, "status": "OK"}]}], "status": "OK"}}, {"origin": [-7.7938902, 110.36581659999999], "destination": [-7.8119357, 110.363194], "distance_matrix": {"destination_addresses": ["Jl. Gading No.1, Panembahan, Kecamatan Kraton, Kota Yogyakarta, Daerah Istimewa Yogyakarta 55133, Indonesia"], "origin_addresses": ["Jl. Malioboro No.42, Suryatmajan, Kec. Danurejan, Kota Yogyakarta, Daerah Istimewa Yogyakarta 55271, Indonesia"], "rows": [{"elements": [{"distance": {"text": "2.6 km", "value": 2642}, "duration": {"text": "9 mins", "value": 550}, "status": "OK"}]}], "status": "OK"}}, {"origin": [-7.7938902, 110.36581659999999], "destination": [-7.7956378, 110.3653538], "distance_matrix": {"destination_addresses": ["6938+P4X, Jl. Malioboro, Sosromenduran, Gedong Tengen, Kota Yogyakarta, Daerah Istimewa Yogyakarta, Indonesia"], "origin_addresses": ["Jl. Malioboro No.42, Suryatmajan, Kec. Danurejan, Kota Yogyakarta, Daerah Istimewa Yogyakarta 55271, Indonesia"], "rows": [{"elements": [{"distance": {"text": "0.2 km", "value": 199}, "duration": {"text": "1 min", "value": 41}, "status": "OK"}]}], "status": "OK"}}, {"origin": [-7.7938902, 110.36581659999999], "destination": [-7.800293, 110.3661642], "distance_matrix": {"destination_addresses": ["Jl. Margo Mulyo No.6, Ngupasan, Kec. Gondomanan, Kota Yogyakarta, Daerah Istimewa Yogyakarta 55122, Indonesia"], "origin_addresses": ["Jl. Malioboro No.42, Suryatmajan, Kec. Danurejan, Kota Yogyakarta, Daerah Istimewa Yogyakarta 55271, Indonesia"], "rows": [{"elements": [{"distance": {"text": "0.8 km", "value": 804}, "duration": {"text": "3 mins", "value": 185}, "status": "OK"}]}], "status": "OK"}}, {"origin": [-7.7938902, 110.36581659999999], "destination": [-7.8013966, 110.3647641], "distance_matrix": {"destination_addresses": ["Jl. Pangurakan No.1, Ngupasan, Kec. Gondomanan, Kota Yogyakarta, Daerah Istimewa Yogyakarta 55122, Indonesia"], "origin_addresses": ["Jl. Malioboro No.42, Suryatmajan, Kec. Danurejan, Kota Yogyakarta, Daerah Istimewa Yogyakarta 55271, Indonesia"], "rows": [{"elements": [{"distance": {"text": "0.8 km", "value": 843}, "duration": {"text": "3 mins", "value": 178}, "status": "OK"}]}], "status": "OK"}}, {"origin": [-7.7938902, 110.36581659999999], "destination": [-7.8022995, 110.3643835], "distance_matrix": {"destination_addresses": ["Jl. Pangurakan No.6, Ngupasan, Kec. Gondomanan, Kota Yogyakarta, Daerah Istimewa Yogyakarta 55122, Indonesia"], "origin_addresses": ["Jl. Malioboro No.42, Suryatmajan, Kec. Danurejan, Kota Yogyakarta, Daerah Istimewa Yogyakarta 55271, Indonesia"], "rows": [{"elements": [{"distance": {"text": "0.9 km", "value": 948}, "duration": {"text": "4 mins", "value": 212}, "status": "OK"}]}], "status": "OK"}}, {"origin": [-7.7938902, 110.36581659999999], "destination": [-7.8038148, 110.3666102], "distance_matrix": {"destination_addresses": ["Jl. Wijilan No.2A, RW.08, Panembahan, Kecamatan Kraton, Kota Yogyakarta, Daerah Istimewa Yogyakarta 55131, Indonesia"], "origin_addresses": ["Jl. Malioboro No.42, Suryatmajan, Kec. Danurejan, Kota Yogyakarta, Daerah Istimewa Yogyakarta 55271, Indonesia"], "rows": [{"elements": [{"distance": {"text": "1.3 km", "value": 1303}, "duration": {"text": "5 mins", "value": 283}, "status": "OK"}]}], "status": "OK"}}, {"origin": [-7.7938902, 110.36581659999999], "destination": [-7.8038975, 110.3644232], "distance_matrix": {"destination_addresses": ["59W7+CQV Yogyakarta Northern Square, Jl. Alun-Alun Utara, Ngupasan, Kec. Gondomanan, Kota Yogyakarta, Daerah Istimewa Yogyakarta 55122, Indonesia"], "origin_addresses": ["Jl. Malioboro No.42, Suryatmajan, Kec. Danurejan, Kota Yogyakarta, Daerah Istimewa Yogyakarta 55271, Indonesia"], "rows": [{"elements": [{"distance": {"text": "1.3 km", "value": 1305}, "duration": {"text": "5 mins", "value": 276}, "status": "OK"}]}], "status": "OK"}}, {"origin": [-7.7938902, 110.36581659999999], "destination": [-7.8082845, 110.3602155], "distance_matrix": {"destination_addresses": ["Jl. Polowijan No.11, Patehan, Kecamatan Kraton, Kota Yogyakarta, Daerah Istimewa Yogyakarta 55133, Indonesia"], "origin_addresses": ["Jl. Malioboro No.42, Suryatmajan, Kec. Danurejan, Kota Yogyakarta, Daerah Istimewa Yogyakarta 55271, Indonesia"], "rows": [{"elements": [{"distance": {"text": "2.0 km", "value": 2045}, "duration": {"text": "7 mins", "value": 409}, "status": "OK"}]}], "status": "OK"}}, {"origin": [-7.7938902, 110.36581659999999], "destination": [-7.7845549, 110.3711548], "distance_matrix": {"destination_addresses": ["Jl. Faridan M Noto No.21, Kotabaru, Kec. Gondokusuman, Kota Yogyakarta, Daerah Istimewa Yogyakarta 55224, Indonesia"], "origin_addresses": ["Jl. Malioboro No.42, Suryatmajan, Kec. Danurejan, Kota Yogyakarta, Daerah Istimewa Yogyakarta 55271, Indonesia"], "rows": [{"elements": [{"distance": {"text": "2.4 km", "value": 2448}, "duration": {"text": "7 mins", "value": 423}, "status": "OK"}]}], "status": "OK"}}, {"origin": [-7.7938902, 110.36581659999999], "destination": [-7.7829218, 110.3670757], "distance_matrix": {"destination_addresses": ["Jl. A.M. Sangaji No.70, Gowongan, Kec. Jetis, Kota Yogyakarta, Daerah Istimewa Yogyakarta 55233, Indonesia"], "origin_addresses": ["Jl. Malioboro No.42, Suryatmajan, Kec. Danurejan, Kota Yogyakarta, Daerah Istimewa Yogyakarta 55271, Indonesia"], "rows": [{"elements": [{"distance": {"text": "3.1 km", "value": 3104}, "duration": {"text": "9 mins", "value": 523}, "status": "OK"}]}], "status": "OK"}}, {"origin": [-7.7938902, 110.36581659999999], "destination": [-7.8455358, 110.3379568], "distance_matrix": {"destination_addresses": ["Jl. Kasongan No.3, Kajen, Bangunjiwo, Kec. Kasihan, Kabupaten Bantul, Daerah Istimewa Yogyakarta 55184, Indonesia"], "origin_addresses": ["Jl. Malioboro No.42, Suryatmajan, Kec. Danurejan, Kota Yogyakarta, Daerah Istimewa Yogyakarta 55271, Indonesia"], "rows": [{"elements": [{"distance": {"text": "7.9 km", "value": 7947}, "duration": {"text": "21 mins", "value": 1270}, "status": "OK"}]}], "status": "OK"}}, {"origin": [-7.7938902, 110.36581659999999], "destination": [-7.8146508, 110.3684854], "distance_matrix": {"destination_addresses": ["59P9+49Q, Jl. Sisingamangaraja, Keparakan, Kec. Mergangsan, Kota Yogyakarta, Daerah Istimewa Yogyakarta 55131, Indonesia"], "origin_addresses": ["Jl. Malioboro No.42, Suryatmajan, Kec. Danurejan, Kota Yogyakarta, Daerah Istimewa Yogyakarta 55271, Indonesia"], "rows": [{"elements": [{"distance": {"text": "2.8 km", "value": 2833}, "duration": {"text": "8 mins", "value": 485}, "status": "OK"}]}], "status": "OK"}}, {"origin": [-7.7938902, 110.36581659999999], "destination": [-7.802813, 110.413899], "distance_matrix": {"destination_addresses": ["27, Jl. Wonocatur No.26, Karang Bendo, Banguntapan, Kec. Banguntapan, Kabupaten Bantul, Daerah Istimewa Yogyakarta 55198, Indonesia"], "origin_addresses": ["Jl. Malioboro No.42, Suryatmajan, Kec. Danurejan, Kota Yogyakarta, Daerah Istimewa Yogyakarta 55271, Indonesia"], "rows": [{"elements": [{"distance": {"text": "6.8 km", "value": 6766}, "duration": {"text": "19 mins", "value": 1138}, "status": "OK"}]}], "status": "OK"}}, {"origin": [-7.7938902, 110.36581659999999], "destination": [-7.8128408, 110.356113], "distance_matrix": {"destination_addresses": ["Mantrijeron, 59P4+VC9, Jl. Suryowijayan, Patehan, Kecamatan Kraton, Kota Yogyakarta, Daerah Istimewa Yogyakarta 55142, Indonesia"], "origin_addresses": ["Jl. Malioboro No.42, Suryatmajan, Kec. Danurejan, Kota Yogyakarta, Daerah Istimewa Yogyakarta 55271, Indonesia"], "rows": [{"elements": [{"distance": {"text": "3.0 km", "value": 2950}, "duration": {"text": "10 mins", "value": 582}, "status": "OK"}]}], "status": "OK"}}, {"origin": [-7.7938902, 110.36581659999999], "destination": [-7.7997354, 110.3762182], "distance_matrix": {"destination_addresses": ["Jl. Harjono Blok PA/II No.99, Purwokinanti, Pakualaman, Kota Yogyakarta, Daerah Istimewa Yogyakarta 55166, Indonesia"], "origin_addresses": ["Jl. Malioboro No.42, Suryatmajan, Kec. Danurejan, Kota Yogyakarta, Daerah Istimewa Yogyakarta 55271, Indonesia"], "rows": [{"elements": [{"distance": {"text": "2.0 km", "value": 2027}, "duration": {"text": "7 mins", "value": 444}, "status": "OK"}]}], "status": "OK"}}, {"origin": [-7.7938902, 110.36581659999999], "destination": [-7.8164905, 110.3718611], "distance_matrix": {"destination_addresses": ["Jl. Kolonel Sugiyono No.24, Brontokusuman, Kec. Mergangsan, Kota Yogyakarta, Daerah Istimewa Yogyakarta 55153, Indonesia"], "origin_addresses": ["Jl. Malioboro No.42, Suryatmajan, Kec. Danurejan, Kota Yogyakarta, Daerah Istimewa Yogyakarta 55271, Indonesia"], "rows": [{"elements": [{"distance": {"text": "3.4 km", "value": 3360}, "duration": {"text": "10 mins", "value": 600}, "status": "OK"}]}], "status": "OK"}}, {"origin": [-7.7938902, 110.36581659999999], "destination": [-7.8293112, 110.3956256], "distance_matrix": {"destination_addresses": ["59CW+77C, Bodon, Jagalan, Kotagede, Bantul Regency, Special Region of Yogyakarta 55192, Indonesia"], "origin_addresses": ["Jl. Malioboro No.42, Suryatmajan, Kec. Danurejan, Kota Yogyakarta, Daerah Istimewa Yogyakarta 55271, Indonesia"], "rows": [{"elements": [{"distance": {"text": "6.9 km", "value": 6886}, "duration": {"text": "20 mins", "value": 1191}, "status": "OK"}]}], "status": "OK"}}, {"origin": [-7.7938902, 110.36581659999999], "destination": [-7.8283312, 110.3997949], "distance_matrix": {"destination_addresses": ["Los Pasar, 59CX+MW7, Purbayan, Kec. Kotagede, Kota Yogyakarta, Daerah Istimewa Yogyakarta, Indonesia"], "origin_addresses": ["Jl. Malioboro No.42, Suryatmajan, Kec. Danurejan, Kota Yogyakarta, Daerah Istimewa Yogyakarta 55271, Indonesia"], "rows": [{"elements": [{"distance": {"text": "7.4 km", "value": 7403}, "duration": {"text": "20 mins", "value": 1182}, "status": "OK"}]}], "status": "OK"}}, {"origin": [-7.7938902, 110.36581659999999], "destination": [-7.7857242, 110.3746954], "distance_matrix": {"destination_addresses": ["Jl. Suroto No.2, Kotabaru, Kec. Gondokusuman, Kota Yogyakarta, Daerah Istimewa Yogyakarta 55224, Indonesia"], "origin_addresses": ["Jl. Malioboro No.42, Suryatmajan, Kec. Danurejan, Kota Yogyakarta, Daerah Istimewa Yogyakarta 55271, Indonesia"], "rows": [{"elements": [{"distance": {"text": "2.6 km", "value": 2636}, "duration": {"text": "8 mins", "value": 478}, "status": "OK"}]}], "status": "OK"}}, {"origin": [-7.7938902, 110.36581659999999], "destination": [-7.8276355, 110.3606071], "distance_matrix": {"destination_addresses": ["59C6+W6X, Jl. KH. Ali Maksum, Krapyak Kulon, Panggungharjo, Kec. Sewon, Kabupaten Bantul, Daerah Istimewa Yogyakarta 55188, Indonesia"], "origin_addresses": ["Jl. Malioboro No.42, Suryatmajan, Kec. Danurejan, Kota Yogyakarta, Daerah Istimewa Yogyakarta 55271, Indonesia"], "rows": [{"elements": [{"distance": {"text": "5.0 km", "value": 5000}, "duration": {"text": "14 mins", "value": 858}, "status": "OK"}]}], "status": "OK"}}, {"origin": [-7.7938902, 110.36581659999999], "destination": [-7.7676636, 110.2934028], "distance_matrix": {"destination_addresses": ["Pasar Kuliner Belut Godean, Jl. Ngapak - Kentheng No.km.10, Gentingan, Sidoagung, Kec. Godean, Kabupaten Sleman, Daerah Istimewa Yogyakarta 55264, Indonesia"], "origin_addresses": ["Jl. Malioboro No.42, Suryatmajan, Kec. Danurejan, Kota Yogyakarta, Daerah Istimewa Yogyakarta 55271, Indonesia"], "rows": [{"elements": [{"distance": {"text": "9.5 km", "value": 9508}, "duration": {"text": "25 mins", "value": 1513}, "status": "OK"}]}], "status": "OK"}}, {"origin": [-7.7938902, 110.36581659999999], "destination": [-7.8145939, 110.4130604], "distance_matrix": {"destination_addresses": ["Jl. Jogja-Wonosari Km 7 No 277, Kalangan, Baturetno, Banguntapan, Bantul Regency, Special Region of Yogyakarta 55197, Indonesia"], "origin_addresses": ["Jl. Malioboro No.42, Suryatmajan, Kec. Danurejan, Kota Yogyakarta, Daerah Istimewa Yogyakarta 55271, Indonesia"], "rows": [{"elements": [{"distance": {"text": "7.0 km", "value": 6994}, "duration": {"text": "20 mins", "value": 1196}, "status": "OK"}]}], "status": "OK"}}, {"origin": [-7.7938902, 110.36581659999999], "destination": [-7.7514803, 110.3352759], "distance_matrix": {"destination_addresses": ["68XP+C42, Jl. Rajek Lor-Rajek Wetan, Rajeg Wetan, Tirtoadi, Kec. Mlati, Kabupaten Sleman, Daerah Istimewa Yogyakarta 55287, Indonesia"], "origin_addresses": ["Jl. Malioboro No.42, Suryatmajan, Kec. Danurejan, Kota Yogyakarta, Daerah Istimewa Yogyakarta 55
[truncated: 5,147,953 more chars]
