# Supplementary material for: KomoTrip: a multi-day travel itinerary recommendation method based on the discrete komodo mlipir algorithm
Source: PeerJ Comput Sci. 2025 Nov 12;11:e3350. doi: 10.7717/peerj-cs.3350 (PMC12704617; doi:10.7717/peerj-cs.3350)
Supplement: Supplemental Information 4 [file peerj-cs-11-3350-s004.zip › travel-itinerary-recommendation-main/raw_data/distance_matrix_tour.json]

[[{"origin": [-7.7925764, 110.365843], "destination": [-7.7925764, 110.365843], "distance_matrix": null}, {"origin": [-7.7925764, 110.365843], "destination": [-7.7982487, 110.3652793], "distance_matrix": {"destination_addresses": ["No. 3 - 4, Ps. Beringharjo, Jl. Margo Mulyo Blok B No.16, Ngupasan, Kec. Gondomanan, Kota Yogyakarta, Daerah Istimewa Yogyakarta 55122, Indonesia"], "origin_addresses": ["Jl. Malioboro No.125, Sosromenduran, Gedong Tengen, Kota Yogyakarta, Daerah Istimewa Yogyakarta 55271, Indonesia"], "rows": [{"elements": [{"distance": {"text": "0.6 km", "value": 634}, "duration": {"text": "2 mins", "value": 134}, "status": "OK"}]}], "status": "OK"}}, {"origin": [-7.7925764, 110.365843], "destination": [-7.8137278, 110.3629074], "distance_matrix": {"destination_addresses": ["Jl. Patehan Kidul No.4, Suryodiningratan, Kec. Mantrijeron, Kota Yogyakarta, Daerah Istimewa Yogyakarta 55141, Indonesia"], "origin_addresses": ["Jl. Malioboro No.125, Sosromenduran, Gedong Tengen, Kota Yogyakarta, Daerah Istimewa Yogyakarta 55271, Indonesia"], "rows": [{"elements": [{"distance": {"text": "3.0 km", "value": 2968}, "duration": {"text": "10 mins", "value": 605}, "status": "OK"}]}], "status": "OK"}}, {"origin": [-7.7925764, 110.365843], "destination": [-7.8119357, 110.363194], "distance_matrix": {"destination_addresses": ["Jl. Gading No.1, Panembahan, Kecamatan Kraton, Kota Yogyakarta, Daerah Istimewa Yogyakarta 55133, Indonesia"], "origin_addresses": ["Jl. Malioboro No.125, Sosromenduran, Gedong Tengen, Kota Yogyakarta, Daerah Istimewa Yogyakarta 55271, Indonesia"], "rows": [{"elements": [{"distance": {"text": "2.8 km", "value": 2787}, "duration": {"text": "10 mins", "value": 595}, "status": "OK"}]}], "status": "OK"}}, {"origin": [-7.7925764, 110.365843], "destination": [-7.7956378, 110.3653538], "distance_matrix": {"destination_addresses": ["6938+P4X, Jl. Malioboro, Sosromenduran, Gedong Tengen, Kota Yogyakarta, Daerah Istimewa Yogyakarta, Indonesia"], "origin_addresses": ["Jl. Malioboro No.125, Sosromenduran, Gedong Tengen, Kota Yogyakarta, Daerah Istimewa Yogyakarta 55271, Indonesia"], "rows": [{"elements": [{"distance": {"text": "0.3 km", "value": 344}, "duration": {"text": "1 min", "value": 79}, "status": "OK"}]}], "status": "OK"}}, {"origin": [-7.7925764, 110.365843], "destination": [-7.800293, 110.3661642], "distance_matrix": {"destination_addresses": ["Jl. Margo Mulyo No.6, Ngupasan, Kec. Gondomanan, Kota Yogyakarta, Daerah Istimewa Yogyakarta 55122, Indonesia"], "origin_addresses": ["Jl. Malioboro No.125, Sosromenduran, Gedong Tengen, Kota Yogyakarta, Daerah Istimewa Yogyakarta 55271, Indonesia"], "rows": [{"elements": [{"distance": {"text": "1.0 km", "value": 950}, "duration": {"text": "4 mins", "value": 228}, "status": "OK"}]}], "status": "OK"}}, {"origin": [-7.7925764, 110.365843], "destination": [-7.8013966, 110.3647641], "distance_matrix": {"destination_addresses": ["Jl. Pangurakan No.1, Ngupasan, Kec. Gondomanan, Kota Yogyakarta, Daerah Istimewa Yogyakarta 55122, Indonesia"], "origin_addresses": ["Jl. Malioboro No.125, Sosromenduran, Gedong Tengen, Kota Yogyakarta, Daerah Istimewa Yogyakarta 55271, Indonesia"], "rows": [{"elements": [{"distance": {"text": "1.0 km", "value": 988}, "duration": {"text": "4 mins", "value": 222}, "status": "OK"}]}], "status": "OK"}}, {"origin": [-7.7925764, 110.365843], "destination": [-7.8022995, 110.3643835], "distance_matrix": {"destination_addresses": ["Jl. Pangurakan No.6, Ngupasan, Kec. Gondomanan, Kota Yogyakarta, Daerah Istimewa Yogyakarta 55122, Indonesia"], "origin_addresses": ["Jl. Malioboro No.125, Sosromenduran, Gedong Tengen, Kota Yogyakarta, Daerah Istimewa Yogyakarta 55271, Indonesia"], "rows": [{"elements": [{"distance": {"text": "1.1 km", "value": 1093}, "duration": {"text": "4 mins", "value": 256}, "status": "OK"}]}], "status": "OK"}}, {"origin": [-7.7925764, 110.365843], "destination": [-7.8038148, 110.3666102], "distance_matrix": {"destination_addresses": ["Jl. Wijilan No.2A, RW.08, Panembahan, Kecamatan Kraton, Kota Yogyakarta, Daerah Istimewa Yogyakarta 55131, Indonesia"], "origin_addresses": ["Jl. Malioboro No.125, Sosromenduran, Gedong Tengen, Kota Yogyakarta, Daerah Istimewa Yogyakarta 55271, Indonesia"], "rows": [{"elements": [{"distance": {"text": "1.4 km", "value": 1449}, "duration": {"text": "5 mins", "value": 327}, "status": "OK"}]}], "status": "OK"}}, {"origin": [-7.7925764, 110.365843], "destination": [-7.8038975, 110.3644232], "distance_matrix": {"destination_addresses": ["59W7+CQV Yogyakarta Northern Square, Jl. Alun-Alun Utara, Ngupasan, Kec. Gondomanan, Kota Yogyakarta, Daerah Istimewa Yogyakarta 55122, Indonesia"], "origin_addresses": ["Jl. Malioboro No.125, Sosromenduran, Gedong Tengen, Kota Yogyakarta, Daerah Istimewa Yogyakarta 55271, Indonesia"], "rows": [{"elements": [{"distance": {"text": "1.4 km", "value": 1450}, "duration": {"text": "5 mins", "value": 320}, "status": "OK"}]}], "status": "OK"}}, {"origin": [-7.7925764, 110.365843], "destination": [-7.8082845, 110.3602155], "distance_matrix": {"destination_addresses": ["Jl. Polowijan No.11, Patehan, Kecamatan Kraton, Kota Yogyakarta, Daerah Istimewa Yogyakarta 55133, Indonesia"], "origin_addresses": ["Jl. Malioboro No.125, Sosromenduran, Gedong Tengen, Kota Yogyakarta, Daerah Istimewa Yogyakarta 55271, Indonesia"], "rows": [{"elements": [{"distance": {"text": "2.2 km", "value": 2190}, "duration": {"text": "8 mins", "value": 455}, "status": "OK"}]}], "status": "OK"}}, {"origin": [-7.7925764, 110.365843], "destination": [-7.7845549, 110.3711548], "distance_matrix": {"destination_addresses": ["Jl. Faridan M Noto No.21, Kotabaru, Kec. Gondokusuman, Kota Yogyakarta, Daerah Istimewa Yogyakarta 55224, Indonesia"], "origin_addresses": ["Jl. Malioboro No.125, Sosromenduran, Gedong Tengen, Kota Yogyakarta, Daerah Istimewa Yogyakarta 55271, Indonesia"], "rows": [{"elements": [{"distance": {"text": "1.5 km", "value": 1459}, "duration": {"text": "5 mins", "value": 273}, "status": "OK"}]}], "status": "OK"}}, {"origin": [-7.7925764, 110.365843], "destination": [-7.7829218, 110.3670757], "distance_matrix": {"destination_addresses": ["Jl. A.M. Sangaji No.70, Gowongan, Kec. Jetis, Kota Yogyakarta, Daerah Istimewa Yogyakarta 55233, Indonesia"], "origin_addresses": ["Jl. Malioboro No.125, Sosromenduran, Gedong Tengen, Kota Yogyakarta, Daerah Istimewa Yogyakarta 55271, Indonesia"], "rows": [{"elements": [{"distance": {"text": "2.1 km", "value": 2115}, "duration": {"text": "6 mins", "value": 374}, "status": "OK"}]}], "status": "OK"}}, {"origin": [-7.7925764, 110.365843], "destination": [-7.8455358, 110.3379568], "distance_matrix": {"destination_addresses": ["Jl. Kasongan No.3, Kajen, Bangunjiwo, Kec. Kasihan, Kabupaten Bantul, Daerah Istimewa Yogyakarta 55184, Indonesia"], "origin_addresses": ["Jl. Malioboro No.125, Sosromenduran, Gedong Tengen, Kota Yogyakarta, Daerah Istimewa Yogyakarta 55271, Indonesia"], "rows": [{"elements": [{"distance": {"text": "8.1 km", "value": 8092}, "duration": {"text": "22 mins", "value": 1318}, "status": "OK"}]}], "status": "OK"}}, {"origin": [-7.7925764, 110.365843], "destination": [-7.8146508, 110.3684854], "distance_matrix": {"destination_addresses": ["59P9+49Q, Jl. Sisingamangaraja, Keparakan, Kec. Mergangsan, Kota Yogyakarta, Daerah Istimewa Yogyakarta 55131, Indonesia"], "origin_addresses": ["Jl. Malioboro No.125, Sosromenduran, Gedong Tengen, Kota Yogyakarta, Daerah Istimewa Yogyakarta 55271, Indonesia"], "rows": [{"elements": [{"distance": {"text": "3.0 km", "value": 2979}, "duration": {"text": "9 mins", "value": 531}, "status": "OK"}]}], "status": "OK"}}, {"origin": [-7.7925764, 110.365843], "destination": [-7.802813, 110.413899], "distance_matrix": {"destination_addresses": ["27, Jl. Wonocatur No.26, Karang Bendo, Banguntapan, Kec. Banguntapan, Kabupaten Bantul, Daerah Istimewa Yogyakarta 55198, Indonesia"], "origin_addresses": ["Jl. Malioboro No.125, Sosromenduran, Gedong Tengen, Kota Yogyakarta, Daerah Istimewa Yogyakarta 55271, Indonesia"], "rows": [{"elements": [{"distance": {"text": "6.9 km", "value": 6912}, "duration": {"text": "20 mins", "value": 1180}, "status": "OK"}]}], "status": "OK"}}, {"origin": [-7.7925764, 110.365843], "destination": [-7.8128408, 110.356113], "distance_matrix": {"destination_addresses": ["Mantrijeron, 59P4+VC9, Jl. Suryowijayan, Patehan, Kecamatan Kraton, Kota Yogyakarta, Daerah Istimewa Yogyakarta 55142, Indonesia"], "origin_addresses": ["Jl. Malioboro No.125, Sosromenduran, Gedong Tengen, Kota Yogyakarta, Daerah Istimewa Yogyakarta 55271, Indonesia"], "rows": [{"elements": [{"distance": {"text": "3.1 km", "value": 3095}, "duration": {"text": "10 mins", "value": 629}, "status": "OK"}]}], "status": "OK"}}, {"origin": [-7.7925764, 110.365843], "destination": [-7.7997354, 110.3762182], "distance_matrix": {"destination_addresses": ["Jl. Harjono Blok PA/II No.99, Purwokinanti, Pakualaman, Kota Yogyakarta, Daerah Istimewa Yogyakarta 55166, Indonesia"], "origin_addresses": ["Jl. Malioboro No.125, Sosromenduran, Gedong Tengen, Kota Yogyakarta, Daerah Istimewa Yogyakarta 55271, Indonesia"], "rows": [{"elements": [{"distance": {"text": "2.2 km", "value": 2173}, "duration": {"text": "8 mins", "value": 484}, "status": "OK"}]}], "status": "OK"}}, {"origin": [-7.7925764, 110.365843], "destination": [-7.8164905, 110.3718611], "distance_matrix": {"destination_addresses": ["Jl. Kolonel Sugiyono No.24, Brontokusuman, Kec. Mergangsan, Kota Yogyakarta, Daerah Istimewa Yogyakarta 55153, Indonesia"], "origin_addresses": ["Jl. Malioboro No.125, Sosromenduran, Gedong Tengen, Kota Yogyakarta, Daerah Istimewa Yogyakarta 55271, Indonesia"], "rows": [{"elements": [{"distance": {"text": "3.5 km", "value": 3503}, "duration": {"text": "11 mins", "value": 647}, "status": "OK"}]}], "status": "OK"}}, {"origin": [-7.7925764, 110.365843], "destination": [-7.8293112, 110.3956256], "distance_matrix": {"destination_addresses": ["59CW+77C, Bodon, Jagalan, Kotagede, Bantul Regency, Special Region of Yogyakarta 55192, Indonesia"], "origin_addresses": ["Jl. Malioboro No.125, Sosromenduran, Gedong Tengen, Kota Yogyakarta, Daerah Istimewa Yogyakarta 55271, Indonesia"], "rows": [{"elements": [{"distance": {"text": "6.9 km", "value": 6852}, "duration": {"text": "20 mins", "value": 1212}, "status": "OK"}]}], "status": "OK"}}, {"origin": [-7.7925764, 110.365843], "destination": [-7.8283312, 110.3997949], "distance_matrix": {"destination_addresses": ["Los Pasar, 59CX+MW7, Purbayan, Kec. Kotagede, Kota Yogyakarta, Daerah Istimewa Yogyakarta, Indonesia"], "origin_addresses": ["Jl. Malioboro No.125, Sosromenduran, Gedong Tengen, Kota Yogyakarta, Daerah Istimewa Yogyakarta 55271, Indonesia"], "rows": [{"elements": [{"distance": {"text": "7.4 km", "value": 7370}, "duration": {"text": "20 mins", "value": 1200}, "status": "OK"}]}], "status": "OK"}}, {"origin": [-7.7925764, 110.365843], "destination": [-7.7857242, 110.3746954], "distance_matrix": {"destination_addresses": ["Jl. Suroto No.2, Kotabaru, Kec. Gondokusuman, Kota Yogyakarta, Daerah Istimewa Yogyakarta 55224, Indonesia"], "origin_addresses": ["Jl. Malioboro No.125, Sosromenduran, Gedong Tengen, Kota Yogyakarta, Daerah Istimewa Yogyakarta 55271, Indonesia"], "rows": [{"elements": [{"distance": {"text": "1.6 km", "value": 1647}, "duration": {"text": "6 mins", "value": 330}, "status": "OK"}]}], "status": "OK"}}, {"origin": [-7.7925764, 110.365843], "destination": [-7.8276355, 110.3606071], "distance_matrix": {"destination_addresses": ["59C6+W6X, Jl. KH. Ali Maksum, Krapyak Kulon, Panggungharjo, Kec. Sewon, Kabupaten Bantul, Daerah Istimewa Yogyakarta 55188, Indonesia"], "origin_addresses": ["Jl. Malioboro No.125, Sosromenduran, Gedong Tengen, Kota Yogyakarta, Daerah Istimewa Yogyakarta 55271, Indonesia"], "rows": [{"elements": [{"distance": {"text": "5.1 km", "value": 5146}, "duration": {"text": "15 mins", "value": 903}, "status": "OK"}]}], "status": "OK"}}, {"origin": [-7.7925764, 110.365843], "destination": [-7.7676636, 110.2934028], "distance_matrix": {"destination_addresses": ["Pasar Kuliner Belut Godean, Jl. Ngapak - Kentheng No.km.10, Gentingan, Sidoagung, Kec. Godean, Kabupaten Sleman, Daerah Istimewa Yogyakarta 55264, Indonesia"], "origin_addresses": ["Jl. Malioboro No.125, Sosromenduran, Gedong Tengen, Kota Yogyakarta, Daerah Istimewa Yogyakarta 55271, Indonesia"], "rows": [{"elements": [{"distance": {"text": "9.7 km", "value": 9653}, "duration": {"text": "26 mins", "value": 1562}, "status": "OK"}]}], "status": "OK"}}, {"origin": [-7.7925764, 110.365843], "destination": [-7.8145939, 110.4130604], "distance_matrix": {"destination_addresses": ["Jl. Jogja-Wonosari Km 7 No 277, Kalangan, Baturetno, Banguntapan, Bantul Regency, Special Region of Yogyakarta 55197, Indonesia"], "origin_addresses": ["Jl. Malioboro No.125, Sosromenduran, Gedong Tengen, Kota Yogyakarta, Daerah Istimewa Yogyakarta 55271, Indonesia"], "rows": [{"elements": [{"distance": {"text": "7.1 km", "value": 7140}, "duration": {"text": "21 mins", "value": 1238}, "status": "OK"}]}], "status": "OK"}}, {"origin": [-7.7925764, 110.365843], "destination": [-7.7514803, 110.3352759], "distance_matrix": {"destination_addresses": ["68XP+C42, Jl. Rajek Lor-Rajek Wetan, Rajeg Wetan, Tirtoadi, Kec. Mlati, Kabupaten Sleman, Daerah Istimewa Yogyakarta 55287, Indonesia"], "origin_addresses": ["Jl. Malioboro No.125, Sosromenduran, Gedong Tengen, Kota Yogyakarta, Daerah Istimewa Yogyakarta 55271, Indonesia"], "rows": [{"elements": [{"distance": {"text": "10.3 km", "value": 10320}, "duration": {"text": "25 mins", "value": 1511}, "status": "OK"}]}], "status": "OK"}}, {"origin": [-7.7925764, 110.365843], "destination": [-7.9583695, 110.4407622], "distance_matrix": {"destination_addresses": ["Kediwung Rt 38, Kanigoro, Mangunan, Kec. Dlingo, Kabupaten Bantul, Daerah Istimewa Yogyakarta 55783, Indonesia"], "origin_addresses": ["Jl. Malioboro No.125, Sosromenduran, Gedong Tengen, Kota Yogyakarta, Daerah Istimewa Yogyakarta 55271, Indonesia"], "rows": [{"elements": [{"distance": {"text": "25.8 km", "value": 25759}, "duration": {"text": "54 mins", "value": 3262}, "status": "OK"}]}], "status": "OK"}}, {"origin": [-7.7925764, 110.365843], "destination": [-7.7823797, 110.3791605], "distance_matrix": {"destination_addresses": ["Galeria Mall, Jl. Jend. Sudirman No.99 - 101, Terban, Kec. Gondokusuman, Kota Yogyakarta, Daerah Istimewa Yogyakarta 55223, Indonesia"], "origin_addresses": ["Jl. Malioboro No.125, Sosromenduran, Gedong Tengen, Kota Yogyakarta, Daerah Istimewa Yogyakarta 55271, Indonesia"], "rows": [{"elements": [{"distance": {"text": "2.6 km", "value": 2562}, "duration": {"text": "8 mins", "value": 486}, "status": "OK"}]}], "status": "OK"}}, {"origin": [-7.7925764, 110.365843], "destination": [-7.6041648, 110.4510042], "distance_matrix": {"destination_addresses": ["The Lost World Castle, Jl. Petung Merapi, Petung, Kepuharjo, Kec. Cangkringan, Kabupaten Sleman, Daerah Istimewa Yogyakarta 55583, Indonesia"], "origin_addresses": ["Jl. Malioboro No.125, Sosromenduran, Gedong Tengen, Kota Yogyakarta, Daerah Istimewa Yogyakarta 55271, Indonesia"], "rows": [{"elements": [{"distance": {"text": "26.9 km", "value": 26866}, "duration": {"text": "58 mins", "value": 3450}, "status": "OK"}]}], "status": "OK"}}, {"origin": [-7.7925764, 110.365843], "destination": [-7.7443285, 110.3313177], "distance_matrix": {"destination_addresses": ["784J+7G8, Ketingan, Tirtoadi, Kec. Mlati, Kabupaten Sleman, Daerah Istimewa Yogyakarta 55287, Indonesia"], "origin_addresses": ["Jl. Malioboro No.125, Sosromenduran, Gedong Tengen, Kota Yogyakarta, Daerah Istimewa Yogyakarta 55271, Indonesia"], "rows": [{"elements": [{"distance": {"text": "10.4 km", "value": 10448}, "duration": {"text": "26 mins", "value": 1530}, "status": "OK"}]}], "status": "OK"}}, {"origin": [-7.7925764, 110.365843], "destination": [-7.6209046, 110.4216275], "distance_matrix": {"destination_addresses": ["Merapi Park Yogyakarta, Jl. Kaliurang No.KM. 22.5, Banteng, Hargobinangun, Kec. Pakem, Kabupaten Sleman, Daerah Istimewa Yogyakarta 55582, Indonesia"], "origin_addresses": ["Jl. Malioboro No.125, Sosromenduran, Gedong Tengen, Kota Yogyakarta, Daerah Istimewa Yogyakarta 55271, Indonesia"], "rows": [{"elements": [{"distance": {"text": "23.0 km", "value": 23031}, "duration": {"text": "49 mins", "value": 2940}, "status": "OK"}]}], "status": "OK"}}, {"origin": [-7.7925764, 110.365843], "destination": [-7.798812, 110.3657371], "distance_matrix": {"destination_addresses": ["Pasar Beringharjo timur Lt. 3, dekat parkiran, Jl. Margo Mulyo No.16, Ngupasan, Kec. Gondomanan, Kota Yogyakarta, Daerah Istimewa Yogyakarta 55122, Indonesia"], "origin_addresses": ["Jl. Malioboro No.125, Sosromenduran, Gedong Tengen, Kota Yogyakarta, Daerah Istimewa Yogyakarta 55271, Indonesia"], "rows": [{"elements": [{"distance": {"text": "0.8 km", "value": 803}, "duration": {"text": "3 mins", "value": 187}, "status": "OK"}]}], "status": "OK"}}, {"origin": [-7.7925764, 110.365843], "destination": [-7.7887054, 110.3873403], "distance_matrix": {"destination_addresses": ["696P+GW8 Taman Kehati, Demangan, Kec. Gondokusuman, Kota Yogyakarta, Daerah Istimewa Yogyakarta 55221, Indonesia"], "origin_addresses": ["Jl. Malioboro No.125, Sosromenduran, Gedong Tengen, Kota Yogyakarta, Daerah Istimewa Yogyakarta 55271, Indonesia"], "rows": [{"elements": [{"distance": {"text": "3.2 km", "value": 3161}, "duration": {"text": "9 mins", "value": 551}, "status": "OK"}]}], "status": "OK"}}, {"origin": [-7.7925764, 110.365843], "destination": [-7.6309566, 110.3404834], "distance_matrix": {"destination_addresses": ["989R+H55, Bangunrejo, Merdikorejo, Kec. Tempel, Kabupaten Sleman, Daerah Istimewa Yogyakarta 55552, Indonesia"], "origin_addresses": ["Jl. Malioboro No.125, Sosromenduran, Gedong Tengen, Kota Yogyakarta, Daerah Istimewa Yogyakarta 55271, Indonesia"], "rows": [{"elements": [{"distance": {"text": "22.0 km", "value": 21965}, "duration": {"text": "44 mins", "value": 2616}, "status": "OK"}]}], "status": "OK"}}, {"origin": [-7.7925764, 110.365843], "destination": [-7.8184611, 110.3635327], "distance_matrix": {"destination_addresses": ["Jl. Tirtodipuran No.10, Mantrijeron, Kec. Mantrijeron, Kota Yogyakarta, Daerah Istimewa Yogyakarta 55143, Indonesia"], "origin_addresses": ["Jl. Malioboro No.125, Sosromenduran, Gedong Tengen, Kota Yogyakarta, Daerah Istimewa Yogyakarta 55271, Indonesia"], "rows": [{"elements": [{"distance": {"text": "4.0 km", "value": 3951}, "duration": {"text": "12 mins", "value": 690}, "status": "OK"}]}], "status": "OK"}}, {"origin": [-7.7925764, 110.365843], "destination": [-7.8031874, 110.3657633], "distance_matrix": {"destination_addresses": ["Jl. Alun-Alun Utara No.1, Prawirodirjan, Kecamatan Kraton, Kota Yogyakarta, Daerah Istimewa Yogyakarta 55132, Indonesia"], "origin_addresses": ["Jl. Malioboro No.125, Sosromenduran, Gedong Tengen, Kota Yogyakarta, Daerah Istimewa Yogyakarta 55271, Indonesia"], "rows": [{"elements": [{"distance": {"text": "1.3 km", "value": 1288}, "duration": {"text": "5 mins", "value": 292}, "status": "OK"}]}], "status": "OK"}}, {"origin": [-7.7925764, 110.365843], "destination": [-7.6023375, 110.4552585], "distance_matrix": {"destination_addresses": ["9FX4+346, Jambu, Kepuharjo, Kec. Cangkringan, Kabupaten Sleman, Daerah Istimewa Yogyakarta 55583, Indonesia"], "origin_addresses": ["Jl. Malioboro No.125, Sosromenduran, Gedong Tengen, Kota Yogyakarta, Daerah Istimewa Yogyakarta 55271, Indonesia"], "rows": [{"elements": [{"distance": {"text": "26.9 km", "value": 26915}, "duration": {"text": "59 mins", "value": 3510}, "status": "OK"}]}], "status": "OK"}}, {"origin": [-7.7925764, 110.365843], "destination": [-7.5916872, 110.4339755], "distance_matrix": {"destination_addresses": ["CC5M+8HH Tlogo Muncar National Garden, Jl. Tlogo Putri, Area Hutan, Hargobinangun, Kec. Pakem, Kabupaten Sleman, Daerah Istimewa Yogyakarta 55582, Indonesia"], "origin_addresses": ["Jl. Malioboro No.125, Sosromenduran, Gedong Tengen, Kota Yogyakarta, Daerah Istimewa Yogyakarta 55271, Indonesia"], "rows": [{"elements": [{"distance": {"text": "25.5 km", "value": 25533}, "duration": {"text": "56 mins", "value": 3348}, "status": "OK"}]}], "status": "OK"}}, {"origin": [-7.7925764, 110.365843], "destination": [-7.8248171, 110.1236396], "distance_matrix": {"destination_addresses": ["54GF+FCW, Sremo Lor, Hargowilis, Kec. Kokap, Kabupaten Kulon Progo, Daerah Istimewa Yogyakarta 55653, Indonesia"], "origin_addresses": ["Jl. Malioboro No.125, Sosromenduran, Gedong Tengen, Kota Yogyakarta, Daerah Istimewa Yogyakarta 55271, Indonesia"], "rows": [{"elements": [{"distance": {"text": "33.7 km", "value": 33684}, "duration": {"text": "1 hour 0 mins", "value": 3581}, "status": "OK"}]}], "status": "OK"}}, {"origin": [-7.7925764, 110.365843], "destination": [-7.7624289, 110.348049], "distance_matrix": {"destination_addresses": ["68QX+276, Jl. Jambon, Biru, Trihanggo, Kec. Gamping, Kabupaten Sleman, Daerah Istimewa Yogyakarta 55291, Indonesia"], "origin_addresses": ["Jl. Malioboro No.125, Sosromenduran, Gedong Tengen, Kota Yogyakarta, Daerah Istimewa Yogyakarta 55271, Indonesia"], "rows": [{"elements": [{"distance": {"text": "6.0 km", "value": 6018}, "duration": {"text": "16 mins", "value": 976}, "status": "OK"}]}], "status": "OK"}}, {"origin": [-7.7925764, 110.365843], "destination": [-7.5978656, 110.4233959], "distance_matrix": {"destination_addresses": ["Jl. Boyong No.KM 25, Kaliurang, Hargobinangun, Kec. Pakem, Kabupaten Sleman, Daerah Istimewa Yogyakarta 55582, Indonesia"], "origin_addresses": ["Jl. Malioboro No.125, Sosromenduran, Gedong Tengen, Kota Yogyakarta, Daerah Istimewa Yogyakarta 55271, Indonesia"], "rows": [{"elements": [{"distance": {"text": "25.8 km", "value": 25837}, "duration": {"text": "55 mins", "value": 3290}, "status": "OK"}]}], "status": "OK"}}, {"origin": [-7.7925764, 110.365843], "destination": [-7.8496144, 110.478324], "distance_matrix": {"destination_addresses": ["5F2H+3CC, Patuk, Kec. Patuk, Kabupaten Gunung Kidul, Daerah Istimewa Yogyakarta 55862, Indonesia"], "origin_addresses": ["Jl. Malioboro No.125, Sosromenduran, Gedong Tengen, Kota Yogyakarta, Daerah Istimewa Yogyakarta 55271, Indonesia"], "rows": [{"elements": [{"distance": {"text": "18.8 km", "value": 18838}, "duration": {"text": "43 mins", "value": 2605}, "status": "OK"}]}], "status": "OK"}}, {"origin": [-7.7925764, 110.365843], "destination": [-7.94136080262228, 110.4247377097752], "distance_matrix": {"destination_addresses": ["3C5F+HVQ, Mangunan, Kec. Dlingo, Kabupaten Bantul, Daerah Istimewa Yogyakarta 55783, Indonesia"], "origin_addresses": ["Jl. Malioboro No.125, Sosromenduran, Gedong Tengen, Kota Yogyakarta, Daerah Istimewa Yogyakarta 55271, Indonesia"], "rows": [{"elements": [{"distance": {"text": "23.4 km", "value": 23398}, "duration": {"text": "52 mins", "value": 3107}, "status": "OK"}]}], "status": "OK"}}, {"origin": [-7.7925764, 110.365843], "destination": [-7.8263088, 110.398512], "distance_matrix": {"destination_addresses": ["Kampung Trunojayan KG II/881, Prenggan, Kec. Kotagede, Kota Yogyakarta, Daerah Istimewa Yogyakarta 55172, Indonesia"], "origin_addresses": ["Jl. Malioboro No.125, Sosromenduran, Gedong Tengen, Kota Yogyakarta, Daerah Istimewa Yogyakarta 55271, Indonesia"], "rows": [{"elements": [{"distance": {"text": "6.9 km", "value": 6887}, "duration": {"text": "20 mins", "value": 1189}, "status": "OK"}]}], "status": "OK"}}, {"origin": [-7.7925764, 110.365843], "destination": [-7.9414886, 110.4243856], "distance_matrix": {"destination_addresses": ["3C5F+HVQ, Mangunan, Kec. Dlingo, Kabupaten Bantul, Daerah Istimewa Yogyakarta 55783, Indonesia"], "origin_addresses": ["Jl. Malioboro No.125, Sosromenduran, Gedong Tengen, Kota Yogyakarta, Daerah Istimewa Yogyakarta 55271, Indonesia"], "rows": [{"elements": [{"distance": {"text": "23.4 km", "value": 23409}, "duration": {"text": "52 mins", "value": 3109}, "status": "OK"}]}], "status": "OK"}}, {"origin": [-7.7925764, 110.365843], "destination": [-7.7955798, 110.3694896], "distance_matrix": {"destination_addresses": ["6939+QQ9, Suryatmajan, Danurejan, Yogyakarta City, Special Region of Yogyakarta, Indonesia"], "origin_addresses": ["Jl. Malioboro No.125, Sosromenduran, Gedong Tengen, Kota Yogyakarta, Daerah Istimewa Yogyakarta 55271, Indonesia"], "rows": [{"elements": [{"distance": {"text": "1.0 km", "value": 953}, "duration": {"text": "3 mins", "value": 198}, "status": "OK"}]}], "status": "OK"}}, {"origin": [-7.7925764, 110.365843], "destination": [-7.798217999999999, 110.4200702], "distance_matrix": {"destination_addresses": ["Jogja Adventure Zone, Aero Wisata Skadik 104, Jl. Maguwo, Karang Janbe, Banguntapan, Kec. Banguntapan, Kabupaten Bantul, Daerah Istimewa Yogyakarta 55198, Indonesia"], "origin_addresses": ["Jl. Malioboro No.125, Sosromenduran, Gedong Tengen, Kota Yogyakarta, Daerah Istimewa Yogyakarta 55271, Indonesia"], "rows": [{"elements": [{"distance": {"text": "7.1 km", "value": 7095}, "duration": {"text": "20 mins", "value": 1209}, "status": "OK"}]}], "status": "OK"}}, {"origin": [-7.7925764, 110.365843], "destination": [-7.8439029, 110.36226099999999], "distance_matrix": {"destination_addresses": ["Jl. Parangtritis Km 5.5 ( Pyramid Cafe) Tarudan Bangunharjo Sewon Bantul Regency Special Region of Yogyakarta Tarudan, Tarudan, Bangunharjo, Sewon, Bantul Regency, Special Region of Yogyakarta 55188, Indonesia"], "origin_addresses": ["Jl. Malioboro No.125, Sosromenduran, Gedong Tengen, Kota Yogyakarta, Daerah Istimewa Yogyakarta 55271, Indonesia"], "rows": [{"elements": [{"distance": {"text": "6.4 km", "value": 6424}, "duration": {"text": "18 mins", "value": 1081}, "status": "OK"}]}], "status": "OK"}}, {"origin": [-7.7925764, 110.365843], "destination": [-7.8290343, 110.453198], "distance_matrix": {"destination_addresses": ["No.5, Jl. Wonosari No.KM.11, Bantaran Kulon, Srimulyo, Kec. Piyungan, Kabupaten Bantul, Daerah Istimewa Yogyakarta 55792, Indonesia"], "origin_addresses": ["Jl. Malioboro No.125, Sosromenduran, Gedong Tengen, Kota Yogyakarta, Daerah Istimewa Yogyakarta 55271, Indonesia"], "rows": [{"elements": [{"distance": {"text": "11.8 km", "value": 11844}, "duration": {"text": "30 mins", "value": 1770}, "status": "OK"}]}], "status": "OK"}}, {"origin": [-7.7925764, 110.365843], "destination": [-7.8018746, 110.3694664], "distance_matrix": {"destination_addresses": ["Jl. Brigjen Katamso No.3, Prawirodirjan, Kec. Gondomanan, Kota Yogyakarta, Daerah Istimewa Yogyakarta 55121, Indonesia"], "origin_addresses": ["Jl. Malioboro No.125, Sosromenduran, Gedong Tengen, Kota Yogyakarta, Daerah Istimewa Yogyakarta 55271, Indonesia"], "rows": [{"elements": [{"distance": {"text": "1.5 km", "value": 1528}, "duration": {"text": "6 mins", "value": 333}, "status": "OK"}]}], "status": "OK"}}, {"origin": [-7.7925764, 110.365843], "destination": [-7.6428597, 110.42957539999999], "distance_matrix": {"destination_addresses": ["9C4H+RWJ, Pentingsari, Umbulharjo, Kec. Cangkringan, Kabupaten Sleman, Daerah Istimewa Yogyakarta 55583, Indonesia"], "origin_addresses": ["Jl. Malioboro No.125, Sosromenduran, Gedong Tengen, Kota Yogyakarta, Daerah Istimewa Yogyakarta 55271, Indonesia"], "rows": [{"elements": [{"distance": {"text": "22.2 km", "value": 22157}, "duration": {"text": "51 mins", "value": 3051}, "status": "OK"}]}], "status": "OK"}}, {"origin": [-7.7925764, 110.365843], "destination": [-7.8262101, 110.3449539], "distance_matrix": {"destination_addresses": ["58FV+GX8, Pluragan, Tirtonirmolo, Kec. Kasihan, Kabupaten Bantul, Daerah Istimewa Yogyakarta 55184, Indonesia"], "origin_addresses": ["Jl. Malioboro No.125, Sosromenduran, Gedong Tengen, Kota Yogyakarta, Daerah Istimewa Yogyakarta 55271, Indonesia"], "rows": [{"elements": [{"distance": {"text": "5.5 km", "value": 5485}, "duration": {"text": "16 mins", "value": 976}, "status": "OK"}]}], "status": "OK"}}, {"origin": [-7.7925764, 110.365843], "destination": [-7.7955032, 110.365309], "distance_matrix": {"destination_addresses": ["Jl. Malioboro No.25, Sosromenduran, Gedong Tengen, Kota Yogyakarta, Daerah Istimewa Yogyakarta 55271, Indonesia"], "origin_addresses": ["Jl. Malioboro No.125, Sosromenduran, Gedong Tengen, Kota Yogyakarta, Daerah Istimewa Yogyakarta 55271, Indonesia"], "rows": [{"elements": [{"distance": {"text": "0.3 km", "value": 330}, "duration": {"text": "1 min", "value": 77}, "status": "OK"}]}], "status": "OK"}}, {"origin": [-7.7925764, 110.365843], "destination": [-7.8353074, 110.45896599999999], "distance_matrix": {"destination_addresses": ["Pangol, 5F75+VHG, Jl. Payak Tengah, Jombor, Srimulyo, Piyungan, Bantul Regency, Special Region of Yogyakarta 55792, Indonesia"], "origin_addresses": ["Jl. Malioboro No.125, Sosromenduran, Gedong Tengen, Kota Yogyakarta, Daerah Istimewa Yogyakarta 55271, Indonesia"], "rows": [{"elements": [{"distance": {"text": "15.8 km", "value": 15850}, "duration": {"text": "40 mins", "value": 2401}, "status": "OK"}]}], "status": "OK"}}, {"origin": [-7.7925764, 110.365843], "destination": [-7.740780699999999, 110.50467719999999], "distance_matrix": {"destination_addresses": ["7G53+JM5, Plaosan Lor, Bugisan, Kec. Prambanan, Kabupaten Klaten, Jawa Tengah 57454, Indonesia"], "origin_addresses": ["Jl. Malioboro No.125, Sosromenduran, Gedong Tengen, Kota Yogyakarta, Daerah Istimewa Yogyakarta 55271, Indonesia"], "rows": [{"elements": [{"distance": {"text": "19.0 km", "value": 18986}, "duration": {"text": "38 mins", "value": 2250}, "status": "OK"}]}], "status": "OK"}}, {"origin": [-7.7925764, 110.365843], "destination": [-7.701492, 110.37390599999999], "distance_matrix": {"destination_addresses": ["Brayut, Pandowoharjo, Kec. Sleman, Kabupaten Sleman, Daerah Istimewa Yogyakarta 55512, Indonesia"], "origin_addresses": ["Jl. Malioboro No.125, Sosromenduran, Gedong Tengen, Kota Yogyakarta, Daerah Istimewa Yogyakarta 55271, Indonesia"], "rows": [{"elements": [{"distance": {"text": "12.8 km", "value": 12801}, "duration": {"text": "30 mins", "value": 1776}, "status": "OK"}]}], "status": "OK"}}, {"origin": [-7.7925764, 110.365843], "destination": [-7.7624571, 110.3481492], "distance_matrix": {"destination_addresses": ["68QX+276, Jl. Jambon, Biru, Trihanggo, Kec. Gamping, Kabupaten Sleman, Daerah Istimewa Yogyakarta 55291, Indonesia"], "origin_addresses": ["Jl. Malioboro No.125, Sosromenduran, Gedong Tengen, Kota Yogyakarta, Daerah Istimewa Yogyakarta 55271, Indonesia"], "rows": [{"elements": [{"distance": {"text": "6.0 km", "value": 6018}, "duration": {"text": "16 mins", "value": 976}, "status": "OK"}]}], "status": "OK"}}, {"origin": [-7.7925764, 110.365843], "destination": [-8.1759266, 110.66241959999999], "distance_matrix": {"destination_addresses": ["RMF6+GXP, Pantai, Purwodadi, Kec. Tepus, Kabupaten Gunung Kidul, Daerah Istimewa Yogyakarta 55881, Indonesia"], "origin_addresses": ["Jl. Malioboro No.125, Sosromenduran, Gedong Tengen, Kota Yogyakarta, Daerah Istimewa Yogyakarta 55271, Indonesia"], "rows": [{"elements": [{"distance": {"text": "73.4 km", "value": 73395}, "duration": {"text": "2 hours 14 mins", "value": 8031}, "status": "OK"}]}], "status": "OK"}}, {"origin": [-7.7925764, 110.365843], "destination": [-7.8357465, 110.4593415], "distance_matrix": {"destination_addresses": ["Pangol payak tengah, 5F75+PP4, Jombor, Srimulyo, Kec. Piyungan, Kabupaten Bantul, Daerah Istimewa Yogyakarta 55792, Indonesia"], "origin_addresses": ["Jl. Malioboro No.125, Sosromenduran, Gedong Tengen, Kota Yogyakarta, Daerah Istimewa Yogyakarta 55271, Indonesia"], "rows": [{"elements": [{"distance": {"text": "15.4 km", "value": 15354}, "duration": {"text": "39 mins", "value": 2316}, "status": "OK"}]}], "status": "OK"}}, {"origin": [-7.7925764, 110.365843], "destination": [-7.8054476, 110.3627375], "distance_matrix": {"destination_addresses": ["Jl. Alun-Alun Utara No.1, Kadipaten, Kecamatan Kraton, Kota Yogyakarta, Daerah Istimewa Yogyakarta 55132, Indonesia"], "origin_addresses": ["Jl. Malioboro No.125, Sosromenduran, Gedong Tengen, Kota Yogyakarta, Daerah Istimewa Yogyakarta 55271, Indonesia"], "rows": [{"elements": [{"distance": {"text": "1.6 km", "value": 1570}, "duration": {"text": "6 mins", "value": 334}, "status": "OK"}]}], "status": "OK"}}, {"origin": [-7.7925764, 110.365843], "destination": [-7.7973552999999995, 110.35349959999999], "distance_matrix": {"destination_addresses": ["Jl. HOS Cokroaminoto No.34, Pakuncen, Wirobrajan, Kota Yogyakarta, Daerah Istimewa Yogyakarta 55253, Indonesia"], "origin_addresses": ["Jl. Malioboro No.125, Sosromenduran, Gedong Tengen, Kota Yogyakarta, Daerah Istimewa Yogyakarta 55271, Indonesia"], "rows": [{"elements": [{"distance": {"text": "2.7 km", "value": 2691}, "duration": {"text": "10 mins", "value": 590}, "status": "OK"}]}], "status": "OK"}}, {"origin": [-7.7925764, 110.365843], "destination": [-7.607873799999999, 110.2037513], "distance_matrix": {"destination_addresses": ["96R3+VG4, Jl. East Side Pedestrian Walk, Kw. Candi Borobudur, Borobudur, Kec. Borobudur, Kabupaten Magelang, Jawa Tengah 56553, Indonesia"], "origin_addresses": ["Jl. Malioboro No.125, Sosromenduran, Gedong Tengen, Kota Yogyakarta, Daerah Istimewa Yogyakarta 55271, Indonesia"], "rows": [{"elements": [{"distance": {"text": "42.4 km", "value": 42408}, "duration": {"text": "1 hour 10 mins", "value": 4210}, "status": "OK"}]}], "status": "OK"}}, {"origin": [-7.7925764, 110.365843], "destination": [-7.8001040999999995, 110.3676579], "distance_matrix": {"destination_addresses": ["Jl. Sriwedani No.1, Ngupasan, Kec. Gondomanan, Kota Yogyakarta, Daerah Istimewa Yogyakarta 55122, Indonesia"], "origin_addresses": ["Jl. Malioboro No.125, Sosromenduran, Gedong Tengen, Kota Yogyakarta, Daerah Istimewa Yogyakarta 55271, Indonesia"], "rows": [{"elements": [{"distance": {"text": "1.5 km", "value": 1472}, "duration": {"text": "5 mins", "value": 312}, "status": "OK"}]}], "status": "OK"}}, {"origin": [-7.7925764, 110.365843], "destination": [-7.6057093, 110.18048399999999], "distance_matrix": {"destination_addresses": ["Karangrejo Gombong, Kurahan, Kembanglimus, Kec. Borobudur, Kabupaten Magelang, Jawa Tengah 56553, Indonesia"], "origin_addresses": ["Jl. Malioboro No.125, Sosromenduran, Gedong Tengen, Kota Yogyakarta, Daerah Istimewa Yogyakarta 55271, Indonesia"], "rows": [{"elements": [{"distance": {"text": "44.3 km", "value": 44346}, "duration": {"text": "1 hour 15 mins", "value": 4492}, "status": "OK"}]}], "status": "OK"}}, {"origin": [-7.7925764, 110.365843], "destination": [-8.145102399999999, 110.59880059999999], "distance_matrix": {"destination_addresses": ["VH3X+WGW, Area Hutan, Ngestirejo, Kec. Tanjungsari, Kabupaten Gunung Kidul, Daerah Istimewa Yogyakarta 55881, Indonesia"], "origin_addresses": ["Jl. Malioboro No.125, Sosromenduran, Gedong Tengen, Kota Yogyakarta, Daerah Istimewa Yogyakarta 55271, Indonesia"], "rows": [{"elements": [{"distance": {"text": "63.6 km", "value": 63587}, "duration": {"text": "1 hour 44 mins", "value": 6247}, "status": "OK"}]}], "status": "OK"}}, {"origin": [-7.7925764, 110.365843], "destination": [-7.7532423999999995, 110.3609091], "distance_matrix": {"destination_addresses": ["KM 6 NO18, Jl. Magelang, Kutu Patran, Sinduadi, Kec. Mlati, Kabupaten Sleman, Daerah Istimewa Yogyakarta 55284, Indonesia"], "origin_addresses": ["Jl. Malioboro No.125, Sosromenduran, Gedong Tengen, Kota Yogyakarta, Daerah Istimewa Yogyakarta 55271, Indonesia"], "rows": [{"elements": [{"distance": {"text": "6.2 km", "value": 6226}, "duration": {"text": "17 mins", "value": 1020}, "status": "OK"}]}], "status": "OK"}}, {"origin": [-7.7925764, 110.365843], "destination": [-7.816315599999999, 110.3871442], "distance_matrix": {"destination_addresses": ["XT Square, Jl. Veteran No.150-151, Pandeyan, Kec. Umbulharjo, Kota Yogyakarta, Daerah Istimewa Yogyakarta 55161, Indonesia"], "origin_addresses": ["Jl. Malioboro No.125, Sosromenduran, Gedong Tengen, Kota Yogyakarta, Daerah Istimewa Yogyakarta 55271, Indonesia"], "rows": [{"elements": [{"distance": {"text": "4.9 km", "value": 4888}, "duration": {"text": "14 mins", "value": 865}, "status": "OK"}]}], "status": "OK"}}, {"origin": [-7.7925764, 110.365843], "destination": [-7.8100673, 110.3594581], "distance_matrix": {"destination_addresses": ["Jl. Taman KT I / 291, Patehan, Kraton, Yogyakarta City, Special Region of Yogyakarta 55133, Indonesia"], "origin_addresses": ["Jl. Malioboro No.125, Sosromenduran, Gedong Tengen, Kota Yogyakarta, Daerah Istimewa Yogyakarta 55271, Indonesia"], "rows": [{"elements": [{"distance": {"text": "2.6 km", "value": 2628}, "duration": {"text": "10 mins", "value": 572}, "status": "OK"}]}], "status": "OK"}}, {"origin": [-7.7925764, 110.365843], "destination": [-7.8052845, 110.3642031], "distance_matrix": {"destination_addresses": ["Jl. Rotowijayan Blok No. 1, Panembahan, Kecamatan Kraton, Kota Yogyakarta, Daerah Istimewa Yogyakarta, Indonesia"], "origin_addresses": ["Jl. Malioboro No.125, Sosromenduran, Gedong Tengen, Kota Yogyakarta, Daerah Istimewa Yogyakarta 55271, Indonesia"], "rows": [{"elements": [{"distance": {"text": "1.6 km", "value": 1628}, "duration": {"text": "6 mins", "value": 357}, "status": "OK"}]}], "status": "OK"}}, {"origin": [-7.7925764, 110.365843], "destination": [-7.8006715, 110.3676551], "distance_matrix": {"destination_addresses": ["Jl. Panembahan Senopati No.1-3, Ngupasan, Kec. Gondomanan, Kota Yogyakarta, Daerah Istimewa Yogyakarta 55122, Indonesia"], "origin_addresses": ["Jl. Malioboro No.125, Sosromenduran, Gedong Tengen, Kota Yogyakarta, Daerah Istimewa Yogyakarta 55271, Indonesia"], "rows": [{"elements": [{"distance": {"text": "1.3 km", "value": 1339}, "duration": {"text": "5 mins", "value": 284}, "status": "OK"}]}], "status": "OK"}}, {"origin": [-7.7925764, 110.365843], "destination": [-7.8712041, 110.45951439999999], "distance_matrix": {"destination_addresses": ["Hutan Pinus Pengger, Jl. Dlingo-Patuk, Sendangsari, Terong, Kec. Dlingo, Kabupaten Bantul, Daerah Istimewa Yogyakarta 55783, Indonesia"], "origin_addresses": ["Jl. Malioboro No.125, Sosromenduran, Gedong Tengen, Kota Yogyakarta, Daerah Istimewa Yogyakarta 55271, Indonesia"], "rows": [{"elements": [{"distance": {"text": "22.3 km", "value": 22315}, "duration": {"text": "50 mins", "value": 2977}, "status": "OK"}]}], "status": "OK"}}, {"origin": [-7.7925764, 110.365843], "destination": [-7.8040164999999995, 110.397994], "distance_matrix": {"destination_addresses": ["Jl. Kebun Raya No.2, Rejowinangun, Kec. Kotagede, Kota Yogyakarta, Daerah Istimewa Yogyakarta 55171, Indonesia"], "origin_addresses": ["Jl. Malioboro No.125, Sosromenduran, Gedong Tengen, Kota Yogyakarta, Daerah Istimewa Yogyakarta 55271, Indonesia"], "rows": [{"elements": [{"distance": {"text": "5.2 km", "value": 5229}, "duration": {"text": "17 mins", "value": 998}, "status": "OK"}]}], "status": "OK"}}, {"origin": [-7.7925764, 110.365843], "destination": [-7.8296224, 110.3980162], "distance_matrix": {"destination_addresses": ["59CX+46G, Sayangan, Jagalan, Kec. Banguntapan, Kabupaten Bantul, Daerah Istimewa Yogyakarta 55192, Indonesia"], "origin_addresses": ["Jl. Malioboro No.125, Sosromenduran, Gedong Tengen, Kota Yogyakarta, Daerah Istimewa Yogyakarta 55271, Indonesia"], "rows": [{"elements": [{"distance": {"text": "7.6 km", "value": 7616}, "duration": {"text": "21 mins", "value": 1277}, "status": "OK"}]}], "status": "OK"}}, {"origin": [-7.7925764, 110.365843], "destination": [-7.761608, 110.3308855], "distance_matrix": {"destination_addresses": ["Jl. Mlangi RT.5 RW.33, Area Sawah, Nogotirto, Kec. Gamping, Kabupaten Sleman, Daerah Istimewa Yogyakarta 55592, Indonesia"], "origin_addresses": ["Jl. Malioboro No.125, Sosromenduran, Gedong Tengen, Kota Yogyakarta, Daerah Istimewa Yogyakarta 55271, Indonesia"], "rows": [{"elements": [{"distance": {"text": "7.6 km", "value": 7615}, "duration": {"text": "20 mins", "value": 1222}, "status": "OK"}]}], "status": "OK"}}, {"origin": [-7.7925764, 110.365843], "destination": [-7.7520206, 110.49146739999999], "distance_matrix": {"destination_addresses": ["6FXR+6M2, Jl. Candi Sewu, Kranggan, Bokoharjo, Kec. Prambanan, Kabupaten Sleman, Daerah Istimewa Yogyakarta 55572, Indonesia"], "origin_addresses": ["Jl. Malioboro No.125, Sosromenduran, Gedong Tengen, Kota Yogyakarta, Daerah Istimewa Yogyakarta 55271, Indonesia"], "rows": [{"elements": [{"distance": {"text": "16.5 km", "value": 16465}, "duration": {"text": "33 mins", "value": 1970}, "status": "OK"}]}], "status": "OK"}}, {"origin": [-7.7925764, 110.365843], "destination": [-7.781956399999999, 110.3656838], "distance_matrix": {"destination_addresses": ["Jl. Poncowinatan No.12-18, Gowongan, Kec. Jetis, Kota Yogyakarta, Daerah Istimewa Yogyakarta 55233, Indonesia"], "origin_addresses": ["Jl. Malioboro No.125, Sosromenduran, Gedong Tengen, Kota Yogyakarta, Daerah Istimewa Yogyakarta 55271, Indonesia"], "rows": [{"elements": [{"distance": {"text": "3.0 km", "value": 3039}, "duration": {"text": "9 mins", "value": 556}, "status": "OK"}]}], "status": "OK"}}, {"origin": [-7.7925764, 110.365843], "destination": [-7.8001885, 110.36387699999999], "distance_matrix": {"destination_addresses": ["Jalan Ahmad Yani, 59X7+WHC, Ngupasan, Kec. Gondomanan, Kota Yogyakarta, Daerah Istimewa Yogyakarta 55122, Indonesia"], "origin_addresses": ["Jl. Malioboro No.125, Sosromenduran, Gedong Tengen, Kota Yogyakarta, Daerah Istimewa Yogyakarta 55271, Indonesia"], "rows": [{"elements": [{"distance": {"text": "1.0 km", "value": 968}, "duration": {"text": "4 mins", "value": 226}, "status": "OK"}]}], "status": "OK"}}, {"origin": [-7.7925764, 110.365843], "destination": [-7.782712999999999, 110.396397], "distance_matrix": {"destination_addresses": ["Jl. Laksda Adisucipto No.167, Papringan, Caturtunggal, Kec. Depok, Kabupaten Sleman, Daerah Istimewa Yogyakarta 55281, Indonesia"], "origin_addresses": ["Jl. Malioboro No.125, Sosromenduran, Gedong Tengen, Kota Yogyakarta, Daerah Istimewa Yogyakarta 55271, Indonesia"], "rows": [{"elements": [{"distance": {"text": "4.3 km", "value": 4289}, "duration": {"text": "11 mins", "value": 673}, "status": "OK"}]}], "status": "OK"}}, {"origin": [-7.7925764, 110.365843], "destination": [-7.9267837, 110.4319967], "distance_matrix": {"destination_addresses": ["Cempluk Rt 03, Sukorame, Mangunan, Kec. Dlingo, Kabupaten Bantul, Daerah Istimewa Yogyakarta 55783, Indonesia"], "origin_addresses": ["Jl. Malioboro No.125, Sosromenduran, Gedong Tengen, Kota Yogyakarta, Daerah Istimewa Yogyakarta 55271, Indonesia"], "rows": [{"elements": [{"distance": {"text": "22.9 km", "value": 22864}, "duration": {"text": "47 mins", "value": 2826}, "status": "OK"}]}], "status": "OK"}}, {"origin": [-7.7925764, 110.365843], "destination": [-7.7672973, 110.35424859999999], "distance_matrix": {"destination_addresses": ["69M3+4P3, Kragilan, Sinduadi, Kec. Mlati, Kabupaten Sleman, Daerah Istimewa Yogyakarta 55284, Indonesia"], "origin_addresses": ["Jl. Malioboro No.125, Sosromenduran, Gedong Tengen, Kota Yogyakarta, Daerah Istimewa Yogyakarta 55271, Indonesia"], "rows": [{"elements": [{"distance": {"text": "5.0 km", "value": 4989}, "duration": {"text": "14 mins", "value": 840}, "status": "OK"}]}], "status": "OK"}}, {"origin": [-7.7925764, 110.365843], "destination": [-7.801012399999999, 110.36533759999999], "distance_matrix": {"destination_addresses": ["Jl. Margo Mulyo No.6, Ngupasan, Kec. Gondomanan, Kota Yogyakarta, Daerah Istimewa Yogyakarta 55122, Indonesia"], "origin_addresses": ["Jl. Malioboro No.125, Sosromenduran, Gedong Tengen, Kota Yogyakarta, Daerah Istimewa Yogyakarta 55271, Indonesia"], "rows": [{"elements": [{"distance": {"text": "1.0 km", "value": 1045}, "duration": {"text": "4 mins", "value": 233}, "status": "OK"}]}], "status": "OK"}}, {"origin": [-7.7925764, 110.365843], "destination": [-7.8054438, 110.3784719], "distance_matrix": {"destination_addresses": ["Jl. Taman Siswa No.31, Wirogunan, Kec. Mergangsan, Kota Yogyakarta, Daerah Istimewa Yogyakarta 55151, Indonesia"], "origin_addresses": ["Jl. Malioboro No.125, Sosromenduran, Gedong Tengen, Kota Yogyakarta, Daerah Istimewa Yogyakarta 55271, Indonesia"], "rows": [{"elements": [{"distance": {"text": "2.8 km", "value": 2772}, "duration": {"text": "9 mins", "value": 558}, "status": "OK"}]}], "status": "OK"}}, {"origin": [-7.7925764, 110.365843], "destination": [-7.7503027, 110.36949879999999], "distance_matrix": {"destination_addresses": ["Jl. Monumen Jogja Kembali No.5, Waras, Sariharjo, Kec. Mlati, Kabupaten Sleman, Daerah Istimewa Yogyakarta 55284, Indonesia"], "origin_addresses": ["Jl. Malioboro No.125, Sosromenduran, Gedong Tengen, Kota Yogyakarta, Daerah Istimewa Yogyakarta 55271, Indonesia"], "rows": [{"elements": [{"distance": {"text": "7.4 km", "value": 7429}, "duration": {"text": "19 mins", "value": 1117}, "status": "OK"}]}], "status": "OK"}}, {"origin": [-7.7925764, 110.365843], "destination": [-7.7439217, 110.4929095], "distance_matrix": {"destination_addresses": ["Jl. Raya Solo - Yogyakarta No.KM.16, Bugisan, Kec. Prambanan, Kabupaten Sleman, Daerah Istimewa Yogyakarta 57454, Indonesia"], "origin_addresses": ["Jl. Malioboro No.125, Sosromenduran, Gedong Tengen, Kota Yogyakarta, Daerah Istimewa Yogyakarta 55271, Indonesia"], "rows": [{"elements": [{"distance": {"text": "17.9 km", "value": 17928}, "duration": {"text": "36 mins", "value": 2135}, "status": "OK"}]}], "status": "OK"}}, {"origin": [-7.7925764, 110.365843], "destination": [-7.816705499999999, 110.3862889], "distance_matrix": {"destination_addresses": ["59MP+8G7, Pandeyan, Umbulharjo, Yogyakarta City, Special Region of Yogyakarta 55161, Indonesia"], "origin_addresses": ["Jl. Malioboro No.125, Sosromenduran, Gedong Tengen, Kota Yogyakarta, Daerah Istimewa Yogyakarta 55271, Indonesia"], "rows": [{"elements": [{"distance": {"text": "4.7 km", "value": 4746}, "duration": {"text": "14 mins", "value": 814}, "status": "OK"}]}], "status": "OK"}}, {"origin": [-7.7925764, 110.365843], "destination": [-7.808978799999999, 110.3707148], "distance_matrix": {"destination_addresses": ["59RC+66J, Keparakan, Mergangsan, Yogyakarta City, Special Region of Yogyakarta 55152, Indonesia"], "origin_addresses": ["Jl. Malioboro No.125, Sosromenduran, Gedong Tengen, Kota Yogyakarta, Daerah Istimewa Yogyakarta 55271, Indonesia"], "rows": [{"elements": [{"distance": {"text": "2.5 km", "value": 2531}, "duration": {"text": "8 mins", "value": 505}, "status": "OK"}]}], "status": "OK"}}, {"origin": [-7.7925764, 110.365843], "destination": [-7.7865891, 110.35144729999999], "distance_matrix": {"destination_addresses": ["Jl. HOS Cokroaminoto TR-III/430, Tegalrejo, Tegalrejo, Kec. Tegalrejo, Kota Yogyakarta, Daerah Istimewa Yogyakarta 55244, Indonesia"], "origin_addresses": ["Jl. Malioboro No.125, Sosromenduran, Gedong Tengen, Kota Yogyakarta, Daerah Istimewa Yogyakarta 55271, Indonesia"], "rows": [{"elements": [{"distance": {"text": "2.7 km", "value": 2749}, "duration": {"text": "10 mins", "value": 617}, "status": "OK"}]}], "status": "OK"}}, {"origin": [-7.7925764, 110.365843], "destination": [-7.824260799999999, 110.3644095], "distance_matrix": {"destination_addresses": ["Jl. Jogokaryan No.36, Mantrijeron, Kec. Mantrijeron, Kota Yogyakarta, Daerah Istimewa Yogyakarta 55143, Indonesia"], "origin_addresses": ["Jl. Malioboro No.125, Sosromenduran, Gedong Tengen, Kota Yogyakarta, Daerah Istimewa Yogyakarta 55271, Indonesia"], "rows": [{"elements": [{"distance": {"text": "4.5 km", "value": 4467}, "duration": {"text": "13 mins", "value": 777}, "status": "OK"}]}], "status": "OK"}}, {"origin": [-7.7925764, 110.365843], "destination": [-7.810374599999999, 110.3606882], "distance_matrix": {"destination_addresses": ["JL Taman Sari, Taman KT 1/454/459, Patehan, Kecamatan Kraton, Kota Yogyakarta, Daerah Istimewa Yogyakarta 55133, Indonesia"], "origin_addresses": ["Jl. Malioboro No.125, Sosromenduran, Gedong Tengen, Kota Yogyakarta, Daerah Istimewa Yogyakarta 55271, Indonesia"], "rows": [{"elements": [{"distance": {"text": "2.5 km", "value": 2508}, "duration": {"text": "8 mins", "value": 502}, "status": "OK"}]}], "status": "OK"}}, {"origin": [-7.7925764, 110.365843], "destination": [-7.801140599999999, 110.3493008], "distance_matrix": {"destination_addresses": ["Jl. R. E. Martadinata No.69, Wirobrajan, Kabupaten Bantul, Daerah Istimewa Yogyakarta 55182, Indonesia"], "origin_addresses": ["Jl. Malioboro No.125, Sosromenduran, Gedong Tengen, Kota Yogyakarta, Daerah Istimewa Yogyakarta 55271, Indonesia"], "rows": [{"elements": [{"distance": {"text": "2.7 km", "value": 2696}, "duration": {"text": "9 mins", "value": 550}, "status": "OK"}]}], "status": "OK"}}, {"origin": [-7.7925764, 110.365843], "destination": [-7.774809599999999, 110.38720149999999], "distance_matrix": {"destination_addresses": ["Kampus Pusat Universitas Negeri Yogyakarta, Jalan Colombo No. 1,, Caturtunggal,, Depok,, Karang Malang, Caturtunggal, Kec. Depok, Kabupaten Sleman, Daerah Istimewa Yogyakarta 55281, Indonesia"], "origin_addresses": ["Jl. Malioboro No.125, Sosromenduran, Gedong Tengen, Kota Yogyakarta, Daerah Istimewa Yogyakarta 55271, Indonesia"], "rows": [{"elements": [{"distance": {"text": "4.6 km", "value": 4567}, "duration": {"text": "14 mins", "value": 813}, "status": "OK"}]}], "status": "OK"}}, {"origin": [-7.7925764, 110.365843], "destination": [-7.845220899999999, 110.3374788], "distance_matrix": {"destination_addresses": ["Jalan Raya Kasongan Sentanan RT.06, Kajen, Bangunjiwo, Kec. Kasihan, Kabupaten Bantul, Daerah Istimewa Yogyakarta 55184, Indonesia"], "origin_addresses": ["Jl. Malioboro No.125, Sosromenduran, Gedong Tengen, Kota Yogyakarta, Daerah Istimewa Yogyakarta 55271, Indonesia"], "rows": [{"elements": [{"distance": {"text": "8.2 km", "value": 8155}, "duration": {"text": "22 mins", "value": 1326}, "status": "OK"}]}], "status": "OK"}}, {"origin": [-7.7925764, 110.365843], "destination": [-7.9310984, 110.43091899999999], "distance_matrix": {"destination_addresses": ["Seribu Batu Songgo Langit, Jl. Hutan Pinus Nganjir, Sukorame, Mangunan, Kec. Dlingo, Kabupaten Bantul, Daerah Istimewa Yogyakarta 55783, Indonesia"], "origin_addresses": ["Jl. Malioboro No.125, Sosromenduran, Gedong Tengen, Kota Yogyakarta, Daerah Istimewa Yogyakarta 55271, Indonesia"], "rows": [{"elements": [{"distance": {"text": "22.3 km", "value": 22277}, "duration": {"text": "46 mins", "value": 2776}, "status": "OK"}]}], "status": "OK"}}, {"origin": [-7.7925764, 110.365843], "destination": [-7.7399571, 110.3024078], "distance_matrix": {"destination_addresses": ["Grogol Tourism Village, Grogol, Kadipiro, Margodadi, Kec. Seyegan, Kabupaten Sleman, Daerah Istimewa Yogyakarta 55561, Indonesia"], "origin_addresses": ["Jl. Malioboro No.125, Sosromenduran, Gedong Tengen, Kota Yogyakarta, Daerah Istimewa Yogyakarta 55271, Indonesia"], "rows": [{"elements": [{"distance": {"text": "12.8 km", "value": 12828}, "duration": {"text": "33 mins", "value": 1973}, "status": "OK"}]}], "status": "OK"}}, {"origin": [-7.7925764, 110.365843], "destination": [-7.824373899999999, 110.40049049999999], "distance_matrix": {"destination_addresses": ["Basen 183A 11/04, Purbayan, Kec. Kotagede, Kota Yogyakarta, Daerah Istimewa Yogyakarta 55173, Indonesia"], "origin_addresses": ["Jl. Malioboro No.125, Sosromenduran, Gedong Tengen, Kota Yogyakarta, Daerah Istimewa Yogyakarta 55271, Indonesia"], "rows": [{"elements": [{"distance": {"text": "6.8 km", "value": 6837}, "duration": {"text": "18 mins", "value": 1090}, "status": "OK"}]}], "status": "OK"}}, {"origin": [-7.7925764, 110.365843], "destination": [-7.8116718999999994, 110.363238], "distance_matrix": {"destination_addresses": ["Jl. Alun Alun Kidul No.23, Patehan, Kecamatan Kraton, Kota Yogyakarta, Daerah Istimewa Yogyakarta 55133, Indonesia"], "origin_addresses": ["Jl. Malioboro No.125, Sosromenduran, Gedong Tengen, Kota Yogyakarta, Daerah Istimewa Yogyakarta 55271, Indonesia"], "rows": [{"elements": [{"distance": {"text": "2.9 km", "value": 2930}, "duration": {"text": "10 mins", "value": 587}, "status": "OK"}]}], "status": "OK"}}, {"origin": [-7.7925764, 110.365843], "destination": [-7.813734299999999, 110.28318379999999], "distance_matrix": {"destination_addresses": ["Citra Grand Mutiara, Jl. Wates km.9, Fluorite Hill Rd No.G.59, Jatipereng, Balecatur, Gamping, Sleman Regency, Special Region of Yogyakarta 55295, Indonesia"], "origin_addresses": ["Jl. Malioboro No.125, Sosromenduran, Gedong Tengen, Kota Yogyakarta, Daerah Istimewa Yogyakarta 55271, Indonesia"], "rows": [{"elements": [{"distance": {"text": "10.5 km", "value": 10539}, "duration": {"text": "24 mins", "value": 1422}, "status": "OK"}]}], "status": "OK"}}, {"origin": [-7.7925764, 110.365843], "destination": [-7.817791799999999, 110.3623492], "distance_matrix": {"destination_addresses": ["Jl. DI Panjaitan No.41, Mantrijeron, Kec. Mantrijeron, Kota Yogyakarta, Daerah Istimewa Yogyakarta 55143, Indonesia"], "origin_addresses": ["Jl. Malioboro No.125, Sosromenduran, Gedong Tengen, Kota Yogyakarta, Daerah Istimewa Yogyakarta 55271, Indonesia"], "rows": [{"elements": [{"distance": {"text": "4.0 km", "value": 4035}, "duration": {"text": "12 mins", "value": 708}, "status": "OK"}]}], "status": "OK"}}, {"origin": [-7.7925764, 110.365843], "destination": [-7.816513499999999, 110.38660619999999], "distance_matrix": {"destination_addresses": ["GF , xt. Square , JL. Veteran , Pandeyan , Umbulharjo, 55161 Yogyakarta, Jawa Tengah, Pandeyan, Umbulharjo, Yogyakarta City, Special Region of Yogyakarta 55161, Indonesia"], "origin_addresses": ["Jl. Malioboro No.125, Sosromenduran, Gedong Tengen, Kota Yogyakarta, Daerah Istimewa Yogyakarta 55271, Indonesia"], "rows": [{"elements": [{"distance": {"text": "4.7 km", "value": 4746}, "duration": {"text": "14 mins", "value": 814}, "status": "OK"}]}], "status": "OK"}}], [{"origin": [-7.7982487, 110.3652793], "destination": [-7.7925764, 110.365843], "distance_matrix": {"destination_addresses": ["Jl. Malioboro No.125, Sosromenduran, Gedong Tengen, Kota Yogyakarta, Daerah Istimewa Yogyakarta 55271, Indonesia"], "origin_addresses": ["No. 3 - 4, Ps. Beringharjo, Jl. Margo Mulyo Blok B No.16, Ngupasan, Kec. Gondomanan, Kota Yogyakarta, Daerah Istimewa Yogyakarta 55122, Indonesia"], "rows": [{"elements": [{"distance": {"text": "2.1 km", "value": 2094}, "duration": {"text": "8 mins", "value": 499}, "status": "OK"}]}], "status": "OK"}}, {"origin": [-7.7982487, 110.3652793], "destination": [-7.7982487, 110.3652793], "distance_matrix": null}, {"origin": [-7.7982487, 110.3652793], "destination": [-7.8137278, 110.3629074], "distance_matrix": {"destination_addresses": ["Jl. Patehan Kidul No.4, Suryodiningratan, Kec. Mantrijeron, Kota Yogyakarta, Daerah Istimewa Yogyakarta 55141, Indonesia"], "origin_addresses": ["No. 3 - 4, Ps. Beringharjo, Jl. Margo Mulyo Blok B No.16, Ngupasan, Kec. Gondomanan, Kota Yogyakarta, Daerah Istimewa Yogyakarta 55122, Indonesia"], "rows": [{"elements": [{"distance": {"text": "2.3 km", "value": 2334}, "duration": {"text": "8 mins", "value": 471}, "status": "OK"}]}], "status": "OK"}}, {"origin": [-7.7982487, 110.3652793], "destination": [-7.8119357, 110.363194], "distance_matrix": {"destination_addresses": ["Jl. Gading No.1, Panembahan, Kecamatan Kraton, Kota Yogyakarta, Daerah Istimewa Yogyakarta 55133, Indonesia"], "origin_addresses": ["No. 3 - 4, Ps. Beringharjo, Jl. Margo Mulyo Blok B No.16, Ngupasan, Kec. Gondomanan, Kota Yogyakarta, Daerah Istimewa Yogyakarta 55122, Indonesia"], "rows": [{"elements": [{"distance": {"text": "2.2 km", "value": 2154}, "duration": {"text": "8 mins", "value": 461}, "status": "OK"}]}], "status": "OK"}}, {"origin": [-7.7982487, 110.3652793], "destination": [-7.7956378, 110.3653538], "distance_matrix": {"destination_addresses": ["6938+P4X, Jl. Malioboro, Sosromenduran, Gedong Tengen, Kota Yogyakarta, Daerah Istimewa Yogyakarta, Indonesia"], "origin_addresses": ["No. 3 - 4, Ps. Beringharjo, Jl. Margo Mulyo Blok B No.16, Ngupasan, Kec. Gondomanan, Kota Yogyakarta, Daerah Istimewa Yogyakarta 55122, Indonesia"], "rows": [{"elements": [{"distance": {"text": "1.9 km", "value": 1916}, "duration": {"text": "8 mins", "value": 463}, "status": "OK"}]}], "status": "OK"}}, {"origin": [-7.7982487, 110.3652793], "destination": [-7.800293, 110.3661642], "distance_matrix": {"destination_addresses": ["Jl. Margo Mulyo No.6, Ngupasan, Kec. Gondomanan, Kota Yogyakarta, Daerah Istimewa Yogyakarta 55122, Indonesia"], "origin_addresses": ["No. 3 - 4, Ps. Beringharjo, Jl. Margo Mulyo Blok B No.16, Ngupasan, Kec. Gondomanan, Kota Yogyakarta, Daerah Istimewa Yogyakarta 55122, Indonesia"], "rows": [{"elements": [{"distance": {"text": "0.3 km", "value": 316}, "duration": {"text": "2 mins", "value": 95}, "status": "OK"}]}], "status": "OK"}}, {"origin": [-7.7982487, 110.3652793], "destination": [-7.8013966, 110.3647641], "distance_matrix": {"destination_addresses": ["Jl. Pangurakan No.1, Ngupasan, Kec. Gondomanan, Kota Yogyakarta, Daerah Istimewa Yogyakarta 55122, Indonesia"], "origin_addresses": ["No. 3 - 4, Ps. Beringharjo, Jl. Margo Mulyo Blok B No.16, Ngupasan, Kec. Gondomanan, Kota Yogyakarta, Daerah Istimewa Yogyakarta 55122, Indonesia"], "rows": [{"elements": [{"distance": {"text": "0.4 km", "value": 354}, "duration": {"text": "1 min", "value": 88}, "status": "OK"}]}], "status": "OK"}}, {"origin": [-7.7982487, 110.3652793], "destination": [-7.8022995, 110.3643835], "distance_matrix": {"destination_addresses": ["Jl. Pangurakan No.6, Ngupasan, Kec. Gondomanan, Kota Yogyakarta, Daerah Istimewa Yogyakarta 55122, Indonesia"], "origin_addresses": ["No. 3 - 4, Ps. Beringharjo, Jl. Margo Mulyo Blok B No.16, Ngupasan, Kec. Gondomanan, Kota Yogyakarta, Daerah Istimewa Yogyakarta 55122, Indonesia"], "rows": [{"elements": [{"distance": {"text": "0.5 km", "value": 459}, "duration": {"text": "2 mins", "value": 122}, "status": "OK"}]}], "status": "OK"}}, {"origin": [-7.7982487, 110.3652793], "destination": [-7.8038148, 110.3666102], "distance_matrix": {"destination_addresses": ["Jl. Wijilan No.2A, RW.08, Panembahan, Kecamatan Kraton, Kota Yogyakarta, Daerah Istimewa Yogyakarta 55131, Indonesia"], "origin_addresses": ["No. 3 - 4, Ps. Beringharjo, Jl. Margo Mulyo Blok B No.16, Ngupasan, Kec. Gondomanan, Kota Yogyakarta, Daerah Istimewa Yogyakarta 55122, Indonesia"], "rows": [{"elements": [{"distance": {"text": "0.8 km", "value": 815}, "duration": {"text": "3 mins", "value": 193}, "status": "OK"}]}], "status": "OK"}}, {"origin": [-7.7982487, 110.3652793], "destination": [-7.8038975, 110.3644232], "distance_matrix": {"destination_addresses": ["59W7+CQV Yogyakarta Northern Square, Jl. Alun-Alun Utara, Ngupasan, Kec. Gondomanan, Kota Yogyakarta, Daerah Istimewa Yogyakarta 55122, Indonesia"], "origin_addresses": ["No. 3 - 4, Ps. Beringharjo, Jl. Margo Mulyo Blok B No.16, Ngupasan, Kec. Gondomanan, Kota Yogyakarta, Daerah Istimewa Yogyakarta 55122, Indonesia"], "rows": [{"elements": [{"distance": {"text": "0.8 km", "value": 817}, "duration": {"text": "3 mins", "value": 187}, "status": "OK"}]}], "status": "OK"}}, {"origin": [-7.7982487, 110.3652793], "destination": [-7.8082845, 110.3602155], "distance_matrix": {"destination_addresses": ["Jl. Polowijan No.11, Patehan, Kecamatan Kraton, Kota Yogyakarta, Daerah Istimewa Yogyakarta 55133, Indonesia"], "origin_addresses": ["No. 3 - 4, Ps. Beringharjo, Jl. Margo Mulyo Blok B No.16, Ngupasan, Kec. Gondomanan, Kota Yogyakarta, Daerah Istimewa Yogyakarta 55122, Indonesia"], "rows": [{"elements": [{"distance": {"text": "1.6 km", "value": 1556}, "duration": {"text": "5 mins", "value": 321}, "status": "OK"}]}], "status": "OK"}}, {"origin": [-7.7982487, 110.3652793], "destination": [-7.7845549, 110.3711548], "distance_matrix": {"destination_addresses": ["Jl. Faridan M Noto No.21, Kotabaru, Kec. Gondokusuman, Kota Yogyakarta, Daerah Istimewa Yogyakarta 55224, Indonesia"], "origin_addresses": ["No. 3 - 4, Ps. Beringharjo, Jl. Margo Mulyo Blok B No.16, Ngupasan, Kec. Gondomanan, Kota Yogyakarta, Daerah Istimewa Yogyakarta 55122, Indonesia"], "rows": [{"elements": [{"distance": {"text": "2.6 km", "value": 2642}, "duration": {"text": "8 mins", "value": 504}, "status": "OK"}]}], "status": "OK"}}, {"origin": [-7.7982487, 110.3652793], "destination": [-7.7829218, 110.3670757], "distance_matrix": {"destination_addresses": ["Jl. A.M. Sangaji No.70, Gowongan, Kec. Jetis, Kota Yogyakarta, Daerah Istimewa Yogyakarta 55233, Indonesia"], "origin_addresses": ["No. 3 - 4, Ps. Beringharjo, Jl. Margo Mulyo Blok B No.16, Ngupasan, Kec. Gondomanan, Kota Yogyakarta, Daerah Istimewa Yogyakarta 55122, Indonesia"], "rows": [{"elements": [{"distance": {"text": "3.3 km", "value": 3298}, "duration": {"text": "10 mins", "value": 605}, "status": "OK"}]}], "status": "OK"}}, {"origin": [-7.7982487, 110.3652793], "destination": [-7.8455358, 110.3379568], "distance_matrix": {"destination_addresses": ["Jl. Kasongan No.3, Kajen, Bangunjiwo, Kec. Kasihan, Kabupaten Bantul, Daerah Istimewa Yogyakarta 55184, Indonesia"], "origin_addresses": ["No. 3 - 4, Ps. Beringharjo, Jl. Margo Mulyo Blok B No.16, Ngupasan, Kec. Gondomanan, Kota Yogyakarta, Daerah Istimewa Yogyakarta 55122, Indonesia"], "rows": [{"elements": [{"distance": {"text": "7.5 km", "value": 7459}, "duration": {"text": "20 mins", "value": 1184}, "status": "OK"}]}], "status": "OK"}}, {"origin": [-7.7982487, 110.3652793], "destination": [-7.8146508, 110.3684854], "distance_matrix": {"destination_addresses": ["59P9+49Q, Jl. Sisingamangaraja, Keparakan, Kec. Mergangsan, Kota Yogyakarta, Daerah Istimewa Yogyakarta 55131, Indonesia"], "origin_addresses": ["No. 3 - 4, Ps. Beringharjo, Jl. Margo Mulyo Blok B No.16, Ngupasan, Kec. Gondomanan, Kota Yogyakarta, Daerah Istimewa Yogyakarta 55122, Indonesia"], "rows": [{"elements": [{"distance": {"text": "2.3 km", "value": 2345}, "duration": {"text": "7 mins", "value": 397}, "status": "OK"}]}], "status": "OK"}}, {"origin": [-7.7982487, 110.3652793], "destination": [-7.802813, 110.413899], "distance_matrix": {"destination_addresses": ["27, Jl. Wonocatur No.26, Karang Bendo, Banguntapan, Kec. Banguntapan, Kabupaten Bantul, Daerah Istimewa Yogyakarta 55198, Indonesia"], "origin_addresses": ["No. 3 - 4, Ps. Beringharjo, Jl. Margo Mulyo Blok B No.16, Ngupasan, Kec. Gondomanan, Kota Yogyakarta, Daerah Istimewa Yogyakarta 55122, Indonesia"], "rows": [{"elements": [{"distance": {"text": "6.7 km", "value": 6652}, "duration": {"text": "20 mins", "value": 1185}, "status": "OK"}]}], "status": "OK"}}, {"origin": [-7.7982487, 110.3652793], "destination": [-7.8128408, 110.356113], "distance_matrix": {"destination_addresses": ["Mantrijeron, 59P4+VC9, Jl. Suryowijayan, Patehan, Kecamatan Kraton, Kota Yogyakarta, Daerah Istimewa Yogyakarta 55142, Indonesia"], "origin_addresses": ["No. 3 - 4, Ps. Beringharjo, Jl. Margo Mulyo Blok B No.16, Ngupasan, Kec. Gondomanan, Kota Yogyakarta, Daerah Istimewa Yogyakarta 55122, Indonesia"], "rows": [{"elements": [{"distance": {"text": "2.5 km", "value": 2462}, "duration": {"text": "8 mins", "value": 495}, "status": "OK"}]}], "status": "OK"}}, {"origin": [-7.7982487, 110.3652793], "destination": [-7.7997354, 110.3762182], "distance_matrix": {"destination_addresses": ["Jl. Harjono Blok PA/II No.99, Purwokinanti, Pakualaman, Kota Yogyakarta, Daerah Istimewa Yogyakarta 55166, Indonesia"], "origin_addresses": ["No. 3 - 4, Ps. Beringharjo, Jl. Margo Mulyo Blok B No.16, Ngupasan, Kec. Gondomanan, Kota Yogyakarta, Daerah Istimewa Yogyakarta 55122, Indonesia"], "rows": [{"elements": [{"distance": {"text": "1.8 km", "value": 1792}, "duration": {"text": "7 mins", "value": 408}, "status": "OK"}]}], "status": "OK"}}, {"origin": [-7.7982487, 110.3652793], "destination": [-7.8164905, 110.3718611], "distance_matrix": {"destination_addresses": ["Jl. Kolonel Sugiyono No.24, Brontokusuman, Kec. Mergangsan, Kota Yogyakarta, Daerah Istimewa Yogyakarta 55153, Indonesia"], "origin_addresses": ["No. 3 - 4, Ps. Beringharjo, Jl. Margo Mulyo Blok B No.16, Ngupasan, Kec. Gondomanan, Kota Yogyakarta, Daerah Istimewa Yogyakarta 55122, Indonesia"], "rows": [{"elements": [{"distance": {"text": "2.9 km", "value": 2870}, "duration": {"text": "9 mins", "value": 513}, "status": "OK"}]}], "status": "OK"}}, {"origin": [-7.7982487, 110.3652793], "destination": [-7.8293112, 110.3956256], "distance_matrix": {"destination_addresses": ["59CW+77C, Bodon, Jagalan, Kotagede, Bantul Regency, Special Region of Yogyakarta 55192, Indonesia"], "origin_addresses": ["No. 3 - 4, Ps. Beringharjo, Jl. Margo Mulyo Blok B No.16, Ngupasan, Kec. Gondomanan, Kota Yogyakarta, Daerah Istimewa Yogyakarta 55122, Indonesia"], "rows": [{"elements": [{"distance": {"text": "6.4 km", "value": 6398}, "duration": {"text": "19 mins", "value": 1115}, "status": "OK"}]}], "status": "OK"}}, {"origin": [-7.7982487, 110.3652793], "destination": [-7.8283312, 110.3997949], "distance_matrix": {"destination_addresses": ["Los Pasar, 59CX+MW7, Purbayan, Kec. Kotagede, Kota Yogyakarta, Daerah Istimewa Yogyakarta, Indonesia"], "origin_addresses": ["No. 3 - 4, Ps. Beringharjo, Jl. Margo Mulyo Blok B No.16, Ngupasan, Kec. Gondomanan, Kota Yogyakarta, Daerah Istimewa Yogyakarta 55122, Indonesia"], "rows": [{"elements": [{"distance": {"text": "6.9 km", "value": 6915}, "duration": {"text": "18 mins", "value": 1103}, "status": "OK"}]}], "status": "OK"}}, {"origin": [-7.7982487, 110.3652793], "destination": [-7.7857242, 110.3746954], "distance_matrix": {"destination_addresses": ["Jl. Suroto No.2, Kotabaru, Kec. Gondokusuman, Kota Yogyakarta, Daerah Istimewa Yogyakarta 55224, Indonesia"], "origin_addresses": ["No. 3 - 4, Ps. Beringharjo, Jl. Margo Mulyo Blok B No.16, Ngupasan, Kec. Gondomanan, Kota Yogyakarta, Daerah Istimewa Yogyakarta 55122, Indonesia"], "rows": [{"elements": [{"distance": {"text": "2.8 km", "value": 2829}, "duration": {"text": "9 mins", "value": 561}, "status": "OK"}]}], "status": "OK"}}, {"origin": [-7.7982487, 110.3652793], "destination": [-7.8276355, 110.3606071], "distance_matrix": {"destination_addresses": ["59C6+W6X, Jl. KH. Ali Maksum, Krapyak Kulon, Panggungharjo, Kec. Sewon, Kabupaten Bantul, Daerah Istimewa Yogyakarta 55188, Indonesia"], "origin_addresses": ["No. 3 - 4, Ps. Beringharjo, Jl. Margo Mulyo Blok B No.16, Ngupasan, Kec. Gondomanan, Kota Yogyakarta, Daerah Istimewa Yogyakarta 55122, Indonesia"], "rows": [{"elements": [{"distance": {"text": "4.5 km", "value": 4512}, "duration": {"text": "13 mins", "value": 770}, "status": "OK"}]}], "status": "OK"}}, {"origin": [-7.7982487, 110.3652793], "destination": [-7.7676636, 110.2934028], "distance_matrix": {"destination_addresses": ["Pasar Kuliner Belut Godean, Jl. Ngapak - Kentheng No.km.10, Gentingan, Sidoagung, Kec. Godean, Kabupaten Sleman, Daerah Istimewa Yogyakarta 55264, Indonesia"], "origin_addresses": ["No. 3 - 4, Ps. Beringharjo, Jl. Margo Mulyo Blok B No.16, Ngupasan, Kec. Gondomanan, Kota Yogyakarta, Daerah Istimewa Yogyakarta 55122, Indonesia"], "rows": [{"elements": [{"distance": {"text": "11.1 km", "value": 11141}, "duration": {"text": "24 mins", "value": 1462}, "status": "OK"}]}], "status": "OK"}}, {"origin": [-7.7982487, 110.3652793], "destination": [-7.8145939, 110.4130604], "distance_matrix": {"destination_addresses": ["Jl. Jogja-Wonosari Km 7 No 277, Kalangan, Baturetno, Banguntapan, Bantul Regency, Special Region of Yogyakarta 55197, Indonesia"], "origin_addresses": ["No. 3 - 4, Ps. Beringharjo, Jl. Margo Mulyo Blok B No.16, Ngupasan, Kec. Gondomanan, Kota Yogyakarta, Daerah Istimewa Yogyakarta 55122, Indonesia"], "rows": [{"elements": [{"distance": {"text": "6.9 km", "value": 6880}, "duration": {"text": "21 mins", "value": 1243}, "status": "OK"}]}], "status": "OK"}}, {"origin": [-7.7982487, 110.3652793], "destination": [-7.7514803, 110.3352759], "distance_matrix": {"destination_addresses": ["68XP+C42, Jl. Rajek Lor-Rajek Wetan, Rajeg Wetan, Tirtoadi, Kec. Mlati, Kabupaten Sleman, Daerah Istimewa Yogyakarta 55287, Indonesia"], "origin_addresses": ["No. 3 - 4, Ps. Beringharjo, Jl. Margo Mulyo Blok B No.16, Ngupasan, Kec. Gondomanan, Kota Yogyakarta, Daerah Istimewa Yogyakarta 55122, Indonesia"], "rows": [{"elements": [{"distance": {"text": "11.8 km", "value": 11822}, "duration": {"text": "24 mins", "value": 1423}, "status": "OK"}]}], "status": "OK"}}, {"origin": [-7.7982487, 110.3652793], "destination": [-7.9583695, 110.4407622], "distance_matrix": {"destination_addresses": ["Kediwung Rt 38, Kanigoro, Mangunan, Kec. Dlingo, Kabupaten Bantul, Daerah Istimewa Yogyakarta 55783, Indonesia"], "origin_addresses": ["No. 3 - 4, Ps. Beringharjo, Jl. Margo Mulyo Blok B No.16, Ngupasan, Kec. Gondomanan, Kota Yogyakarta, Daerah Istimewa Yogyakarta 55122, Indonesia"], "rows": [{"elements": [{"distance": {"text": "25.1 km", "value": 25125}, "duration": {"text": "52 mins", "value": 3128}, "status": "OK"}]}], "status": "OK"}}, {"origin": [-7.7982487, 110.3652793], "destination": [-7.7823797, 110.3791605], "distance_matrix": {"destination_addresses": ["Galeria Mall, Jl. Jend. Sudirman No.99 - 101, Terban, Kec. Gondokusuman, Kota Yogyakarta, Daerah Istimewa Yogyakarta 55223, Indonesia"], "origin_addresses": ["No. 3 - 4, Ps. Beringharjo, Jl. Margo Mulyo Blok B No.16, Ngupasan, Kec. Gondomanan, Kota Yogyakarta, Daerah Istimewa Yogyakarta 55122, Indonesia"], "rows": [{"elements": [{"distance": {"text": "3.3 km", "value": 3293}, "duration": {"text": "12 mins", "value": 703}, "status": "OK"}]}], "status": "OK"}}, {"origin": [-7.7982487, 110.3652793], "destination": [-7.6041648, 110.4510042], "distance_matrix": {"destination_addresses": ["The Lost World Castle, Jl. Petung Merapi, Petung, Kepuharjo, Kec. Cangkringan, Kabupaten Sleman, Daerah Istimewa Yogyakarta 55583, Indonesia"], "origin_addresses": ["No. 3 - 4, Ps. Beringharjo, Jl. Margo Mulyo Blok B No.16, Ngupasan, Kec. Gondomanan, Kota Yogyakarta, Daerah Istimewa Yogyakarta 55122, Indonesia"], "rows": [{"elements": [{"distance": {"text": "28.0 km", "value": 28049}, "duration": {"text": "1 hour 1 min", "value": 3682}, "status": "OK"}]}], "status": "OK"}}, {"origin": [-7.7982487, 110.3652793], "destination": [-7.7443285, 110.3313177], "distance_matrix": {"destination_addresses": ["784J+7G8, Ketingan, Tirtoadi, Kec. Mlati, Kabupaten Sleman, Daerah Istimewa Yogyakarta 55287, Indonesia"], "origin_addresses": ["No. 3 - 4, Ps. Beringharjo, Jl. Margo Mulyo Blok B No.16, Ngupasan, Kec. Gondomanan, Kota Yogyakarta, Daerah Istimewa Yogyakarta 55122, Indonesia"], "rows": [{"elements": [{"distance": {"text": "12.0 km", "value": 11951}, "duration": {"text": "24 mins", "value": 1442}, "status": "OK"}]}], "status": "OK"}}, {"origin": [-7.7982487, 110.3652793], "destination": [-7.6209046, 110.4216275], "distance_matrix": {"destination_addresses": ["Merapi Park Yogyakarta, Jl. Kaliurang No.KM. 22.5, Banteng, Hargobinangun, Kec. Pakem, Kabupaten Sleman, Daerah Istimewa Yogyakarta 55582, Indonesia"], "origin_addresses": ["No. 3 - 4, Ps. Beringharjo, Jl. Margo Mulyo Blok B No.16, Ngupasan, Kec. Gondomanan, Kota Yogyakarta, Daerah Istimewa Yogyakarta 55122, Indonesia"], "rows": [{"elements": [{"distance": {"text": "24.7 km", "value": 24701}, "duration": {"text": "53 mins", "value": 3166}, "status": "OK"}]}], "status": "OK"}}, {"origin": [-7.7982487, 110.3652793], "destination": [-7.798812, 110.3657371], "distance_matrix": {"destination_addresses": ["Pasar Beringharjo timur Lt. 3, dekat parkiran, Jl. Margo Mulyo No.16, Ngupasan, Kec. Gondomanan, Kota Yogyakarta, Daerah Istimewa Yogyakarta 55122, Indonesia"], "origin_addresses": ["No. 3 - 4, Ps. Beringharjo, Jl. Margo Mulyo Blok B No.16, Ngupasan, Kec. Gondomanan, Kota Yogyakarta, Daerah Istimewa Yogyakarta 55122, Indonesia"], "rows": [{"elements": [{"distance": {"text": "0.2 km", "value": 169}, "duration": {"text": "1 min", "value": 53}, "status": "OK"}]}], "status": "OK"}}, {"origin": [-7.7982487, 110.3652793], "destination": [-7.7887054, 110.3873403], "distance_matrix": {"destination_addresses": ["696P+GW8 Taman Kehati, Demangan, Kec. Gondokusuman, Kota Yogyakarta, Daerah Istimewa Yogyakarta 55221, Indonesia"], "origin_addresses": ["No. 3 - 4, Ps. Beringharjo, Jl. Margo Mulyo Blok B No.16, Ngupasan, Kec. Gondomanan, Kota Yogyakarta, Daerah Istimewa Yogyakarta 55122, Indonesia"], "rows": [{"elements": [{"distance": {"text": "3.7 km", "value": 3690}, "duration": {"text": "12 mins", "value": 731}, "status": "OK"}]}], "status": "OK"}}, {"origin": [-7.7982487, 110.3652793], "destination": [-7.6309566, 110.3404834], "distance_matrix": {"destination_addresses": ["989R+H55, Bangunrejo, Merdikorejo, Kec. Tempel, Kabupaten Sleman, Daerah Istimewa Yogyakarta 55552, Indonesia"], "origin_addresses": ["No. 3 - 4, Ps. Beringharjo, Jl. Margo Mulyo Blok B No.16, Ngupasan, Kec. Gondomanan, Kota Yogyakarta, Daerah Istimewa Yogyakarta 55122, Indonesia"], "rows": [{"elements": [{"distance": {"text": "22.1 km", "value": 22142}, "duration": {"text": "45 mins", "value": 2677}, "status": "OK"}]}], "status": "OK"}}, {"origin": [-7.7982487, 110.3652793], "destination": [-7.8184611, 110.3635327], "distance_matrix": {"destination_addresses": ["Jl. Tirtodipuran No.10, Mantrijeron, Kec. Mantrijeron, Kota Yogyakarta, Daerah Istimewa Yogyakarta 55143, Indonesia"], "origin_addresses": ["No. 3 - 4, Ps. Beringharjo, Jl. Margo Mulyo Blok B No.16, Ngupasan, Kec. Gondomanan, Kota Yogyakarta, Daerah Istimewa Yogyakarta 55122, Indonesia"], "rows": [{"elements": [{"distance": {"text": "3.3 km", "value": 3318}, "duration": {"text": "9 mins", "value": 556}, "status": "OK"}]}], "status": "OK"}}, {"origin": [-7.7982487, 110.3652793], "destination": [-7.8031874, 110.3657633], "distance_matrix": {"destination_addresses": ["Jl. Alun-Alun Utara No.1, Prawirodirjan, Kecamatan Kraton, Kota Yogyakarta, Daerah Istimewa Yogyakarta 55132, Indonesia"], "origin_addresses": ["No. 3 - 4, Ps. Beringharjo, Jl. Margo Mulyo Blok B No.16, Ngupasan, Kec. Gondomanan, Kota Yogyakarta, Daerah Istimewa Yogyakarta 55122, Indonesia"], "rows": [{"elements": [{"distance": {"text": "0.7 km", "value": 655}, "duration": {"text": "3 mins", "value": 159}, "status": "OK"}]}], "status": "OK"}}, {"origin": [-7.7982487, 110.3652793], "destination": [-7.6023375, 110.4552585], "distance_matrix": {"destination_addresses": ["9FX4+346, Jambu, Kepuharjo, Kec. Cangkringan, Kabupaten Sleman, Daerah Istimewa Yogyakarta 55583, Indonesia"], "origin_addresses": ["No. 3 - 4, Ps. Beringharjo, Jl. Margo Mulyo Blok B No.16, Ngupasan, Kec. Gondomanan, Kota Yogyakarta, Daerah Istimewa Yogyakarta 55122, Indonesia"], "rows": [{"elements": [{"distance": {"text": "28.1 km", "value": 28097}, "duration": {"text": "1 hour 2 mins", "value": 3741}, "status": "OK"}]}], "status": "OK"}}, {"origin": [-7.7982487, 110.3652793], "destination": [-7.5916872, 110.4339755], "distance_matrix": {"destination_addresses": ["CC5M+8HH Tlogo Muncar National Garden, Jl. Tlogo Putri, Area Hutan, Hargobinangun, Kec. Pakem, Kabupaten Sleman, Daerah Istimewa Yogyakarta 55582, Indonesia"], "origin_addresses": ["No. 3 - 4, Ps. Beringharjo, Jl. Margo Mulyo Blok B No.16, Ngupasan, Kec. Gondomanan, Kota Yogyakarta, Daerah Istimewa Yogyakarta 55122, Indonesia"], "rows": [{"elements": [{"distance": {"text": "26.7 km", "value": 26716}, "duration": {"text": "1 hour 0 mins", "value": 3579}, "status": "OK"}]}], "status": "OK"}}, {"origin": [-7.7982487, 110.3652793], "destination": [-7.8248171, 110.1236396], "distance_matrix": {"destination_addresses": ["54GF+FCW, Sremo Lor, Hargowilis, Kec. Kokap, Kabupaten Kulon Progo, Daerah Istimewa Yogyakarta 55653, Indonesia"], "origin_addresses": ["No. 3 - 4, Ps. Beringharjo, Jl. Margo Mulyo Blok B No.16, Ngupasan, Kec. Gondomanan, Kota Yogyakarta, Daerah Istimewa Yogyakarta 55122, Indonesia"], "rows": [{"elements": [{"distance": {"text": "33.1 km", "value": 33051}, "duration": {"text": "57 mins", "value": 3447}, "status": "OK"}]}], "status": "OK"}}, {"origin": [-7.7982487, 110.3652793], "destination": [-7.7624289, 110.348049], "distance_matrix": {"destination_addresses": ["68QX+276, Jl. Jambon, Biru, Trihanggo, Kec. Gamping, Kabupaten Sleman, Daerah Istimewa Yogyakarta 55291, Indonesia"], "origin_addresses": ["No. 3 - 4, Ps. Beringharjo, Jl. Margo Mulyo Blok B No.16, Ngupasan, Kec. Gondomanan, Kota Yogyakarta, Daerah Istimewa Yogyakarta 55122, Indonesia"], "rows": [{"elements": [{"distance": {"text": "6.2 km", "value": 6195}, "duration": {"text": "17 mins", "value": 1037}, "status": "OK"}]}], "status": "OK"}}, {"origin": [-7.7982487, 110.3652793], "destination": [-7.5978656, 110.4233959], "distance_matrix": {"destination_addresses": ["Jl. Boyong No.KM 25, Kaliurang, Hargobinangun, Kec. Pakem, Kabupaten Sleman, Daerah Istimewa Yogyakarta 55582, Indonesia"], "origin_addresses": ["No. 3 - 4, Ps. Beringharjo, Jl. Margo Mulyo Blok B No.16, Ngupasan, Kec. Gondomanan, Kota Yogyakarta, Daerah Istimewa Yogyakarta 55122, Indonesia"], "rows": [{"elements": [{"distance": {"text": "27.5 km", "value": 27507}, "duration": {"text": "59 mins", "value": 3515}, "status": "OK"}]}], "status": "OK"}}, {"origin": [-7.7982487, 110.3652793], "destination": [-7.8496144, 110.478324], "distance_matrix": {"destination_addresses": ["5F2H+3CC, Patuk, Kec. Patuk, Kabupaten Gunung Kidul, Daerah Istimewa Yogyakarta 55862, Indonesia"], "origin_addresses": ["No. 3 - 4, Ps. Beringharjo, Jl. Margo Mulyo Blok B No.16, Ngupasan, Kec. Gondomanan, Kota Yogyakarta, Daerah Istimewa Yogyakarta 55122, Indonesia"], "rows": [{"elements": [{"distance": {"text": "18.6 km", "value": 18579}, "duration": {"text": "44 mins", "value": 2610}, "status": "OK"}]}], "status": "OK"}}, {"origin": [-7.7982487, 110.3652793], "destination": [-7.94136080262228, 110.4247377097752], "distance_matrix": {"destination_addresses": ["3C5F+HVQ, Mangunan, Kec. Dlingo, Kabupaten Bantul, Daerah Istimewa Yogyakarta 55783, Indonesia"], "origin_addresses": ["No. 3 - 4, Ps. Beringharjo, Jl. Margo Mulyo Blok B No.16, Ngupasan, Kec. Gondomanan, Kota Yogyakarta, Daerah Istimewa Yogyakarta 55122, Indonesia"], "rows": [{"elements": [{"distance": {"text": "22.8 km", "value": 22764}, "duration": {"text": "50 mins", "value": 2973}, "status": "OK"}]}], "status": "OK"}}, {"origin": [-7.7982487, 110.3652793], "destination": [-7.8263088, 110.398512], "distance_matrix": {"destination_addresses": ["Kampung Trunojayan KG II/881, Prenggan, Kec. Kotagede, Kota Yogyakarta, Daerah Istimewa Yogyakarta 55172, Indonesia"], "origin_addresses": ["No. 3 - 4, Ps. Beringharjo, Jl. Margo Mulyo Blok B No.16, Ngupasan, Kec. Gondomanan, Kota Yogyakarta, Daerah Istimewa Yogyakarta 55122, Indonesia"], "rows": [{"elements": [{"distance": {"text": "6.4 km", "value": 6432}, "duration": {"text": "18 mins", "value": 1091}, "status": "OK"}]}], "status": "OK"}}, {"origin": [-7.7982487, 110.3652793], "destination": [-7.9414886, 110.4243856], "distance_matrix": {"destination_addresses": ["3C5F+HVQ, Mangunan, Kec. Dlingo, Kabupaten Bantul, Daerah Istimewa Yogyakarta 55783, Indonesia"], "origin_addresses": ["No. 3 - 4, Ps. Beringharjo, Jl. Margo Mulyo Blok B No.16, Ngupasan, Kec. Gondomanan, Kota Yogyakarta, Daerah Istimewa Yogyakarta 55122, Indonesia"], "rows": [{"elements": [{"distance": {"text": "22.8 km", "value": 22776}, "duration": {"text": "50 mins", "value": 2975}, "status": "OK"}]}], "status": "OK"}}, {"origin": [-7.7982487, 110.3652793], "destination": [-7.7955798, 110.3694896], "distance_matrix": {"destination_addresses": ["6939+QQ9, Suryatmajan, Danurejan, Yogyakarta City, Special Region of Yogyakarta, Indonesia"], "origin_addresses": ["No. 3 - 4, Ps. Beringharjo, Jl. Margo Mulyo Blok B No.16, Ngupasan, Kec. Gondomanan, Kota Yogyakarta, Daerah Istimewa Yogyakarta 55122, Indonesia"], "rows": [{"elements": [{"distance": {"text": "1.0 km", "value": 1002}, "duration": {"text": "4 mins", "value": 241}, "status": "OK"}]}], "status": "OK"}}, {"origin": [-7.7982487, 110.3652793], "destination": [-7.798217999999999, 110.4200702], "distance_matrix": {"destination_addresses": ["Jogja Adventure Zone, Aero Wisata Skadik 104, Jl. Maguwo, Karang Janbe, Banguntapan, Kec. Banguntapan, Kabupaten Bantul, Daerah Istimewa Yogyakarta 55198, Indonesia"], "origin_addresses": ["No. 3 - 4, Ps. Beringharjo, Jl. Margo Mulyo Blok B No.16, Ngupasan, Kec. Gondomanan, Kota Yogyakarta, Daerah Istimewa Yogyakarta 55122, Indonesia"], "rows": [{"elements": [{"distance": {"text": "6.8 km", "value": 6836}, "duration": {"text": "20 mins", "value": 1214}, "status": "OK"}]}], "status": "OK"}}, {"origin": [-7.7982487, 110.3652793], "destination": [-7.8439029, 110.36226099999999], "distance_matrix": {"destination_addresses": ["Jl. Parangtritis Km 5.5 ( Pyramid Cafe) Tarudan Bangunharjo Sewon Bantul Regency Special Region of Yogyakarta Tarudan, Tarudan, Bangunharjo, Sewon, Bantul Regency, Special Region of Yogyakarta 55188, Indonesia"], "origin_addresses": ["No. 3 - 4, Ps. Beringharjo, Jl. Margo Mulyo Blok B No.16, Ngupasan, Kec. Gondomanan, Kota Yogyakarta, Daerah Istimewa Yogyakarta 55122, Indonesia"], "rows": [{"elements": [{"distance": {"text": "5.8 km", "value": 5791}, "duration": {"text": "16 mins", "value": 948}, "status": "OK"}]}], "status": "OK"}}, {"origin": [-7.7982487, 110.3652793], "destination": [-7.8290343, 110.453198], "distance_matrix": {"destination_addresses": ["No.5, Jl. Wonosari No.KM.11, Bantaran Kulon, Srimulyo, Kec. Piyungan, Kabupaten Bantul, Daerah Istimewa Yogyakarta 55792, Indonesia"], "origin_addresses": ["No. 3 - 4, Ps. Beringharjo, Jl. Margo Mulyo Blok B No.16, Ngupasan, Kec. Gondomanan, Kota Yogyakarta, Daerah Istimewa Yogyakarta 55122, Indonesia"], "rows": [{"elements": [{"distance": {"text": "11.6 km", "value": 11585}, "duration": {"text": "30 mins", "value": 1776}, "status": "OK"}]}], "status": "OK"}}, {"origin": [-7.7982487, 110.3652793], "destination": [-7.8018746, 110.3694664], "distance_matrix": {"destination_addresses": ["Jl. Brigjen Katamso No.3, Prawirodirjan, Kec. Gondomanan, Kota Yogyakarta, Daerah Istimewa Yogyakarta 55121, Indonesia"], "origin_addresses": ["No. 3 - 4, Ps. Beringharjo, Jl. Margo Mulyo Blok B No.16, Ngupasan, Kec. Gondomanan, Kota Yogyakarta, Daerah Istimewa Yogyakarta 55122, Indonesia"], "rows": [{"elements": [{"distance": {"text": "0.9 km", "value": 894}, "duration": {"text": "3 mins", "value": 199}, "status": "OK"}]}], "status": "OK"}}, {"origin": [-7.7982487, 110.3652793], "destination": [-7.6428597, 110.42957539999999], "distance_matrix": {"destination_addresses": ["9C4H+RWJ, Pentingsari, Umbulharjo, Kec. Cangkringan, Kabupaten Sleman, Daerah Istimewa Yogyakarta 55583, Indonesia"], "origin_addresses": ["No. 3 - 4, Ps. Beringharjo, Jl. Margo Mulyo Blok B No.16, Ngupasan, Kec. Gondomanan, Kota Yogyakarta, Daerah Istimewa Yogyakarta 55122, Indonesia"], "rows": [{"elements": [{"distance": {"text": "23.3 km", "value": 23339}, "duration": {"text": "55 mins", "value": 3282}, "status": "OK"}]}], "status": "OK"}}, {"origin": [-7.7982487, 110.3652793], "destination": [-7.8262101, 110.3449539], "distance_matrix": {"destination_addresses": ["58FV+GX8, Pluragan, Tirtonirmolo, Kec. Kasihan, Kabupaten Bantul, Daerah Istimewa Yogyakarta 55184, Indonesia"], "origin_addresses": ["No. 3 - 4, Ps. Beringharjo, Jl. Margo Mulyo Blok B No.16, Ngupasan, Kec. Gondomanan, Kota Yogyakarta, Daerah Istimewa Yogyakarta 55122, Indonesia"], "rows": [{"elements": [{"distance": {"text": "4.9 km", "value": 4851}, "duration": {"text": "14 mins", "value": 842}, "status": "OK"}]}], "status": "OK"}}, {"origin": [-7.7982487, 110.3652793], "destination": [-7.7955032, 110.365309], "distance_matrix": {"destination_addresses": ["Jl. Malioboro No.25, Sosromenduran, Gedong Tengen, Kota Yogyakarta, Daerah Istimewa Yogyakarta 55271, Indonesia"], "origin_addresses": ["No. 3 - 4, Ps. Beringharjo, Jl. Margo Mulyo Blok B No.16, Ngupasan, Kec. Gondomanan, Kota Yogyakarta, Daerah Istimewa Yogyakarta 55122, Indonesia"], "rows": [{"elements": [{"distance": {"text": "1.9 km", "value": 1902}, "duration": {"text": "8 mins", "value": 460}, "status": "OK"}]}], "status": "OK"}}, {"origin": [-7.7982487, 110.3652793], "destination": [-7.8353074, 110.45896599999999], "distance_matrix": {"destination_addresses": ["Pangol, 5F75+VHG, Jl. Payak Tengah, Jombor, Srimulyo, Piyungan, Bantul Regency, Special Region of Yogyakarta 55792, Indonesia"], "origin_addresses": ["No. 3 - 4, Ps. Beringharjo, Jl. Margo Mulyo Blok B No.16, Ngupasan, Kec. Gondomanan, Kota Yogyakarta, Daerah Istimewa Yogyakarta 55122, Indonesia"], "rows": [{"elements": [{"distance": {"text": "15.6 km", "value": 15591}, "duration": {"text": "40 mins", "value": 2406}, "status": "OK"}]}], "status": "OK"}}, {"origin": [-7.7982487, 110.3652793], "destination": [-7.740780699999999, 110.50467719999999], "distance_matrix": {"destination_addresses": ["7G53+JM5, Plaosan Lor, Bugisan, Kec. Prambanan, Kabupaten Klaten, Jawa Tengah 57454, Indonesia"], "origin_addresses": ["No. 3 - 4, Ps. Beringharjo, Jl. Margo Mulyo Blok B No.16, Ngupasan, Kec. Gondomanan, Kota Yogyakarta, Daerah Istimewa Yogyakarta 55122, Indonesia"], "rows": [{"elements": [{"distance": {"text": "19.7 km", "value": 19717}, "duration": {"text": "41 mins", "value": 2468}, "status": "OK"}]}], "status": "OK"}}, {"origin": [-7.7982487, 110.3652793], "destination": [-7.701492, 110.37390599999999], "distance_matrix": {"destination_addresses": ["Brayut, Pandowoharjo, Kec. Sleman, Kabupaten Sleman, Daerah Istimewa Yogyakarta 55512, Indonesia"], "origin_addresses": ["No. 3 - 4, Ps. Beringharjo, Jl. Margo Mulyo Blok B No.16, Ngupasan, Kec. Gondomanan, Kota Yogyakarta, Daerah Istimewa Yogyakarta 55122, Indonesia"], "rows": [{"elements": [{"distance": {"text": "13.0 km", "value": 12977}, "duration": {"text": "31 mins", "value": 1836}, "status": "OK"}]}], "status": "OK"}}, {"origin": [-7.7982487, 110.3652793], "destination": [-7.7624571, 110.3481492], "distance_matrix": {"destination_addresses": ["68QX+276, Jl. Jambon, Biru, Trihanggo, Kec. Gamping, Kabupaten Sleman, Daerah Istimewa Yogyakarta 55291, Indonesia"], "origin_addresses": ["No. 3 - 4, Ps. Beringharjo, Jl. Margo Mulyo Blok B No.16, Ngupasan, Kec. Gondomanan, Kota Yogyakarta, Daerah Istimewa Yogyakarta 55122, Indonesia"], "rows": [{"elements": [{"distance": {"text": "6.2 km", "value": 6195}, "duration": {"text": "17 mins", "value": 1037}, "status": "OK"}]}], "status": "OK"}}, {"origin": [-7.7982487, 110.3652793], "destination": [-8.1759266, 110.66241959999999], "distance_matrix": {"destination_addresses": ["RMF6+GXP, Pantai, Purwodadi, Kec. Tepus, Kabupaten Gunung Kidul, Daerah Istimewa Yogyakarta 55881, Indonesia"], "origin_addresses": ["No. 3 - 4, Ps. Beringharjo, Jl. Margo Mulyo Blok B No.16, Ngupasan, Kec. Gondomanan, Kota Yogyakarta, Daerah Istimewa Yogyakarta 55122, Indonesia"], "rows": [{"elements": [{"distance": {"text": "73.1 km", "value": 73135}, "duration": {"text": "2 hours 14 mins", "value": 8036}, "status": "OK"}]}], "status": "OK"}}, {"origin": [-7.7982487, 110.3652793], "destination": [-7.8357465, 110.4593415], "distance_matrix": {"destination_addresses": ["Pangol payak tengah, 5F75+PP4, Jombor, Srimulyo, Kec. Piyungan, Kabupaten Bantul, Daerah Istimewa Yogyakarta 55792, Indonesia"], "origin_addresses": ["No. 3 - 4, Ps. Beringharjo, Jl. Margo Mulyo Blok B No.16, Ngupasan, Kec. Gondomanan, Kota Yogyakarta, Daerah Istimewa Yogyakarta 55122, Indonesia"], "rows": [{"elements": [{"distance": {"text": "15.1 km", "value": 15095}, "duration": {"text": "39 mins", "value": 2321}, "status": "OK"}]}], "status": "OK"}}, {"origin": [-7.7982487, 110.3652793], "destination": [-7.8054476, 110.3627375], "distance_matrix": {"destination_addresses": ["Jl. Alun-Alun Utara No.1, Kadipaten, Kecamatan Kraton, Kota Yogyakarta, Daerah Istimewa Yogyakarta 55132, Indonesia"], "origin_addresses": ["No. 3 - 4, Ps. Beringharjo, Jl. Margo Mulyo Blok B No.16, Ngupasan, Kec. Gondomanan, Kota Yogyakarta, Daerah Istimewa Yogyakarta 55122, Indonesia"], "rows": [{"elements": [{"distance": {"text": "0.9 km", "value": 936}, "duration": {"text": "3 mins", "value": 200}, "status": "OK"}]}], "status": "OK"}}, {"origin": [-7.7982487, 110.3652793], "destination": [-7.7973552999999995, 110.35349959999999], "distance_matrix": {"destination_addresses": ["Jl. HOS Cokroaminoto No.34, Pakuncen, Wirobrajan, Kota Yogyakarta, Daerah Istimewa Yogyakarta 55253, Indonesia"], "origin_addresses": ["No. 3 - 4, Ps. Beringharjo, Jl. Margo Mulyo Blok B No.16, Ngupasan, Kec. Gondomanan, Kota Yogyakarta, Daerah Istimewa Yogyakarta 55122, Indonesia"], "rows": [{"elements": [{"distance": {"text": "2.1 km", "value": 2057}, "duration": {"text": "8 mins", "value": 456}, "status": "OK"}]}], "status": "OK"}}, {"origin": [-7.7982487, 110.3652793], "destination": [-7.607873799999999, 110.2037513], "distance_matrix": {"destination_addresses": ["96R3+VG4, Jl. East Side Pedestrian Walk, Kw. Candi Borobudur, Borobudur, Kec. Borobudur, Kabupaten Magelang, Jawa Tengah 56553, Indonesia"], "origin_addresses": ["No. 3 - 4, Ps. Beringharjo, Jl. Margo Mulyo Blok B No.16, Ngupasan, Kec. Gondomanan, Kota Yogyakarta, Daerah Istimewa Yogyakarta 55122, Indonesia"], "rows": [{"elements": [{"distance": {"text": "42.6 km", "value": 42585}, "duration": {"text": "1 hour 11 mins", "value": 4271}, "status": "OK"}]}], "status": "OK"}}, {"origin": [-7.7982487, 110.3652793], "destination": [-7.8001040999999995, 110.3676579], "distance_matrix": {"destination_addresses": ["Jl. Sriwedani No.1, Ngupasan, Kec. Gondomanan, Kota Yogyakarta, Daerah Istimewa Yogyakarta 55122, Indonesia"], "origin_addresses": ["No. 3 - 4, Ps. Beringharjo, Jl. Margo Mulyo Blok B No.16, Ngupasan, Kec. Gondomanan, Kota Yogyakarta, Daerah Istimewa Yogyakarta 55122, Indonesia"], "rows": [{"elements": [{"distance": {"text": "0.8 km", "value": 839}, "duration": {"text": "3 mins", "value": 178}, "status": "OK"}]}], "status": "OK"}}, {"origin": [-7.7982487, 110.3652793], "destination": [-7.6057093, 110.18048399999999], "distance_matrix": {"destination_addresses": ["Karangrejo Gombong, Kurahan, Kembanglimus, Kec. Borobudur, Kabupaten Magelang, Jawa Tengah 56553, Indonesia"], "origin_addresses": ["No. 3 - 4, Ps. Beringharjo, Jl. Margo Mulyo Blok B No.16, Ngupasan, Kec. Gondomanan, Kota Yogyakarta, Daerah Istimewa Yogyakarta 55122, Indonesia"], "rows": [{"elements": [{"distance": {"text": "44.5 km", "value": 44522}, "duration": {"text": "1 hour 16 mins", "value": 4553}, "status": "OK"}]}], "status": "OK"}}, {"origin": [-7.7982487, 110.3652793], "destination": [-8.145102399999999, 110.59880059999999], "distance_matrix": {"destination_addresses": ["VH3X+WGW, Area Hutan, Ngestirejo, Kec. Tanjungsari, Kabupaten Gunung Kidul, Daerah Istimewa Yogyakarta 55881, Indonesia"], "origin_addresses": ["No. 3 - 4, Ps. Beringharjo, Jl. Margo Mulyo Blok B No.16, Ngupasan, Kec. Gondomanan, Kota Yogyakarta, Daerah Istimewa Yogyakarta 55122, Indonesia"], "rows": [{"elements": [{"distance": {"text": "63.0 km", "value": 62954}, "duration": {"text": "1 hour 42 mins", "value": 6113}, "status": "OK"}]}], "status": "OK"}}, {"origin": [-7.7982487, 110.3652793], "destination": [-7.7532423999999995, 110.3609091], "distance_matrix": {"destination_addresses": ["KM 6 NO18, Jl. Magelang, Kutu Patran, Sinduadi, Kec. Mlati, Kabupaten Sleman, Daerah Istimewa Yogyakarta 55284, Indonesia"], "origin_addresses": ["No. 3 - 4, Ps. Beringharjo, Jl. Margo Mulyo Blok B No.16, Ngupasan, Kec. Gondomanan, Kota Yogyakarta, Daerah Istimewa Yogyakarta 55122, Indonesia"], "rows": [{"elements": [{"distance": {"text": "6.4 km", "value": 6403}, "duration": {"text": "18 mins", "value": 1081}, "status": "OK"}]}], "status": "OK"}}, {"origin": [-7.7982487, 110.3652793], "destination": [-7.816315599999999, 110.3871442], "distance_matrix": {"destination_addresses": ["XT Square, Jl. Veteran No.150-151, Pandeyan, Kec. Umbulharjo, Kota Yogyakarta, Daerah Istimewa Yogyakarta 55161, Indonesia"], "origin_addresses": ["No. 3 - 4, Ps. Beringharjo, Jl. Margo Mulyo Blok B No.16, Ngupasan, Kec. Gondomanan, Kota Yogyakarta, Daerah Istimewa Yogyakarta 55122, Indonesia"], "rows": [{"elements": [{"distance": {"text": "4.5 km", "value": 4455}, "duration": {"text": "13 mins", "value": 780}, "status": "OK"}]}], "status": "OK"}}, {"origin": [-7.7982487, 110.3652793], "destination": [-7.8100673, 110.3594581], "distance_matrix": {"destination_addresses": ["Jl. Taman KT I / 291, Patehan, Kraton, Yogyakarta City, Special Region of Yogyakarta 55133, Indonesia"], "origin_addresses": ["No. 3 - 4, Ps. Beringharjo, Jl. Margo Mulyo Blok B No.16, Ngupasan, Kec. Gondomanan, Kota Yogyakarta, Daerah Istimewa Yogyakarta 55122, Indonesia"], "rows": [{"elements": [{"distance": {"text": "2.0 km", "value": 1994}, "duration": {"text": "7 mins", "value": 438}, "status": "OK"}]}], "status": "OK"}}, {"origin": [-7.7982487, 110.3652793], "destination": [-7.8052845, 110.3642031], "distance_matrix": {"destination_addresses": ["Jl. Rotowijayan Blok No. 1, Panembahan, Kecamatan Kraton, Kota Yogyakarta, Daerah Istimewa Yogyakarta, Indonesia"], "origin_addresses": ["No. 3 - 4, Ps. Beringharjo, Jl. Margo Mulyo Blok B No.16, Ngupasan, Kec. Gondomanan, Kota Yogyakarta, Daerah Istimewa Yogyakarta 55122, Indonesia"], "rows": [{"elements": [{"distance": {"text": "1.0 km", "value": 994}, "duration": {"text": "4 mins", "value": 223}, "status": "OK"}]}], "status": "OK"}}, {"origin": [-7.7982487, 110.3652793], "destination": [-7.8006715, 110.3676551], "distance_matrix": {"destination_addresses": ["Jl. Panembahan Senopati No.1-3, Ngupasan, Kec. Gondomanan, Kota Yogyakarta, Daerah Istimewa Yogyakarta 55122, Indonesia"], "origin_addresses": ["No. 3 - 4, Ps. Beringharjo, Jl. Margo Mulyo Blok B No.16, Ngupasan, Kec. Gondomanan, Kota Yogyakarta, Daerah Istimewa Yogyakarta 55122, Indonesia"], "rows": [{"elements": [{"distance": {"text": "0.7 km", "value": 706}, "duration": {"text": "3 mins", "value": 150}, "status": "OK"}]}], "status": "OK"}}, {"origin": [-7.7982487, 110.3652793], "destination": [-7.8712041, 110.45951439999999], "distance_matrix": {"destination_addresses": ["Hutan Pinus Pengger, Jl. Dlingo-Patuk, Sendangsari, Terong, Kec. Dlingo, Kabupaten Bantul, Daerah Istimewa Yogyakarta 55783, Indonesia"], "origin_addresses": ["No. 3 - 4, Ps. Beringharjo, Jl. Margo Mulyo Blok B No.16, Ngupasan, Kec. Gondomanan, Kota Yogyakarta, Daerah Istimewa Yogyakarta 55122, Indonesia"], "rows": [{"elements": [{"distance": {"text": "21.7 km", "value": 21681}, "duration": {"text": "47 mins", "value": 2843}, "status": "OK"}]}], "status": "OK"}}, {"origin": [-7.7982487, 110.3652793], "destination": [-7.8040164999999995, 110.397994], "distance_matrix": {"destination_addresses": ["Jl. Kebun Raya No.2, Rejowinangun, Kec. Kotagede, Kota Yogyakarta, Daerah Istimewa Yogyakarta 55171, Indonesia"], "origin_addresses": ["No. 3 - 4, Ps. Beringharjo, Jl. Margo Mulyo Blok B No.16, Ngupasan, Kec. Gondomanan, Kota Yogyakarta, Daerah Istimewa Yogyakarta 55122, Indonesia"], "rows": [{"elements": [{"distance": {"text": "5.0 km", "value": 4970}, "duration": {"text": "17 mins", "value": 1003}, "status": "OK"}]}], "status": "OK"}}, {"origin": [-7.7982487, 110.3652793], "destination": [-7.8296224, 110.3980162], "distance_matrix": {"destination_addresses": ["59CX+46G, Sayangan, Jagalan, Kec. Banguntapan, Kabupaten Bantul, Daerah Istimewa Yogyakarta 55192, Indonesia"], "origin_addresses": ["No. 3 - 4, Ps. Beringharjo, Jl. Margo Mulyo Blok B No.16, Ngupasan, Kec. Gondomanan, Kota Yogyakarta, Daerah Istimewa Yogyakarta 55122, Indonesia"], "rows": [{"elements": [{"distance": {"text": "7.2 km", "value": 7162}, "duration": {"text": "20 mins", "value": 1180}, "status": "OK"}]}], "status": "OK"}}, {"origin": [-7.7982487, 110.3652793], "destination": [-7.761608, 110.3308855], "distance_matrix": {"destination_addresses": ["Jl. Mlangi RT.5 RW.33, Area Sawah, Nogotirto, Kec. Gamping, Kabupaten Sleman, Daerah Istimewa Yogyakarta 55592, Indonesia"], "origin_addresses": ["No. 3 - 4, Ps. Beringharjo, Jl. Margo Mulyo Blok B No.16, Ngupasan, Kec. Gondomanan, Kota Yogyakarta, Daerah Istimewa Yogyakarta 55122, Indonesia"], "rows": [{"elements": [{"distance": {"text": "9.1 km", "value": 9117}, "duration": {"text": "19 mins", "value": 1135}, "status": "OK"}]}], "status": "OK"}}, {"origin": [-7.7982487, 110.3652793], "destination": [-7.7520206, 110.49146739999999], "distance_matrix": {"destination_addresses": ["6FXR+6M2, Jl. Candi Sewu, Kranggan, Bokoharjo, Kec. Prambanan, Kabupaten Sleman, Daerah Istimewa Yogyakarta 55572, Indonesia"], "origin_addresses": ["No. 3 - 4, Ps. Beringharjo, Jl. Margo Mulyo Blok B No.16, Ngupasan, Kec. Gondomanan, Kota Yogyakarta, Daerah Istimewa Yogyakarta 55122, Indonesia"], "rows": [{"elements": [{"distance": {"text": "17.2 km", "value": 17196}, "duration": {"text": "36 mins", "value": 2187}, "status": "OK"}]}], "status": "OK"}}, {"origin": [-7.7982487, 110.3652793], "destination": [-7.781956399999999, 110.3656838], "distance_matrix": {"destination_addresses": ["Jl. Poncowinatan No.12-18, Gowongan, Kec. Jetis, Kota Yogyakarta, Daerah Istimewa Yogyakarta 55233, Indonesia"], "origin_addresses": ["No. 3 - 4, Ps. Beringharjo, Jl. Margo Mulyo Blok B No.16, Ngupasan, Kec. Gondomanan, Kota Yogyakarta, Daerah Istimewa Yogyakarta 55122, Indonesia"], "rows": [{"elements": [{"distance": {"text": "3.6 km", "value": 3607}, "duration": {"text": "12 mins", "value": 710}, "status": "OK"}]}], "status": "OK"}}, {"origin": [-7.7982487, 110.3652793], "destination": [-7.8001885, 110.36387699999999], "distance_matrix": {"destination_addresses": ["Jalan Ahmad Yani, 59X7+WHC, Ngupasan, Kec. Gondomanan, Kota Yogyakarta, Daerah Istimewa Yogyakarta 55122, Indonesia"], "origin_addresses": ["No. 3 - 4, Ps. Beringharjo, Jl. Margo Mulyo Blok B No.16, Ngupasan, Kec. Gondomanan, Kota Yogyakarta, Daerah Istimewa Yogyakarta 55122, Indonesia"], "rows": [{"elements": [{"distance": {"text": "0.3 km", "value": 334}, "duration": {"text": "2 mins", "value": 93}, "status": "OK"}]}], "status": "OK"}}, {"origin": [-7.7982487, 110.3652793], "destination": [-7.782712999999999, 110.396397], "distance_matrix": {"destination_addresses": ["Jl. Laksda Adisucipto No.167, Papringan, Caturtunggal, Kec. Depok, Kabupaten Sleman, Daerah Istimewa Yogyakarta 55281, Indonesia"], "origin_addresses": ["No. 3 - 4, Ps. Beringharjo, Jl. Margo Mulyo Blok B No.16, Ngupasan, Kec. Gondomanan, Kota Yogyakarta, Daerah Istimewa Yogyakarta 55122, Indonesia"], "rows": [{"elements": [{"distance": {"text": "5.0 km", "value": 5020}, "duration": {"text": "15 mins", "value": 890}, "status": "OK"}]}], "status": "OK"}}, {"origin": [-7.7982487, 110.3652793], "destination": [-7.9267837, 110.4319967], "distance_matrix": {"destination_addresses": ["Cempluk Rt 03, Sukorame, Mangunan, Kec. Dlingo, Kabupaten Bantul, Daerah Istimewa Yogyakarta 55783, Indonesia"], "origin_addresses": ["No. 3 - 4, Ps. Beringharjo, Jl. Margo Mulyo Blok B No.16, Ngupasan, Kec. Gondomanan, Kota Yogyakarta, Daerah Istimewa Yogyakarta 55122, Indonesia"], "rows": [{"elements": [{"distance": {"text": "22.2 km", "value": 22230}, "duration": {"text": "45 mins", "value": 2692}, "status": "OK"}]}], "status": "OK"}}, {"origin": [-7.7982487, 110.3652793], "destination": [-7.7672973, 110.35424859999999], "distance_matrix": {"destination_addresses": ["69M3+4P3, Kragilan, Sinduadi, Kec. Mlati, Kabupaten Sleman, Daerah Istimewa Yogyakarta 55284, Indonesia"], "origin_addresses": ["No. 3 - 4, Ps. Beringharjo, Jl. Margo Mulyo Blok B No.16, Ngupasan, Kec. Gondomanan, Kota Yogyakarta, Daerah Istimewa Yogyakarta 55122, Indonesia"], "rows": [{"elements": [{"distance": {"text": "5.2 km", "value": 5165}, "duration": {"text": "15 mins", "value": 901}, "status": "OK"}]}], "status": "OK"}}, {"origin": [-7.7982487, 110.3652793], "destination": [-7.801012399999999, 110.36533759999999], "distance_matrix": {"destination_addresses": ["Jl. Margo Mulyo No.6, Ngupasan, Kec. Gondomanan, Kota Yogyakarta, Daerah Istimewa Yogyakarta 55122, Indonesia"], "origin_addresses": ["No. 3 - 4, Ps. Beringharjo, Jl. Margo Mulyo Blok B No.16, Ngupasan, Kec. Gondomanan, Kota Yogyakarta, Daerah Istimewa Yogyakarta 55122, Indonesia"], "rows": [{"elements": [{"distance": {"text": "0.4 km", "value": 412}, "duration": {"text": "2 mins", "value": 100}, "status": "OK"}]}], "status": "OK"}}, {"origin": [-7.7982487, 110.3652793], "destination": [-7.8054438, 110.3784719], "distance_matrix": {"destination_addresses": ["Jl. Taman Siswa No.31, Wirogunan, Kec. Mergangsan, Kota Yogyakarta, Daerah Istimewa Yogyakarta 55151, Indonesia"], "origin_addresses": ["No. 3 - 4, Ps. Beringharjo, Jl. Margo Mulyo Blok B No.16, Ngupasan, Kec. Gondomanan, Kota Yogyakarta, Daerah Istimewa Yogyakarta 55122, Indonesia"], "rows": [{"elements": [{"distance": {"text": "2.3 km", "value": 2275}, "duration": {"text": "8 mins", "value": 456}, "status": "OK"}]}], "status": "OK"}}, {"origin": [-7.7982487, 110.3652793], "destination": [-7.7503027, 110.36949879999999], "distance_matrix": {"destination_addresses": ["Jl. Monumen Jogja Kembali No.5, Waras, Sariharjo, Kec. Mlati, Kabupaten Sleman, Daerah Istimewa Yogyakarta 55284, Indonesia"], "origin_addresses": ["No. 3 - 4, Ps. Beringharjo, Jl. Margo Mulyo Blok B No.16, Ngupasan, Kec. Gondomanan, Kota Yogyakarta, Daerah Istimewa Yogyakarta 55122, Indonesia"], "rows": [{"elements": [{"distance": {"text": "7.6 km", "value": 7606}, "duration": {"text": "20 mins", "value": 1177}, "status": "OK"}]}], "status": "OK"}}, {"origin": [-7.7982487, 110.3652793], "destination": [-7.7439217, 110.4929095], "distance_matrix": {"destination_addresses": ["Jl. Raya Solo - Yogyakarta No.KM.16, Bugisan, Kec. Prambanan, Kabupaten Sleman, Daerah Istimewa Yogyakarta 57454, Indonesia"], "origin_addresses": ["No. 3 - 4, Ps. Beringharjo, Jl. Margo Mulyo Blok B No.16, Ngupasan, Kec. Gondomanan, Kota Yogyakarta, Daerah Istimewa Yogyakarta 55122, Indonesia"], "rows": [{"elements": [{"distance": {"text": "18.7 km", "value": 18659}, "duration": {"text": "39 mins", "value": 2352}, "status": "OK"}]}], "status": "OK"}}, {"origin": [-7.7982487, 110.3652793], "destination": [-7.816705499999999, 110.3862889], "distance_matrix": {"destination_addresses": ["59MP+8G7, Pandeyan, Umbulharjo, Yogyakarta City, Special Region of Yogyakarta 55161, Indonesia"], "origin_addresses": ["No. 3 - 4, Ps. Beringharjo, Jl. Margo Mulyo Blok B No.16, Ngupasan, Kec. Gondomanan, Kota Yogyakarta, Daerah Istimewa Yogyakarta 55122, Indonesia"], "rows": [{"elements": [{"distance": {"text": "4.3 km", "value": 4312}, "duration": {"text": "12 mins", "value": 728}, "status": "OK"}]}], "status": "OK"}}, {"origin": [-7.7982487, 110.3652793], "destination": [-7.808978799999999, 110.3707148], "distance_matrix": {"destination_addresses": ["59RC+66J, Keparakan, Mergangsan, Yogyakarta City, Special Region of Yogyakarta 55152, Indonesia"], "origin_addresses": ["No. 3 - 4, Ps. Beringharjo, Jl. Margo Mulyo Blok B No.16, Ngupasan, Kec. Gondomanan, Kota Yogyakarta, Daerah Istimewa Yogyakarta 55122, Indonesia"], "rows": [{"elements": [{"distance": {"text": "1.9 km", "value": 1897}, "duration": {"text": "6 mins", "value": 371}, "status": "OK"}]}], "status": "OK"}}, {"origin": [-7.7982487, 110.3652793], "destination": [-7.7865891, 110.35144729999999], "distance_matrix": {"destination_addresses": ["Jl. HOS Cokroaminoto TR-III/430, Tegalrejo, Tegalrejo, Kec. Tegalrejo, Kota Yogyakarta, Daerah Istimewa Yogyakarta 55244, Indonesia"], "origin_addresses": ["No. 3 - 4, Ps. Beringharjo, Jl. Margo Mulyo Blok B No.16, Ngupasan, Kec. Gondomanan, Kota Yogyakarta, Daerah Istimewa Yogyakarta 55122, Indonesia"], "rows": [{"elements": [{"distance": {"text": "3.2 km", "value": 3248}, "duration": {"text": "10 mins", "value": 626}, "status": "OK"}]}], "status": "OK"}}, {"origin": [-7.7982487, 110.3652793], "destination": [-7.824260799999999, 110.3644095], "distance_matrix": {"destination_addresses": ["Jl. Jogokaryan No.36, Mantrijeron, Kec. Mantrijeron, Kota Yogyakarta, Daerah Istimewa Yogyakarta 55143, Indonesia"], "origin_addresses": ["No. 3 - 4, Ps. Beringharjo, Jl. Margo Mulyo Blok B No.16, Ngupasan, Kec. Gondomanan, Kota Yogyakarta, Daerah Istimewa Yogyakarta 55122, Indonesia"], "rows": [{"elements": [{"distance": {"text": "3.8 km", "value": 3833}, "duration": {"text": "11 mins", "value": 643}, "status": "OK"}]}], "status": "OK"}}, {"origin": [-7.7982487, 110.3652793], "destination": [-7.810374599999999, 110.3606882], "distance_matrix": {"destination_addresses": ["JL Taman Sari, Taman KT 1/454/459, Patehan, Kecamatan Kraton, Kota Yogyakarta, Daerah Istimewa Yogyakarta 55133, Indonesia"], "origin_addresses": ["No. 3 - 4, Ps. Beringharjo, Jl. Margo Mulyo Blok B No.16, Ngupasan, Kec. Gondomanan, Kota Yogyakarta, Daerah Istimewa Yogyakarta 55122, Indonesia"], "rows": [{"elements": [{"distance": {"text": "1.9 km", "value": 1874}, "duration": {"text": "6 mins", "value": 368}, "status": "OK"}]}], "status": "OK"}}, {"origin": [-7.7982487, 110.3652793], "destination": [-7.801140599999999, 110.3493008], "distance_matrix": {"destination_addresses": ["Jl. R. E. Martadinata No.69, Wirobrajan, Kabupaten Bantul, Daerah Istimewa Yogyakarta 55182, Indonesia"], "origin_addresses": ["No. 3 - 4, Ps. Beringharjo, Jl. Margo Mulyo Blok B No.16, Ngupasan, Kec. Gondomanan, Kota Yogyakarta, Daerah Istimewa Yogyakarta 55122, Indonesia"], "rows": [{"elements": [{"distance": {"text": "2.1 km", "value": 2062}, "duration": {"text": "7 mins", "value": 416}, "status": "OK"}]}], "status": "OK"}}, {"origin": [-7.7982487, 110.3652793], "destination": [-7.774809599999999, 110.38720149999999], "distance_matrix": {"destination_addresses": ["Kampus Pusat Universitas Negeri Yogyakarta, Jalan Colombo No. 1,, Caturtunggal,, Depok,, Karang Malang, Caturtunggal, Kec. Depok, Kabupaten Sleman, Daerah Istimewa Yogyakarta 55281, Indonesia"], "origin_addresses": ["No. 3 - 4, Ps. Beringharjo, Jl. Margo Mulyo Blok B No.16, Ngupasan, Kec. Gondomanan, Kota Yogyakarta, Daerah Istimewa Yogyakarta 55122, Indonesia"], "rows": [{"elements": [{"distance": {"text": "5.2 km", "value": 5214}, "duration": {"text": "17 mins", "value": 1003}, "status": "OK"}]}], "status": "OK"}}, {"origin": [-7.7982487, 110.3652793], "destination": [-7.845220899999999, 110.3374788], "distance_matrix": {"destination_addresses": ["Jalan Raya Kasongan Sentanan RT.06, Kajen, Bangunjiwo, Kec. Kasihan, Kabupaten Bantul, Daerah Istimewa Yogyakarta 55184, Indonesia"], "origin_addresses": ["No. 3 - 4, Ps. Beringharjo, Jl. Margo Mulyo Blok B No.16, Ngupasan, Kec. Gondomanan, Kota Yogyakarta, Daerah Istimewa Yogyakarta 55122, Indonesia"], "rows": [{"elements": [{"distance": {"text": "7.5 km", "value": 7521}, "duration": {"text": "20 mins", "value": 1192}, "status": "OK"}]}], "status": "OK"}}, {"origin": [-7.7982487, 110.3652793], "destination": [-7.9310984, 110.43091899999999], "distance_matrix": {"destination_addresses": ["Seribu Batu Songgo Langit, Jl. Hutan Pinus Nganjir, Sukorame, Mangunan, Kec. Dlingo, Kabupaten Bantul, Daerah Istimewa Yogyakarta 55783, Indonesia"], "origin_addresses": ["No. 3 - 4, Ps. Beringharjo, Jl. Margo Mulyo Blok B No.16, Ngupasan, Kec. Gondomanan, Kota Yogyakarta, Daerah Istimewa Yogyakarta 55122, Indonesia"], "rows": [{"elements": [{"distance": {"text": "21.6 km", "value": 21643}, "duration": {"text": "44 mins", "value": 2642}, "status": "OK"}]}], "status": "OK"}}, {"origin": [-7.7982487, 110.3652793], "destination": [-7.7399571, 110.3024078], "distance_matrix": {"destination_addresses": ["Grogol Tourism Village, Grogol, Kadipiro, Margodadi, Kec. Seyegan, Kabupaten Sleman, Daerah Istimewa Yogyakarta 55561, Indonesia"], "origin_addresses": ["No. 3 - 4, Ps. Beringharjo, Jl. Margo Mulyo Blok B No.16, Ngupasan, Kec. Gondomanan, Kota Yogyakarta, Daerah Istimewa Yogyakarta 55122, Indonesia"], "rows": [{"elements": [{"distance": {"text": "14.3 km", "value": 14316}, "duration": {"text": "31 mins", "value": 1873}, "status": "OK"}]}], "status": "OK"}}, {"origin": [-7.7982487, 110.3652793], "destination": [-7.824373899999999, 110.40049049999999], "distance_matrix": {"destination_addresses": ["Basen 183A 11/04, Purbayan, Kec. Kotagede, Kota Yogyakarta, Daerah Istimewa Yogyakarta 55173, Indonesia"], "origin_addresses": ["No. 3 - 4, Ps. Beringharjo, Jl. Margo Mulyo Blok B No.16, Ngupasan, Kec. Gondomanan, Kota Yogyakarta, Daerah Istimewa Yogyakarta 55122, Indonesia"], "rows": [{"elements": [{"distance": {"text": "6.4 km", "value": 6382}, "duration": {"text": "17 mins", "value": 992}, "status": "OK"}]}], "status": "OK"}}, {"origin": [-7.7982487, 110.3652793], "destination": [-7.8116718999999994, 110.363238], "distance_matrix": {"destination_addresses": ["Jl. Alun Alun Kidul No.23, Patehan, Kecamatan Kraton, Kota Yogyakarta, Daerah Istimewa Yogyakarta 55133, Indonesia"], "origin_addresses": ["No. 3 - 4, Ps. Beringharjo, Jl. Margo Mulyo Blok B No.16, Ngupasan, Kec. Gondomanan, Kota Yogyakarta, Daerah Istimewa Yogyakarta 55122, Indonesia"], "rows": [{"elements": [{"distance": {"text": "2.3 km", "value": 2296}, "duration": {"text": "8 mins", "value": 453}, "status": "OK"}]}], "status": "OK"}}, {"origin": [-7.7982487, 110.3652793], "destination": [-7.813734299999999, 110.28318379999999], "distance_matrix": {"destination_addresses": ["Citra Grand Mutiara, Jl. Wates km.9, Fluorite Hill Rd No.G.59, Jatipereng, Balecatur, Gamping, Sleman Regency, Special Region of Yogyakarta 55295, Indonesia"], "origin_addresses": ["No. 3 - 4, Ps. Beringharjo, Jl. Margo Mulyo Blok B No.16, Ngupasan, Kec. Gondomanan, Kota Yogyakarta, Daerah Istimewa Yogyakarta 55122, Indonesia"], "rows": [{"elements": [{"distance": {"text": "9.9 km", "value": 9905}, "duration": {"text": "21 mins", "value": 1288}, "status": "OK"}]}], "status": "OK"}}, {"origin": [-7.7982487, 110.3652793], "destination": [-7.817791799999999, 110.3623492], "distance_matrix": {"destination_addresses": ["Jl. DI Panjaitan No.41, Mantrijeron, Kec. Mantrijeron, Kota Yogyakarta, Daerah Istimewa Yogyakarta 55143, Indonesia"], "origin_addresses": ["No. 3 - 4, Ps. Beringharjo, Jl. Margo Mulyo Blok B No.16, Ngupasan, Kec. Gondomanan, Kota Yogyakarta, Daerah Istimewa Yogyakarta 55122, Indonesia"], "rows": [{"elements": [{"distance": {"text": "3.4 km", "value": 3401}, "duration": {"text": "10 mins", "value": 574}, "status": "OK"}]}], "status": "OK"}}, {"origin": [-7.7982487, 110.3652793], "destination": [-7.816513499999999, 110.38660619999999], "distance_matrix": {"destination_addresses": ["GF , xt. Square , JL. Veteran , Pandeyan , Umbulharjo, 55161 Yogyakarta, Jawa Tengah, Pandeyan, Umbulharjo, Yogyakarta City, Special Region of Yogyakarta 55161, Indonesia"], "origin_addresses": ["No. 3 - 4, Ps. Beringharjo, Jl. Margo Mulyo Blok B No.16, Ngupasan, Kec. Gondomanan, Kota Yogyakarta, Daerah Istimewa Yogyakarta 55122, Indonesia"], "rows": [{"elements": [{"distance": {"text": "4.4 km", "value": 4361}, "duration": {"text": "12 mins", "value": 736}, "status": "OK"}]}], "status": "OK"}}], [{"origin": [-7.8137278, 110.3629074], "destination": [-7.7925764, 110.365843], "distance_matrix": {"destination_addresses": ["Jl. Malioboro No.125, Sosromenduran, Gedong Tengen, Kota Yogyakarta, Daerah Istimewa Yogyakarta 55271, Indonesia"], "origin_addresses": ["Jl. Patehan Kidul No.4, Suryodiningratan, Kec. Mantrijeron, Kota Yogyakarta, Daerah Istimewa Yogyakarta 55141, Indonesia"], "rows": [{"elements": [{"distance": {"text": "3.9 km", "value": 3941}, "duration": {"text": "12 mins", "value": 737}, "status": "OK"}]}], "status": "OK"}}, {"origin": [-7.8137278, 110.3629074], "destination": [-7.7982487, 110.3652793], "distance_matrix": {"destination_addresses": ["No. 3 - 4, Ps. Beringharjo, Jl. Margo Mulyo Blok B No.16, Ngupasan, Kec. Gondomanan, Kota Yogyakarta, Daerah Istimewa Yogyakarta 55122, Indonesia"], "origin_addresses": ["Jl. Patehan Kidul No.4, Suryodiningratan, Kec. Mantrijeron, Kota Yogyakarta, Daerah Istimewa Yogyakarta 55141, Indonesia"], "rows": [{"elements": [{"distance": {"text": "4.1 km", "value": 4053}, "duration": {"text": "13 mins", "value": 756}, "status": "OK"}]}], "status": "OK"}}, {"origin": [-7.8137278, 110.3629074], "destination": [-7.8137278, 110.3629074], "distance_matrix": null}, {"origin": [-7.8137278, 110.3629074], "destination": [-7.8119357, 110.363194], "distance_matrix": {"destination_addresses": ["Jl. Gading No.1, Panembahan, Kecamatan Kraton, Kota Yogyakarta, Daerah Istimewa Yogyakarta 55133, Indonesia"], "origin_addresses": ["Jl. Patehan Kidul No.4, Suryodiningratan, Kec. Mantrijeron, Kota Yogyakarta, Daerah Istimewa Yogyakarta 55141, Indonesia"], "rows": [{"elements": [{"distance": {"text": "0.1 km", "value": 140}, "duration": {"text": "1 min", "value": 40}, "status": "OK"}]}], "status": "OK"}}, {"origin": [-7.8137278, 110.3629074], "destination": [-7.7956378, 110.3653538], "distance_matrix": {"destination_addresses": ["6938+P4X, Jl. Malioboro, Sosromenduran, Gedong Tengen, Kota Yogyakarta, Daerah Istimewa Yogyakarta, Indonesia"], "origin_addresses": ["Jl. Patehan Kidul No.4, Suryodiningratan, Kec. Mantrijeron, Kota Yogyakarta, Daerah Istimewa Yogyakarta 55141, Indonesia"], "rows": [{"elements": [{"distance": {"text": "3.8 km", "value": 3764}, "duration": {"text": "12 mins", "value": 702}, "status": "OK"}]}], "status": "OK"}}, {"origin": [-7.8137278, 110.3629074], "destination": [-7.800293, 110.3661642], "distance_matrix": {"destination_addresses": ["Jl. Margo Mulyo No.6, Ngupasan, Kec. Gondomanan, Kota Yogyakarta, Daerah Istimewa Yogyakarta 55122, Indonesia"], "origin_addresses": ["Jl. Patehan Kidul No.4, Suryodiningratan, Kec. Mantrijeron, Kota Yogyakarta, Daerah Istimewa Yogyakarta 55141, Indonesia"], "rows": [{"elements": [{"distance": {"text": "3.2 km", "value": 3198}, "duration": {"text": "12 mins", "value": 698}, "status": "OK"}]}], "status": "OK"}}, {"origin": [-7.8137278, 110.3629074], "destination": [-7.8013966, 110.3647641], "distance_matrix": {"destination_addresses": ["Jl. Pangurakan No.1, Ngupasan, Kec. Gondomanan, Kota Yogyakarta, Daerah Istimewa Yogyakarta 55122, Indonesia"], "origin_addresses": ["Jl. Patehan Kidul No.4, Suryodiningratan, Kec. Mantrijeron, Kota Yogyakarta, Daerah Istimewa Yogyakarta 55141, Indonesia"], "rows": [{"elements": [{"distance": {"text": "2.6 km", "value": 2637}, "duration": {"text": "8 mins", "value": 451}, "status": "OK"}]}], "status": "OK"}}, {"origin": [-7.8137278, 110.3629074], "destination": [-7.8022995, 110.3643835], "distance_matrix": {"destination_addresses": ["Jl. Pangurakan No.6, Ngupasan, Kec. Gondomanan, Kota Yogyakarta, Daerah Istimewa Yogyakarta 55122, Indonesia"], "origin_addresses": ["Jl. Patehan Kidul No.4, Suryodiningratan, Kec. Mantrijeron, Kota Yogyakarta, Daerah Istimewa Yogyakarta 55141, Indonesia"], "rows": [{"elements": [{"distance": {"text": "2.5 km", "value": 2532}, "duration": {"text": "7 mins", "value": 414}, "status": "OK"}]}], "status": "OK"}}, {"origin": [-7.8137278, 110.3629074], "destination": [-7.8038148, 110.3666102], "distance_matrix": {"destination_addresses": ["Jl. Wijilan No.2A, RW.08, Panembahan, Kecamatan Kraton, Kota Yogyakarta, Daerah Istimewa Yogyakarta 55131, Indonesia"], "origin_addresses": ["Jl. Patehan Kidul No.4, Suryodiningratan, Kec. Mantrijeron, Kota Yogyakarta, Daerah Istimewa Yogyakarta 55141, Indonesia"], "rows": [{"elements": [{"distance": {"text": "2.3 km", "value": 2259}, "duration": {"text": "6 mins", "value": 365}, "status": "OK"}]}], "status": "OK"}}, {"origin": [-7.8137278, 110.3629074], "destination": [-7.8038975, 110.3644232], "distance_matrix": {"destination_addresses": ["59W7+CQV Yogyakarta Northern Square, Jl. Alun-Alun Utara, Ngupasan, Kec. Gondomanan, Kota Yogyakarta, Daerah Istimewa Yogyakarta 55122, Indonesia"], "origin_addresses": ["Jl. Patehan Kidul No.4, Suryodiningratan, Kec. Mantrijeron, Kota Yogyakarta, Daerah Istimewa Yogyakarta 55141, Indonesia"], "rows": [{"elements": [{"distance": {"text": "2.8 km", "value": 2755}, "duration": {"text": "8 mins", "value": 453}, "status": "OK"}]}], "status": "OK"}}, {"origin": [-7.8137278, 110.3629074], "destination": [-7.8082845, 110.3602155], "distance_matrix": {"destination_addresses": ["Jl. Polowijan No.11, Patehan, Kecamatan Kraton, Kota Yogyakarta, Daerah Istimewa Yogyakarta 55133, Indonesia"], "origin_addresses": ["Jl. Patehan Kidul No.4, Suryodiningratan, Kec. Mantrijeron, Kota Yogyakarta, Daerah Istimewa Yogyakarta 55141, Indonesia"], "rows": [{"elements": [{"distance": {"text": "1.4 km", "value": 1410}, "duration": {"text": "5 mins", "value": 272}, "status": "OK"}]}], "status": "OK"}}, {"origin": [-7.8137278, 110.3629074], "destination": [-7.7845549, 110.3711548], "distance_matrix": {"destination_addresses": ["Jl. Faridan M Noto No.21, Kotabaru, Kec. Gondokusuman, Kota Yogyakarta, Daerah Istimewa Yogyakarta 55224, Indonesia"], "origin_addresses": ["Jl. Patehan Kidul No.4, Suryodiningratan, Kec. Mantrijeron, Kota Yogyakarta, Daerah Istimewa Yogyakarta 55141, Indonesia"], "rows": [{"elements": [{"distance": {"text": "4.5 km", "value": 4490}, "duration": {"text": "12 mins", "value": 743}, "status": "OK"}]}], "status": "OK"}}, {"origin": [-7.8137278, 110.3629074], "destination": [-7.7829218, 110.3670757], "distance_matrix": {"destination_addresses": ["Jl. A.M. Sangaji No.70, Gowongan, Kec. Jetis, Kota Yogyakarta, Daerah Istimewa Yogyakarta 55233, Indonesia"], "origin_addresses": ["Jl. Patehan Kidul No.4, Suryodiningratan, Kec. Mantrijeron, Kota Yogyakarta, Daerah Istimewa Yogyakarta 55141, Indonesia"], "rows": [{"elements": [{"distance": {"text": "5.1 km", "value": 5145}, "duration": {"text": "14 mins", "value": 844}, "status": "OK"}]}], "status": "OK"}}, {"origin": [-7.8137278, 110.3629074], "destination": [-7.8455358, 110.3379568], "distance_matrix": {"destination_addresses": ["Jl. Kasongan No.3, Kajen, Bangunjiwo, Kec. Kasihan, Kabupaten Bantul, Daerah Istimewa Yogyakarta 55184, Indonesia"], "origin_addresses": ["Jl. Patehan Kidul No.4, Suryodiningratan, Kec. Mantrijeron, Kota Yogyakarta, Daerah Istimewa Yogyakarta 55141, Indonesia"], "rows": [{"elements": [{"distance": {"text": "5.6 km", "value": 5641}, "duration": {"text": "13 mins", "value": 789}, "status": "OK"}]}], "status": "OK"}}, {"origin": [-7.8137278, 110.3629074], "destination": [-7.8146508, 110.3684854], "distance_matrix": {"destination_addresses": ["59P9+49Q, Jl. Sisingamangaraja, Keparakan, Kec. Mergangsan, Kota Yogyakarta, Daerah Istimewa Yogyakarta 55131, Indonesia"], "origin_addresses": ["Jl. Patehan Kidul No.4, Suryodiningratan, Kec. Mantrijeron, Kota Yogyakarta, Daerah Istimewa Yogyakarta 55141, Indonesia"], "rows": [{"elements": [{"distance": {"text": "0.7 km", "value": 676}, "duration": {"text": "2 mins", "value": 126}, "status": "OK"}]}], "status": "OK"}}, {"origin": [-7.8137278, 110.3629074], "destination": [-7.802813, 110.413899], "distance_matrix": {"destination_addresses": ["27, Jl. Wonocatur No.26, Karang Bendo, Banguntapan, Kec. Banguntapan, Kabupaten Bantul, Daerah Istimewa Yogyakarta 55198, Indonesia"], "origin_addresses": ["Jl. Patehan Kidul No.4, Suryodiningratan, Kec. Mantrijeron, Kota Yogyakarta, Daerah Istimewa Yogyakarta 55141, Indonesia"], "rows": [{"elements": [{"distance": {"text": "7.7 km", "value": 7698}, "duration": {"text": "20 mins", "value": 1181}, "status": "OK"}]}], "status": "OK"}}, {"origin": [-7.8137278, 110.3629074], "destination": [-7.8128408, 110.356113], "distance_matrix": {"destination_addresses": ["Mantrijeron, 59P4+VC9, Jl. Suryowijayan, Patehan, Kecamatan Kraton, Kota Yogyakarta, Daerah Istimewa Yogyakarta 55142, Indonesia"], "origin_addresses": ["Jl. Patehan Kidul No.4, Suryodiningratan, Kec. Mantrijeron, Kota Yogyakarta, Daerah Istimewa Yogyakarta 55141, Indonesia"], "rows": [{"elements": [{"distance": {"text": "0.8 km", "value": 769}, "duration": {"text": "3 mins", "value": 157}, "status": "OK"}]}], "status": "OK"}}, {"origin": [-7.8137278, 110.3629074], "destination": [-7.7997354, 110.3762182], "distance_matrix": {"destination_addresses": ["Jl. Harjono Blok PA/II No.99, Purwokinanti, Pakualaman, Kota Yogyakarta, Daerah Istimewa Yogyakarta 55166, Indonesia"], "origin_addresses": ["Jl. Patehan Kidul No.4, Suryodiningratan, Kec. Mantrijeron, Kota Yogyakarta, Daerah Istimewa Yogyakarta 55141, Indonesia"], "rows": [{"elements": [{"distance": {"text": "3.1 km", "value": 3124}, "duration": {"text": "10 mins", "value": 596}, "status": "OK"}]}], "status": "OK"}}, {"origin": [-7.8137278, 110.3629074], "destination": [-7.8164905, 110.3718611], "distance_matrix": {"destination_addresses": ["Jl. Kolonel Sugiyono No.24, Brontokusuman, Kec. Mergangsan, Kota Yogyakarta, Daerah Istimewa Yogyakarta 55153, Indonesia"], "origin_addresses": ["Jl. Patehan Kidul No.4, Suryodiningratan, Kec. Mantrijeron, Kota Yogyakarta, Daerah Istimewa Yogyakarta 55141, Indonesia"], "rows": [{"elements": [{"distance": {"text": "1.2 km", "value": 1238}, "duration": {"text": "4 mins", "value": 258}, "status": "OK"}]}], "status": "OK"}}, {"origin": [-7.8137278, 110.3629074], "destination": [-7.8293112, 110.3956256], "distance_matrix": {"destination_addresses": ["59CW+77C, Bodon, Jagalan, Kotagede, Bantul Regency, Special Region of Yogyakarta 55192, Indonesia"], "origin_addresses": ["Jl. Patehan Kidul No.4, Suryodiningratan, Kec. Mantrijeron, Kota Yogyakarta, Daerah Istimewa Yogyakarta 55141, Indonesia"], "rows": [{"elements": [{"distance": {"text": "4.8 km", "value": 4766}, "duration": {"text": "14 mins", "value": 859}, "status": "OK"}]}], "status": "OK"}}, {"origin": [-7.8137278, 110.3629074], "destination": [-7.8283312, 110.3997949], "distance_matrix": {"destination_addresses": ["Los Pasar, 59CX+MW7, Purbayan, Kec. Kotagede, Kota Yogyakarta, Daerah Istimewa Yogyakarta, Indonesia"], "origin_addresses": ["Jl. Patehan Kidul No.4, Suryodiningratan, Kec. Mantrijeron, Kota Yogyakarta, Daerah Istimewa Yogyakarta 55141, Indonesia"], "rows": [{"elements": [{"distance": {"text": "5.3 km", "value": 5284}, "duration": {"text": "14 mins", "value": 847}, "status": "OK"}]}], "status": "OK"}}, {"origin": [-7.8137278, 110.3629074], "destination": [-7.7857242, 110.3746954], "distance_matrix": {"destination_addresses": ["Jl. Suroto No.2, Kotabaru, Kec. Gondokusuman, Kota Yogyakarta, Daerah Istimewa Yogyakarta 55224, Indonesia"], "origin_addresses": ["Jl. Patehan Kidul No.4, Suryodiningratan, Kec. Mantrijeron, Kota Yogyakarta, Daerah Istimewa Yogyakarta 55141, Indonesia"], "rows": [{"elements": [{"distance": {"text": "4.7 km", "value": 4677}, "duration": {"text": "13 mins", "value": 799}, "status": "OK"}]}], "status": "OK"}}, {"origin": [-7.8137278, 110.3629074], "destination": [-7.8276355, 110.3606071], "distance_matrix": {"destination_addresses": ["59C6+W6X, Jl. KH. Ali Maksum, Krapyak Kulon, Panggungharjo, Kec. Sewon, Kabupaten Bantul, Daerah Istimewa Yogyakarta 55188, Indonesia"], "origin_addresses": ["Jl. Patehan Kidul No.4, Suryodiningratan, Kec. Mantrijeron, Kota Yogyakarta, Daerah Istimewa Yogyakarta 55141, Indonesia"], "rows": [{"elements": [{"distance": {"text": "1.6 km", "value": 1567}, "duration": {"text": "5 mins", "value": 277}, "status": "OK"}]}], "status": "OK"}}, {"origin": [-7.8137278, 110.3629074], "destination": [-7.7676636, 110.2934028], "distance_matrix": {"destination_addresses": ["Pasar Kuliner Belut Godean, Jl. Ngapak - Kentheng No.km.10, Gentingan, Sidoagung, Kec. Godean, Kabupaten Sleman, Daerah Istimewa Yogyakarta 55264, Indonesia"], "origin_addresses": ["Jl. Patehan Kidul No.4, Suryodiningratan, Kec. Mantrijeron, Kota Yogyakarta, Daerah Istimewa Yogyakarta 55141, Indonesia"], "rows": [{"elements": [{"distance": {"text": "11.8 km", "value": 11823}, "duration": {"text": "25 mins", "value": 1516}, "status": "OK"}]}], "status": "OK"}}, {"origin": [-7.8137278, 110.3629074], "destination": [-7.8145939, 110.4130604], "distance_matrix": {"destination_addresses": ["Jl. Jogja-Wonosari Km 7 No 277, Kalangan, Baturetno, Banguntapan, Bantul Regency, Special Region of Yogyakarta 55197, Indonesia"], "origin_addresses": ["Jl. Patehan Kidul No.4, Suryodiningratan, Kec. Mantrijeron, Kota Yogyakarta, Daerah Istimewa Yogyakarta 55141, Indonesia"], "rows": [{"elements": [{"distance": {"text": "6.2 km", "value": 6214}, "duration": {"text": "17 mins", "value": 994}, "status": "OK"}]}], "status": "OK"}}, {"origin": [-7.8137278, 110.3629074], "destination": [-7.7514803, 110.3352759], "distance_matrix": {"destination_addresses": ["68XP+C42, Jl. Rajek Lor-Rajek Wetan, Rajeg Wetan, Tirtoadi, Kec. Mlati, Kabupaten Sleman, Daerah Istimewa Yogyakarta 55287, Indonesia"], "origin_addresses": ["Jl. Patehan Kidul No.4, Suryodiningratan, Kec. Mantrijeron, Kota Yogyakarta, Daerah Istimewa Yogyakarta 55141, Indonesia"], "rows": [{"elements": [{"distance": {"text": "12.5 km", "value": 12505}, "duration": {"text": "25 mins", "value": 1477}, "status": "OK"}]}], "status": "OK"}}, {"origin": [-7.8137278, 110.3629074], "destination": [-7.9583695, 110.4407622], "distance_matrix": {"destination_addresses": ["Kediwung Rt 38, Kanigoro, Mangunan, Kec. Dlingo, Kabupaten Bantul, Daerah Istimewa Yogyakarta 55783, Indonesia"], "origin_addresses": ["Jl. Patehan Kidul No.4, Suryodiningratan, Kec. Mantrijeron, Kota Yogyakarta, Daerah Istimewa Yogyakarta 55141, Indonesia"], "rows": [{"elements": [{"distance": {"text": "23.5 km", "value": 23494}, "duration": {"text": "48 mins", "value": 2873}, "status": "OK"}]}], "status": "OK"}}, {"origin": [-7.8137278, 110.3629074], "destination": [-7.7823797, 110.3791605], "distance_matrix": {"destination_addresses": ["Galeria Mall, Jl. Jend. Sudirman No.99 - 101, Terban, Kec. Gondokusuman, Kota Yogyakarta, Daerah Istimewa Yogyakarta 55223, Indonesia"], "origin_addresses": ["Jl. Patehan Kidul No.4, Suryodiningratan, Kec. Mantrijeron, Kota Yogyakarta, Daerah Istimewa Yogyakarta 55141, Indonesia"], "rows": [{"elements": [{"distance": {"text": "5.1 km", "value": 5141}, "duration": {"text": "16 mins", "value": 942}, "status": "OK"}]}], "status": "OK"}}, {"origin": [-7.8137278, 110.3629074], "destination": [-7.6041648, 110.4510042], "distance_matrix": {"destination_addresses": ["The Lost World Castle, Jl. Petung Merapi, Petung, Kepuharjo, Kec. Cangkringan, Kabupaten Sleman, Daerah Istimewa Yogyakarta 55583, Indonesia"], "origin_addresses": ["Jl. Patehan Kidul No.4, Suryodiningratan, Kec. Mantrijeron, Kota Yogyakarta, Daerah Istimewa Yogyakarta 55141, Indonesia"], "rows": [{"elements": [{"distance": {"text": "35.6 km", "value": 35630}, "duration": {"text": "1 hour 4 mins", "value": 3826}, "status": "OK"}]}], "status": "OK"}}, {"origin": [-7.8137278, 110.3629074], "destination": [-7.7443285, 110.3313177], "distance_matrix": {"destination_addresses": ["784J+7G8, Ketingan, Tirtoadi, Kec. Mlati, Kabupaten Sleman, Daerah Istimewa Yogyakarta 55287, Indonesia"], "origin_addresses": ["Jl. Patehan Kidul No.4, Suryodiningratan, Kec. Mantrijeron, Kota Yogyakarta, Daerah Istimewa Yogyakarta 55141, Indonesia"], "rows": [{"elements": [{"distance": {"text": "12.6 km", "value": 12633}, "duration": {"text": "25 mins", "value": 1496}, "status": "OK"}]}], "status": "OK"}}, {"origin": [-7.8137278, 110.3629074], "destination": [-7.6209046, 110.4216275], "distance_matrix": {"destination_addresses": ["Merapi Park Yogyakarta, Jl. Kaliurang No.KM. 22.5, Banteng, Hargobinangun, Kec. Pakem, Kabupaten Sleman, Daerah Istimewa Yogyakarta 55582, Indonesia"], "origin_addresses": ["Jl. Patehan Kidul No.4, Suryodiningratan, Kec. Mantrijeron, Kota Yogyakarta, Daerah Istimewa Yogyakarta 55141, Indonesia"], "rows": [{"elements": [{"distance": {"text": "26.1 km", "value": 26061}, "duration": {"text": "57 mins", "value": 3410}, "status": "OK"}]}], "status": "OK"}}, {"origin": [-7.8137278, 110.3629074], "destination": [-7.798812, 110.3657371], "distance_matrix": {"destination_addresses": ["Pasar Beringharjo timur Lt. 3, dekat parkiran, Jl. Margo Mulyo No.16, Ngupasan, Kec. Gondomanan, Kota Yogyakarta, Daerah Istimewa Yogyakarta 55122, Indonesia"], "origin_addresses": ["Jl. Patehan Kidul No.4, Suryodiningratan, Kec. Mantrijeron, Kota Yogyakarta, Daerah Istimewa Yogyakarta 55141, Indonesia"], "rows": [{"elements": [{"distance": {"text": "2.9 km", "value": 2905}, "duration": {"text": "10 mins", "value": 581}, "status": "OK"}]}], "status": "OK"}}, {"origin": [-7.8137278, 110.3629074], "destination": [-7.7887054, 110.3873403], "distance_matrix": {"destination_addresses": ["696P+GW8 Taman Kehati, Demangan, Kec. Gondokusuman, Kota Yogyakarta, Daerah Istimewa Yogyakarta 55221, Indonesia"], "origin_addresses": ["Jl. Patehan Kidul No.4, Suryodiningratan, Kec. Mantrijeron, Kota Yogyakarta, Daerah Istimewa Yogyakarta 55141, Indonesia"], "rows": [{"elements": [{"distance": {"text": "5.3 km", "value": 5271}, "duration": {"text": "16 mins", "value": 961}, "status": "OK"}]}], "status": "OK"}}, {"origin": [-7.8137278, 110.3629074], "destination": [-7.6309566, 110.3404834], "distance_matrix": {"destination_addresses": ["989R+H55, Bangunrejo, Merdikorejo, Kec. Tempel, Kabupaten Sleman, Daerah Istimewa Yogyakarta 55552, Indonesia"], "origin_addresses": ["Jl. Patehan Kidul No.4, Suryodiningratan, Kec. Mantrijeron, Kota Yogyakarta, Daerah Istimewa Yogyakarta 55141, Indonesia"], "rows": [{"elements": [{"distance": {"text": "27.1 km", "value": 27121}, "duration": {"text": "49 mins", "value": 2915}, "status": "OK"}]}], "status": "OK"}}, {"origin": [-7.8137278, 110.3629074], "destination": [-7.8184611, 110.3635327], "distance_matrix": {"destination_addresses": ["Jl. Tirtodipuran No.10, Mantrijeron, Kec. Mantrijeron, Kota Yogyakarta, Daerah Istimewa Yogyakarta 55143, Indonesia"], "origin_addresses": ["Jl. Patehan Kidul No.4, Suryodiningratan, Kec. Mantrijeron, Kota Yogyakarta, Daerah Istimewa Yogyakarta 55141, Indonesia"], "rows": [{"elements": [{"distance": {"text": "0.7 km", "value": 726}, "duration": {"text": "3 mins", "value": 174}, "status": "OK"}]}], "status": "OK"}}, {"origin": [-7.8137278, 110.3629074], "destination": [-7.8031874, 110.3657633], "distance_matrix": {"destination_addresses": ["Jl. Alun-Alun Utara No.1, Prawirodirjan, Kecamatan Kraton, Kota Yogyakarta, Daerah Istimewa Yogyakarta 55132, Indonesia"], "origin_addresses": ["Jl. Patehan Kidul No.4, Suryodiningratan, Kec. Mantrijeron, Kota Yogyakarta, Daerah Istimewa Yogyakarta 55141, Indonesia"], "rows": [{"elements": [{"distance": {"text": "2.3 km", "value": 2314}, "duration": {"text": "6 mins", "value": 376}, "status": "OK"}]}], "status": "OK"}}, {"origin": [-7.8137278, 110.3629074], "destination": [-7.6023375, 110.4552585], "distance_matrix": {"destination_addresses": ["9FX4+346, Jambu, Kepuharjo, Kec. Cangkringan, Kabupaten Sleman, Daerah Istimewa Yogyakarta 55583, Indonesia"], "origin_addresses": ["Jl. Patehan Kidul No.4, Suryodiningratan, Kec. Mantrijeron, Kota Yogyakarta, Daerah Istimewa Yogyakarta 55141, Indonesia"], "rows": [{"elements": [{"distance": {"text": "35.7 km", "value": 35679}, "duration": {"text": "1 hour 5 mins", "value": 3885}, "status": "OK"}]}], "status": "OK"}}, {"origin": [-7.8137278, 110.3629074], "destination": [-7.5916872, 110.4339755], "distance_matrix": {"destination_addresses": ["CC5M+8HH Tlogo Muncar National Garden, Jl. Tlogo Putri, Area Hutan, Hargobinangun, Kec. Pakem, Kabupaten Sleman, Daerah Istimewa Yogyakarta 55582, Indonesia"], "origin_addresses": ["Jl. Patehan Kidul No.4, Suryodiningratan, Kec. Mantrijeron, Kota Yogyakarta, Daerah Istimewa Yogyakarta 55141, Indonesia"], "rows": [{"elements": [{"distance": {"text": "28.6 km", "value": 28564}, "duration": {"text": "1 hour 4 mins", "value": 3818}, "status": "OK"}]}], "status": "OK"}}, {"origin": [-7.8137278, 110.3629074], "destination": [-7.8248171, 110.1236396], "distance_matrix": {"destination_addresses": ["54GF+FCW, Sremo Lor, Hargowilis, Kec. Kokap, Kabupaten Kulon Progo, Daerah Istimewa Yogyakarta 55653, Indonesia"], "origin_addresses": ["Jl. Patehan Kidul No.4, Suryodiningratan, Kec. Mantrijeron, Kota Yogyakarta, Daerah Istimewa Yogyakarta 55141, Indonesia"], "rows": [{"elements": [{"distance": {"text": "33.7 km", "value": 33733}, "duration": {"text": "58 mins", "value": 3501}, "status": "OK"}]}], "status": "OK"}}, {"origin": [-7.8137278, 110.3629074], "destination": [-7.7624289, 110.348049], "distance_matrix": {"destination_addresses": ["68QX+276, Jl. Jambon, Biru, Trihanggo, Kec. Gamping, Kabupaten Sleman, Daerah Istimewa Yogyakarta 55291, Indonesia"], "origin_addresses": ["Jl. Patehan Kidul No.4, Suryodiningratan, Kec. Mantrijeron, Kota Yogyakarta, Daerah Istimewa Yogyakarta 55141, Indonesia"], "rows": [{"elements": [{"distance": {"text": "8.5 km", "value": 8533}, "duration": {"text": "23 mins", "value": 1388}, "status": "OK"}]}], "status": "OK"}}, {"origin": [-7.8137278, 110.3629074], "destination": [-7.5978656, 110.4233959], "distance_matrix": {"destination_addresses": ["Jl. Boyong No.KM 25, Kaliurang, Hargobinangun, Kec. Pakem, Kabupaten Sleman, Daerah Istimewa Yogyakarta 55582, Indonesia"], "origin_addresses": ["Jl. Patehan Kidul No.4, Suryodiningratan, Kec. Mantrijeron, Kota Yogyakarta, Daerah Istimewa Yogyakarta 55141, Indonesia"], "rows": [{"elements": [{"distance": {"text": "28.9 km", "value": 28867}, "duration": {"text": "1 hour 3 mins", "value": 3759}, "status": "OK"}]}], "status": "OK"}}, {"origin": [-7.8137278, 110.3629074], "destination": [-7.8496144, 110.478324], "distance_matrix": {"destination_addresses": ["5F2H+3CC, Patuk, Kec. Patuk, Kabupaten Gunung Kidul, Daerah Istimewa Yogyakarta 55862, Indonesia"], "origin_addresses": ["Jl. Patehan Kidul No.4, Suryodiningratan, Kec. Mantrijeron, Kota Yogyakarta, Daerah Istimewa Yogyakarta 55141, Indonesia"], "rows": [{"elements": [{"distance": {"text": "17.9 km", "value": 17912}, "duration": {"text": "39 mins", "value": 2361}, "status": "OK"}]}], "status": "OK"}}, {"origin": [-7.8137278, 110.3629074], "destination": [-7.94136080262228, 110.4247377097752], "distance_matrix": {"destination_addresses": ["3C5F+HVQ, Mangunan, Kec. Dlingo, Kabupaten Bantul, Daerah Istimewa Yogyakarta 55783, Indonesia"], "origin_addresses": ["Jl. Patehan Kidul No.4, Suryodiningratan, Kec. Mantrijeron, Kota Yogyakarta, Daerah Istimewa Yogyakarta 55141, Indonesia"], "rows": [{"elements": [{"distance": {"text": "21.1 km", "value": 21133}, "duration": {"text": "45 mins", "value": 2717}, "status": "OK"}]}], "status": "OK"}}, {"origin": [-7.8137278, 110.3629074], "destination": [-7.8263088, 110.398512], "distance_matrix": {"destination_addresses": ["Kampung Trunojayan KG II/881, Prenggan, Kec. Kotagede, Kota Yogyakarta, Daerah Istimewa Yogyakarta 55172, Indonesia"], "origin_addresses": ["Jl. Patehan Kidul No.4, Suryodiningratan, Kec. Mantrijeron, Kota Yogyakarta, Daerah Istimewa Yogyakarta 55141, Indonesia"], "rows": [{"elements": [{"distance": {"text": "4.8 km", "value": 4801}, "duration": {"text": "14 mins", "value": 836}, "status": "OK"}]}], "status": "OK"}}, {"origin": [-7.8137278, 110.3629074], "destination": [-7.9414886, 110.4243856], "distance_matrix": {"destination_addresses": ["3C5F+HVQ, Mangunan, Kec. Dlingo, Kabupaten Bantul, Daerah Istimewa Yogyakarta 55783, Indonesia"], "origin_addresses": ["Jl. Patehan Kidul No.4, Suryodiningratan, Kec. Mantrijeron, Kota Yogyakarta, Daerah Istimewa Yogyakarta 55141, Indonesia"], "rows": [{"elements": [{"distance": {"text": "21.1 km", "value": 21144}, "duration": {"text": "45 mins", "value": 2720}, "status": "OK"}]}], "status": "OK"}}, {"origin": [-7.8137278, 110.3629074], "destination": [-7.7955798, 110.3694896], "distance_matrix": {"destination_addresses": ["6939+QQ9, Suryatmajan, Danurejan, Yogyakarta City, Special Region of Yogyakarta, Indonesia"], "origin_addresses": ["Jl. Patehan Kidul No.4, Suryodiningratan, Kec. Mantrijeron, Kota Yogyakarta, Daerah Istimewa Yogyakarta 55141, Indonesia"], "rows": [{"elements": [{"distance": {"text": "2.8 km", "value": 2849}, "duration": {"text": "8 mins", "value": 480}, "status": "OK"}]}], "status": "OK"}}, {"origin": [-7.8137278, 110.3629074], "destination": [-7.798217999999999, 110.4200702], "distance_matrix": {"destination_addresses": ["Jogja Adventure Zone, Aero Wisata Skadik 104, Jl. Maguwo, Karang Janbe, Banguntapan, Kec. Banguntapan, Kabupaten Bantul, Daerah Istimewa Yogyakarta 55198, Indonesia"], "origin_addresses": ["Jl. Patehan Kidul No.4, Suryodiningratan, Kec. Mantrijeron, Kota Yogyakarta, Daerah Istimewa Yogyakarta 55141, Indonesia"], "rows": [{"elements": [{"distance": {"text": "8.1 km", "value": 8066}, "duration": {"text": "20 mins", "value": 1194}, "status": "OK"}]}], "status": "OK"}}, {"origin": [-7.8137278, 110.3629074], "destination": [-7.8439029, 110.36226099999999], "distance_matrix": {"destination_addresses": ["Jl. Parangtritis Km 5.5 ( Pyramid Cafe) Tarudan Bangunharjo Sewon Bantul Regency Special Region of Yogyakarta Tarudan, Tarudan, Bangunharjo, Sewon, Bantul Regency, Special Region of Yogyakarta 55188, Indonesia"], "origin_addresses": ["Jl. Patehan Kidul No.4, Suryodiningratan, Kec. Mantrijeron, Kota Yogyakarta, Daerah Istimewa Yogyakarta 55141, Indonesia"], "rows": [{"elements": [{"distance": {"text": "4.1 km", "value": 4103}, "duration": {"text": "10 mins", "value": 612}, "status": "OK"}]}], "status": "OK"}}, {"origin": [-7.8137278, 110.3629074], "destination": [-7.8290343, 110.453198], "distance_matrix": {"destination_addresses": ["No.5, Jl. Wonosari No.KM.11, Bantaran Kulon, Srimulyo, Kec. Piyungan, Kabupaten Bantul, Daerah Istimewa Yogyakarta 55792, Indonesia"], "origin_addresses": ["Jl. Patehan Kidul No.4, Suryodiningratan, Kec. Mantrijeron, Kota Yogyakarta, Daerah Istimewa Yogyakarta 55141, Indonesia"], "rows": [{"elements": [{"distance": {"text": "10.9 km", "value": 10918}, "duration": {"text": "25 mins", "value": 1526}, "status": "OK"}]}], "status": "OK"}}, {"origin": [-7.8137278, 110.3629074], "destination": [-7.8018746, 110.3694664], "distance_matrix": {"destination_addresses": ["Jl. Brigjen Katamso No.3, Prawirodirjan, Kec. Gondomanan, Kota Yogyakarta, Daerah Istimewa Yogyakarta 55121, Indonesia"], "origin_addresses": ["Jl. Patehan Kidul No.4, Suryodiningratan, Kec. Mantrijeron, Kota Yogyakarta, Daerah Istimewa Yogyakarta 55141, Indonesia"], "rows": [{"elements": [{"distance": {"text": "2.4 km", "value": 2356}, "duration": {"text": "8 mins", "value": 456}, "status": "OK"}]}], "status": "OK"}}, {"origin": [-7.8137278, 110.3629074], "destination": [-7.6428597, 110.42957539999999], "distance_matrix": {"destination_addresses": ["9C4H+RWJ, Pentingsari, Umbulharjo, Kec. Cangkringan, Kabupaten Sleman, Daerah Istimewa Yogyakarta 55583, Indonesia"], "origin_addresses": ["Jl. Patehan Kidul No.4, Suryodiningratan, Kec. Mantrijeron, Kota Yogyakarta, Daerah Istimewa Yogyakarta 55141, Indonesia"], "rows": [{"elements": [{"distance": {"text": "25.2 km", "value": 25187}, "duration": {"text": "59 mins", "value": 3521}, "status": "OK"}]}], "status": "OK"}}, {"origin": [-7.8137278, 110.3629074], "destination": [-7.8262101, 110.3449539], "distance_matrix": {"destination_addresses": ["58FV+GX8, Pluragan, Tirtonirmolo, Kec. Kasihan, Kabupaten Bantul, Daerah Istimewa Yogyakarta 55184, Indonesia"], "origin_addresses": ["Jl. Patehan Kidul No.4, Suryodiningratan, Kec. Mantrijeron, Kota Yogyakarta, Daerah Istimewa Yogyakarta 55141, Indonesia"], "rows": [{"elements": [{"distance": {"text": "3.4 km", "value": 3357}, "duration": {"text": "8 mins", "value": 499}, "status": "OK"}]}], "status": "OK"}}, {"origin": [-7.8137278, 110.3629074], "destination": [-7.7955032, 110.365309], "distance_matrix": {"destination_addresses": ["Jl. Malioboro No.25, Sosromenduran, Gedong Tengen, Kota Yogyakarta, Daerah Istimewa Yogyakarta 55271, Indonesia"], "origin_addresses": ["Jl. Patehan Kidul No.4, Suryodiningratan, Kec. Mantrijeron, Kota Yogyakarta, Daerah Istimewa Yogyakarta 55141, Indonesia"], "rows": [{"elements": [{"distance": {"text": "3.8 km", "value": 3750}, "duration": {"text": "12 mins", "value": 699}, "status": "OK"}]}], "status": "OK"}}, {"origin": [-7.8137278, 110.3629074], "destination": [-7.8353074, 110.45896599999999], "distance_matrix": {"destination_addresses": ["Pangol, 5F75+VHG, Jl. Payak Tengah, Jombor, Srimulyo, Piyungan, Bantul Regency, Special Region of Yogyakarta 55792, Indonesia"], "origin_addresses": ["Jl. Patehan Kidul No.4, Suryodiningratan, Kec. Mantrijeron, Kota Yogyakarta, Daerah Istimewa Yogyakarta 55141, Indonesia"], "rows": [{"elements": [{"distance": {"text": "14.9 km", "value": 14924}, "duration": {"text": "36 mins", "value": 2157}, "status": "OK"}]}], "status": "OK"}}, {"origin": [-7.8137278, 110.3629074], "destination": [-7.740780699999999, 110.50467719999999], "distance_matrix": {"destination_addresses": ["7G53+JM5, Plaosan Lor, Bugisan, Kec. Prambanan, Kabupaten Klaten, Jawa Tengah 57454, Indonesia"], "origin_addresses": ["Jl. Patehan Kidul No.4, Suryodiningratan, Kec. Mantrijeron, Kota Yogyakarta, Daerah Istimewa Yogyakarta 55141, Indonesia"], "rows": [{"elements": [{"distance": {"text": "21.8 km", "value": 21761}, "duration": {"text": "42 mins", "value": 2509}, "status": "OK"}]}], "status": "OK"}}, {"origin": [-7.8137278, 110.3629074], "destination": [-7.701492, 110.37390599999999], "distance_matrix": {"destination_addresses": ["Brayut, Pandowoharjo, Kec. Sleman, Kabupaten Sleman, Daerah Istimewa Yogyakarta 55512, Indonesia"], "origin_addresses": ["Jl. Patehan Kidul No.4, Suryodiningratan, Kec. Mantrijeron, Kota Yogyakarta, Daerah Istimewa Yogyakarta 55141, Indonesia"], "rows": [{"elements": [{"distance": {"text": "15.3 km", "value": 15316}, "duration": {"text": "36 mins", "value": 2188}, "status": "OK"}]}], "status": "OK"}}, {"origin": [-7.8137278, 110.3629074], "destination": [-7.7624571, 110.3481492], "distance_matrix": {"destination_addresses": ["68QX+276, Jl. Jambon, Biru, Trihanggo, Kec. Gamping, Kabupaten Sleman, Daerah Istimewa Yogyakarta 55291, Indonesia"], "origin_addresses": ["Jl. Patehan Kidul No.4, Suryodiningratan, Kec. Mantrijeron, Kota Yogyakarta, Daerah Istimewa Yogyakarta 55141, Indonesia"], "rows": [{"elements": [{"distance": {"text": "8.5 km", "value": 8533}, "duration": {"text": "23 mins", "value": 1388}, "status": "OK"}]}], "status": "OK"}}, {"origin": [-7.8137278, 110.3629074], "destination": [-8.1759266, 110.66241959999999], "distance_matrix": {"destination_addresses": ["RMF6+GXP, Pantai, Purwodadi, Kec. Tepus, Kabupaten Gunung Kidul, Daerah Istimewa Yogyakarta 55881, Indonesia"], "origin_addresses": ["Jl. Patehan Kidul No.4, Suryodiningratan, Kec. Mantrijeron, Kota Yogyakarta, Daerah Istimewa Yogyakarta 55141, Indonesia"], "rows": [{"elements": [{"distance": {"text": "72.5 km", "value": 72468}, "duration": {"text": "2 hours 10 mins", "value": 7786}, "status": "OK"}]}], "status": "OK"}}, {"origin": [-7.8137278, 110.3629074], "destination": [-7.8357465, 110.4593415], "distance_matrix": {"destination_addresses": ["Pangol payak tengah, 5F75+PP4, Jombor, Srimulyo, Kec. Piyungan, Kabupaten Bantul, Daerah Istimewa Yogyakarta 55792, Indonesia"], "origin_addresses": ["Jl. Patehan Kidul No.4, Suryodiningratan, Kec. Mantrijeron, Kota Yogyakarta, Daerah Istimewa Yogyakarta 55141, Indonesia"], "rows": [{"elements": [{"distance": {"text": "14.4 km", "value": 14428}, "duration": {"text": "35 mins", "value": 2072}, "status": "OK"}]}], "status": "OK"}}, {"origin": [-7.8137278, 110.3629074], "destination": [-7.8054476, 110.3627375], "distance_matrix": {"destination_addresses": ["Jl. Alun-Alun Utara No.1, Kadipaten, Kecamatan Kraton, Kota Yogyakarta, Daerah Istimewa Yogyakarta 55132, Indonesia"], "origin_addresses": ["Jl. Patehan Kidul No.4, Suryodiningratan, Kec. Mantrijeron, Kota Yogyakarta, Daerah Istimewa Yogyakarta 55141, Indonesia"], "rows": [{"elements": [{"distance": {"text": "2.2 km", "value": 2170}, "duration": {"text": "7 mins", "value": 409}, "status": "OK"}]}], "status": "OK"}}, {"origin": [-7.8137278, 110.3629074], "destination": [-7.7973552999999995, 110.35349959999999], "distance_matrix": {"destination_addresses": ["Jl. HOS Cokroaminoto No.34, Pakuncen, Wirobrajan, Kota Yogyakarta, Daerah Istimewa Yogyakarta 55253, Indonesia"], "origin_addresses": ["Jl. Patehan Kidul No.4, Suryodiningratan, Kec. Mantrijeron, Kota Yogyakarta, Daerah Istimewa Yogyakarta 55141, Indonesia"], "rows": [{"elements": [{"distance": {"text": "2.9 km", "value": 2925}, "duration": {"text": "10 mins", "value": 587}, "status": "OK"}]}], "status": "OK"}}, {"origin": [-7.8137278, 110.3629074], "destination": [-7.607873799999999, 110.2037513], "distance_matrix": {"destination_addresses": ["96R3+VG4, Jl. East Side Pedestrian Walk, Kw. Candi Borobudur, Borobudur, Kec. Borobudur, Kabupaten Magelang, Jawa Tengah 56553, Indonesia"], "origin_addresses": ["Jl. Patehan Kidul No.4, Suryodiningratan, Kec. Mantrijeron, Kota Yogyakarta, Daerah Istimewa Yogyakarta 55141, Indonesia"], "rows": [{"elements": [{"distance": {"text": "47.6 km", "value": 47564}, "duration": {"text": "1 hour 15 mins", "value": 4509}, "status": "OK"}]}], "status": "OK"}}, {"origin": [-7.8137278, 110.3629074], "destination": [-7.8001040999999995, 110.3676579], "distance_matrix": {"destination_addresses": ["Jl. Sriwedani No.1, Ngupasan, Kec. Gondomanan, Kota Yogyakarta, Daerah Istimewa Yogyakarta 55122, Indonesia"], "origin_addresses": ["Jl. Patehan Kidul No.4, Suryodiningratan, Kec. Mantrijeron, Kota Yogyakarta, Daerah Istimewa Yogyakarta 55141, Indonesia"], "rows": [{"elements": [{"distance": {"text": "2.5 km", "value": 2516}, "duration": {"text": "8 mins", "value": 495}, "status": "OK"}]}], "status": "OK"}}, {"origin": [-7.8137278, 110.3629074], "destination": [-7.6057093, 110.18048399999999], "distance_matrix": {"destination_addresses": ["Karangrejo Gombong, Kurahan, Kembanglimus, Kec. Borobudur, Kabupaten Magelang, Jawa Tengah 56553, Indonesia"], "origin_addresses": ["Jl. Patehan Kidul No.4, Suryodiningratan, Kec. Mantrijeron, Kota Yogyakarta, Daerah Istimewa Yogyakarta 55141, Indonesia"], "rows": [{"elements": [{"distance": {"text": "49.5 km", "value": 49501}, "duration": {"text": "1 hour 20 mins", "value": 4791}, "status": "OK"}]}], "status": "OK"}}, {"origin": [-7.8137278, 110.3629074], "destination": [-8.145102399999999, 110.59880059999999], "distance_matrix": {"destination_addresses": ["VH3X+WGW, Area Hutan, Ngestirejo, Kec. Tanjungsari, Kabupaten Gunung Kidul, Daerah Istimewa Yogyakarta 55881, Indonesia"], "origin_addresses": ["Jl. Patehan Kidul No.4, Suryodiningratan, Kec. Mantrijeron, Kota Yogyakarta, Daerah Istimewa Yogyakarta 55141, Indonesia"], "rows": [{"elements": [{"distance": {"text": "61.3 km", "value": 61322}, "duration": {"text": "1 hour 38 mins", "value": 5858}, "status": "OK"}]}], "status": "OK"}}, {"origin": [-7.8137278, 110.3629074], "destination": [-7.7532423999999995, 110.3609091], "distance_matrix": {"destination_addresses": ["KM 6 NO18, Jl. Magelang, Kutu Patran, Sinduadi, Kec. Mlati, Kabupaten Sleman, Daerah Istimewa Yogyakarta 55284, Indonesia"], "origin_addresses": ["Jl. Patehan Kidul No.4, Suryodiningratan, Kec. Mantrijeron, Kota Yogyakarta, Daerah Istimewa Yogyakarta 55141, Indonesia"], "rows": [{"elements": [{"distance": {"text": "8.7 km", "value": 8742}, "duration": {"text": "24 mins", "value": 1432}, "status": "OK"}]}], "status": "OK"}}, {"origin": [-7.8137278, 110.3629074], "destination": [-7.816315599999999, 110.3871442], "distance_matrix": {"destination_addresses": ["XT Square, Jl. Veteran No.150-151, Pandeyan, Kec. Umbulharjo, Kota Yogyakarta, Daerah Istimewa Yogyakarta 55161, Indonesia"], "origin_addresses": ["Jl. Patehan Kidul No.4, Suryodiningratan, Kec. Mantrijeron, Kota Yogyakarta, Daerah Istimewa Yogyakarta 55141, Indonesia"], "rows": [{"elements": [{"distance": {"text": "2.8 km", "value": 2823}, "duration": {"text": "9 mins", "value": 524}, "status": "OK"}]}], "status": "OK"}}, {"origin": [-7.8137278, 110.3629074], "destination": [-7.8100673, 110.3594581], "distance_matrix": {"destination_addresses": ["Jl. Taman KT I / 291, Patehan, Kraton, Yogyakarta City, Special Region of Yogyakarta 55133, Indonesia"], "origin_addresses": ["Jl. Patehan Kidul No.4, Suryodiningratan, Kec. Mantrijeron, Kota Yogyakarta, Daerah Istimewa Yogyakarta 55141, Indonesia"], "rows": [{"elements": [{"distance": {"text": "0.8 km", "value": 757}, "duration": {"text": "3 mins", "value": 190}, "status": "OK"}]}], "status": "OK"}}, {"origin": [-7.8137278, 110.3629074], "destination": [-7.8052845, 110.3642031], "distance_matrix": {"destination_addresses": ["Jl. Rotowijayan Blok No. 1, Panembahan, Kecamatan Kraton, Kota Yogyakarta, Daerah Istimewa Yogyakarta, Indonesia"], "origin_addresses": ["Jl. Patehan Kidul No.4, Suryodiningratan, Kec. Mantrijeron, Kota Yogyakarta, Daerah Istimewa Yogyakarta 55141, Indonesia"], "rows": [{"elements": [{"distance": {"text": "2.2 km", "value": 2228}, "duration": {"text": "7 mins", "value": 432}, "status": "OK"}]}], "status": "OK"}}, {"origin": [-7.8137278, 110.3629074], "destination": [-7.8006715, 110.3676551], "distance_matrix": {"destination_addresses": ["Jl. Panembahan Senopati No.1-3, Ngupasan, Kec. Gondomanan, Kota Yogyakarta, Daerah Istimewa Yogyakarta 55122, Indonesia"], "origin_addresses": ["Jl. Patehan Kidul No.4, Suryodiningratan, Kec. Mantrijeron, Kota Yogyakarta, Daerah Istimewa Yogyakarta 55141, Indonesia"], "rows": [{"elements": [{"distance": {"text": "2.8 km", "value": 2791}, "duration": {"text": "8 mins", "value": 506}, "status": "OK"}]}], "status": "OK"}}, {"origin": [-7.8137278, 110.3629074], "destination": [-7.8712041, 110.45951439999999], "distance_matrix": {"destination_addresses": ["Hutan Pinus Pengger, Jl. Dlingo-Patuk, Sendangsari, Terong, Kec. Dlingo, Kabupaten Bantul, Daerah Istimewa Yogyakarta 55783, Indonesia"], "origin_addresses": ["Jl. Patehan Kidul No.4, Suryodiningratan, Kec. Mantrijeron, Kota Yogyakarta, Daerah Istimewa Yogyakarta 55141, Indonesia"], "rows": [{"elements": [{"distance": {"text": "20.0 km", "value": 20049}, "duration": {"text": "43 mins", "value": 2588}, "status": "OK"}]}], "status": "OK"}}, {"origin": [-7.8137278, 110.3629074], "destination": [-7.8040164999999995, 110.397994], "distance_matrix": {"destination_addresses": ["Jl. Kebun Raya No.2, Rejowinangun, Kec. Kotagede, Kota Yogyakarta, Daerah Istimewa Yogyakarta 55171, Indonesia"], "origin_addresses": ["Jl. Patehan Kidul No.4, Suryodiningratan, Kec. Mantrijeron, Kota Yogyakarta, Daerah Istimewa Yogyakarta 55141, Indonesia"], "rows": [{"elements": [{"distance": {"text": "5.1 km", "value": 5092}, "duration": {"text": "13 mins", "value": 779}, "status": "OK"}]}], "status": "OK"}}, {"origin": [-7.8137278, 110.3629074], "destination": [-7.8296224, 110.3980162], "distance_matrix": {"destination_addresses": ["59CX+46G, Sayangan, Jagalan, Kec. Banguntapan, Kabupaten Bantul, Daerah Istimewa Yogyakarta 55192, Indonesia"], "origin_addresses": ["Jl. Patehan Kidul No.4, Suryodiningratan, Kec. Mantrijeron, Kota Yogyakarta, Daerah Istimewa Yogyakarta 55141, Indonesia"], "rows": [{"elements": [{"distance": {"text": "5.5 km", "value": 5530}, "duration": {"text": "15 mins", "value": 924}, "status": "OK"}]}], "status": "OK"}}, {"origin": [-7.8137278, 110.3629074], "destination": [-7.761608, 110.3308855], "distance_matrix": {"destination_addresses": ["Jl. Mlangi RT.5 RW.33, Area Sawah, Nogotirto, Kec. Gamping, Kabupaten Sleman, Daerah Istimewa Yogyakarta 55592, Indonesia"], "origin_addresses": ["Jl. Patehan Kidul No.4, Suryodiningratan, Kec. Mantrijeron, Kota Yogyakarta, Daerah Istimewa Yogyakarta 55141, Indonesia"], "rows": [{"elements": [{"distance": {"text": "9.8 km", "value": 9799}, "duration": {"text": "20 mins", "value": 1189}, "status": "OK"}]}], "status": "OK"}}, {"origin": [-7.8137278, 110.3629074], "destination": [-7.7520206, 110.49146739999999], "distance_matrix": {"destination_addresses": ["6FXR+6M2, Jl. Candi Sewu, Kranggan, Bokoharjo, Kec. Prambanan, Kabupaten Sleman, Daerah Istimewa Yogyakarta 55572, Indonesia"], "origin_addresses": ["Jl. Patehan Kidul No.4, Suryodiningratan, Kec. Mantrijeron, Kota Yogyakarta, Daerah Istimewa Yogyakarta 55141, Indonesia"], "rows": [{"elements": [{"distance": {"text": "19.2 km", "value": 19241}, "duration": {"text": "37 mins", "value": 2228}, "status": "OK"}]}], "status": "OK"}}, {"origin": [-7.8137278, 110.3629074], "destination": [-7.781956399999999, 110.3656838], "distance_matrix": {"destination_addresses": ["Jl. Poncowinatan No.12-18, Gowongan, Kec. Jetis, Kota Yogyakarta, Daerah Istimewa Yogyakarta 55233, Indonesia"], "origin_addresses": ["Jl. Patehan Kidul No.4, Suryodiningratan, Kec. Mantrijeron, Kota Yogyakarta, Daerah Istimewa Yogyakarta 55141, Indonesia"], "rows": [{"elements": [{"distance": {"text": "6.1 km", "value": 6069}, "duration": {"text": "17 mins", "value": 1025}, "status": "OK"}]}], "status": "OK"}}, {"origin": [-7.8137278, 110.3629074], "destination": [-7.8001885, 110.36387699999999], "distance_matrix": {"destination_addresses": ["Jalan Ahmad Yani, 59X7+WHC, Ngupasan, Kec. Gondomanan, Kota Yogyakarta, Daerah Istimewa Yogyakarta 55122, Indonesia"], "origin_addresses": ["Jl. Patehan Kidul No.4, Suryodiningratan, Kec. Mantrijeron, Kota Yogyakarta, Daerah Istimewa Yogyakarta 55141, Indonesia"], "rows": [{"elements": [{"distance": {"text": "3.2 km", "value": 3217}, "duration": {"text": "12 mins", "value": 696}, "status": "OK"}]}], "status": "OK"}}, {"origin": [-7.8137278, 110.3629074], "destination": [-7.782712999999999, 110.396397], "distance_matrix": {"destination_addresses": ["Jl. Laksda Adisucipto No.167, Papringan, Caturtunggal, Kec. Depok, Kabupaten Sleman, Daerah Istimewa Yogyakarta 55281, Indonesia"], "origin_addresses": ["Jl. Patehan Kidul No.4, Suryodiningratan, Kec. Mantrijeron, Kota Yogyakarta, Daerah Istimewa Yogyakarta 55141, Indonesia"], "rows": [{"elements": [{"distance": {"text": "6.9 km", "value": 6868}, "duration": {"text": "19 mins", "value": 1129}, "status": "OK"}]}], "status": "OK"}}, {"origin": [-7.8137278, 110.3629074], "destination": [-7.9267837, 110.4319967], "distance_matrix": {"destination_addresses": ["Cempluk Rt 03, Sukorame, Mangunan, Kec. Dlingo, Kabupaten Bantul, Daerah Istimewa Yogyakarta 55783, Indonesia"], "origin_addresses": ["Jl. Patehan Kidul No.4, Suryodiningratan, Kec. Mantrijeron, Kota Yogyakarta, Daerah Istimewa Yogyakarta 55141, Indonesia"], "rows": [{"elements": [{"distance": {"text": "20.6 km", "value": 20598}, "duration": {"text": "41 mins", "value": 2437}, "status": "OK"}]}], "status": "OK"}}, {"origin": [-7.8137278, 110.3629074], "destination": [-7.7672973, 110.35424859999999], "distance_matrix": {"destination_addresses": ["69M3+4P3, Kragilan, Sinduadi, Kec. Mlati, Kabupaten Sleman, Daerah Istimewa Yogyakarta 55284, Indonesia"], "origin_addresses": ["Jl. Patehan Kidul No.4, Suryodiningratan, Kec. Mantrijeron, Kota Yogyakarta, Daerah Istimewa Yogyakarta 55141, Indonesia"], "rows": [{"elements": [{"distance": {"text": "7.5 km", "value": 7504}, "duration": {"text": "21 mins", "value": 1252}, "status": "OK"}]}], "status": "OK"}}, {"origin": [-7.8137278, 110.3629074], "destination": [-7.801012399999999, 110.36533759999999], "distance_matrix": {"destination_addresses": ["Jl. Margo Mulyo No.6, Ngupasan, Kec. Gondomanan, Kota Yogyakarta, Daerah Istimewa Yogyakarta 55122, Indonesia"], "origin_addresses": ["Jl. Patehan Kidul No.4, Suryodiningratan, Kec. Mantrijeron, Kota Yogyakarta, Daerah Istimewa Yogyakarta 55141, Indonesia"], "rows": [{"elements": [{"distance": {"text": "2.7 km", "value": 2701}, "duration": {"text": "8 mins", "value": 464}, "status": "OK"}]}], "status": "OK"}}, {"origin": [-7.8137278, 110.3629074], "destination": [-7.8054438, 110.3784719], "distance_matrix": {"destination_addresses": ["Jl. Taman Siswa No.31, Wirogunan, Kec. Mergangsan, Kota Yogyakarta, Daerah Istimewa Yogyakarta 55151, Indonesia"], "origin_addresses": ["Jl. Patehan Kidul No.4, Suryodiningratan, Kec. Mantrijeron, Kota Yogyakarta, Daerah Istimewa Yogyakarta 55141, Indonesia"], "rows": [{"elements": [{"distance": {"text": "2.7 km", "value": 2712}, "duration": {"text": "8 mins", "value": 453}, "status": "OK"}]}], "status": "OK"}}, {"origin": [-7.8137278, 110.3629074], "destination": [-7.7503027, 110.36949879999999], "distance_matrix": {"destination_addresses": ["Jl. Monumen Jogja Kembali No.5, Waras, Sariharjo, Kec. Mlati, Kabupaten Sleman, Daerah Istimewa Yogyakarta 55284, Indonesia"], "origin_addresses": ["Jl. Patehan Kidul No.4, Suryodiningratan, Kec. Mantrijeron, Kota Yogyakarta, Daerah Istimewa Yogyakarta 55141, Indonesia"], "rows": [{"elements": [{"distance": {"text": "14.4 km", "value": 14354}, "duration": {"text": "25 mins", "value": 1478}, "status": "OK"}]}], "status": "OK"}}, {"origin": [-7.8137278, 110.3629074], "destination": [-7.7439217, 110.4929095], "distance_matrix": {"destination_addresses": ["Jl. Raya Solo - Yogyakarta No.KM.16, Bugisan, Kec. Prambanan, Kabupaten Sleman, Daerah Istimewa Yogyakarta 57454, Indonesia"], "origin_addresses": ["Jl. Patehan Kidul No.4, Suryodiningratan, Kec. Mantrijeron, Kota Yogyakarta, Daerah Istimewa Yogyakarta 55141, Indonesia"], "rows": [{"elements": [{"distance": {"text": "20.7 km", "value": 20703}, "duration": {"text": "40 mins", "value": 2393}, "status": "OK"}]}], "status": "OK"}}, {"origin": [-7.8137278, 110.3629074], "destination": [-7.816705499999999, 110.3862889], "distance_matrix": {"destination_addresses": ["59MP+8G7, Pandeyan, Umbulharjo, Yogyakarta City, Special Region of Yogyakarta 55161, Indonesia"], "origin_addresses": ["Jl. Patehan Kidul No.4, Suryodiningratan, Kec. Mantrijeron, Kota Yogyakarta, Daerah Istimewa Yogyakarta 55141, Indonesia"], "rows": [{"elements": [{"distance": {"text": "2.7 km", "value": 2681}, "duration": {"text": "8 mins", "value": 473}, "status": "OK"}]}], "status": "OK"}}, {"origin": [-7.8137278, 110.3629074], "destination": [-7.808978799999999, 110.3707148], "distance_matrix": {"destination_addresses": ["59RC+66J, Keparakan, Mergangsan, Yogyakarta City, Special Region of Yogyakarta 55152, Indonesia"], "origin_addresses": ["Jl. Patehan Kidul No.4, Suryodiningratan, Kec. Mantrijeron, Kota Yogyakarta, Daerah Istimewa Yogyakarta 55141, Indonesia"], "rows": [{"elements": [{"distance": {"text": "1.7 km", "value": 1720}, "duration": {"text": "5 mins", "value": 310}, "status": "OK"}]}], "status": "OK"}}, {"origin": [-7.8137278, 110.3629074], "destination": [-7.7865891, 110.35144729999999], "distance_matrix": {"destination_addresses": ["Jl. HOS Cokroaminoto TR-III/430, Tegalrejo, Tegalrejo, Kec. Tegalrejo, Kota Yogyakarta, Daerah Istimewa Yogyakarta 55244, Indonesia"], "origin_addresses": ["Jl. Patehan Kidul No.4, Suryodiningratan, Kec. Mantrijeron, Kota Yogyakarta, Daerah Istimewa Yogyakarta 55141, Indonesia"], "rows": [{"elements": [{"distance": {"text": "4.8 km", "value": 4757}, "duration": {"text": "14 mins", "value": 821}, "status": "OK"}]}], "status": "OK"}}, {"origin": [-7.8137278, 110.3629074], "destination": [-7.824260799999999, 110.3644095], "distance_matrix": {"destination_addresses": ["Jl. Jogokaryan No.36, Mantrijeron, Kec. Mantrijeron, Kota Yogyakarta, Daerah Istimewa Yogyakarta 55143, Indonesia"], "origin_addresses": ["Jl. Patehan Kidul No.4, Suryodiningratan, Kec. Mantrijeron, Kota Yogyakarta, Daerah Istimewa Yogyakarta 55141, Indonesia"], "rows": [{"elements": [{"distance": {"text": "1.5 km", "value": 1496}, "duration": {"text": "4 mins", "value": 253}, "status": "OK"}]}], "status": "OK"}}, {"origin": [-7.8137278, 110.3629074], "destination": [-7.810374599999999, 110.3606882], "distance_matrix": {"destination_addresses": ["JL Taman Sari, Taman KT 1/454/459, Patehan, Kecamatan Kraton, Kota Yogyakarta, Daerah Istimewa Yogyakarta 55133, Indonesia"], "origin_addresses": ["Jl. Patehan Kidul No.4, Suryodiningratan, Kec. Mantrijeron, Kota Yogyakarta, Daerah Istimewa Yogyakarta 55141, Indonesia"], "rows": [{"elements": [{"distance": {"text": "1.7 km", "value": 1728}, "duration": {"text": "5 mins", "value": 319}, "status": "OK"}]}], "status": "OK"}}, {"origin": [-7.8137278, 110.3629074], "destination": [-7.801140599999999, 110.3493008], "distance_matrix": {"destination_addresses": ["Jl. R. E. Martadinata No.69, Wirobrajan, Kabupaten Bantul, Daerah Istimewa Yogyakarta 55182, Indonesia"], "origin_addresses": ["Jl. Patehan Kidul No.4, Suryodiningratan, Kec. Mantrijeron, Kota Yogyakarta, Daerah Istimewa Yogyakarta 55141, Indonesia"], "rows": [{"elements": [{"distance": {"text": "3.0 km", "value": 3050}, "duration": {"text": "9 mins", "value": 541}, "status": "OK"}]}], "status": "OK"}}, {"origin": [-7.8137278, 110.3629074], "destination": [-7.774809599999999, 110.38720149999999], "distance_matrix": {"destination_addresses": ["Kampus Pusat Universitas Negeri Yogyakarta, Jalan Colombo No. 1,, Caturtunggal,, Depok,, Karang Malang, Caturtunggal, Kec. Depok, Kabupaten Sleman, Daerah Istimewa Yogyakarta 55281, Indonesia"], "origin_addresses": ["Jl. Patehan Kidul No.4, Suryodiningratan, Kec. Mantrijeron, Kota Yogyakarta, Daerah Istimewa Yogyakarta 55141, Indonesia"], "rows": [{"elements": [{"distance": {"text": "7.1 km", "value": 7062}, "duration": {"text": "21 mins", "value": 1242}, "status": "OK"}]}], "status": "OK"}}, {"origin": [-7.8137278, 110.3629074], "destination": [-7.845220899999999, 110.3374788], "distance_matrix": {"destination_addresses": ["Jalan Raya Kasongan Sentanan RT.06, Kajen, Bangunjiwo, Kec. Kasihan, Kabupaten Bantul, Daerah Istimewa Yogyakarta 55184, Indonesia"], "origin_addresses": ["Jl. Patehan Kidul No.4, Suryodiningratan, Kec. Mantrijeron, Kota Yogyakarta, Daerah Istimewa Yogyakarta 55141, Indonesia"], "rows": [{"elements": [{"distance": {"text": "5.7 km", "value": 5704}, "duration": {"text": "13 mins", "value": 797}, "status": "OK"}]}], "status": "OK"}}, {"origin": [-7.8137278, 110.3629074], "destination": [-7.9310984, 110.43091899999999], "distance_matrix": {"destination_addresses": ["Seribu Batu Songgo Langit, Jl. Hutan Pinus Nganjir, Sukorame, Mangunan, Kec. Dlingo, Kabupaten Bantul, Daerah Istimewa Yogyakarta 55783, Indonesia"], "origin_addresses": ["Jl. Patehan Kidul No.4, Suryodiningratan, Kec. Mantrijeron, Kota Yogyakarta, Daerah Istimewa Yogyakarta 55141, Indonesia"], "rows": [{"elements": [{"distance": {"text": "20.0 km", "value": 20012}, "duration": {"text": "40 mins", "value": 2387}, "status": "OK"}]}], "status": "OK"}}, {"origin": [-7.8137278, 110.3629074], "destination": [-7.7399571, 110.3024078], "distance_matrix": {"destination_addresses": ["Grogol Tourism Village, Grogol, Kadipiro, Margodadi, Kec. Seyegan, Kabupaten Sleman, Daerah Istimewa Yogyakarta 55561, Indonesia"], "origin_addresses": ["Jl. Patehan Kidul No.4, Suryodiningratan, Kec. Mantrijeron, Kota Yogyakarta, Daerah Istimewa Yogyakarta 55141, Indonesia"], "rows": [{"elements": [{"distance": {"text": "15.0 km", "value": 14998}, "duration": {"text": "32 mins", "value": 1927}, "status": "OK"}]}], "status": "OK"}}, {"origin": [-7.8137278, 110.3629074], "destination": [-7.824373899999999, 110.40049049999999], "distance_matrix": {"destination_addresses": ["Basen 183A 11/04, Purbayan, Kec. Kotagede, Kota Yogyakarta, Daerah Istimewa Yogyakarta 55173, Indonesia"], "origin_addresses": ["Jl. Patehan Kidul No.4, Suryodiningratan, Kec. Mantrijeron, Kota Yogyakarta, Daerah Istimewa Yogyakarta 55141, Indonesia"], "rows": [{"elements": [{"distance": {"text": "4.8 km", "value": 4751}, "duration": {"text": "12 mins", "value": 737}, "status": "OK"}]}], "status": "OK"}}, {"origin": [-7.8137278, 110.3629074], "destination": [-7.8116718999999994, 110.363238], "distance_matrix": {"destination_addresses": ["Jl. Alun Alun Kidul No.23, Patehan, Kecamatan Kraton, Kota Yogyakarta, Daerah Istimewa Yogyakarta 55133, Indonesia"], "origin_addresses": ["Jl. Patehan Kidul No.4, Suryodiningratan, Kec. Mantrijeron, Kota Yogyakarta, Daerah Istimewa Yogyakarta 55141, Indonesia"], "rows": [{"elements": [{"distance": {"text": "0.4 km", "value": 389}, "duration": {"text": "2 mins", "value": 95}, "status": "OK"}]}], "status": "OK"}}, {"origin": [-7.8137278, 110.3629074], "destination": [-7.813734299999999, 110.28318379999999], "distance_matrix": {"destination_addresses": ["Citra Grand Mutiara, Jl. Wates km.9, Fluorite Hill Rd No.G.59, Jatipereng, Balecatur, Gamping, Sleman Regency, Special Region of Yogyakarta 55295, Indonesia"], "origin_addresses": ["Jl. Patehan Kidul No.4, Suryodiningratan, Kec. Mantrijeron, Kota Yogyakarta, Daerah Istimewa Yogyakarta 55141, Indonesia"], "rows": [{"elements": [{"distance": {"text": "10.6 km", "value": 10588}, "duration": {"text": "22 mins", "value": 1342}, "status": "OK"}]}], "status": "OK"}}, {"origin": [-7.8137278, 110.3629074], "destination": [-7.817791799999999, 110.3623492], "distance_matrix": {"destination_addresses": ["Jl. DI Panjaitan No.41, Mantrijeron, Kec. Mantrijeron, Kota Yogyakarta, Daerah Istimewa Yogyakarta 55143, Indonesia"], "origin_addresses": ["Jl. Patehan Kidul No.4, Suryodiningratan, Kec. Mantrijeron, Kota Yogyakarta, Daerah Istimewa Yogyakarta 55141, Indonesia"], "rows": [{"elements": [{"distance": {"text": "0.5 km", "value": 457}, "duration": {"text": "1 min", "value": 82}, "status": "OK"}]}], "status": "OK"}}, {"origin": [-7.8137278, 110.3629074], "destination": [-7.816513499999999, 110.38660619999999], "distance_matrix": {"destination_addresses": ["GF , xt. Square , JL. Veteran , Pandeyan , Umbulharjo, 55161 Yogyakarta, Jawa Tengah, Pandeyan, Umbulharjo, Yogyakarta City, Special Region of Yogyakarta 55161, Indonesia"], "origin_addresses": ["Jl. Patehan Kidul No.4, Suryodiningratan, Kec. Mantrijeron, Kota Yogyakarta, Daerah Istimewa Yogyakarta 55141, Indonesia"], "rows": [{"elements": [{"distance": {"text": "2.7 km", "value": 2730}, "duration": {"text": "8 mins", "value": 480}, "status": "OK"}]}], "status": "OK"}}], [{"origin": [-7.8119357, 110.363194], "destination": [-7.7925764, 110.365843], "distance_matrix": {"destination_addresses": ["Jl. Malioboro No.125, Sosromenduran, Gedong Tengen, Kota Yogyakarta, Daerah Istimewa Yogyakarta 55271, Indonesia"], "origin_addresses": ["Jl. Gading No.1, Panembahan, Kecamatan Kraton, Kota Yogyakarta, Daerah Istimewa Yogyakarta 55133, Indonesia"], "rows": [{"elements": [{"distance": {"text": "4.1 km", "value": 4081}, "duration": {"text": "13 mins", "value": 786}, "status": "OK"}]}], "status": "OK"}}, {"origin": [-7.8119357, 110.363194], "destination": [-7.7982487, 110.3652793], "distance_matrix": {"destination_addresses": ["No. 3 - 4, Ps. Beringharjo, Jl. Margo Mulyo Blok B No.16, Ngupasan, Kec. Gondomanan, Kota Yogyakarta, Daerah Istimewa Yogyakarta 55122, Indonesia"], "origin_addresses": ["Jl. Gading No.1, Panembahan, Kecamatan Kraton, Kota Yogyakarta, Daerah Istimewa Yogyakarta 55133, Indonesia"], "rows": [{"elements": [{"distance": {"text": "4.2 km", "value": 4193}, "duration": {"text": "13 mins", "value": 805}, "status": "OK"}]}], "status": "OK"}}, {"origin": [-7.8119357, 110.363194], "destination": [-7.8137278, 110.3629074], "distance_matrix": {"destination_addresses": ["Jl. Patehan Kidul No.4, Suryodiningratan, Kec. Mantrijeron, Kota Yogyakarta, Daerah Istimewa Yogyakarta 55141, Indonesia"], "origin_addresses": ["Jl. Gading No.1, Panembahan, Kecamatan Kraton, Kota Yogyakarta, Daerah Istimewa Yogyakarta 55133, Indonesia"], "rows": [{"elements": [{"distance": {"text": "0.1 km", "value": 140}, "duration": {"text": "1 min", "value": 49}, "status": "OK"}]}], "status": "OK"}}, {"origin": [-7.8119357, 110.363194], "destination": [-7.8119357, 110.363194], "distance_matrix": null}, {"origin": [-7.8119357, 110.363194], "destination": [-7.7956378, 110.3653538], "distance_matrix": {"destination_addresses": ["6938+P4X, Jl. Malioboro, Sosromenduran, Gedong Tengen, Kota Yogyakarta, Daerah Istimewa Yogyakarta, Indonesia"], "origin_addresses": ["Jl. Gading No.1, Panembahan, Kecamatan Kraton, Kota Yogyakarta, Daerah Istimewa Yogyakarta 55133, Indonesia"], "rows": [{"elements": [{"distance": {"text": "3.9 km", "value": 3904}, "duration": {"text": "13 mins", "value": 751}, "status": "OK"}]}], "status": "OK"}}, {"origin": [-7.8119357, 110.363194], "destination": [-7.800293, 110.3661642], "distance_matrix": {"destination_addresses": ["Jl. Margo Mulyo No.6, Ngupasan, Kec. Gondomanan, Kota Yogyakarta, Daerah Istimewa Yogyakarta 55122, Indonesia"], "origin_addresses": ["Jl. Gading No.1, Panembahan, Kecamatan Kraton, Kota Yogyakarta, Daerah Istimewa Yogyakarta 55133, Indonesia"], "rows": [{"elements": [{"distance": {"text": "3.3 km", "value": 3339}, "duration": {"text": "12 mins", "value": 747}, "status": "OK"}]}], "status": "OK"}}, {"origin": [-7.8119357, 110.363194], "destination": [-7.8013966, 110.3647641], "distance_matrix": {"destination_addresses": ["Jl. Pangurakan No.1, Ngupasan, Kec. Gondomanan, Kota Yogyakarta, Daerah Istimewa Yogyakarta 55122, Indonesia"], "origin_addresses": ["Jl. Gading No.1, Panembahan, Kecamatan Kraton, Kota Yogyakarta, Daerah Istimewa Yogyakarta 55133, Indonesia"], "rows": [{"elements": [{"distance": {"text": "2.4 km", "value": 2427}, "duration": {"text": "8 mins", "value": 452}, "status": "OK"}]}], "status": "OK"}}, {"origin": [-7.8119357, 110.363194], "destination": [-7.8022995, 110.3643835], "distance_matrix": {"destination_addresses": ["Jl. Pangurakan No.6, Ngupasan, Kec. Gondomanan, Kota Yogyakarta, Daerah Istimewa Yogyakarta 55122, Indonesia"], "origin_addresses": ["Jl. Gading No.1, Panembahan, Kecamatan Kraton, Kota Yogyakarta, Daerah Istimewa Yogyakarta 55133, Indonesia"], "rows": [{"elements": [{"distance": {"text": "2.3 km", "value": 2321}, "duration": {"text": "7 mins", "value": 415}, "status": "OK"}]}], "status": "OK"}}, {"origin": [-7.8119357, 110.363194], "destination": [-7.8038148, 110.3666102], "distance_matrix": {"destination_addresses": ["Jl. Wijilan No.2A, RW.08, Panembahan, Kecamatan Kraton, Kota Yogyakarta, Daerah Istimewa Yogyakarta 55131, Indonesia"], "origin_addresses": ["Jl. Gading No.1, Panembahan, Kecamatan Kraton, Kota Yogyakarta, Daerah Istimewa Yogyakarta 55133, Indonesia"], "rows": [{"elements": [{"distance": {"text": "2.4 km", "value": 2399}, "duration": {"text": "7 mins", "value": 414}, "status": "OK"}]}], "status": "OK"}}, {"origin": [-7.8119357, 110.363194], "destination": [-7.8038975, 110.3644232], "distance_matrix": {"destination_addresses": ["59W7+CQV Yogyakarta Northern Square, Jl. Alun-Alun Utara, Ngupasan, Kec. Gondomanan, Kota Yogyakarta, Daerah Istimewa Yogyakarta 55122, Indonesia"], "origin_addresses": ["Jl. Gading No.1, Panembahan, Kecamatan Kraton, Kota Yogyakarta, Daerah Istimewa Yogyakarta 55133, Indonesia"], "rows": [{"elements": [{"distance": {"text": "2.1 km", "value": 2056}, "duration": {"text": "6 mins", "value": 376}, "status": "OK"}]}], "status": "OK"}}, {"origin": [-7.8119357, 110.363194], "destination": [-7.8082845, 110.3602155], "distance_matrix": {"destination_addresses": ["Jl. Polowijan No.11, Patehan, Kecamatan Kraton, Kota Yogyakarta, Daerah Istimewa Yogyakarta 55133, Indonesia"], "origin_addresses": ["Jl. Gading No.1, Panembahan, Kecamatan Kraton, Kota Yogyakarta, Daerah Istimewa Yogyakarta 55133, Indonesia"], "rows": [{"elements": [{"distance": {"text": "1.3 km", "value": 1270}, "duration": {"text": "4 mins", "value": 231}, "status": "OK"}]}], "status": "OK"}}, {"origin": [-7.8119357, 110.363194], "destination": [-7.7845549, 110.3711548], "distance_matrix": {"destination_addresses": ["Jl. Faridan M Noto No.21, Kotabaru, Kec. Gondokusuman, Kota Yogyakarta, Daerah Istimewa Yogyakarta 55224, Indonesia"], "origin_addresses": ["Jl. Gading No.1, Panembahan, Kecamatan Kraton, Kota Yogyakarta, Daerah Istimewa Yogyakarta 55133, Indonesia"], "rows": [{"elements": [{"distance": {"text": "4.6 km", "value": 4630}, "duration": {"text": "13 mins", "value": 792}, "status": "OK"}]}], "status": "OK"}}, {"origin": [-7.8119357, 110.363194], "destination": [-7.7829218, 110.3670757], "distance_matrix": {"destination_addresses": ["Jl. A.M. Sangaji No.70, Gowongan, Kec. Jetis, Kota Yogyakarta, Daerah Istimewa Yogyakarta 55233, Indonesia"], "origin_addresses": ["Jl. Gading No.1, Panembahan, Kecamatan Kraton, Kota Yogyakarta, Daerah Istimewa Yogyakarta 55133, Indonesia"], "rows": [{"elements": [{"distance": {"text": "5.3 km", "value": 5286}, "duration": {"text": "15 mins", "value": 893}, "status": "OK"}]}], "status": "OK"}}, {"origin": [-7.8119357, 110.363194], "destination": [-7.8455358, 110.3379568], "distance_matrix": {"destination_addresses": ["Jl. Kasongan No.3, Kajen, Bangunjiwo, Kec. Kasihan, Kabupaten Bantul, Daerah Istimewa Yogyakarta 55184, Indonesia"], "origin_addresses": ["Jl. Gading No.1, Panembahan, Kecamatan Kraton, Kota Yogyakarta, Daerah Istimewa Yogyakarta 55133, Indonesia"], "rows": [{"elements": [{"distance": {"text": "5.8 km", "value": 5781}, "duration": {"text": "14 mins", "value": 838}, "status": "OK"}]}], "status": "OK"}}, {"origin": [-7.8119357, 110.363194], "destination": [-7.8146508, 110.3684854], "distance_matrix": {"destination_addresses": ["59P9+49Q, Jl. Sisingamangaraja, Keparakan, Kec. Mergangsan, Kota Yogyakarta, Daerah Istimewa Yogyakarta 55131, Indonesia"], "origin_addresses": ["Jl. Gading No.1, Panembahan, Kecamatan Kraton, Kota Yogyakarta, Daerah Istimewa Yogyakarta 55133, Indonesia"], "rows": [{"elements": [{"distance": {"text": "0.8 km", "value": 816}, "duration": {"text": "3 mins", "value": 175}, "status": "OK"}]}], "status": "OK"}}, {"origin": [-7.8119357, 110.363194], "destination": [-7.802813, 110.413899], "distance_matrix": {"destination_addresses": ["27, Jl. Wonocatur No.26, Karang Bendo, Banguntapan, Kec. Banguntapan, Kabupaten Bantul, Daerah Istimewa Yogyakarta 55198, Indonesia"], "origin_addresses": ["Jl. Gading No.1, Panembahan, Kecamatan Kraton, Kota Yogyakarta, Daerah Istimewa Yogyakarta 55133, Indonesia"], "rows": [{"elements": [{"distance": {"text": "7.8 km", "value": 7838}, "duration": {"text": "21 mins", "value": 1230}, "status": "OK"}]}], "status": "OK"}}, {"origin": [-7.8119357, 110.363194], "destination": [-7.8128408, 110.356113], "distance_matrix": {"destination_addresses": ["Mantrijeron, 59P4+VC9, Jl. Suryowijayan, Patehan, Kecamatan Kraton, Kota Yogyakarta, Daerah Istimewa Yogyakarta 55142, Indonesia"], "origin_addresses": ["Jl. Gading No.1, Panembahan, Kecamatan Kraton, Kota Yogyakarta, Daerah Istimewa Yogyakarta 55133, Indonesia"], "rows": [{"elements": [{"distance": {"text": "0.9 km", "value": 939}, "duration": {"text": "3 mins", "value": 167}, "status": "OK"}]}], "status": "OK"}}, {"origin": [-7.8119357, 110.363194], "destination": [-7.7997354, 110.3762182], "distance_matrix": {"destination_addresses": ["Jl. Harjono Blok PA/II No.99, Purwokinanti, Pakualaman, Kota Yogyakarta, Daerah Istimewa Yogyakarta 55166, Indonesia"], "origin_addresses": ["Jl. Gading No.1, Panembahan, Kecamatan Kraton, Kota Yogyakarta, Daerah Istimewa Yogyakarta 55133, Indonesia"], "rows": [{"elements": [{"distance": {"text": "3.3 km", "value": 3264}, "duration": {"text": "11 mins", "value": 645}, "status": "OK"}]}], "status": "OK"}}, {"origin": [-7.8119357, 110.363194], "destination": [-7.8164905, 110.3718611], "distance_matrix": {"destination_addresses": ["Jl. Kolonel Sugiyono No.24, Brontokusuman, Kec. Mergangsan, Kota Yogyakarta, Daerah Istimewa Yogyakarta 55153, Indonesia"], "origin_addresses": ["Jl. Gading No.1, Panembahan, Kecamatan Kraton, Kota Yogyakarta, Daerah Istimewa Yogyakarta 55133, Indonesia"], "rows": [{"elements": [{"distance": {"text": "1.4 km", "value": 1378}, "duration": {"text": "5 mins", "value": 307}, "status": "OK"}]}], "status": "OK"}}, {"origin": [-7.8119357, 110.363194], "destination": [-7.8293112, 110.3956256], "distance_matrix": {"destination_addresses": ["59CW+77C, Bodon, Jagalan, Kotagede, Bantul Regency, Special Region of Yogyakarta 55192, Indonesia"], "origin_addresses": ["Jl. Gading No.1, Panembahan, Kecamatan Kraton, Kota Yogyakarta, Daerah Istimewa Yogyakarta 55133, Indonesia"], "rows": [{"elements": [{"distance": {"text": "4.9 km", "value": 4907}, "duration": {"text": "15 mins", "value": 908}, "status": "OK"}]}], "status": "OK"}}, {"origin": [-7.8119357, 110.363194], "destination": [-7.8283312, 110.3997949], "distance_matrix": {"destination_addresses": ["Los Pasar, 59CX+MW7, Purbayan, Kec. Kotagede, Kota Yogyakarta, Daerah Istimewa Yogyakarta, Indonesia"], "origin_addresses": ["Jl. Gading No.1, Panembahan, Kecamatan Kraton, Kota Yogyakarta, Daerah Istimewa Yogyakarta 55133, Indonesia"], "rows": [{"elements": [{"distance": {"text": "5.4 km", "value": 5424}, "duration": {"text": "15 mins", "value": 896}, "status": "OK"}]}], "status": "OK"}}, {"origin": [-7.8119357, 110.363194], "destination": [-7.7857242, 110.3746954], "distance_matrix": {"destination_addresses": ["Jl. Suroto No.2, Kotabaru, Kec. Gondokusuman, Kota Yogyakarta, Daerah Istimewa Yogyakarta 55224, Indonesia"], "origin_addresses": ["Jl. Gading No.1, Panembahan, Kecamatan Kraton, Kota Yogyakarta, Daerah Istimewa Yogyakarta 55133, Indonesia"], "rows": [{"elements": [{"distance": {"text": "4.8 km", "value": 4817}, "duration": {"text": "14 mins", "value": 848}, "status": "OK"}]}], "status": "OK"}}, {"origin": [-7.8119357, 110.363194], "destination": [-7.8276355, 110.3606071], "distance_matrix": {"destination_addresses": ["59C6+W6X, Jl. KH. Ali Maksum, Krapyak Kulon, Panggungharjo, Kec. Sewon, Kabupaten Bantul, Daerah Istimewa Yogyakarta 55188, Indonesia"], "origin_addresses": ["Jl. Gading No.1, Panembahan, Kecamatan Kraton, Kota Yogyakarta, Daerah Istimewa Yogyakarta 55133, Indonesia"], "rows": [{"elements": [{"distance": {"text": "1.7 km", "value": 1707}, "duration": {"text": "5 mins", "value": 326}, "status": "OK"}]}], "status": "OK"}}, {"origin": [-7.8119357, 110.363194], "destination": [-7.7676636, 110.2934028], "distance_matrix": {"destination_addresses": ["Pasar Kuliner Belut Godean, Jl. Ngapak - Kentheng No.km.10, Gentingan, Sidoagung, Kec. Godean, Kabupaten Sleman, Daerah Istimewa Yogyakarta 55264, Indonesia"], "origin_addresses": ["Jl. Gading No.1, Panembahan, Kecamatan Kraton, Kota Yogyakarta, Daerah Istimewa Yogyakarta 55133, Indonesia"], "rows": [{"elements": [{"distance": {"text": "11.7 km", "value": 11701}, "duration": {"text": "26 mins", "value": 1544}, "status": "OK"}]}], "status": "OK"}}, {"origin": [-7.8119357, 110.363194], "destination": [-7.8145939, 110.4130604], "distance_matrix": {"destination_addresses": ["Jl. Jogja-Wonosari Km 7 No 277, Kalangan, Baturetno, Banguntapan, Bantul Regency, Special Region of Yogyakarta 55197, Indonesia"], "origin_addresses": ["Jl. Gading No.1, Panembahan, Kecamatan Kraton, Kota Yogyakarta, Daerah Istimewa Yogyakarta 55133, Indonesia"], "rows": [{"elements": [{"distance": {"text": "6.4 km", "value": 6354}, "duration": {"text": "17 mins", "value": 1043}, "status": "OK"}]}], "status": "OK"}}, {"origin": [-7.8119357, 110.363194], "destination": [-7.7514803, 110.3352759], "distance_matrix": {"destination_addresses": ["68XP+C42, Jl. Rajek Lor-Rajek Wetan, Rajeg Wetan, Tirtoadi, Kec. Mlati, Kabupaten Sleman, Daerah Istimewa Yogyakarta 55287, Indonesia"], "origin_addresses": ["Jl. Gading No.1, Panembahan, Kecamatan Kraton, Kota Yogyakarta, Daerah Istimewa Yogyakarta 55133, Indonesia"], "rows": [{"elements": [{"distance": {"text": "12.4 km", "value": 12382}, "duration": {"text": "25 mins", "value": 1506}, "status": "OK"}]}], "status": "OK"}}, {"origin": [-7.8119357, 110.363194], "destination": [-7.9583695, 110.4407622], "distance_matrix": {"destination_addresses": ["Kediwung Rt 38, Kanigoro, Mangunan, Kec. Dlingo, Kabupaten Bantul, Daerah Istimewa Yogyakarta 55783, Indonesia"], "origin_addresses": ["Jl. Gading No.1, Panembahan, Kecamatan Kraton, Kota Yogyakarta, Daerah Istimewa Yogyakarta 55133, Indonesia"], "rows": [{"elements": [{"distance": {"text": "23.6 km", "value": 23634}, "duration": {"text": "49 mins", "value": 2922}, "status": "OK"}]}], "status": "OK"}}, {"origin": [-7.8119357, 110.363194], "destination": [-7.7823797, 110.3791605], "distance_matrix": {"destination_addresses": ["Galeria Mall, Jl. Jend. Sudirman No.99 - 101, Terban, Kec. Gondokusuman, Kota Yogyakarta, Daerah Istimewa Yogyakarta 55223, Indonesia"], "origin_addresses": ["Jl. Gading No.1, Panembahan, Kecamatan Kraton, Kota Yogyakarta, Daerah Istimewa Yogyakarta 55133, Indonesia"], "rows": [{"elements": [{"distance": {"text": "5.3 km", "value": 5281}, "duration": {"text": "17 mins", "value": 991}, "status": "OK"}]}], "status": "OK"}}, {"origin": [-7.8119357, 110.363194], "destination": [-7.6041648, 110.4510042], "distance_matrix": {"destination_addresses": ["The Lost World Castle, Jl. Petung Merapi, Petung, Kepuharjo, Kec. Cangkringan, Kabupaten Sleman, Daerah Istimewa Yogyakarta 55583, Indonesia"], "origin_addresses": ["Jl. Gading No.1, Panembahan, Kecamatan Kraton, Kota Yogyakarta, Daerah Istimewa Yogyakarta 55133, Indonesia"], "rows": [{"elements": [{"distance": {"text": "35.8 km", "value": 35770}, "duration": {"text": "1 hour 5 mins", "value": 3875}, "status": "OK"}]}], "status": "OK"}}, {"origin": [-7.8119357, 110.363194], "destination": [-7.7443285, 110.3313177], "distance_matrix": {"destination_addresses": ["784J+7G8, Ketingan, Tirtoadi, Kec. Mlati, Kabupaten Sleman, Daerah Istimewa Yogyakarta 55287, Indonesia"], "origin_addresses": ["Jl. Gading No.1, Panembahan, Kecamatan Kraton, Kota Yogyakarta, Daerah Istimewa Yogyakarta 55133, Indonesia"], "rows": [{"elements": [{"distance": {"text": "12.5 km", "value": 12510}, "duration": {"text": "25 mins", "value": 1525}, "status": "OK"}]}], "status": "OK"}}, {"origin": [-7.8119357, 110.363194], "destination": [-7.6209046, 110.4216275], "distance_matrix": {"destination_addresses": ["Merapi Park Yogyakarta, Jl. Kaliurang No.KM. 22.5, Banteng, Hargobinangun, Kec. Pakem, Kabupaten Sleman, Daerah Istimewa Yogyakarta 55582, Indonesia"], "origin_addresses": ["Jl. Gading No.1, Panembahan, Kecamatan Kraton, Kota Yogyakarta, Daerah Istimewa Yogyakarta 55133, Indonesia"], "rows": [{"elements": [{"distance": {"text": "26.2 km", "value": 26201}, "duration": {"text": "58 mins", "value": 3459}, "status": "OK"}]}], "status": "OK"}}, {"origin": [-7.8119357, 110.363194], "destination": [-7.798812, 110.3657371], "distance_matrix": {"destination_addresses": ["Pasar Beringharjo timur Lt. 3, dekat parkiran, Jl. Margo Mulyo No.16, Ngupasan, Kec. Gondomanan, Kota Yogyakarta, Daerah Istimewa Yogyakarta 55122, Indonesia"], "origin_addresses": ["Jl. Gading No.1, Panembahan, Kecamatan Kraton, Kota Yogyakarta, Daerah Istimewa Yogyakarta 55133, Indonesia"], "rows": [{"elements": [{"distance": {"text": "3.0 km", "value": 3045}, "duration": {"text": "11 mins", "value": 630}, "status": "OK"}]}], "status": "OK"}}, {"origin": [-7.8119357, 110.363194], "destination": [-7.7887054, 110.3873403], "distance_matrix": {"destination_addresses": ["696P+GW8 Taman Kehati, Demangan, Kec. Gondokusuman, Kota Yogyakarta, Daerah Istimewa Yogyakarta 55221, Indonesia"], "origin_addresses": ["Jl. Gading No.1, Panembahan, Kecamatan Kraton, Kota Yogyakarta, Daerah Istimewa Yogyakarta 55133, Indonesia"], "rows": [{"elements": [{"distance": {"text": "5.4 km", "value": 5412}, "duration": {"text": "17 mins", "value": 1010}, "status": "OK"}]}], "status": "OK"}}, {"origin": [-7.8119357, 110.363194], "destination": [-7.6309566, 110.3404834], "distance_matrix": {"destination_addresses": ["989R+H55, Bangunrejo, Merdikorejo, Kec. Tempel, Kabupaten Sleman, Daerah Istimewa Yogyakarta 55552, Indonesia"], "origin_addresses": ["Jl. Gading No.1, Panembahan, Kecamatan Kraton, Kota Yogyakarta, Daerah Istimewa Yogyakarta 55133, Indonesia"], "rows": [{"elements": [{"distance": {"text": "27.0 km", "value": 26998}, "duration": {"text": "49 mins", "value": 2943}, "status": "OK"}]}], "status": "OK"}}, {"origin": [-7.8119357, 110.363194], "destination": [-7.8184611, 110.3635327], "distance_matrix": {"destination_addresses": ["Jl. Tirtodipuran No.10, Mantrijeron, Kec. Mantrijeron, Kota Yogyakarta, Daerah Istimewa Yogyakarta 55143, Indonesia"], "origin_addresses": ["Jl. Gading No.1, Panembahan, Kecamatan Kraton, Kota Yogyakarta, Daerah Istimewa Yogyakarta 55133, Indonesia"], "rows": [{"elements": [{"distance": {"text": "0.9 km", "value": 866}, "duration": {"text": "4 mins", "value": 223}, "status": "OK"}]}], "status": "OK"}}, {"origin": [-7.8119357, 110.363194], "destination": [-7.8031874, 110.3657633], "distance_matrix": {"destination_addresses": ["Jl. Alun-Alun Utara No.1, Prawirodirjan, Kecamatan Kraton, Kota Yogyakarta, Daerah Istimewa Yogyakarta 55132, Indonesia"], "origin_addresses": ["Jl. Gading No.1, Panembahan, Kecamatan Kraton, Kota Yogyakarta, Daerah Istimewa Yogyakarta 55133, Indonesia"], "rows": [{"elements": [{"distance": {"text": "2.5 km", "value": 2454}, "duration": {"text": "7 mins", "value": 425}, "status": "OK"}]}], "status": "OK"}}, {"origin": [-7.8119357, 110.363194], "destination": [-7.6023375, 110.4552585], "distance_matrix": {"destination_addresses": ["9FX4+346, Jambu, Kepuharjo, Kec. Cangkringan, Kabupaten Sleman, Daerah Istimewa Yogyakarta 55583, Indonesia"], "origin_addresses": ["Jl. Gading No.1, Panembahan, Kecamatan Kraton, Kota Yogyakarta, Daerah Istimewa Yogyakarta 55133, Indonesia"], "rows": [{"elements": [{"distance": {"text": "35.8 km", "value": 35819}, "duration": {"text": "1 hour 6 mins", "value": 3934}, "status": "OK"}]}], "status": "OK"}}, {"origin": [-7.8119357, 110.363194], "destination": [-7.5916872, 110.4339755], "distance_matrix": {"destination_addresses": ["CC5M+8HH Tlogo Muncar National Garden, Jl. Tlogo Putri, Area Hutan, Hargobinangun, Kec. Pakem, Kabupaten Sleman, Daerah Istimewa Yogyakarta 55582, Indonesia"], "origin_addresses": ["Jl. Gading No.1, Panembahan, Kecamatan Kraton, Kota Yogyakarta, Daerah Istimewa Yogyakarta 55133, Indonesia"], "rows": [{"elements": [{"distance": {"text": "28.7 km", "value": 28704}, "duration": {"text": "1 hour 4 mins", "value": 3867}, "status": "OK"}]}], "status": "OK"}}, {"origin": [-7.8119357, 110.363194], "destination": [-7.8248171, 110.1236396], "distance_matrix": {"destination_addresses": ["54GF+FCW, Sremo Lor, Hargowilis, Kec. Kokap, Kabupaten Kulon Progo, Daerah Istimewa Yogyakarta 55653, Indonesia"], "origin_addresses": ["Jl. Gading No.1, Panembahan, Kecamatan Kraton, Kota Yogyakarta, Daerah Istimewa Yogyakarta 55133, Indonesia"], "rows": [{"elements": [{"distance": {"text": "33.6 km", "value": 33610}, "duration": {"text": "59 mins", "value": 3529}, "status": "OK"}]}], "status": "OK"}}, {"origin": [-7.8119357, 110.363194], "destination": [-7.7624289, 110.348049], "distance_matrix": {"destination_addresses": ["68QX+276, Jl. Jambon, Biru, Trihanggo, Kec. Gamping, Kabupaten Sleman, Daerah Istimewa Yogyakarta 55291, Indonesia"], "origin_addresses": ["Jl. Gading No.1, Panembahan, Kecamatan Kraton, Kota Yogyakarta, Daerah Istimewa Yogyakarta 55133, Indonesia"], "rows": [{"elements": [{"distance": {"text": "8.3 km", "value": 8284}, "duration": {"text": "23 mins", "value": 1374}, "status": "OK"}]}], "status": "OK"}}, {"origin": [-7.8119357, 110.363194], "destination": [-7.5978656, 110.4233959], "distance_matrix": {"destination_addresses": ["Jl. Boyong No.KM 25, Kaliurang, Hargobinangun, Kec. Pakem, Kabupaten Sleman, Daerah Istimewa Yogyakarta 55582, Indonesia"], "origin_addresses": ["Jl. Gading No.1, Panembahan, Kecamatan Kraton, Kota Yogyakarta, Daerah Istimewa Yogyakarta 55133, Indonesia"], "rows": [{"elements": [{"distance": {"text": "29.0 km", "value": 29007}, "duration": {"text": "1 hour 3 mins", "value": 3808}, "status": "OK"}]}], "status": "OK"}}, {"origin": [-7.8119357, 110.363194], "destination": [-7.8496144, 110.478324], "distance_matrix": {"destination_addresses": ["5F2H+3CC, Patuk, Kec. Patuk, Kabupaten Gunung Kidul, Daerah Istimewa Yogyakarta 55862, Indonesia"], "origin_addresses": ["Jl. Gading No.1, Panembahan, Kecamatan Kraton, Kota Yogyakarta, Daerah Istimewa Yogyakarta 55133, Indonesia"], "rows": [{"elements": [{"distance": {"text": "18.1 km", "value": 18052}, "duration": {"text": "40 mins", "value": 2410}, "status": "OK"}]}], "status": "OK"}}, {"origin": [-7.8119357, 110.363194], "destination": [-7.94136080262228, 110.4247377097752], "distance_matrix": {"destination_addresses": ["3C5F+HVQ, Mangunan, Kec. Dlingo, Kabupaten Bantul, Daerah Istimewa Yogyakarta 55783, Indonesia"], "origin_addresses": ["Jl. Gading No.1, Panembahan, Kecamatan Kraton, Kota Yogyakarta, Daerah Istimewa Yogyakarta 55133, Indonesia"], "rows": [{"elements": [{"distance": {"text": "21.3 km", "value": 21273}, "duration": {"text": "46 mins", "value": 2766}, "status": "OK"}]}], "status": "OK"}}, {"origin": [-7.8119357, 110.363194], "destination": [-7.8263088, 110.398512], "distance_matrix": {"destination_addresses": ["Kampung Trunojayan KG II/881, Prenggan, Kec. Kotagede, Kota Yogyakarta, Daerah Istimewa Yogyakarta 55172, Indonesia"], "origin_addresses": ["Jl. Gading No.1, Panembahan, Kecamatan Kraton, Kota Yogyakarta, Daerah Istimewa Yogyakarta 55133, Indonesia"], "rows": [{"elements": [{"distance": {"text": "4.9 km", "value": 4941}, "duration": {"text": "15 mins", "value": 884}, "status": "OK"}]}], "status": "OK"}}, {"origin": [-7.8119357, 110.363194], "destination": [-7.9414886, 110.4243856], "distance_matrix": {"destination_addresses": ["3C5F+HVQ, Mangunan, Kec. Dlingo, Kabupaten Bantul, Daerah Istimewa Yogyakarta 55783, Indonesia"], "origin_addresses": ["Jl. Gading No.1, Panembahan, Kecamatan Kraton, Kota Yogyakarta, Daerah Istimewa Yogyakarta 55133, Indonesia"], "rows": [{"elements": [{"distance": {"text": "21.3 km", "value": 21284}, "duration": {"text": "46 mins", "value": 2769}, "status": "OK"}]}], "status": "OK"}}, {"origin": [-7.8119357, 110.363194], "destination": [-7.7955798, 110.3694896], "distance_matrix": {"destination_addresses": ["6939+QQ9, Suryatmajan, Danurejan, Yogyakarta City, Special Region of Yogyakarta, Indonesia"], "origin_addresses": ["Jl. Gading No.1, Panembahan, Kecamatan Kraton, Kota Yogyakarta, Daerah Istimewa Yogyakarta 55133, Indonesia"], "rows": [{"elements": [{"distance": {"text": "3.0 km", "value": 2990}, "duration": {"text": "9 mins", "value": 529}, "status": "OK"}]}], "status": "OK"}}, {"origin": [-7.8119357, 110.363194], "destination": [-7.798217999999999, 110.4200702], "distance_matrix": {"destination_addresses": ["Jogja Adventure Zone, Aero Wisata Skadik 104, Jl. Maguwo, Karang Janbe, Banguntapan, Kec. Banguntapan, Kabupaten Bantul, Daerah Istimewa Yogyakarta 55198, Indonesia"], "origin_addresses": ["Jl. Gading No.1, Panembahan, Kecamatan Kraton, Kota Yogyakarta, Daerah Istimewa Yogyakarta 55133, Indonesia"], "rows": [{"elements": [{"distance": {"text": "8.2 km", "value": 8206}, "duration": {"text": "21 mins", "value": 1243}, "status": "OK"}]}], "status": "OK"}}, {"origin": [-7.8119357, 110.363194], "destination": [-7.8439029, 110.36226099999999], "distance_matrix": {"destination_addresses": ["Jl. Parangtritis Km 5.5 ( Pyramid Cafe) Tarudan Bangunharjo Sewon Bantul Regency Special Region of Yogyakarta Tarudan, Tarudan, Bangunharjo, Sewon, Bantul Regency, Special Region of Yogyakarta 55188, Indonesia"], "origin_addresses": ["Jl. Gading No.1, Panembahan, Kecamatan Kraton, Kota Yogyakarta, Daerah Istimewa Yogyakarta 55133, Indonesia"], "rows": [{"elements": [{"distance": {"text": "4.2 km", "value": 4243}, "duration": {"text": "11 mins", "value": 661}, "status": "OK"}]}], "status": "OK"}}, {"origin": [-7.8119357, 110.363194], "destination": [-7.8290343, 110.453198], "distance_matrix": {"destination_addresses": ["No.5, Jl. Wonosari No.KM.11, Bantaran Kulon, Srimulyo, Kec. Piyungan, Kabupaten Bantul, Daerah Istimewa Yogyakarta 55792, Indonesia"], "origin_addresses": ["Jl. Gading No.1, Panembahan, Kecamatan Kraton, Kota Yogyakarta, Daerah Istimewa Yogyakarta 55133, Indonesia"], "rows": [{"elements": [{"distance": {"text": "11.1 km", "value": 11058}, "duration": {"text": "26 mins", "value": 1575}, "status": "OK"}]}], "status": "OK"}}, {"origin": [-7.8119357, 110.363194], "destination": [-7.8018746, 110.3694664], "distance_matrix": {"destination_addresses": ["Jl. Brigjen Katamso No.3, Prawirodirjan, Kec. Gondomanan, Kota Yogyakarta, Daerah Istimewa Yogyakarta 55121, Indonesia"], "origin_addresses": ["Jl. Gading No.1, Panembahan, Kecamatan Kraton, Kota Yogyakarta, Daerah Istimewa Yogyakarta 55133, Indonesia"], "rows": [{"elements": [{"distance": {"text": "2.5 km", "value": 2496}, "duration": {"text": "8 mins", "value": 505}, "status": "OK"}]}], "status": "OK"}}, {"origin": [-7.8119357, 110.363194], "destination": [-7.6428597, 110.42957539999999], "distance_matrix": {"destination_addresses": ["9C4H+RWJ, Pentingsari, Umbulharjo, Kec. Cangkringan, Kabupaten Sleman, Daerah Istimewa Yogyakarta 55583, Indonesia"], "origin_addresses": ["Jl. Gading No.1, Panembahan, Kecamatan Kraton, Kota Yogyakarta, Daerah Istimewa Yogyakarta 55133, Indonesia"], "rows": [{"elements": [{"distance": {"text": "25.3 km", "value": 25327}, "duration": {"text": "1 hour 0 mins", "value": 3570}, "status": "OK"}]}], "status": "OK"}}, {"origin": [-7.8119357, 110.363194], "destination": [-7.8262101, 110.3449539], "distance_matrix": {"destination_addresses": ["58FV+GX8, Pluragan, Tirtonirmolo, Kec. Kasihan, Kabupaten Bantul, Daerah Istimewa Yogyakarta 55184, Indonesia"], "origin_addresses": ["Jl. Gading No.1, Panembahan, Kecamatan Kraton, Kota Yogyakarta, Daerah Istimewa Yogyakarta 55133, Indonesia"], "rows": [{"elements": [{"distance": {"text": "3.5 km", "value": 3497}, "duration": {"text": "9 mins", "value": 548}, "status": "OK"}]}], "status": "OK"}}, {"origin": [-7.8119357, 110.363194], "destination": [-7.7955032, 110.365309], "distance_matrix": {"destination_addresses": ["Jl. Malioboro No.25, Sosromenduran, Gedong Tengen, Kota Yogyakarta, Daerah Istimewa Yogyakarta 55271, Indonesia"], "origin_addresses": ["Jl. Gading No.1, Panembahan, Kecamatan Kraton, Kota Yogyakarta, Daerah Istimewa Yogyakarta 55133, Indonesia"], "rows": [{"elements": [{"distance": {"text": "3.9 km", "value": 3890}, "duration": {"text": "12 mins", "value": 748}, "status": "OK"}]}], "status": "OK"}}, {"origin": [-7.8119357, 110.363194], "destination": [-7.8353074, 110.45896599999999], "distance_matrix": {"destination_addresses": ["Pangol, 5F75+VHG, Jl. Payak Tengah, Jombor, Srimulyo, Piyungan, Bantul Regency, Special Region of Yogyakarta 55792, Indonesia"], "origin_addresses": ["Jl. Gading No.1, Panembahan, Kecamatan Kraton, Kota Yogyakarta, Daerah Istimewa Yogyakarta 55133, Indonesia"], "rows": [{"elements": [{"distance": {"text": "15.1 km", "value": 15064}, "duration": {"text": "37 mins", "value": 2206}, "status": "OK"}]}], "status": "OK"}}, {"origin": [-7.8119357, 110.363194], "destination": [-7.740780699999999, 110.50467719999999], "distance_matrix": {"destination_addresses": ["7G53+JM5, Plaosan Lor, Bugisan, Kec. Prambanan, Kabupaten Klaten, Jawa Tengah 57454, Indonesia"], "origin_addresses": ["Jl. Gading No.1, Panembahan, Kecamatan Kraton, Kota Yogyakarta, Daerah Istimewa Yogyakarta 55133, Indonesia"], "rows": [{"elements": [{"distance": {"text": "21.9 km", "value": 21901}, "duration": {"text": "43 mins", "value": 2558}, "status": "OK"}]}], "status": "OK"}}, {"origin": [-7.8119357, 110.363194], "destination": [-7.701492, 110.37390599999999], "distance_matrix": {"destination_addresses": ["Brayut, Pandowoharjo, Kec. Sleman, Kabupaten Sleman, Daerah Istimewa Yogyakarta 55512, Indonesia"], "origin_addresses": ["Jl. Gading No.1, Panembahan, Kecamatan Kraton, Kota Yogyakarta, Daerah Istimewa Yogyakarta 55133, Indonesia"], "rows": [{"elements": [{"distance": {"text": "15.1 km", "value": 15067}, "duration": {"text": "36 mins", "value": 2173}, "status": "OK"}]}], "status": "OK"}}, {"origin": [-7.8119357, 110.363194], "destination": [-7.7624571, 110.3481492], "distance_matrix": {"destination_addresses": ["68QX+276, Jl. Jambon, Biru, Trihanggo, Kec. Gamping, Kabupaten Sleman, Daerah Istimewa Yogyakarta 55291, Indonesia"], "origin_addresses": ["Jl. Gading No.1, Panembahan, Kecamatan Kraton, Kota Yogyakarta, Daerah Istimewa Yogyakarta 55133, Indonesia"], "rows": [{"elements": [{"distance": {"text": "8.3 km", "value": 8284}, "duration": {"text": "23 mins", "value": 1374}, "status": "OK"}]}], "status": "OK"}}, {"origin": [-7.8119357, 110.363194], "destination": [-8.1759266, 110.66241959999999], "distance_matrix": {"destination_addresses": ["RMF6+GXP, Pantai, Purwodadi, Kec. Tepus, Kabupaten Gunung Kidul, Daerah Istimewa Yogyakarta 55881, Indonesia"], "origin_addresses": ["Jl. Gading No.1, Panembahan, Kecamatan Kraton, Kota Yogyakarta, Daerah Istimewa Yogyakarta 55133, Indonesia"], "rows": [{"elements": [{"distance": {"text": "72.6 km", "value": 72609}, "duration": {"text": "2 hours 11 mins", "value": 7835}, "status": "OK"}]}], "status": "OK"}}, {"origin": [-7.8119357, 110.363194], "destination": [-7.8357465, 110.4593415], "distance_matrix": {"destination_addresses": ["Pangol payak tengah, 5F75+PP4, Jombor, Srimulyo, Kec. Piyungan, Kabupaten Bantul, Daerah Istimewa Yogyakarta 55792, Indonesia"], "origin_addresses": ["Jl. Gading No.1, Panembahan, Kecamatan Kraton, Kota Yogyakarta, Daerah Istimewa Yogyakarta 55133, Indonesia"], "rows": [{"elements": [{"distance": {"text": "14.6 km", "value": 14568}, "duration": {"text": "35 mins", "value": 2121}, "status": "OK"}]}], "status": "OK"}}, {"origin": [-7.8119357, 110.363194], "destination": [-7.8054476, 110.3627375], "distance_matrix": {"destination_addresses": ["Jl. Alun-Alun Utara No.1, Kadipaten, Kecamatan Kraton, Kota Yogyakarta, Daerah Istimewa Yogyakarta 55132, Indonesia"], "origin_addresses": ["Jl. Gading No.1, Panembahan, Kecamatan Kraton, Kota Yogyakarta, Daerah Istimewa Yogyakarta 55133, Indonesia"], "rows": [{"elements": [{"distance": {"text": "2.0 km", "value": 2030}, "duration": {"text": "6 mins", "value": 368}, "status": "OK"}]}], "status": "OK"}}, {"origin": [-7.8119357, 110.363194], "destination": [-7.7973552999999995, 110.35349959999999], "distance_matrix": {"destination_addresses": ["Jl. HOS Cokroaminoto No.34, Pakuncen, Wirobrajan, Kota Yogyakarta, Daerah Istimewa Yogyakarta 55253, Indonesia"], "origin_addresses": ["Jl. Gading No.1, Panembahan, Kecamatan Kraton, Kota Yogyakarta, Daerah Istimewa Yogyakarta 55133, Indonesia"], "rows": [{"elements": [{"distance": {"text": "2.8 km", "value": 2796}, "duration": {"text": "10 mins", "value": 574}, "status": "OK"}]}], "status": "OK"}}, {"origin": [-7.8119357, 110.363194], "destination": [-7.607873799999999, 110.2037513], "distance_matrix": {"destination_addresses": ["96R3+VG4, Jl. East Side Pedestrian Walk, Kw. Candi Borobudur, Borobudur, Kec. Borobudur, Kabupaten Magelang, Jawa Tengah 56553, Indonesia"], "origin_addresses": ["Jl. Gading No.1, Panembahan, Kecamatan Kraton, Kota Yogyakarta, Daerah Istimewa Yogyakarta 55133, Indonesia"], "rows": [{"elements": [{"distance": {"text": "47.4 km", "value": 47441}, "duration": {"text": "1 hour 16 mins", "value": 4537}, "status": "OK"}]}], "status": "OK"}}, {"origin": [-7.8119357, 110.363194], "destination": [-7.8001040999999995, 110.3676579], "distance_matrix": {"destination_addresses": ["Jl. Sriwedani No.1, Ngupasan, Kec. Gondomanan, Kota Yogyakarta, Daerah Istimewa Yogyakarta 55122, Indonesia"], "origin_addresses": ["Jl. Gading No.1, Panembahan, Kecamatan Kraton, Kota Yogyakarta, Daerah Istimewa Yogyakarta 55133, Indonesia"], "rows": [{"elements": [{"distance": {"text": "2.7 km", "value": 2656}, "duration": {"text": "9 mins", "value": 544}, "status": "OK"}]}], "status": "OK"}}, {"origin": [-7.8119357, 110.363194], "destination": [-7.6057093, 110.18048399999999], "distance_matrix": {"destination_addresses": ["Karangrejo Gombong, Kurahan, Kembanglimus, Kec. Borobudur, Kabupaten Magelang, Jawa Tengah 56553, Indonesia"], "origin_addresses": ["Jl. Gading No.1, Panembahan, Kecamatan Kraton, Kota Yogyakarta, Daerah Istimewa Yogyakarta 55133, Indonesia"], "rows": [{"elements": [{"distance": {"text": "49.4 km", "value": 49379}, "duration": {"text": "1 hour 20 mins", "value": 4819}, "status": "OK"}]}], "status": "OK"}}, {"origin": [-7.8119357, 110.363194], "destination": [-8.145102399999999, 110.59880059999999], "distance_matrix": {"destination_addresses": ["VH3X+WGW, Area Hutan, Ngestirejo, Kec. Tanjungsari, Kabupaten Gunung Kidul, Daerah Istimewa Yogyakarta 55881, Indonesia"], "origin_addresses": ["Jl. Gading No.1, Panembahan, Kecamatan Kraton, Kota Yogyakarta, Daerah Istimewa Yogyakarta 55133, Indonesia"], "rows": [{"elements": [{"distance": {"text": "61.5 km", "value": 61462}, "duration": {"text": "1 hour 38 mins", "value": 5907}, "status": "OK"}]}], "status": "OK"}}, {"origin": [-7.8119357, 110.363194], "destination": [-7.7532423999999995, 110.3609091], "distance_matrix": {"destination_addresses": ["KM 6 NO18, Jl. Magelang, Kutu Patran, Sinduadi, Kec. Mlati, Kabupaten Sleman, Daerah Istimewa Yogyakarta 55284, Indonesia"], "origin_addresses": ["Jl. Gading No.1, Panembahan, Kecamatan Kraton, Kota Yogyakarta, Daerah Istimewa Yogyakarta 55133, Indonesia"], "rows": [{"elements": [{"distance": {"text": "8.5 km", "value": 8492}, "duration": {"text": "24 mins", "value": 1418}, "status": "OK"}]}], "status": "OK"}}, {"origin": [-7.8119357, 110.363194], "destination": [-7.816315599999999, 110.3871442], "distance_matrix": {"destination_addresses": ["XT Square, Jl. Veteran No.150-151, Pandeyan, Kec. Umbulharjo, Kota Yogyakarta, Daerah Istimewa Yogyakarta 55161, Indonesia"], "origin_addresses": ["Jl. Gading No.1, Panembahan, Kecamatan Kraton, Kota Yogyakarta, Daerah Istimewa Yogyakarta 55133, Indonesia"], "rows": [{"elements": [{"distance": {"text": "3.0 km", "value": 2963}, "duration": {"text": "10 mins", "value": 573}, "status": "OK"}]}], "status": "OK"}}, {"origin": [-7.8119357, 110.363194], "destination": [-7.8100673, 110.3594581], "distance_matrix": {"destination_addresses": ["Jl. Taman KT I / 291, Patehan, Kraton, Yogyakarta City, Special Region of Yogyakarta 55133, Indonesia"], "origin_addresses": ["Jl. Gading No.1, Panembahan, Kecamatan Kraton, Kota Yogyakarta, Daerah Istimewa Yogyakarta 55133, Indonesia"], "rows": [{"elements": [{"distance": {"text": "0.6 km", "value": 617}, "duration": {"text": "2 mins", "value": 149}, "status": "OK"}]}], "status": "OK"}}, {"origin": [-7.8119357, 110.363194], "destination": [-7.8052845, 110.3642031], "distance_matrix": {"destination_addresses": ["Jl. Rotowijayan Blok No. 1, Panembahan, Kecamatan Kraton, Kota Yogyakarta, Daerah Istimewa Yogyakarta, Indonesia"], "origin_addresses": ["Jl. Gading No.1, Panembahan, Kecamatan Kraton, Kota Yogyakarta, Daerah Istimewa Yogyakarta 55133, Indonesia"], "rows": [{"elements": [{"distance": {"text": "2.1 km", "value": 2088}, "duration": {"text": "7 mins", "value": 391}, "status": "OK"}]}], "status": "OK"}}, {"origin": [-7.8119357, 110.363194], "destination": [-7.8006715, 110.3676551], "distance_matrix": {"destination_addresses": ["Jl. Panembahan Senopati No.1-3, Ngupasan, Kec. Gondomanan, Kota Yogyakarta, Daerah Istimewa Yogyakarta 55122, Indonesia"], "origin_addresses": ["Jl. Gading No.1, Panembahan, Kecamatan Kraton, Kota Yogyakarta, Daerah Istimewa Yogyakarta 55133, Indonesia"], "rows": [{"elements": [{"distance": {"text": "2.9 km", "value": 2931}, "duration": {"text": "9 mins", "value": 555}, "status": "OK"}]}], "status": "OK"}}, {"origin": [-7.8119357, 110.363194], "destination": [-7.8712041, 110.45951439999999], "distance_matrix": {"destination_addresses": ["Hutan Pinus Pengger, Jl. Dlingo-Patuk, Sendangsari, Terong, Kec. Dlingo, Kabupaten Bantul, Daerah Istimewa Yogyakarta 55783, Indonesia"], "origin_addresses": ["Jl. Gading No.1, Panembahan, Kecamatan Kraton, Kota Yogyakarta, Daerah Istimewa Yogyakarta 55133, Indonesia"], "rows": [{"elements": [{"distance": {"text": "20.2 km", "value": 20190}, "duration": {"text": "44 mins", "value": 2637}, "status": "OK"}]}], "status": "OK"}}, {"origin": [-7.8119357, 110.363194], "destination": [-7.8040164999999995, 110.397994], "distance_matrix": {"destination_addresses": ["Jl. Kebun Raya No.2, Rejowinangun, Kec. Kotagede, Kota Yogyakarta, Daerah Istimewa Yogyakarta 55171, Indonesia"], "origin_addresses": ["Jl. Gading No.1, Panembahan, Kecamatan Kraton, Kota Yogyakarta, Daerah Istimewa Yogyakarta 55133, Indonesia"], "rows": [{"elements": [{"distance": {"text": "5.2 km", "value": 5232}, "duration": {"text": "14 mins", "value": 828}, "status": "OK"}]}], "status": "OK"}}, {"origin": [-7.8119357, 110.363194], "destination": [-7.8296224, 110.3980162], "distance_matrix": {"destination_addresses": ["59CX+46G, Sayangan, Jagalan, Kec. Banguntapan, Kabupaten Bantul, Daerah Istimewa Yogyakarta 55192, Indonesia"], "origin_addresses": ["Jl. Gading No.1, Panembahan, Kecamatan Kraton, Kota Yogyakarta, Daerah Istimewa Yogyakarta 55133, Indonesia"], "rows": [{"elements": [{"distance": {"text": "5.7 km", "value": 5670}, "duration": {"text": "16 mins", "value": 973}, "status": "OK"}]}], "status": "OK"}}, {"origin": [-7.8119357, 110.363194], "destination": [-7.761608, 110.3308855], "distance_matrix": {"destination_addresses": ["Jl. Mlangi RT.5 RW.33, Area Sawah, Nogotirto, Kec. Gamping, Kabupaten Sleman, Daerah Istimewa Yogyakarta 55592, Indonesia"], "origin_addresses": ["Jl. Gading No.1, Panembahan, Kecamatan Kraton, Kota Yogyakarta, Daerah Istimewa Yogyakarta 55133, Indonesia"], "rows": [{"elements": [{"distance": {"text": "9.7 km", "value": 9677}, "duration": {"text": "20 mins", "value": 1217}, "status": "OK"}]}], "status": "OK"}}, {"origin": [-7.8119357, 110.363194], "destination": [-7.7520206, 110.49146739999999], "distance_matrix": {"destination_addresses": ["6FXR+6M2, Jl. Candi Sewu, Kranggan, Bokoharjo, Kec. Prambanan, Kabupaten Sleman, Daerah Istimewa Yogyakarta 55572, Indonesia"], "origin_addresses": ["Jl. Gading No.1, Panembahan, Kecamatan Kraton, Kota Yogyakarta, Daerah Istimewa Yogyakarta 55133, Indonesia"], "rows": [{"elements": [{"distance": {"text": "19.4 km", "value": 19381}, "duration": {"text": "38 mins", "value": 2277}, "status": "OK"}]}], "status": "OK"}}, {"origin": [-7.8119357, 110.363194], "destination": [-7.781956399999999, 110.3656838], "distance_matrix": {"destination_addresses": ["Jl. Poncowinatan No.12-18, Gowongan, Kec. Jetis, Kota Yogyakarta, Daerah Istimewa Yogyakarta 55233, Indonesia"], "origin_addresses": ["Jl. Gading No.1, Panembahan, Kecamatan Kraton, Kota Yogyakarta, Daerah Istimewa Yogyakarta 55133, Indonesia"], "rows": [{"elements": [{"distance": {"text": "5.7 km", "value": 5697}, "duration": {"text": "17 mins", "value": 1047}, "status": "OK"}]}], "status": "OK"}}, {"origin": [-7.8119357, 110.363194], "destination": [-7.8001885, 110.36387699999999], "distance_matrix": {"destination_addresses": ["Jalan Ahmad Yani, 59X7+WHC, Ngupasan, Kec. Gondomanan, Kota Yogyakarta, Daerah Istimewa Yogyakarta 55122, Indonesia"], "origin_addresses": ["Jl. Gading No.1, Panembahan, Kecamatan Kraton, Kota Yogyakarta, Daerah Istimewa Yogyakarta 55133, Indonesia"], "rows": [{"elements": [{"distance": {"text": "3.4 km", "value": 3357}, "duration": {"text": "12 mins", "value": 745}, "status": "OK"}]}], "status": "OK"}}, {"origin": [-7.8119357, 110.363194], "destination": [-7.782712999999999, 110.396397], "distance_matrix": {"destination_addresses": ["Jl. Laksda Adisucipto No.167, Papringan, Caturtunggal, Kec. Depok, Kabupaten Sleman, Daerah Istimewa Yogyakarta 55281, Indonesia"], "origin_addresses": ["Jl. Gading No.1, Panembahan, Kecamatan Kraton, Kota Yogyakarta, Daerah Istimewa Yogyakarta 55133, Indonesia"], "rows": [{"elements": [{"distance": {"text": "7.0 km", "value": 7008}, "duration": {"text": "20 mins", "value": 1178}, "status": "OK"}]}], "status": "OK"}}, {"origin": [-7.8119357, 110.363194], "destination": [-7.9267837, 110.4319967], "distance_matrix": {"destination_addresses": ["Cempluk Rt 03, Sukorame, Mangunan, Kec. Dlingo, Kabupaten Bantul, Daerah Istimewa Yogyakarta 55783, Indonesia"], "origin_addresses": ["Jl. Gading No.1, Panembahan, Kecamatan Kraton, Kota Yogyakarta, Daerah Istimewa Yogyakarta 55133, Indonesia"], "rows": [{"elements": [{"distance": {"text": "20.7 km", "value": 20739}, "duration": {"text": "41 mins", "value": 2486}, "status": "OK"}]}], "status": "OK"}}, {"origin": [-7.8119357, 110.363194], "destination": [-7.7672973, 110.35424859999999], "distance_matrix": {"destination_addresses": ["69M3+4P3, Kragilan, Sinduadi, Kec. Mlati, Kabupaten Sleman, Daerah Istimewa Yogyakarta 55284, Indonesia"], "origin_addresses": ["Jl. Gading No.1, Panembahan, Kecamatan Kraton, Kota Yogyakarta, Daerah Istimewa Yogyakarta 55133, Indonesia"], "rows": [{"elements": [{"distance": {"text": "7.3 km", "value": 7255}, "duration": {"text": "21 mins", "value": 1238}, "status": "OK"}]}], "status": "OK"}}, {"origin": [-7.8119357, 110.363194], "destination": [-7.801012399999999, 110.36533759999999], "distance_matrix": {"destination_addresses": ["Jl. Margo Mulyo No.6, Ngupasan, Kec. Gondomanan, Kota Yogyakarta, Daerah Istimewa Yogyakarta 55122, Indonesia"], "origin_addresses": ["Jl. Gading No.1, Panembahan, Kecamatan Kraton, Kota Yogyakarta, Daerah Istimewa Yogyakarta 55133, Indonesia"], "rows": [{"elements": [{"distance": {"text": "2.5 km", "value": 2490}, "duration": {"text": "8 mins", "value": 465}, "status": "OK"}]}], "status": "OK"}}, {"origin": [-7.8119357, 110.363194], "destination": [-7.8054438, 110.3784719], "distance_matrix": {"destination_addresses": ["Jl. Taman Siswa No.31, Wirogunan, Kec. Mergangsan, Kota Yogyakarta, Daerah Istimewa Yogyakarta 55151, Indonesia"], "origin_addresses": ["Jl. Gading No.1, Panembahan, Kecamatan Kraton, Kota Yogyakarta, Daerah Istimewa Yogyakarta 55133, Indonesia"], "rows": [{"elements": [{"distance": {"text": "2.9 km", "value": 2852}, "duration": {"text": "8 mins", "value": 502}, "status": "OK"}]}], "status": "OK"}}, {"origin": [-7.8119357, 110.363194], "destination": [-7.7503027, 110.36949879999999], "distance_matrix": {"destination_addresses": ["Jl. Monumen Jogja Kembali No.5, Waras, Sariharjo, Kec. Mlati, Kabupaten Sleman, Daerah Istimewa Yogyakarta 55284, Indonesia"], "origin_addresses": ["Jl. Gading No.1, Panembahan, Kecamatan Kraton, Kota Yogyakarta, Daerah Istimewa Yogyakarta 55133, Indonesia"], "rows": [{"elements": [{"distance": {"text": "14.2 km", "value": 14232}, "duration": {"text": "25 mins", "value": 1506}, "status": "OK"}]}], "status": "OK"}}, {"origin": [-7.8119357, 110.363194], "destination": [-7.7439217, 110.4929095], "distance_matrix": {"destination_addresses": ["Jl. Raya Solo - Yogyakarta No.KM.16, Bugisan, Kec. Prambanan, Kabupaten Sleman, Daerah Istimewa Yogyakarta 57454, Indonesia"], "origin_addresses": ["Jl. Gading No.1, Panembahan, Kecamatan Kraton, Kota Yogyakarta, Daerah Istimewa Yogyakarta 55133, Indonesia"], "rows": [{"elements": [{"distance": {"text": "20.8 km", "value": 20843}, "duration": {"text": "41 mins", "value": 2442}, "status": "OK"}]}], "status": "OK"}}, {"origin": [-7.8119357, 110.363194], "destination": [-7.816705499999999, 110.3862889], "distance_matrix": {"destination_addresses": ["59MP+8G7, Pandeyan, Umbulharjo, Yogyakarta City, Special Region of Yogyakarta 55161, Indonesia"], "origin_addresses": ["Jl. Gading No.1, Panembahan, Kecamatan Kraton, Kota Yogyakarta, Daerah Istimewa Yogyakarta 55133, Indonesia"], "rows": [{"elements": [{"distance": {"text": "2.8 km", "value": 2821}, "duration": {"text": "9 mins", "value": 522}, "status": "OK"}]}], "status": "OK"}}, {"origin": [-7.8119357, 110.363194], "destination": [-7.808978799999999, 110.3707148], "distance_matrix": {"destination_addresses": ["59RC+66J, Keparakan, Mergangsan, Yogyakarta City, Special Region of Yogyakarta 55152, Indonesia"], "origin_addresses": ["Jl. Gading No.1, Panembahan, Kecamatan Kraton, Kota Yogyakarta, Daerah Istimewa Yogyakarta 55133, Indonesia"], "rows": [{"elements": [{"distance": {"text": "1.9 km", "value": 1861}, "duration": {"text": "6 mins", "value": 359}, "status": "OK"}]}], "status": "OK"}}, {"origin": [-7.8119357, 110.363194], "destination": [-7.7865891, 110.35144729999999], "distance_matrix": {"destination_addresses": ["Jl. HOS Cokroaminoto TR-III/430, Tegalrejo, Tegalrejo, Kec. Tegalrejo, Kota Yogyakarta, Daerah Istimewa Yogyakarta 55244, Indonesia"], "origin_addresses": ["Jl. Gading No.1, Panembahan, Kecamatan Kraton, Kota Yogyakarta, Daerah Istimewa Yogyakarta 55133, Indonesia"], "rows": [{"elements": [{"distance": {"text": "4.5 km", "value": 4508}, "duration": {"text": "13 mins", "value": 806}, "status": "OK"}]}], "status": "OK"}}, {"origin": [-7.8119357, 110.363194], "destination": [-7.824260799999999, 110.3644095], "distance_matrix": {"destination_addresses": ["Jl. Jogokaryan No.36, Mantrijeron, Kec. Mantrijeron, Kota Yogyakarta, Daerah Istimewa Yogyakarta 55143, Indonesia"], "origin_addresses": ["Jl. Gading No.1, Panembahan, Kecamatan Kraton, Kota Yogyakarta, Daerah Istimewa Yogyakarta 55133, Indonesia"], "rows": [{"elements": [{"distance": {"text": "1.6 km", "value": 1636}, "duration": {"text": "5 mins", "value": 302}, "status": "OK"}]}], "status": "OK"}}, {"origin": [-7.8119357, 110.363194], "destination": [-7.810374599999999, 110.3606882], "distance_matrix": {"destination_addresses": ["JL Taman Sari, Taman KT 1/454/459, Patehan, Kecamatan Kraton, Kota Yogyakarta, Daerah Istimewa Yogyakarta 55133, Indonesia"], "origin_addresses": ["Jl. Gading No.1, Panembahan, Kecamatan Kraton, Kota Yogyakarta, Daerah Istimewa Yogyakarta 55133, Indonesia"], "rows": [{"elements": [{"distance": {"text": "1.6 km", "value": 1588}, "duration": {"text": "5 mins", "value": 279}, "status": "OK"}]}], "status": "OK"}}, {"origin": [-7.8119357, 110.363194], "destination": [-7.801140599999999, 110.3493008], "distance_matrix": {"destination_addresses": ["Jl. R. E. Martadinata No.69, Wirobrajan, Kabupaten Bantul, Daerah Istimewa Yogyakarta 55182, Indonesia"], "origin_addresses": ["Jl. Gading No.1, Panembahan, Kecamatan Kraton, Kota Yogyakarta, Daerah Istimewa Yogyakarta 55133, Indonesia"], "rows": [{"elements": [{"distance": {"text": "2.8 km", "value": 2800}, "duration": {"text": "9 mins", "value": 535}, "status": "OK"}]}], "status": "OK"}}, {"origin": [-7.8119357, 110.363194], "destination": [-7.774809599999999, 110.38720149999999], "distance_matrix": {"destination_addresses": ["Kampus Pusat Universitas Negeri Yogyakarta, Jalan Colombo No. 1,, Caturtunggal,, Depok,, Karang Malang, Caturtunggal, Kec. Depok, Kabupaten Sleman, Daerah Istimewa Yogyakarta 55281, Indonesia"], "origin_addresses": ["Jl. Gading No.1, Panembahan, Kecamatan Kraton, Kota Yogyakarta, Daerah Istimewa Yogyakarta 55133, Indonesia"], "rows": [{"elements": [{"distance": {"text": "7.2 km", "value": 7202}, "duration": {"text": "22 mins", "value": 1291}, "status": "OK"}]}], "status": "OK"}}, {"origin": [-7.8119357, 110.363194], "destination": [-7.845220899999999, 110.3374788], "distance_matrix": {"destination_addresses": ["Jalan Raya Kasongan Sentanan RT.06, Kajen, Bangunjiwo, Kec. Kasihan, Kabupaten Bantul, Daerah Istimewa Yogyakarta 55184, Indonesia"], "origin_addresses": ["Jl. Gading No.1, Panembahan, Kecamatan Kraton, Kota Yogyakarta, Daerah Istimewa Yogyakarta 55133, Indonesia"], "rows": [{"elements": [{"distance": {"text": "5.8 km", "value": 5844}, "duration": {"text": "14 mins", "value": 846}, "status": "OK"}]}], "status": "OK"}}, {"origin": [-7.8119357, 110.363194], "destination": [-7.9310984, 110.43091899999999], "distance_matrix": {"destination_addresses": ["Seribu Batu Songgo Langit, Jl. Hutan Pinus Nganjir, Sukorame, Mangunan, Kec. Dlingo, Kabupaten Bantul, Daerah Istimewa Yogyakarta 55783, Indonesia"], "origin_addresses": ["Jl. Gading No.1, Panembahan, Kecamatan Kraton, Kota Yogyakarta, Daerah Istimewa Yogyakarta 55133, Indonesia"], "rows": [{"elements": [{"distance": {"text": "20.2 km", "value": 20152}, "duration": {"text": "41 mins", "value": 2436}, "status": "OK"}]}], "status": "OK"}}, {"origin": [-7.8119357, 110.363194], "destination": [-7.7399571, 110.3024078], "distance_matrix": {"destination_addresses": ["Grogol Tourism Village, Grogol, Kadipiro, Margodadi, Kec. Seyegan, Kabupaten Sleman, Daerah Istimewa Yogyakarta 55561, Indonesia"], "origin_addresses": ["Jl. Gading No.1, Panembahan, Kecamatan Kraton, Kota Yogyakarta, Daerah Istimewa Yogyakarta 55133, Indonesia"], "rows": [{"elements": [{"distance": {"text": "14.9 km", "value": 14875}, "duration": {"text": "33 mins", "value": 1955}, "status": "OK"}]}], "status": "OK"}}, {"origin": [-7.8119357, 110.363194], "destination": [-7.824373899999999, 110.40049049999999], "distance_matrix": {"destination_addresses": ["Basen 183A 11/04, Purbayan, Kec. Kotagede, Kota Yogyakarta, Daerah Istimewa Yogyakarta 55173, Indonesia"], "origin_addresses": ["Jl. Gading No.1, Panembahan, Kecamatan Kraton, Kota Yogyakarta, Daerah Istimewa Yogyakarta 55133, Indonesia"], "rows": [{"elements": [{"distance": {"text": "4.9 km", "value": 4891}, "duration": {"text": "13 mins", "value": 786}, "status": "OK"}]}], "status": "OK"}}, {"origin": [-7.8119357, 110.363194], "destination": [-7.8116718999999994, 110.363238], "distance_matrix": {"destination_addresses": ["Jl. Alun Alun Kidul No.23, Patehan, Kecamatan Kraton, Kota Yogyakarta, Daerah Istimewa Yogyakarta 55133, Indonesia"], "origin_addresses": ["Jl. Gading No.1, Panembahan, Kecamatan Kraton, Kota Yogyakarta, Daerah Istimewa Yogyakarta 55133, Indonesia"], "rows": [{"elements": [{"distance": {"text": "0.2 km", "value": 249}, "duration": {"text": "1 min", "value": 54}, "status": "OK"}]}], "status": "OK"}}, {"origin": [-7.8119357, 110.363194], "destination": [-7.813734299999999, 110.28318379999999], "distance_matrix": {"destination_addresses": ["Citra Grand Mutiara, Jl. Wates km.9, Fluorite Hill Rd No.G.59, Jatipereng, Balecatur, Gamping, Sleman Regency, Special Region of Yogyakarta 55295, Indonesia"], "origin_addresses": ["Jl. Gading No.1, Panembahan, Kecamatan Kraton, Kota Yogyakarta, Daerah Istimewa Yogyakarta 55133, Indonesia"], "rows": [{"elements": [{"distance": {"text": "10.5 km", "value": 10465}, "duration": {"text": "23 mins", "value": 1370}, "status": "OK"}]}], "status": "OK"}}, {"origin": [-7.8119357, 110.363194], "destination": [-7.817791799999999, 110.3623492], "distance_matrix": {"destination_addresses": ["Jl. DI Panjaitan No.41, Mantrijeron, Kec. Mantrijeron, Kota Yogyakarta, Daerah Istimewa Yogyakarta 55143, Indonesia"], "origin_addresses": ["Jl. Gading No.1, Panembahan, Kecamatan Kraton, Kota Yogyakarta, Daerah Istimewa Yogyakarta 55133, Indonesia"], "rows": [{"elements": [{"distance": {"text": "0.6 km", "value": 597}, "duration": {"text": "2 mins", "value": 131}, "status": "OK"}]}], "status": "OK"}}, {"origin": [-7.8119357, 110.363194], "destination": [-7.816513499999999, 110.38660619999999], "distance_matrix": {"destination_addresses": ["GF , xt. Square , JL. Veteran , Pandeyan , Umbulharjo, 55161 Yogyakarta, Jawa Tengah, Pandeyan, Umbulharjo, Yogyakarta City, Special Region of Yogyakarta 55161, Indonesia"], "origin_addresses": ["Jl. Gading No.1, Panembahan, Kecamatan Kraton, Kota Yogyakarta, Daerah Istimewa Yogyakarta 55133, Indonesia"], "rows": [{"elements": [{"distance": {"text": "2.9 km", "value": 2870}, "duration": {"text": "9 mins", "value": 529}, "status": "OK"}]}], "status": "OK"}}], [{"origin": [-7.7956378, 110.3653538], "destination": [-7.7925764, 110.365843], "distance_matrix": {"destination_addresses": ["Jl. Malioboro No.125, Sosromenduran, Gedong Tengen, Kota Yogyakarta, Daerah Istimewa Yogyakarta 55271, Indonesia"], "origin_addresses": ["6938+P4X, Jl. Malioboro, Sosromenduran, Gedong Tengen, Kota Yogyakarta, Daerah Istimewa Yogyakarta, Indonesia"], "rows": [{"elements": [{"distance": {"text": "1.7 km", "value": 1701}, "duration": {"text": "6 mins", "value": 376}, "status": "OK"}]}], "status": "OK"}}, {"origin": [-7.7956378, 110.3653538], "destination": [-7.7982487, 110.3652793], "distance_matrix": {"destination_addresses": ["No. 3 - 4, Ps. Beringharjo, Jl. Margo Mulyo Blok B No.16, Ngupasan, Kec. Gondomanan, Kota Yogyakarta, Daerah Istimewa Yogyakarta 55122, Indonesia"], "origin_addresses": ["6938+P4X, Jl. Malioboro, Sosromenduran, Gedong Tengen, Kota Yogyakarta, Daerah Istimewa Yogyakarta, Indonesia"], "rows": [{"elements": [{"distance": {"text": "0.3 km", "value": 289}, "duration": {"text": "1 min", "value": 55}, "status": "OK"}]}], "status": "OK"}}, {"origin": [-7.7956378, 110.3653538], "destination": [-7.8137278, 110.3629074], "distance_matrix": {"destination_addresses": ["Jl. Patehan Kidul No.4, Suryodiningratan, Kec. Mantrijeron, Kota Yogyakarta, Daerah Istimewa Yogyakarta 55141, Indonesia"], "origin_addresses": ["6938+P4X, Jl. Malioboro, Sosromenduran, Gedong Tengen, Kota Yogyakarta, Daerah Istimewa Yogyakarta, Indonesia"], "rows": [{"elements": [{"distance": {"text": "2.6 km", "value": 2624}, "duration": {"text": "9 mins", "value": 525}, "status": "OK"}]}], "status": "OK"}}, {"origin": [-7.7956378, 110.3653538], "destination": [-7.8119357, 110.363194], "distance_matrix": {"destination_addresses": ["Jl. Gading No.1, Panembahan, Kecamatan Kraton, Kota Yogyakarta, Daerah Istimewa Yogyakarta 55133, Indonesia"], "origin_addresses": ["6938+P4X, Jl. Malioboro, Sosromenduran, Gedong Tengen, Kota Yogyakarta, Daerah Istimewa Yogyakarta, Indonesia"], "rows": [{"elements": [{"distance": {"text": "2.4 km", "value": 2443}, "duration": {"text": "9 mins", "value": 515}, "status": "OK"}]}], "status": "OK"}}, {"origin": [-7.7956378, 110.3653538], "destination": [-7.7956378, 110.3653538], "distance_matrix": null}, {"origin": [-7.7956378, 110.3653538], "destination": [-7.800293, 110.3661642], "distance_matrix": {"destination_addresses": ["Jl. Margo Mulyo No.6, Ngupasan, Kec. Gondomanan, Kota Yogyakarta, Daerah Istimewa Yogyakarta 55122, Indonesia"], "origin_addresses": ["6938+P4X, Jl. Malioboro, Sosromenduran, Gedong Tengen, Kota Yogyakarta, Daerah Istimewa Yogyakarta, Indonesia"], "rows": [{"elements": [{"distance": {"text": "0.6 km", "value": 605}, "duration": {"text": "2 mins", "value": 149}, "status": "OK"}]}], "status": "OK"}}, {"origin": [-7.7956378, 110.3653538], "destination": [-7.8013966, 110.3647641], "distance_matrix": {"destination_addresses": ["Jl. Pangurakan No.1, Ngupasan, Kec. Gondomanan, Kota Yogyakarta, Daerah Istimewa Yogyakarta 55122, Indonesia"], "origin_addresses": ["6938+P4X, Jl. Malioboro, Sosromenduran, Gedong Tengen, Kota Yogyakarta, Daerah Istimewa Yogyakarta, Indonesia"], "rows": [{"elements": [{"distance": {"text": "0.6 km", "value": 644}, "duration": {"text": "2 mins", "value": 143}, "status": "OK"}]}], "status": "OK"}}, {"origin": [-7.7956378, 110.3653538], "destination": [-7.8022995, 110.3643835], "distance_matrix": {"destination_addresses": ["Jl. Pangurakan No.6, Ngupasan, Kec. Gondomanan, Kota Yogyakarta, Daerah Istimewa Yogyakarta 55122, Indonesia"], "origin_addresses": ["6938+P4X, Jl. Malioboro, Sosromenduran, Gedong Tengen, Kota Yogyakarta, Daerah Istimewa Yogyakarta, Indonesia"], "rows": [{"elements": [{"distance": {"text": "0.7 km", "value": 749}, "duration": {"text": "3 mins", "value": 177}, "status": "OK"}]}], "status": "OK"}}, {"origin": [-7.7956378, 110.3653538], "destination": [-7.8038148, 110.3666102], "distance_matrix": {"destination_addresses": ["Jl. Wijilan No.2A, RW.08, Panembahan, Kecamatan Kraton, Kota Yogyakarta, Daerah Istimewa Yogyakarta 55131, Indonesia"], "origin_addresses": ["6938+P4X, Jl. Malioboro, Sosromenduran, Gedong Tengen, Kota Yogyakarta, Daerah Istimewa Yogyakarta, Indonesia"], "rows": [{"elements": [{"distance": {"text": "1.1 km", "value": 1104}, "duration": {"text": "4 mins", "value": 248}, "status": "OK"}]}], "status": "OK"}}, {"origin": [-7.7956378, 110.3653538], "destination": [-7.8038975, 110.3644232], "distance_matrix": {"destination_addresses": ["59W7+CQV Yogyakarta Northern Square, Jl. Alun-Alun Utara, Ngupasan, Kec. Gondomanan, Kota Yogyakarta, Daerah Istimewa Yogyakarta 55122, Indonesia"], "origin_addresses": ["6938+P4X, Jl. Malioboro, Sosromenduran, Gedong Tengen, Kota Yogyakarta, Daerah Istimewa Yogyakarta, Indonesia"], "rows": [{"elements": [{"distance": {"text": "1.1 km", "value": 1106}, "duration": {"text": "4 mins", "value": 241}, "status": "OK"}]}], "status": "OK"}}, {"origin": [-7.7956378, 110.3653538], "destination": [-7.8082845, 110.3602155], "distance_matrix": {"destination_addresses": ["Jl. Polowijan No.11, Patehan, Kecamatan Kraton, Kota Yogyakarta, Daerah Istimewa Yogyakarta 55133, Indonesia"], "origin_addresses": ["6938+P4X, Jl. Malioboro, Sosromenduran, Gedong Tengen, Kota Yogyakarta, Daerah Istimewa Yogyakarta, Indonesia"], "rows": [{"elements": [{"distance": {"text": "1.8 km", "value": 1846}, "duration": {"text": "6 mins", "value": 376}, "status": "OK"}]}], "status": "OK"}}, {"origin": [-7.7956378, 110.3653538], "destination": [-7.7845549, 110.3711548], "distance_matrix": {"destination_addresses": ["Jl. Faridan M Noto No.21, Kotabaru, Kec. Gondokusuman, Kota Yogyakarta, Daerah Istimewa Yogyakarta 55224, Indonesia"], "origin_addresses": ["6938+P4X, Jl. Malioboro, Sosromenduran, Gedong Tengen, Kota Yogyakarta, Daerah Istimewa Yogyakarta, Indonesia"], "rows": [{"elements": [{"distance": {"text": "2.2 km", "value": 2249}, "duration": {"text": "6 mins", "value": 382}, "status": "OK"}]}], "status": "OK"}}, {"origin": [-7.7956378, 110.3653538], "destination": [-7.7829218, 110.3670757], "distance_matrix": {"destination_addresses": ["Jl. A.M. Sangaji No.70, Gowongan, Kec. Jetis, Kota Yogyakarta, Daerah Istimewa Yogyakarta 55233, Indonesia"], "origin_addresses": ["6938+P4X, Jl. Malioboro, Sosromenduran, Gedong Tengen, Kota Yogyakarta, Daerah Istimewa Yogyakarta, Indonesia"], "rows": [{"elements": [{"distance": {"text": "2.9 km", "value": 2905}, "duration": {"text": "8 mins", "value": 482}, "status": "OK"}]}], "status": "OK"}}, {"origin": [-7.7956378, 110.3653538], "destination": [-7.8455358, 110.3379568], "distance_matrix": {"destination_addresses": ["Jl. Kasongan No.3, Kajen, Bangunjiwo, Kec. Kasihan, Kabupaten Bantul, Daerah Istimewa Yogyakarta 55184, Indonesia"], "origin_addresses": ["6938+P4X, Jl. Malioboro, Sosromenduran, Gedong Tengen, Kota Yogyakarta, Daerah Istimewa Yogyakarta, Indonesia"], "rows": [{"elements": [{"distance": {"text": "7.7 km", "value": 7748}, "duration": {"text": "21 mins", "value": 1238}, "status": "OK"}]}], "status": "OK"}}, {"origin": [-7.7956378, 110.3653538], "destination": [-7.8146508, 110.3684854], "distance_matrix": {"destination_addresses": ["59P9+49Q, Jl. Sisingamangaraja, Keparakan, Kec. Mergangsan, Kota Yogyakarta, Daerah Istimewa Yogyakarta 55131, Indonesia"], "origin_addresses": ["6938+P4X, Jl. Malioboro, Sosromenduran, Gedong Tengen, Kota Yogyakarta, Daerah Istimewa Yogyakarta, Indonesia"], "rows": [{"elements": [{"distance": {"text": "2.6 km", "value": 2634}, "duration": {"text": "8 mins", "value": 452}, "status": "OK"}]}], "status": "OK"}}, {"origin": [-7.7956378, 110.3653538], "destination": [-7.802813, 110.413899], "distance_matrix": {"destination_addresses": ["27, Jl. Wonocatur No.26, Karang Bendo, Banguntapan, Kec. Banguntapan, Kabupaten Bantul, Daerah Istimewa Yogyakarta 55198, Indonesia"], "origin_addresses": ["6938+P4X, Jl. Malioboro, Sosromenduran, Gedong Tengen, Kota Yogyakarta, Daerah Istimewa Yogyakarta, Indonesia"], "rows": [{"elements": [{"distance": {"text": "6.6 km", "value": 6567}, "duration": {"text": "18 mins", "value": 1101}, "status": "OK"}]}], "status": "OK"}}, {"origin": [-7.7956378, 110.3653538], "destination": [-7.8128408, 110.356113], "distance_matrix": {"destination_addresses": ["Mantrijeron, 59P4+VC9, Jl. Suryowijayan, Patehan, Kecamatan Kraton, Kota Yogyakarta, Daerah Istimewa Yogyakarta 55142, Indonesia"], "origin_addresses": ["6938+P4X, Jl. Malioboro, Sosromenduran, Gedong Tengen, Kota Yogyakarta, Daerah Istimewa Yogyakarta, Indonesia"], "rows": [{"elements": [{"distance": {"text": "2.8 km", "value": 2751}, "duration": {"text": "9 mins", "value": 549}, "status": "OK"}]}], "status": "OK"}}, {"origin": [-7.7956378, 110.3653538], "destination": [-7.7997354, 110.3762182], "distance_matrix": {"destination_addresses": ["Jl. Harjono Blok PA/II No.99, Purwokinanti, Pakualaman, Kota Yogyakarta, Daerah Istimewa Yogyakarta 55166, Indonesia"], "origin_addresses": ["6938+P4X, Jl. Malioboro, Sosromenduran, Gedong Tengen, Kota Yogyakarta, Daerah Istimewa Yogyakarta, Indonesia"], "rows": [{"elements": [{"distance": {"text": "1.8 km", "value": 1829}, "duration": {"text": "7 mins", "value": 405}, "status": "OK"}]}], "status": "OK"}}, {"origin": [-7.7956378, 110.3653538], "destination": [-7.8164905, 110.3718611], "distance_matrix": {"destination_addresses": ["Jl. Kolonel Sugiyono No.24, Brontokusuman, Kec. Mergangsan, Kota Yogyakarta, Daerah Istimewa Yogyakarta 55153, Indonesia"], "origin_addresses": ["6938+P4X, Jl. Malioboro, Sosromenduran, Gedong Tengen, Kota Yogyakarta, Daerah Istimewa Yogyakarta, Indonesia"], "rows": [{"elements": [{"distance": {"text": "3.2 km", "value": 3159}, "duration": {"text": "9 mins", "value": 568}, "status": "OK"}]}], "status": "OK"}}, {"origin": [-7.7956378, 110.3653538], "destination": [-7.8293112, 110.3956256], "distance_matrix": {"destination_addresses": ["59CW+77C, Bodon, Jagalan, Kotagede, Bantul Regency, Special Region of Yogyakarta 55192, Indonesia"], "origin_addresses": ["6938+P4X, Jl. Malioboro, Sosromenduran, Gedong Tengen, Kota Yogyakarta, Daerah Istimewa Yogyakarta, Indonesia"], "rows": [{"elements": [{"distance": {"text": "6.5 km", "value": 6508}, "duration": {"text": "19 mins", "value": 1133}, "status": "OK"}]}], "status": "OK"}}, {"origin": [-7.7956378, 110.3653538], "destination": [-7.8283312, 110.3997949], "distance_matrix": {"destination_addresses": ["Los Pasar, 59CX+MW7, Purbayan, Kec. Kotagede, Kota Yogyakarta, Daerah Istimewa Yogyakarta, Indonesia"], "origin_addresses": ["6938+P4X, Jl. Malioboro, Sosromenduran, Gedong Tengen, Kota Yogyakarta, Daerah Istimewa Yogyakarta, Indonesia"], "rows": [{"elements": [{"distance": {"text": "7.0 km", "value": 7025}, "duration": {"text": "19 mins", "value": 1121}, "status": "OK"}]}], "status": "OK"}}, {"origin": [-7.7956378, 110.3653538], "destination": [-7.7857242, 110.3746954], "distance_matrix": {"destination_addresses": ["Jl. Suroto No.2, Kotabaru, Kec. Gondokusuman, Kota Yogyakarta, Daerah Istimewa Yogyakarta 55224, Indonesia"], "origin_addresses": ["6938+P4X, Jl. Malioboro, Sosromenduran, Gedong Tengen, Kota Yogyakarta, Daerah Istimewa Yogyakarta, Indonesia"], "rows": [{"elements": [{"distance": {"text": "2.4 km", "value": 2437}, "duration": {"text": "7 mins", "value": 438}, "status": "OK"}]}], "status": "OK"}}, {"origin": [-7.7956378, 110.3653538], "destination": [-7.8276355, 110.3606071], "distance_matrix": {"destination_addresses": ["59C6+W6X, Jl. KH. Ali Maksum, Krapyak Kulon, Panggungharjo, Kec. Sewon, Kabupaten Bantul, Daerah Istimewa Yogyakarta 55188, Indonesia"], "origin_addresses": ["6938+P4X, Jl. Malioboro, Sosromenduran, Gedong Tengen, Kota Yogyakarta, Daerah Istimewa Yogyakarta, Indonesia"], "rows": [{"elements": [{"distance": {"text": "4.8 km", "value": 4801}, "duration": {"text": "14 mins", "value": 824}, "status": "OK"}]}], "status": "OK"}}, {"origin": [-7.7956378, 110.3653538], "destination": [-7.7676636, 110.2934028], "distance_matrix": {"destination_addresses": ["Pasar Kuliner Belut Godean, Jl. Ngapak - Kentheng No.km.10, Gentingan, Sidoagung, Kec. Godean, Kabupaten Sleman, Daerah Istimewa Yogyakarta 55264, Indonesia"], "origin_addresses": ["6938+P4X, Jl. Malioboro, Sosromenduran, Gedong Tengen, Kota Yogyakarta, Daerah Istimewa Yogyakarta, Indonesia"], "rows": [{"elements": [{"distance": {"text": "11.4 km", "value": 11430}, "duration": {"text": "25 mins", "value": 1516}, "status": "OK"}]}], "status": "OK"}}, {"origin": [-7.7956378, 110.3653538], "destination": [-7.8145939, 110.4130604], "distance_matrix": {"destination_addresses": ["Jl. Jogja-Wonosari Km 7 No 277, Kalangan, Baturetno, Banguntapan, Bantul Regency, Special Region of Yogyakarta 55197, Indonesia"], "origin_addresses": ["6938+P4X, Jl. Malioboro, Sosromenduran, Gedong Tengen, Kota Yogyakarta, Daerah Istimewa Yogyakarta, Indonesia"], "rows": [{"elements": [{"distance": {"text": "6.8 km", "value": 6795}, "duration": {"text": "19 mins", "value": 1159}, "status": "OK"}]}], "status": "OK"}}, {"origin": [-7.7956378, 110.3653538], "destination": [-7.7514803, 110.3352759], "distance_matrix": {"destination_addresses": ["68XP+C42, Jl. Rajek Lor-Rajek Wetan, Rajeg Wetan, Tirtoadi, Kec. Mlati, Kabupaten Sleman, Daerah Istimewa Yogyakarta 55287, Indonesia"], "origin_addresses": ["6938+P4X, Jl. Malioboro, Sosromenduran, Gedong Tengen, Kota Yogyakarta, Daerah Istimewa Yogyakarta, Indonesia"], "rows": [{"elements": [{"distance": {"text": "12.1 km", "value": 12112}, "duration": {"text": "25 mins", "value": 1478}, "status": "OK"}]}], "status": "OK"}}, {"origin": [-7.7956378, 110.3653538], "destination": [-7.9583695, 110.4407622], "distance_matrix": {"destination_addresses": ["Kediwung Rt 38, Kanigoro, Mangunan, Kec. Dlingo, Kabupaten Bantul, Daerah Istimewa Yogyakarta 55783, Indonesia"], "origin_addresses": ["6938+P4X, Jl. Malioboro, Sosromenduran, Gedong Tengen, Kota Yogyakarta, Daerah Istimewa Yogyakarta, Indonesia"], "rows": [{"elements": [{"distance": {"text": "25.4 km", "value": 25414}, "duration": {"text": "53 mins", "value": 3183}, "status": "OK"}]}], "status": "OK"}}, {"origin": [-7.7956378, 110.3653538], "destination": [-7.7823797, 110.3791605], "distance_matrix": {"destination_addresses": ["Galeria Mall, Jl. Jend. Sudirman No.99 - 101, Terban, Kec. Gondokusuman, Kota Yogyakarta, Daerah Istimewa Yogyakarta 55223, Indonesia"], "origin_addresses": ["6938+P4X, Jl. Malioboro, Sosromenduran, Gedong Tengen, Kota Yogyakarta, Daerah Istimewa Yogyakarta, Indonesia"], "rows": [{"elements": [{"distance": {"text": "2.9 km", "value": 2901}, "duration": {"text": "10 mins", "value": 581}, "status": "OK"}]}], "status": "OK"}}, {"origin": [-7.7956378, 110.3653538], "destination": [-7.6041648, 110.4510042], "distance_matrix": {"destination_addresses": ["The Lost World Castle, Jl. Petung Merapi, Petung, Kepuharjo, Kec. Cangkringan, Kabupaten Sleman, Daerah Istimewa Yogyakarta 55583, Indonesia"], "origin_addresses": ["6938+P4X, Jl. Malioboro, Sosromenduran, Gedong Tengen, Kota Yogyakarta, Daerah Istimewa Yogyakarta, Indonesia"], "rows": [{"elements": [{"distance": {"text": "27.7 km", "value": 27656}, "duration": {"text": "59 mins", "value": 3559}, "status": "OK"}]}], "status": "OK"}}, {"origin": [-7.7956378, 110.3653538], "destination": [-7.7443285, 110.3313177], "distance_matrix": {"destination_addresses": ["784J+7G8, Ketingan, Tirtoadi, Kec. Mlati, Kabupaten Sleman, Daerah Istimewa Yogyakarta 55287, Indonesia"], "origin_addresses": ["6938+P4X, Jl. Malioboro, Sosromenduran, Gedong Tengen, Kota Yogyakarta, Daerah Istimewa Yogyakarta, Indonesia"], "rows": [{"elements": [{"distance": {"text": "12.2 km", "value": 12240}, "duration": {"text": "25 mins", "value": 1497}, "status": "OK"}]}], "status": "OK"}}, {"origin": [-7.7956378, 110.3653538], "destination": [-7.6209046, 110.4216275], "distance_matrix": {"destination_addresses": ["Merapi Park Yogyakarta, Jl. Kaliurang No.KM. 22.5, Banteng, Hargobinangun, Kec. Pakem, Kabupaten Sleman, Daerah Istimewa Yogyakarta 55582, Indonesia"], "origin_addresses": ["6938+P4X, Jl. Malioboro, Sosromenduran, Gedong Tengen, Kota Yogyakarta, Daerah Istimewa Yogyakarta, Indonesia"], "rows": [{"elements": [{"distance": {"text": "23.8 km", "value": 23820}, "duration": {"text": "51 mins", "value": 3049}, "status": "OK"}]}], "status": "OK"}}, {"origin": [-7.7956378, 110.3653538], "destination": [-7.798812, 110.3657371], "distance_matrix": {"destination_addresses": ["Pasar Beringharjo timur Lt. 3, dekat parkiran, Jl. Margo Mulyo No.16, Ngupasan, Kec. Gondomanan, Kota Yogyakarta, Daerah Istimewa Yogyakarta 55122, Indonesia"], "origin_addresses": ["6938+P4X, Jl. Malioboro, Sosromenduran, Gedong Tengen, Kota Yogyakarta, Daerah Istimewa Yogyakarta, Indonesia"], "rows": [{"elements": [{"distance": {"text": "0.5 km", "value": 459}, "duration": {"text": "2 mins", "value": 108}, "status": "OK"}]}], "status": "OK"}}, {"origin": [-7.7956378, 110.3653538], "destination": [-7.7887054, 110.3873403], "distance_matrix": {"destination_addresses": ["696P+GW8 Taman Kehati, Demangan, Kec. Gondokusuman, Kota Yogyakarta, Daerah Istimewa Yogyakarta 55221, Indonesia"], "origin_addresses": ["6938+P4X, Jl. Malioboro, Sosromenduran, Gedong Tengen, Kota Yogyakarta, Daerah Istimewa Yogyakarta, Indonesia"], "rows": [{"elements": [{"distance": {"text": "3.3 km", "value": 3297}, "duration": {"text": "10 mins", "value": 608}, "status": "OK"}]}], "status": "OK"}}, {"origin": [-7.7956378, 110.3653538], "destination": [-7.6309566, 110.3404834], "distance_matrix": {"destination_addresses": ["989R+H55, Bangunrejo, Merdikorejo, Kec. Tempel, Kabupaten Sleman, Daerah Istimewa Yogyakarta 55552, Indonesia"], "origin_addresses": ["6938+P4X, Jl. Malioboro, Sosromenduran, Gedong Tengen, Kota Yogyakarta, Daerah Istimewa Yogyakarta, Indonesia"], "rows": [{"elements": [{"distance": {"text": "21.8 km", "value": 21779}, "duration": {"text": "44 mins", "value": 2613}, "status": "OK"}]}], "status": "OK"}}, {"origin": [-7.7956378, 110.3653538], "destination": [-7.8184611, 110.3635327], "distance_matrix": {"destination_addresses": ["Jl. Tirtodipuran No.10, Mantrijeron, Kec. Mantrijeron, Kota Yogyakarta, Daerah Istimewa Yogyakarta 55143, Indonesia"], "origin_addresses": ["6938+P4X, Jl. Malioboro, Sosromenduran, Gedong Tengen, Kota Yogyakarta, Daerah Istimewa Yogyakarta, Indonesia"], "rows": [{"elements": [{"distance": {"text": "3.6 km", "value": 3607}, "duration": {"text": "10 mins", "value": 610}, "status": "OK"}]}], "status": "OK"}}, {"origin": [-7.7956378, 110.3653538], "destination": [-7.8031874, 110.3657633], "distance_matrix": {"destination_addresses": ["Jl. Alun-Alun Utara No.1, Prawirodirjan, Kecamatan Kraton, Kota Yogyakarta, Daerah Istimewa Yogyakarta 55132, Indonesia"], "origin_addresses": ["6938+P4X, Jl. Malioboro, Sosromenduran, Gedong Tengen, Kota Yogyakarta, Daerah Istimewa Yogyakarta, Indonesia"], "rows": [{"elements": [{"distance": {"text": "0.9 km", "value": 944}, "duration": {"text": "4 mins", "value": 213}, "status": "OK"}]}], "status": "OK"}}, {"origin": [-7.7956378, 110.3653538], "destination": [-7.6023375, 110.4552585], "distance_matrix": {"destination_addresses": ["9FX4+346, Jambu, Kepuharjo, Kec. Cangkringan, Kabupaten Sleman, Daerah Istimewa Yogyakarta 55583, Indonesia"], "origin_addresses": ["6938+P4X, Jl. Malioboro, Sosromenduran, Gedong Tengen, Kota Yogyakarta, Daerah Istimewa Yogyakarta, Indonesia"], "rows": [{"elements": [{"distance": {"text": "27.7 km", "value": 27705}, "duration": {"text": "1 hour 0 mins", "value": 3618}, "status": "OK"}]}], "status": "OK"}}, {"origin": [-7.7956378, 110.3653538], "destination": [-7.5916872, 110.4339755], "distance_matrix": {"destination_addresses": ["CC5M+8HH Tlogo Muncar National Garden, Jl. Tlogo Putri, Area Hutan, Hargobinangun, Kec. Pakem, Kabupaten Sleman, Daerah Istimewa Yogyakarta 55582, Indonesia"], "origin_addresses": ["6938+P4X, Jl. Malioboro, Sosromenduran, Gedong Tengen, Kota Yogyakarta, Daerah Istimewa Yogyakarta, Indonesia"], "rows": [{"elements": [{"distance": {"text": "26.3 km", "value": 26323}, "duration": {"text": "58 mins", "value": 3457}, "status": "OK"}]}], "status": "OK"}}, {"origin": [-7.7956378, 110.3653538], "destination": [-7.8248171, 110.1236396], "distance_matrix": {"destination_addresses": ["54GF+FCW, Sremo Lor, Hargowilis, Kec. Kokap, Kabupaten Kulon Progo, Daerah Istimewa Yogyakarta 55653, Indonesia"], "origin_addresses": ["6938+P4X, Jl. Malioboro, Sosromenduran, Gedong Tengen, Kota Yogyakarta, Daerah Istimewa Yogyakarta, Indonesia"], "rows": [{"elements": [{"distance": {"text": "33.3 km", "value": 33340}, "duration": {"text": "58 mins", "value": 3502}, "status": "OK"}]}], "status": "OK"}}, {"origin": [-7.7956378, 110.3653538], "destination": [-7.7624289, 110.348049], "distance_matrix": {"destination_addresses": ["68QX+276, Jl. Jambon, Biru, Trihanggo, Kec. Gamping, Kabupaten Sleman, Daerah Istimewa Yogyakarta 55291, Indonesia"], "origin_addresses": ["6938+P4X, Jl. Malioboro, Sosromenduran, Gedong Tengen, Kota Yogyakarta, Daerah Istimewa Yogyakarta, Indonesia"], "rows": [{"elements": [{"distance": {"text": "5.8 km", "value": 5832}, "duration": {"text": "16 mins", "value": 973}, "status": "OK"}]}], "status": "OK"}}, {"origin": [-7.7956378, 110.3653538], "destination": [-7.5978656, 110.4233959], "distance_matrix": {"destination_addresses": ["Jl. Boyong No.KM 25, Kaliurang, Hargobinangun, Kec. Pakem, Kabupaten Sleman, Daerah Istimewa Yogyakarta 55582, Indonesia"], "origin_addresses": ["6938+P4X, Jl. Malioboro, Sosromenduran, Gedong Tengen, Kota Yogyakarta, Daerah Istimewa Yogyakarta, Indonesia"], "rows": [{"elements": [{"distance": {"text": "26.6 km", "value": 26627}, "duration": {"text": "57 mins", "value": 3398}, "status": "OK"}]}], "status": "OK"}}, {"origin": [-7.7956378, 110.3653538], "destination": [-7.8496144, 110.478324], "distance_matrix": {"destination_addresses": ["5F2H+3CC, Patuk, Kec. Patuk, Kabupaten Gunung Kidul, Daerah Istimewa Yogyakarta 55862, Indonesia"], "origin_addresses": ["6938+P4X, Jl. Malioboro, Sosromenduran, Gedong Tengen, Kota Yogyakarta, Daerah Istimewa Yogyakarta, Indonesia"], "rows": [{"elements": [{"distance": {"text": "18.5 km", "value": 18493}, "duration": {"text": "42 mins", "value": 2526}, "status": "OK"}]}], "status": "OK"}}, {"origin": [-7.7956378, 110.3653538], "destination": [-7.94136080262228, 110.4247377097752], "distance_matrix": {"destination_addresses": ["3C5F+HVQ, Mangunan, Kec. Dlingo, Kabupaten Bantul, Daerah Istimewa Yogyakarta 55783, Indonesia"], "origin_addresses": ["6938+P4X, Jl. Malioboro, Sosromenduran, Gedong Tengen, Kota Yogyakarta, Daerah Istimewa Yogyakarta, Indonesia"], "rows": [{"elements": [{"distance": {"text": "23.1 km", "value": 23053}, "duration": {"text": "50 mins", "value": 3027}, "status": "OK"}]}], "status": "OK"}}, {"origin": [-7.7956378, 110.3653538], "destination": [-7.8263088, 110.398512], "distance_matrix": {"destination_addresses": ["Kampung Trunojayan KG II/881, Prenggan, Kec. Kotagede, Kota Yogyakarta, Daerah Istimewa Yogyakarta 55172, Indonesia"], "origin_addresses": ["6938+P4X, Jl. Malioboro, Sosromenduran, Gedong Tengen, Kota Yogyakarta, Daerah Istimewa Yogyakarta, Indonesia"], "rows": [{"elements": [{"distance": {"text": "6.5 km", "value": 6543}, "duration": {"text": "18 mins", "value": 1109}, "status": "OK"}]}], "status": "OK"}}, {"origin": [-7.7956378, 110.3653538], "destination": [-7.9414886, 110.4243856], "distance_matrix": {"destination_addresses": ["3C5F+HVQ, Mangunan, Kec. Dlingo, Kabupaten Bantul, Daerah Istimewa Yogyakarta 55783, Indonesia"], "origin_addresses": ["6938+P4X, Jl. Malioboro, Sosromenduran, Gedong Tengen, Kota Yogyakarta, Daerah Istimewa Yogyakarta, Indonesia"], "rows": [{"elements": [{"distance": {"text": "23.1 km", "value": 23065}, "duration": {"text": "51 mins", "value": 3030}, "status": "OK"}]}], "status": "OK"}}, {"origin": [-7.7956378, 110.3653538], "destination": [-7.7955798, 110.3694896], "distance_matrix": {"destination_addresses": ["6939+QQ9, Suryatmajan, Danurejan, Yogyakarta City, Special Region of Yogyakarta, Indonesia"], "origin_addresses": ["6938+P4X, Jl. Malioboro, Sosromenduran, Gedong Tengen, Kota Yogyakarta, Daerah Istimewa Yogyakarta, Indonesia"], "rows": [{"elements": [{"distance": {"text": "0.6 km", "value": 609}, "duration": {"text": "2 mins", "value": 119}, "status": "OK"}]}], "status": "OK"}}, {"origin": [-7.7956378, 110.3653538], "destination": [-7.798217999999999, 110.4200702], "distance_matrix": {"destination_addresses": ["Jogja Adventure Zone, Aero Wisata Skadik 104, Jl. Maguwo, Karang Janbe, Banguntapan, Kec. Banguntapan, Kabupaten Bantul, Daerah Istimewa Yogyakarta 55198, Indonesia"], "origin_addresses": ["6938+P4X, Jl. Malioboro, Sosromenduran, Gedong Tengen, Kota Yogyakarta, Daerah Istimewa Yogyakarta, Indonesia"], "rows": [{"elements": [{"distance": {"text": "6.8 km", "value": 6750}, "duration": {"text": "19 mins", "value": 1130}, "status": "OK"}]}], "status": "OK"}}, {"origin": [-7.7956378, 110.3653538], "destination": [-7.8439029, 110.36226099999999], "distance_matrix": {"destination_addresses": ["Jl. Parangtritis Km 5.5 ( Pyramid Cafe) Tarudan Bangunharjo Sewon Bantul Regency Special Region of Yogyakarta Tarudan, Tarudan, Bangunharjo, Sewon, Bantul Regency, Special Region of Yogyakarta 55188, Indonesia"], "origin_addresses": ["6938+P4X, Jl. Malioboro, Sosromenduran, Gedong Tengen, Kota Yogyakarta, Daerah Istimewa Yogyakarta, Indonesia"], "rows": [{"elements": [{"distance": {"text": "6.1 km", "value": 6080}, "duration": {"text": "17 mins", "value": 1002}, "status": "OK"}]}], "status": "OK"}}, {"origin": [-7.7956378, 110.3653538], "destination": [-7.8290343, 110.453198], "distance_matrix": {"destination_addresses": ["No.5, Jl. Wonosari No.KM.11, Bantaran Kulon, Srimulyo, Kec. Piyungan, Kabupaten Bantul, Daerah Istimewa Yogyakarta 55792, Indonesia"], "origin_addresses": ["6938+P4X, Jl. Malioboro, Sosromenduran, Gedong Tengen, Kota Yogyakarta, Daerah Istimewa Yogyakarta, Indonesia"], "rows": [{"elements": [{"distance": {"text": "11.5 km", "value": 11499}, "duration": {"text": "28 mins", "value": 1691}, "status": "OK"}]}], "status": "OK"}}, {"origin": [-7.7956378, 110.3653538], "destination": [-7.8018746, 110.3694664], "distance_matrix": {"destination_addresses": ["Jl. Brigjen Katamso No.3, Prawirodirjan, Kec. Gondomanan, Kota Yogyakarta, Daerah Istimewa Yogyakarta 55121, Indonesia"], "origin_addresses": ["6938+P4X, Jl. Malioboro, Sosromenduran, Gedong Tengen, Kota Yogyakarta, Daerah Istimewa Yogyakarta, Indonesia"], "rows": [{"elements": [{"distance": {"text": "1.2 km", "value": 1183}, "duration": {"text": "4 mins", "value": 253}, "status": "OK"}]}], "status": "OK"}}, {"origin": [-7.7956378, 110.3653538], "destination": [-7.6428597, 110.42957539999999], "distance_matrix": {"destination_addresses": ["9C4H+RWJ, Pentingsari, Umbulharjo, Kec. Cangkringan, Kabupaten Sleman, Daerah Istimewa Yogyakarta 55583, Indonesia"], "origin_addresses": ["6938+P4X, Jl. Malioboro, Sosromenduran, Gedong Tengen, Kota Yogyakarta, Daerah Istimewa Yogyakarta, Indonesia"], "rows": [{"elements": [{"distance": {"text": "22.9 km", "value": 22947}, "duration": {"text": "53 mins", "value": 3160}, "status": "OK"}]}], "status": "OK"}}, {"origin": [-7.7956378, 110.3653538], "destination": [-7.8262101, 110.3449539], "distance_matrix": {"destination_addresses": ["58FV+GX8, Pluragan, Tirtonirmolo, Kec. Kasihan, Kabupaten Bantul, Daerah Istimewa Yogyakarta 55184, Indonesia"], "origin_addresses": ["6938+P4X, Jl. Malioboro, Sosromenduran, Gedong Tengen, Kota Yogyakarta, Daerah Istimewa Yogyakarta, Indonesia"], "rows": [{"elements": [{"distance": {"text": "5.1 km", "value": 5141}, "duration": {"text": "15 mins", "value": 897}, "status": "OK"}]}], "status": "OK"}}, {"origin": [-7.7956378, 110.3653538], "destination": [-7.7955032, 110.365309], "distance_matrix": {"destination_addresses": ["Jl. Malioboro No.25, Sosromenduran, Gedong Tengen, Kota Yogyakarta, Daerah Istimewa Yogyakarta 55271, Indonesia"], "origin_addresses": ["6938+P4X, Jl. Malioboro, Sosromenduran, Gedong Tengen, Kota Yogyakarta, Daerah Istimewa Yogyakarta, Indonesia"], "rows": [{"elements": [{"distance": {"text": "1.5 km", "value": 1509}, "duration": {"text": "6 mins", "value": 338}, "status": "OK"}]}], "status": "OK"}}, {"origin": [-7.7956378, 110.3653538], "destination": [-7.8353074, 110.45896599999999], "distance_matrix": {"destination_addresses": ["Pangol, 5F75+VHG, Jl. Payak Tengah, Jombor, Srimulyo, Piyungan, Bantul Regency, Special Region of Yogyakarta 55792, Indonesia"], "origin_addresses": ["6938+P4X, Jl. Malioboro, Sosromenduran, Gedong Tengen, Kota Yogyakarta, Daerah Istimewa Yogyakarta, Indonesia"], "rows": [{"elements": [{"distance": {"text": "15.5 km", "value": 15505}, "duration": {"text": "39 mins", "value": 2322}, "status": "OK"}]}], "status": "OK"}}, {"origin": [-7.7956378, 110.3653538], "destination": [-7.740780699999999, 110.50467719999999], "distance_matrix": {"destination_addresses": ["7G53+JM5, Plaosan Lor, Bugisan, Kec. Prambanan, Kabupaten Klaten, Jawa Tengah 57454, Indonesia"], "origin_addresses": ["6938+P4X, Jl. Malioboro, Sosromenduran, Gedong Tengen, Kota Yogyakarta, Daerah Istimewa Yogyakarta, Indonesia"], "rows": [{"elements": [{"distance": {"text": "19.3 km", "value": 19324}, "duration": {"text": "39 mins", "value": 2345}, "status": "OK"}]}], "status": "OK"}}, {"origin": [-7.7956378, 110.3653538], "destination": [-7.701492, 110.37390599999999], "distance_matrix": {"destination_addresses": ["Brayut, Pandowoharjo, Kec. Sleman, Kabupaten Sleman, Daerah Istimewa Yogyakarta 55512, Indonesia"], "origin_addresses": ["6938+P4X, Jl. Malioboro, Sosromenduran, Gedong Tengen, Kota Yogyakarta, Daerah Istimewa Yogyakarta, Indonesia"], "rows": [{"elements": [{"distance": {"text": "12.6 km", "value": 12614}, "duration": {"text": "30 mins", "value": 1773}, "status": "OK"}]}], "status": "OK"}}, {"origin": [-7.7956378, 110.3653538], "destination": [-7.7624571, 110.3481492], "distance_matrix": {"destination_addresses": ["68QX+276, Jl. Jambon, Biru, Trihanggo, Kec. Gamping, Kabupaten Sleman, Daerah Istimewa Yogyakarta 55291, Indonesia"], "origin_addresses": ["6938+P4X, Jl. Malioboro, Sosromenduran, Gedong Tengen, Kota Yogyakarta, Daerah Istimewa Yogyakarta, Indonesia"], "rows": [{"elements": [{"distance": {"text": "5.8 km", "value": 5832}, "duration": {"text": "16 mins", "value": 973}, "status": "OK"}]}], "status": "OK"}}, {"origin": [-7.7956378, 110.3653538], "destination": [-8.1759266, 110.66241959999999], "distance_matrix": {"destination_addresses": ["RMF6+GXP, Pantai, Purwodadi, Kec. Tepus, Kabupaten Gunung Kidul, Daerah Istimewa Yogyakarta 55881, Indonesia"], "origin_addresses": ["6938+P4X, Jl. Malioboro, Sosromenduran, Gedong Tengen, Kota Yogyakarta, Daerah Istimewa Yogyakarta, Indonesia"], "rows": [{"elements": [{"distance": {"text": "73.0 km", "value": 73050}, "duration": {"text": "2 hours 13 mins", "value": 7951}, "status": "OK"}]}], "status": "OK"}}, {"origin": [-7.7956378, 110.3653538], "destination": [-7.8357465, 110.4593415], "distance_matrix": {"destination_addresses": ["Pangol payak tengah, 5F75+PP4, Jombor, Srimulyo, Kec. Piyungan, Kabupaten Bantul, Daerah Istimewa Yogyakarta 55792, Indonesia"], "origin_addresses": ["6938+P4X, Jl. Malioboro, Sosromenduran, Gedong Tengen, Kota Yogyakarta, Daerah Istimewa Yogyakarta, Indonesia"], "rows": [{"elements": [{"distance": {"text": "15.0 km", "value": 15010}, "duration": {"text": "37 mins", "value": 2236}, "status": "OK"}]}], "status": "OK"}}, {"origin": [-7.7956378, 110.3653538], "destination": [-7.8054476, 110.3627375], "distance_matrix": {"destination_addresses": ["Jl. Alun-Alun Utara No.1, Kadipaten, Kecamatan Kraton, Kota Yogyakarta, Daerah Istimewa Yogyakarta 55132, Indonesia"], "origin_addresses": ["6938+P4X, Jl. Malioboro, Sosromenduran, Gedong Tengen, Kota Yogyakarta, Daerah Istimewa Yogyakarta, Indonesia"], "rows": [{"elements": [{"distance": {"text": "1.2 km", "value": 1225}, "duration": {"text": "4 mins", "value": 255}, "status": "OK"}]}], "status": "OK"}}, {"origin": [-7.7956378, 110.3653538], "destination": [-7.7973552999999995, 110.35349959999999], "distance_matrix": {"destination_addresses": ["Jl. HOS Cokroaminoto No.34, Pakuncen, Wirobrajan, Kota Yogyakarta, Daerah Istimewa Yogyakarta 55253, Indonesia"], "origin_addresses": ["6938+P4X, Jl. Malioboro, Sosromenduran, Gedong Tengen, Kota Yogyakarta, Daerah Istimewa Yogyakarta, Indonesia"], "rows": [{"elements": [{"distance": {"text": "2.3 km", "value": 2347}, "duration": {"text": "9 mins", "value": 510}, "status": "OK"}]}], "status": "OK"}}, {"origin": [-7.7956378, 110.3653538], "destination": [-7.607873799999999, 110.2037513], "distance_matrix": {"destination_addresses": ["96R3+VG4, Jl. East Side Pedestrian Walk, Kw. Candi Borobudur, Borobudur, Kec. Borobudur, Kabupaten Magelang, Jawa Tengah 56553, Indonesia"], "origin_addresses": ["6938+P4X, Jl. Malioboro, Sosromenduran, Gedong Tengen, Kota Yogyakarta, Daerah Istimewa Yogyakarta, Indonesia"], "rows": [{"elements": [{"distance": {"text": "42.2 km", "value": 42222}, "duration": {"text": "1 hour 10 mins", "value": 4207}, "status": "OK"}]}], "status": "OK"}}, {"origin": [-7.7956378, 110.3653538], "destination": [-7.8001040999999995, 110.3676579], "distance_matrix": {"destination_addresses": ["Jl. Sriwedani No.1, Ngupasan, Kec. Gondomanan, Kota Yogyakarta, Daerah Istimewa Yogyakarta 55122, Indonesia"], "origin_addresses": ["6938+P4X, Jl. Malioboro, Sosromenduran, Gedong Tengen, Kota Yogyakarta, Daerah Istimewa Yogyakarta, Indonesia"], "rows": [{"elements": [{"distance": {"text": "1.1 km", "value": 1128}, "duration": {"text": "4 mins", "value": 233}, "status": "OK"}]}], "status": "OK"}}, {"origin": [-7.7956378, 110.3653538], "destination": [-7.6057093, 110.18048399999999], "distance_matrix": {"destination_addresses": ["Karangrejo Gombong, Kurahan, Kembanglimus, Kec. Borobudur, Kabupaten Magelang, Jawa Tengah 56553, Indonesia"], "origin_addresses": ["6938+P4X, Jl. Malioboro, Sosromenduran, Gedong Tengen, Kota Yogyakarta, Daerah Istimewa Yogyakarta, Indonesia"], "rows": [{"elements": [{"distance": {"text": "44.2 km", "value": 44159}, "duration": {"text": "1 hour 15 mins", "value": 4489}, "status": "OK"}]}], "status": "OK"}}, {"origin": [-7.7956378, 110.3653538], "destination": [-8.145102399999999, 110.59880059999999], "distance_matrix": {"destination_addresses": ["VH3X+WGW, Area Hutan, Ngestirejo, Kec. Tanjungsari, Kabupaten Gunung Kidul, Daerah Istimewa Yogyakarta 55881, Indonesia"], "origin_addresses": ["6938+P4X, Jl. Malioboro, Sosromenduran, Gedong Tengen, Kota Yogyakarta, Daerah Istimewa Yogyakarta, Indonesia"], "rows": [{"elements": [{"distance": {"text": "63.2 km", "value": 63243}, "duration": {"text": "1 hour 43 mins", "value": 6168}, "status": "OK"}]}], "status": "OK"}}, {"origin": [-7.7956378, 110.3653538], "destination": [-7.7532423999999995, 110.3609091], "distance_matrix": {"destination_addresses": ["KM 6 NO18, Jl. Magelang, Kutu Patran, Sinduadi, Kec. Mlati, Kabupaten Sleman, Daerah Istimewa Yogyakarta 55284, Indonesia"], "origin_addresses": ["6938+P4X, Jl. Malioboro, Sosromenduran, Gedong Tengen, Kota Yogyakarta, Daerah Istimewa Yogyakarta, Indonesia"], "rows": [{"elements": [{"distance": {"text": "6.0 km", "value": 6040}, "duration": {"text": "17 mins", "value": 1017}, "status": "OK"}]}], "status": "OK"}}, {"origin": [-7.7956378, 110.3653538], "destination": [-7.816315599999999, 110.3871442], "distance_matrix": {"destination_addresses": ["XT Square, Jl. Veteran No.150-151, Pandeyan, Kec. Umbulharjo, Kota Yogyakarta, Daerah Istimewa Yogyakarta 55161, Indonesia"], "origin_addresses": ["6938+P4X, Jl. Malioboro, Sosromenduran, Gedong Tengen, Kota Yogyakarta, Daerah Istimewa Yogyakarta, Indonesia"], "rows": [{"elements": [{"distance": {"text": "4.5 km", "value": 4544}, "duration": {"text": "13 mins", "value": 786}, "status": "OK"}]}], "status": "OK"}}, {"origin": [-7.7956378, 110.3653538], "destination": [-7.8100673, 110.3594581], "distance_matrix": {"destination_addresses": ["Jl. Taman KT I / 291, Patehan, Kraton, Yogyakarta City, Special Region of Yogyakarta 55133, Indonesia"], "origin_addresses": ["6938+P4X, Jl. Malioboro, Sosromenduran, Gedong Tengen, Kota Yogyakarta, Daerah Istimewa Yogyakarta, Indonesia"], "rows": [{"elements": [{"distance": {"text": "2.3 km", "value": 2283}, "duration": {"text": "8 mins", "value": 492}, "status": "OK"}]}], "status": "OK"}}, {"origin": [-7.7956378, 110.3653538], "destination": [-7.8052845, 110.3642031], "distance_matrix": {"destination_addresses": ["Jl. Rotowijayan Blok No. 1, Panembahan, Kecamatan Kraton, Kota Yogyakarta, Daerah Istimewa Yogyakarta, Indonesia"], "origin_addresses": ["6938+P4X, Jl. Malioboro, Sosromenduran, Gedong Tengen, Kota Yogyakarta, Daerah Istimewa Yogyakarta, Indonesia"], "rows": [{"elements": [{"distance": {"text": "1.3 km", "value": 1284}, "duration": {"text": "5 mins", "value": 278}, "status": "OK"}]}], "status": "OK"}}, {"origin": [-7.7956378, 110.3653538], "destination": [-7.8006715, 110.3676551], "distance_matrix": {"destination_addresses": ["Jl. Panembahan Senopati No.1-3, Ngupasan, Kec. Gondomanan, Kota Yogyakarta, Daerah Istimewa Yogyakarta 55122, Indonesia"], "origin_addresses": ["6938+P4X, Jl. Malioboro, Sosromenduran, Gedong Tengen, Kota Yogyakarta, Daerah Istimewa Yogyakarta, Indonesia"], "rows": [{"elements": [{"distance": {"text": "1.0 km", "value": 995}, "duration": {"text": "3 mins", "value": 204}, "status": "OK"}]}], "status": "OK"}}, {"origin": [-7.7956378, 110.3653538], "destination": [-7.8712041, 110.45951439999999], "distance_matrix": {"destination_addresses": ["Hutan Pinus Pengger, Jl. Dlingo-Patuk, Sendangsari, Terong, Kec. Dlingo, Kabupaten Bantul, Daerah Istimewa Yogyakarta 55783, Indonesia"], "origin_addresses": ["6938+P4X, Jl. Malioboro, Sosromenduran, Gedong Tengen, Kota Yogyakarta, Daerah Istimewa Yogyakarta, Indonesia"], "rows": [{"elements": [{"distance": {"text": "22.0 km", "value": 21970}, "duration": {"text": "48 mins", "value": 2898}, "status": "OK"}]}], "status": "OK"}}, {"origin": [-7.7956378, 110.3653538], "destination": [-7.8040164999999995, 110.397994], "distance_matrix": {"destination_addresses": ["Jl. Kebun Raya No.2, Rejowinangun, Kec. Kotagede, Kota Yogyakarta, Daerah Istimewa Yogyakarta 55171, Indonesia"], "origin_addresses": ["6938+P4X, Jl. Malioboro, Sosromenduran, Gedong Tengen, Kota Yogyakarta, Daerah Istimewa Yogyakarta, Indonesia"], "rows": [{"elements": [{"distance": {"text": "4.9 km", "value": 4885}, "duration": {"text": "15 mins", "value": 919}, "status": "OK"}]}], "status": "OK"}}, {"origin": [-7.7956378, 110.3653538], "destination": [-7.8296224, 110.3980162], "distance_matrix": {"destination_addresses": ["59CX+46G, Sayangan, Jagalan, Kec. Banguntapan, Kabupaten Bantul, Daerah Istimewa Yogyakarta 55192, Indonesia"], "origin_addresses": ["6938+P4X, Jl. Malioboro, Sosromenduran, Gedong Tengen, Kota Yogyakarta, Daerah Istimewa Yogyakarta, Indonesia"], "rows": [{"elements": [{"distance": {"text": "7.3 km", "value": 7272}, "duration": {"text": "20 mins", "value": 1198}, "status": "OK"}]}], "status": "OK"}}, {"origin": [-7.7956378, 110.3653538], "destination": [-7.761608, 110.3308855], "distance_matrix": {"destination_addresses": ["Jl. Mlangi RT.5 RW.33, Area Sawah, Nogotirto, Kec. Gamping, Kabupaten Sleman, Daerah Istimewa Yogyakarta 55592, Indonesia"], "origin_addresses": ["6938+P4X, Jl. Malioboro, Sosromenduran, Gedong Tengen, Kota Yogyakarta, Daerah Istimewa Yogyakarta, Indonesia"], "rows": [{"elements": [{"distance": {"text": "9.4 km", "value": 9406}, "duration": {"text": "20 mins", "value": 1189}, "status": "OK"}]}], "status": "OK"}}, {"origin": [-7.7956378, 110.3653538], "destination": [-7.7520206, 110.49146739999999], "distance_matrix": {"destination_addresses": ["6FXR+6M2, Jl. Candi Sewu, Kranggan, Bokoharjo, Kec. Prambanan, Kabupaten Sleman, Daerah Istimewa Yogyakarta 55572, Indonesia"], "origin_addresses": ["6938+P4X, Jl. Malioboro, Sosromenduran, Gedong Tengen, Kota Yogyakarta, Daerah Istimewa Yogyakarta, Indonesia"], "rows": [{"elements": [{"distance": {"text": "16.8 km", "value": 16804}, "duration": {"text": "34 mins", "value": 2064}, "status": "OK"}]}], "status": "OK"}}, {"origin": [-7.7956378, 110.3653538], "destination": [-7.781956399999999, 110.3656838], "distance_matrix": {"destination_addresses": ["Jl. Poncowinatan No.12-18, Gowongan, Kec. Jetis, Kota Yogyakarta, Daerah Istimewa Yogyakarta 55233, Indonesia"], "origin_addresses": ["6938+P4X, Jl. Malioboro, Sosromenduran, Gedong Tengen, Kota Yogyakarta, Daerah Istimewa Yogyakarta, Indonesia"], "rows": [{"elements": [{"distance": {"text": "3.2 km", "value": 3244}, "duration": {"text": "11 mins", "value": 647}, "status": "OK"}]}], "status": "OK"}}, {"origin": [-7.7956378, 110.3653538], "destination": [-7.8001885, 110.36387699999999], "distance_matrix": {"destination_addresses": ["Jalan Ahmad Yani, 59X7+WHC, Ngupasan, Kec. Gondomanan, Kota Yogyakarta, Daerah Istimewa Yogyakarta 55122, Indonesia"], "origin_addresses": ["6938+P4X, Jl. Malioboro, Sosromenduran, Gedong Tengen, Kota Yogyakarta, Daerah Istimewa Yogyakarta, Indonesia"], "rows": [{"elements": [{"distance": {"text": "0.6 km", "value": 623}, "duration": {"text": "2 mins", "value": 147}, "status": "OK"}]}], "status": "OK"}}, {"origin": [-7.7956378, 110.3653538], "destination": [-7.782712999999999, 110.396397], "distance_matrix": {"destination_addresses": ["Jl. Laksda Adisucipto No.167, Papringan, Caturtunggal, Kec. Depok, Kabupaten Sleman, Daerah Istimewa Yogyakarta 55281, Indonesia"], "origin_addresses": ["6938+P4X, Jl. Malioboro, Sosromenduran, Gedong Tengen, Kota Yogyakarta, Daerah Istimewa Yogyakarta, Indonesia"], "rows": [{"elements": [{"distance": {"text": "4.6 km", "value": 4628}, "duration": {"text": "13 mins", "value": 767}, "status": "OK"}]}], "status": "OK"}}, {"origin": [-7.7956378, 110.3653538], "destination": [-7.9267837, 110.4319967], "distance_matrix": {"destination_addresses": ["Cempluk Rt 03, Sukorame, Mangunan, Kec. Dlingo, Kabupaten Bantul, Daerah Istimewa Yogyakarta 55783, Indonesia"], "origin_addresses": ["6938+P4X, Jl. Malioboro, Sosromenduran, Gedong Tengen, Kota Yogyakarta, Daerah Istimewa Yogyakarta, Indonesia"], "rows": [{"elements": [{"distance": {"text": "22.5 km", "value": 22519}, "duration": {"text": "46 mins", "value": 2747}, "status": "OK"}]}], "status": "OK"}}, {"origin": [-7.7956378, 110.3653538], "destination": [-7.7672973, 110.35424859999999], "distance_matrix": {"destination_addresses": ["69M3+4P3, Kragilan, Sinduadi, Kec. Mlati, Kabupaten Sleman, Daerah Istimewa Yogyakarta 55284, Indonesia"], "origin_addresses": ["6938+P4X, Jl. Malioboro, Sosromenduran, Gedong Tengen, Kota Yogyakarta, Daerah Istimewa Yogyakarta, Indonesia"], "rows": [{"elements": [{"distance": {"text": "4.8 km", "value": 4802}, "duration": {"text": "14 mins", "value": 837}, "status": "OK"}]}], "status": "OK"}}, {"origin": [-7.7956378, 110.3653538], "destination": [-7.801012399999999, 110.36533759999999], "distance_matrix": {"destination_addresses": ["Jl. Margo Mulyo No.6, Ngupasan, Kec. Gondomanan, Kota Yogyakarta, Daerah Istimewa Yogyakarta 55122, Indonesia"], "origin_addresses": ["6938+P4X, Jl. Malioboro, Sosromenduran, Gedong Tengen, Kota Yogyakarta, Daerah Istimewa Yogyakarta, Indonesia"], "rows": [{"elements": [{"distance": {"text": "0.7 km", "value": 701}, "duration": {"text": "3 mins", "value": 154}, "status": "OK"}]}], "status": "OK"}}, {"origin": [-7.7956378, 110.3653538], "destination": [-7.8054438, 110.3784719], "distance_matrix": {"destination_addresses": ["Jl. Taman Siswa No.31, Wirogunan, Kec. Mergangsan, Kota Yogyakarta, Daerah Istimewa Yogyakarta 55151, Indonesia"], "origin_addresses": ["6938+P4X, Jl. Malioboro, Sosromenduran, Gedong Tengen, Kota Yogyakarta, Daerah Istimewa Yogyakarta, Indonesia"], "rows": [{"elements": [{"distance": {"text": "2.4 km", "value": 2427}, "duration": {"text": "8 mins", "value": 478}, "status": "OK"}]}], "status": "OK"}}, {"origin": [-7.7956378, 110.3653538], "destination": [-7.7503027, 110.36949879999999], "distance_matrix": {"destination_addresses": ["Jl. Monumen Jogja Kembali No.5, Waras, Sariharjo, Kec. Mlati, Kabupaten Sleman, Daerah Istimewa Yogyakarta 55284, Indonesia"], "origin_addresses": ["6938+P4X, Jl. Malioboro, Sosromenduran, Gedong Tengen, Kota Yogyakarta, Daerah Istimewa Yogyakarta, Indonesia"], "rows": [{"elements": [{"distance": {"text": "7.2 km", "value": 7243}, "duration": {"text": "19 mins", "value": 1114}, "status": "OK"}]}], "status": "OK"}}, {"origin": [-7.7956378, 110.3653538], "destination": [-7.7439217, 110.4929095], "distance_matrix": {"destination_addresses": ["Jl. Raya Solo - Yogyakarta No.KM.16, Bugisan, Kec. Prambanan, Kabupaten Sleman, Daerah Istimewa Yogyakarta 57454, Indonesia"], "origin_addresses": ["6938+P4X, Jl. Malioboro, Sosromenduran, Gedong Tengen, Kota Yogyakarta, Daerah Istimewa Yogyakarta, Indonesia"], "rows": [{"elements": [{"distance": {"text": "18.3 km", "value": 18266}, "duration": {"text": "37 mins", "value": 2229}, "status": "OK"}]}], "status": "OK"}}, {"origin": [-7.7956378, 110.3653538], "destination": [-7.816705499999999, 110.3862889], "distance_matrix": {"destination_addresses": ["59MP+8G7, Pandeyan, Umbulharjo, Yogyakarta City, Special Region of Yogyakarta 55161, Indonesia"], "origin_addresses": ["6938+P4X, Jl. Malioboro, Sosromenduran, Gedong Tengen, Kota Yogyakarta, Daerah Istimewa Yogyakarta, Indonesia"], "rows": [{"elements": [{"distance": {"text": "4.4 km", "value": 4401}, "duration": {"text": "12 mins", "value": 734}, "status": "OK"}]}], "status": "OK"}}, {"origin": [-7.7956378, 110.3653538], "destination": [-7.808978799999999, 110.3707148], "distance_matrix": {"destination_addresses": ["59RC+66J, Keparakan, Mergangsan, Yogyakarta City, Special Region of Yogyakarta 55152, Indonesia"], "origin_addresses": ["6938+P4X, Jl. Malioboro, Sosromenduran, Gedong Tengen, Kota Yogyakarta, Daerah Istimewa Yogyakarta, Indonesia"], "rows": [{"elements": [{"distance": {"text": "2.2 km", "value": 2186}, "duration": {"text": "7 mins", "value": 426}, "status": "OK"}]}], "status": "OK"}}, {"origin": [-7.7956378, 110.3653538], "destination": [-7.7865891, 110.35144729999999], "distance_matrix": {"destination_addresses": ["Jl. HOS Cokroaminoto TR-III/430, Tegalrejo, Tegalrejo, Kec. Tegalrejo, Kota Yogyakarta, Daerah Istimewa Yogyakarta 55244, Indonesia"], "origin_addresses": ["6938+P4X, Jl. Malioboro, Sosromenduran, Gedong Tengen, Kota Yogyakarta, Daerah Istimewa Yogyakarta, Indonesia"], "rows": [{"elements": [{"distance": {"text": "2.9 km", "value": 2885}, "duration": {"text": "9 mins", "value": 563}, "status": "OK"}]}], "status": "OK"}}, {"origin": [-7.7956378, 110.3653538], "destination": [-7.824260799999999, 110.3644095], "distance_matrix": {"destination_addresses": ["Jl. Jogokaryan No.36, Mantrijeron, Kec. Mantrijeron, Kota Yogyakarta, Daerah Istimewa Yogyakarta 55143, Indonesia"], "origin_addresses": ["6938+P4X, Jl. Malioboro, Sosromenduran, Gedong Tengen, Kota Yogyakarta, Daerah Istimewa Yogyakarta, Indonesia"], "rows": [{"elements": [{"distance": {"text": "4.1 km", "value": 4122}, "duration": {"text": "12 mins", "value": 698}, "status": "OK"}]}], "status": "OK"}}, {"origin": [-7.7956378, 110.3653538], "destination": [-7.810374599999999, 110.3606882], "distance_matrix": {"destination_addresses": ["JL Taman Sari, Taman KT 1/454/459, Patehan, Kecamatan Kraton, Kota Yogyakarta, Daerah Istimewa Yogyakarta 55133, Indonesia"], "origin_addresses": ["6938+P4X, Jl. Malioboro, Sosromenduran, Gedong Tengen, Kota Yogyakarta, Daerah Istimewa Yogyakarta, Indonesia"], "rows": [{"elements": [{"distance": {"text": "2.2 km", "value": 2163}, "duration": {"text": "7 mins", "value": 422}, "status": "OK"}]}], "status": "OK"}}, {"origin": [-7.7956378, 110.3653538], "destination": [-7.801140599999999, 110.3493008], "distance_matrix": {"destination_addresses": ["Jl. R. E. Martadinata No.69, Wirobrajan, Kabupaten Bantul, Daerah Istimewa Yogyakarta 55182, Indonesia"], "origin_addresses": ["6938+P4X, Jl. Malioboro, Sosromenduran, Gedong Tengen, Kota Yogyakarta, Daerah Istimewa Yogyakarta, Indonesia"], "rows": [{"elements": [{"distance": {"text": "2.4 km", "value": 2352}, "duration": {"text": "8 mins", "value": 471}, "status": "OK"}]}], "status": "OK"}}, {"origin": [-7.7956378, 110.3653538], "destination": [-7.774809599999999, 110.38720149999999], "distance_matrix": {"destination_addresses": ["Kampus Pusat Universitas Negeri Yogyakarta, Jalan Colombo No. 1,, Caturtunggal,, Depok,, Karang Malang, Caturtunggal, Kec. Depok, Kabupaten Sleman, Daerah Istimewa Yogyakarta 55281, Indonesia"], "origin_addresses": ["6938+P4X, Jl. Malioboro, Sosromenduran, Gedong Tengen, Kota Yogyakarta, Daerah Istimewa Yogyakarta, Indonesia"], "rows": [{"elements": [{"distance": {"text": "4.8 km", "value": 4821}, "duration": {"text": "15 mins", "value": 881}, "status": "OK"}]}], "status": "OK"}}, {"origin": [-7.7956378, 110.3653538], "destination": [-7.845220899999999, 110.3374788], "distance_matrix": {"destination_addresses": ["Jalan Raya Kasongan Sentanan RT.06, Kajen, Bangunjiwo, Kec. Kasihan, Kabupaten Bantul, Daerah Istimewa Yogyakarta 55184, Indonesia"], "origin_addresses": ["6938+P4X, Jl. Malioboro, Sosromenduran, Gedong Tengen, Kota Yogyakarta, Daerah Istimewa Yogyakarta, Indonesia"], "rows": [{"elements": [{"distance": {"text": "7.8 km", "value": 7811}, "duration": {"text": "21 mins", "value": 1246}, "status": "OK"}]}], "status": "OK"}}, {"origin": [-7.7956378, 110.3653538], "destination": [-7.9310984, 110.43091899999999], "distance_matrix": {"destination_addresses": ["Seribu Batu Songgo Langit, Jl. Hutan Pinus Nganjir, Sukorame, Mangunan, Kec. Dlingo, Kabupaten Bantul, Daerah Istimewa Yogyakarta 55783, Indonesia"], "origin_addresses": ["6938+P4X, Jl. Malioboro, Sosromenduran, Gedong Tengen, Kota Yogyakarta, Daerah Istimewa Yogyakarta, Indonesia"], "rows": [{"elements": [{"distance": {"text": "21.9 km", "value": 21933}, "duration": {"text": "45 mins", "value": 2697}, "status": "OK"}]}], "status": "OK"}}, {"origin": [-7.7956378, 110.3653538], "destination": [-7.7399571, 110.3024078], "distance_matrix": {"destination_addresses": ["Grogol Tourism Village, Grogol, Kadipiro, Margodadi, Kec. Seyegan, Kabupaten Sleman, Daerah Istimewa Yogyakarta 55561, Indonesia"], "origin_addresses": ["6938+P4X, Jl. Malioboro, Sosromenduran, Gedong Tengen, Kota Yogyakarta, Daerah Istimewa Yogyakarta, Indonesia"], "rows": [{"elements": [{"distance": {"text": "14.6 km", "value": 14605}, "duration": {"text": "32 mins", "value": 1927}, "status": "OK"}]}], "status": "OK"}}, {"origin": [-7.7956378, 110.3653538], "destination": [-7.824373899999999, 110.40049049999999], "distance_matrix": {"destination_addresses": ["Basen 183A 11/04, Purbayan, Kec. Kotagede, Kota Yogyakarta, Daerah Istimewa Yogyakarta 55173, Indonesia"], "origin_addresses": ["6938+P4X, Jl. Malioboro, Sosromenduran, Gedong Tengen, Kota Yogyakarta, Daerah Istimewa Yogyakarta, Indonesia"], "rows": [{"elements": [{"distance": {"text": "6.5 km", "value": 6492}, "duration": {"text": "17 mins", "value": 1011}, "status": "OK"}]}], "status": "OK"}}, {"origin": [-7.7956378, 110.3653538], "destination": [-7.8116718999999994, 110.363238], "distance_matrix": {"destination_addresses": ["Jl. Alun Alun Kidul No.23, Patehan, Kecamatan Kraton, Kota Yogyakarta, Daerah Istimewa Yogyakarta 55133, Indonesia"], "origin_addresses": ["6938+P4X, Jl. Malioboro, Sosromenduran, Gedong Tengen, Kota Yogyakarta, Daerah Istimewa Yogyakarta, Indonesia"], "rows": [{"elements": [{"distance": {"text": "2.6 km", "value": 2585}, "duration": {"text": "8 mins", "value": 507}, "status": "OK"}]}], "status": "OK"}}, {"origin": [-7.7956378, 110.3653538], "destination": [-7.813734299999999, 110.28318379999999], "distance_matrix": {"destination_addresses": ["Citra Grand Mutiara, Jl. Wates km.9, Fluorite Hill Rd No.G.59, Jatipereng, Balecatur, Gamping, Sleman Regency, Special Region of Yogyakarta 55295, Indonesia"], "origin_addresses": ["6938+P4X, Jl. Malioboro, Sosromenduran, Gedong Tengen, Kota Yogyakarta, Daerah Istimewa Yogyakarta, Indonesia"], "rows": [{"elements": [{"distance": {"text": "10.2 km", "value": 10195}, "duration": {"text": "22 mins", "value": 1342}, "status": "OK"}]}], "status": "OK"}}, {"origin": [-7.7956378, 110.3653538], "destination": [-7.817791799999999, 110.3623492], "distance_matrix": {"destination_addresses": ["Jl. DI Panjaitan No.41, Mantrijeron, Kec. Mantrijeron, Kota Yogyakarta, Daerah Istimewa Yogyakarta 55143, Indonesia"], "origin_addresses": ["6938+P4X, Jl. Malioboro, Sosromenduran, Gedong Tengen, Kota Yogyakarta, Daerah Istimewa Yogyakarta, Indonesia"], "rows": [{"elements": [{"distance": {"text": "3.7 km", "value": 3691}, "duration": {"text": "10 mins", "value": 629}, "status": "OK"}]}], "status": "OK"}}, {"origin": [-7.7956378, 110.3653538], "destination": [-7.816513499999999, 110.38660619999999], "distance_matrix": {"destination_addresses": ["GF , xt. Square , JL. Veteran , Pandeyan , Umbulharjo, 55161 Yogyakarta, Jawa Tengah, Pandeyan, Umbulharjo, Yogyakarta City, Special Region of Yogyakarta 55161, Indonesia"], "origin_addresses": ["6938+P4X, Jl. Malioboro, Sosromenduran, Gedong Tengen, Kota Yogyakarta, Daerah Istimewa Yogyakarta, Indonesia"], "rows": [{"elements": [{"distance": {"text": "4.4 km", "value": 4401}, "duration": {"text": "12 mins", "value": 734}, "status": "OK"}]}], "status": "OK"}}], [{"origin": [-7.800293, 110.3661642], "destination": [-7.7925764, 110.365843], "distance_matrix": {"destination_addresses": ["Jl. Malioboro No.125, Sosromenduran, Gedong Tengen, Kota Yogyakarta, Daerah Istimewa Yogyakarta 55271, Indonesia"], "origin_addresses": ["Jl. Margo Mulyo No.6, Ngupasan, Kec. Gondomanan, Kota Yogyakarta, Daerah Istimewa Yogyakarta 55122, Indonesia"], "rows": [{"elements": [{"distance": {"text": "2.5 km", "value": 2485}, "duration": {"text": "8 mins", "value": 503}, "status": "OK"}]}], "status": "OK"}}, {"origin": [-7.800293, 110.3661642], "destination": [-7.7982487, 110.3652793], "distance_matrix": {"destination_addresses": ["No. 3 - 4, Ps. Beringharjo, Jl. Margo Mulyo Blok B No.16, Ngupasan, Kec. Gondomanan, Kota Yogyakarta, Daerah Istimewa Yogyakarta 55122, Indonesia"], "origin_addresses": ["Jl. Margo Mulyo No.6, Ngupasan, Kec. Gondomanan, Kota Yogyakarta, Daerah Istimewa Yogyakarta 55122, Indonesia"], "rows": [{"elements": [{"distance": {"text": "2.6 km", "value": 2597}, "duration": {"text": "9 mins", "value": 522}, "status": "OK"}]}], "status": "OK"}}, {"origin": [-7.800293, 110.3661642], "destination": [-7.8137278, 110.3629074], "distance_matrix": {"destination_addresses": ["Jl. Patehan Kidul No.4, Suryodiningratan, Kec. Mantrijeron, Kota Yogyakarta, Daerah Istimewa Yogyakarta 55141, Indonesia"], "origin_addresses": ["Jl. Margo Mulyo No.6, Ngupasan, Kec. Gondomanan, Kota Yogyakarta, Daerah Istimewa Yogyakarta 55122, Indonesia"], "rows": [{"elements": [{"distance": {"text": "2.2 km", "value": 2210}, "duration": {"text": "7 mins", "value": 432}, "status": "OK"}]}], "status": "OK"}}, {"origin": [-7.800293, 110.3661642], "destination": [-7.8119357, 110.363194], "distance_matrix": {"destination_addresses": ["Jl. Gading No.1, Panembahan, Kecamatan Kraton, Kota Yogyakarta, Daerah Istimewa Yogyakarta 55133, Indonesia"], "origin_addresses": ["Jl. Margo Mulyo No.6, Ngupasan, Kec. Gondomanan, Kota Yogyakarta, Daerah Istimewa Yogyakarta 55122, Indonesia"], "rows": [{"elements": [{"distance": {"text": "2.0 km", "value": 2029}, "duration": {"text": "7 mins", "value": 422}, "status": "OK"}]}], "status": "OK"}}, {"origin": [-7.800293, 110.3661642], "destination": [-7.7956378, 110.3653538], "distance_matrix": {"destination_addresses": ["6938+P4X, Jl. Malioboro, Sosromenduran, Gedong Tengen, Kota Yogyakarta, Daerah Istimewa Yogyakarta, Indonesia"], "origin_addresses": ["Jl. Margo Mulyo No.6, Ngupasan, Kec. Gondomanan, Kota Yogyakarta, Daerah Istimewa Yogyakarta 55122, Indonesia"], "rows": [{"elements": [{"distance": {"text": "2.3 km", "value": 2308}, "duration": {"text": "8 mins", "value": 467}, "status": "OK"}]}], "status": "OK"}}, {"origin": [-7.800293, 110.3661642], "destination": [-7.800293, 110.3661642], "distance_matrix": null}, {"origin": [-7.800293, 110.3661642], "destination": [-7.8013966, 110.3647641], "distance_matrix": {"destination_addresses": ["Jl. Pangurakan No.1, Ngupasan, Kec. Gondomanan, Kota Yogyakarta, Daerah Istimewa Yogyakarta 55122, Indonesia"], "origin_addresses": ["Jl. Margo Mulyo No.6, Ngupasan, Kec. Gondomanan, Kota Yogyakarta, Daerah Istimewa Yogyakarta 55122, Indonesia"], "rows": [{"elements": [{"distance": {"text": "0.2 km", "value": 230}, "duration": {"text": "1 min", "value": 50}, "status": "OK"}]}], "status": "OK"}}, {"origin": [-7.800293, 110.3661642], "destination": [-7.8022995, 110.3643835], "distance_matrix": {"destination_addresses": ["Jl. Pangurakan No.6, Ngupasan, Kec. Gondomanan, Kota Yogyakarta, Daerah Istimewa Yogyakarta 55122, Indonesia"], "origin_addresses": ["Jl. Margo Mulyo No.6, Ngupasan, Kec. Gondomanan, Kota Yogyakarta, Daerah Istimewa Yogyakarta 55122, Indonesia"], "rows": [{"elements": [{"distance": {"text": "0.3 km", "value": 335}, "duration": {"text": "1 min", "value": 83}, "status": "OK"}]}], "status": "OK"}}, {"origin": [-7.800293, 110.3661642], "destination": [-7.8038148, 110.3666102], "distance_matrix": {"destination_addresses": ["Jl. Wijilan No.2A, RW.08, Panembahan, Kecamatan Kraton, Kota Yogyakarta, Daerah Istimewa Yogyakarta 55131, Indonesia"], "origin_addresses": ["Jl. Margo Mulyo No.6, Ngupasan, Kec. Gondomanan, Kota Yogyakarta, Daerah Istimewa Yogyakarta 55122, Indonesia"], "rows": [{"elements": [{"distance": {"text": "0.7 km", "value": 691}, "duration": {"text": "3 mins", "value": 154}, "status": "OK"}]}], "status": "OK"}}, {"origin": [-7.800293, 110.3661642], "destination": [-7.8038975, 110.3644232], "distance_matrix": {"destination_addresses": ["59W7+CQV Yogyakarta Northern Square, Jl. Alun-Alun Utara, Ngupasan, Kec. Gondomanan, Kota Yogyakarta, Daerah Istimewa Yogyakarta 55122, Indonesia"], "origin_addresses": ["Jl. Margo Mulyo No.6, Ngupasan, Kec. Gondomanan, Kota Yogyakarta, Daerah Istimewa Yogyakarta 55122, Indonesia"], "rows": [{"elements": [{"distance": {"text": "0.7 km", "value": 692}, "duration": {"text": "2 mins", "value": 148}, "status": "OK"}]}], "status": "OK"}}, {"origin": [-7.800293, 110.3661642], "destination": [-7.8082845, 110.3602155], "distance_matrix": {"destination_addresses": ["Jl. Polowijan No.11, Patehan, Kecamatan Kraton, Kota Yogyakarta, Daerah Istimewa Yogyakarta 55133, Indonesia"], "origin_addresses": ["Jl. Margo Mulyo No.6, Ngupasan, Kec. Gondomanan, Kota Yogyakarta, Daerah Istimewa Yogyakarta 55122, Indonesia"], "rows": [{"elements": [{"distance": {"text": "1.4 km", "value": 1432}, "duration": {"text": "5 mins", "value": 282}, "status": "OK"}]}], "status": "OK"}}, {"origin": [-7.800293, 110.3661642], "destination": [-7.7845549, 110.3711548], "distance_matrix": {"destination_addresses": ["Jl. Faridan M Noto No.21, Kotabaru, Kec. Gondokusuman, Kota Yogyakarta, Daerah Istimewa Yogyakarta 55224, Indonesia"], "origin_addresses": ["Jl. Margo Mulyo No.6, Ngupasan, Kec. Gondomanan, Kota Yogyakarta, Daerah Istimewa Yogyakarta 55122, Indonesia"], "rows": [{"elements": [{"distance": {"text": "3.0 km", "value": 3034}, "duration": {"text": "8 mins", "value": 509}, "status": "OK"}]}], "status": "OK"}}, {"origin": [-7.800293, 110.3661642], "destination": [-7.7829218, 110.3670757], "distance_matrix": {"destination_addresses": ["Jl. A.M. Sangaji No.70, Gowongan, Kec. Jetis, Kota Yogyakarta, Daerah Istimewa Yogyakarta 55233, Indonesia"], "origin_addresses": ["Jl. Margo Mulyo No.6, Ngupasan, Kec. Gondomanan, Kota Yogyakarta, Daerah Istimewa Yogyakarta 55122, Indonesia"], "rows": [{"elements": [{"distance": {"text": "3.7 km", "value": 3689}, "duration": {"text": "10 mins", "value": 610}, "status": "OK"}]}], "status": "OK"}}, {"origin": [-7.800293, 110.3661642], "destination": [-7.8455358, 110.3379568], "distance_matrix": {"destination_addresses": ["Jl. Kasongan No.3, Kajen, Bangunjiwo, Kec. Kasihan, Kabupaten Bantul, Daerah Istimewa Yogyakarta 55184, Indonesia"], "origin_addresses": ["Jl. Margo Mulyo No.6, Ngupasan, Kec. Gondomanan, Kota Yogyakarta, Daerah Istimewa Yogyakarta 55122, Indonesia"], "rows": [{"elements": [{"distance": {"text": "7.3 km", "value": 7334}, "duration": {"text": "19 mins", "value": 1145}, "status": "OK"}]}], "status": "OK"}}, {"origin": [-7.800293, 110.3661642], "destination": [-7.8146508, 110.3684854], "distance_matrix": {"destination_addresses": ["59P9+49Q, Jl. Sisingamangaraja, Keparakan, Kec. Mergangsan, Kota Yogyakarta, Daerah Istimewa Yogyakarta 55131, Indonesia"], "origin_addresses": ["Jl. Margo Mulyo No.6, Ngupasan, Kec. Gondomanan, Kota Yogyakarta, Daerah Istimewa Yogyakarta 55122, Indonesia"], "rows": [{"elements": [{"distance": {"text": "2.2 km", "value": 2220}, "duration": {"text": "6 mins", "value": 359}, "status": "OK"}]}], "status": "OK"}}, {"origin": [-7.800293, 110.3661642], "destination": [-7.802813, 110.413899], "distance_matrix": {"destination_addresses": ["27, Jl. Wonocatur No.26, Karang Bendo, Banguntapan, Kec. Banguntapan, Kabupaten Bantul, Daerah Istimewa Yogyakarta 55198, Indonesia"], "origin_addresses": ["Jl. Margo Mulyo No.6, Ngupasan, Kec. Gondomanan, Kota Yogyakarta, Daerah Istimewa Yogyakarta 55122, Indonesia"], "rows": [{"elements": [{"distance": {"text": "6.5 km", "value": 6528}, "duration": {"text": "19 mins", "value": 1146}, "status": "OK"}]}], "status": "OK"}}, {"origin": [-7.800293, 110.3661642], "destination": [-7.8128408, 110.356113], "distance_matrix": {"destination_addresses": ["Mantrijeron, 59P4+VC9, Jl. Suryowijayan, Patehan, Kecamatan Kraton, Kota Yogyakarta, Daerah Istimewa Yogyakarta 55142, Indonesia"], "origin_addresses": ["Jl. Margo Mulyo No.6, Ngupasan, Kec. Gondomanan, Kota Yogyakarta, Daerah Istimewa Yogyakarta 55122, Indonesia"], "rows": [{"elements": [{"distance": {"text": "2.3 km", "value": 2337}, "duration": {"text": "8 mins", "value": 456}, "status": "OK"}]}], "status": "OK"}}, {"origin": [-7.800293, 110.3661642], "destination": [-7.7997354, 110.3762182], "distance_matrix": {"destination_addresses": ["Jl. Harjono Blok PA/II No.99, Purwokinanti, Pakualaman, Kota Yogyakarta, Daerah Istimewa Yogyakarta 55166, Indonesia"], "origin_addresses": ["Jl. Margo Mulyo No.6, Ngupasan, Kec. Gondomanan, Kota Yogyakarta, Daerah Istimewa Yogyakarta 55122, Indonesia"], "rows": [{"elements": [{"distance": {"text": "1.7 km", "value": 1668}, "duration": {"text": "6 mins", "value": 370}, "status": "OK"}]}], "status": "OK"}}, {"origin": [-7.800293, 110.3661642], "destination": [-7.8164905, 110.3718611], "distance_matrix": {"destination_addresses": ["Jl. Kolonel Sugiyono No.24, Brontokusuman, Kec. Mergangsan, Kota Yogyakarta, Daerah Istimewa Yogyakarta 55153, Indonesia"], "origin_addresses": ["Jl. Margo Mulyo No.6, Ngupasan, Kec. Gondomanan, Kota Yogyakarta, Daerah Istimewa Yogyakarta 55122, Indonesia"], "rows": [{"elements": [{"distance": {"text": "2.7 km", "value": 2745}, "duration": {"text": "8 mins", "value": 475}, "status": "OK"}]}], "status": "OK"}}, {"origin": [-7.800293, 110.3661642], "destination": [-7.8293112, 110.3956256], "distance_matrix": {"destination_addresses": ["59CW+77C, Bodon, Jagalan, Kotagede, Bantul Regency, Special Region of Yogyakarta 55192, Indonesia"], "origin_addresses": ["Jl. Margo Mulyo No.6, Ngupasan, Kec. Gondomanan, Kota Yogyakarta, Daerah Istimewa Yogyakarta 55122, Indonesia"], "rows": [{"elements": [{"distance": {"text": "6.3 km", "value": 6273}, "duration": {"text": "18 mins", "value": 1076}, "status": "OK"}]}], "status": "OK"}}, {"origin": [-7.800293, 110.3661642], "destination": [-7.8283312, 110.3997949], "distance_matrix": {"destination_addresses": ["Los Pasar, 59CX+MW7, Purbayan, Kec. Kotagede, Kota Yogyakarta, Daerah Istimewa Yogyakarta, Indonesia"], "origin_addresses": ["Jl. Margo Mulyo No.6, Ngupasan, Kec. Gondomanan, Kota Yogyakarta, Daerah Istimewa Yogyakarta 55122, Indonesia"], "rows": [{"elements": [{"distance": {"text": "6.8 km", "value": 6791}, "duration": {"text": "18 mins", "value": 1064}, "status": "OK"}]}], "status": "OK"}}, {"origin": [-7.800293, 110.3661642], "destination": [-7.7857242, 110.3746954], "distance_matrix": {"destination_addresses": ["Jl. Suroto No.2, Kotabaru, Kec. Gondokusuman, Kota Yogyakarta, Daerah Istimewa Yogyakarta 55224, Indonesia"], "origin_addresses": ["Jl. Margo Mulyo No.6, Ngupasan, Kec. Gondomanan, Kota Yogyakarta, Daerah Istimewa Yogyakarta 55122, Indonesia"], "rows": [{"elements": [{"distance": {"text": "3.2 km", "value": 3221}, "duration": {"text": "9 mins", "value": 565}, "status": "OK"}]}], "status": "OK"}}, {"origin": [-7.800293, 110.3661642], "destination": [-7.8276355, 110.3606071], "distance_matrix": {"destination_addresses": ["59C6+W6X, Jl. KH. Ali Maksum, Krapyak Kulon, Panggungharjo, Kec. Sewon, Kabupaten Bantul, Daerah Istimewa Yogyakarta 55188, Indonesia"], "origin_addresses": ["Jl. Margo Mulyo No.6, Ngupasan, Kec. Gondomanan, Kota Yogyakarta, Daerah Istimewa Yogyakarta 55122, Indonesia"], "rows": [{"elements": [{"distance": {"text": "4.4 km", "value": 4388}, "duration": {"text": "12 mins", "value": 731}, "status": "OK"}]}], "status": "OK"}}, {"origin": [-7.800293, 110.3661642], "destination": [-7.7676636, 110.2934028], "distance_matrix": {"destination_addresses": ["Pasar Kuliner Belut Godean, Jl. Ngapak - Kentheng No.km.10, Gentingan, Sidoagung, Kec. Godean, Kabupaten Sleman, Daerah Istimewa Yogyakarta 55264, Indonesia"], "origin_addresses": ["Jl. Margo Mulyo No.6, Ngupasan, Kec. Gondomanan, Kota Yogyakarta, Daerah Istimewa Yogyakarta 55122, Indonesia"], "rows": [{"elements": [{"distance": {"text": "11.0 km", "value": 11016}, "duration": {"text": "24 mins", "value": 1423}, "status": "OK"}]}], "status": "OK"}}, {"origin": [-7.800293, 110.3661642], "destination": [-7.8145939, 110.4130604], "distance_matrix": {"destination_addresses": ["Jl. Jogja-Wonosari Km 7 No 277, Kalangan, Baturetno, Banguntapan, Bantul Regency, Special Region of Yogyakarta 55197, Indonesia"], "origin_addresses": ["Jl. Margo Mulyo No.6, Ngupasan, Kec. Gondomanan, Kota Yogyakarta, Daerah Istimewa Yogyakarta 55122, Indonesia"], "rows": [{"elements": [{"distance": {"text": "6.8 km", "value": 6756}, "duration": {"text": "20 mins", "value": 1204}, "status": "OK"}]}], "status": "OK"}}, {"origin": [-7.800293, 110.3661642], "destination": [-7.7514803, 110.3352759], "distance_matrix": {"destination_addresses": ["68XP+C42, Jl. Rajek Lor-Rajek Wetan, Rajeg Wetan, Tirtoadi, Kec. Mlati, Kabupaten Sleman, Daerah Istimewa Yogyakarta 55287, Indonesia"], "origin_addresses": ["Jl. Margo Mulyo No.6, Ngupasan, Kec. Gondomanan, Kota Yogyakarta, Daerah Istimewa Yogyakarta 55122, Indonesia"], "rows": [{"elements": [{"distance": {"text": "11.7 km", "value": 11698}, "duration": {"text": "23 mins", "value": 1385}, "status": "OK"}]}], "status": "OK"}}, {"origin": [-7.800293, 110.3661642], "destination": [-7.9583695, 110.4407622], "distance_matrix": {"destination_addresses": ["Kediwung Rt 38, Kanigoro, Mangunan, Kec. Dlingo, Kabupaten Bantul, Daerah Istimewa Yogyakarta 55783, Indonesia"], "origin_addresses": ["Jl. Margo Mulyo No.6, Ngupasan, Kec. Gondomanan, Kota Yogyakarta, Daerah Istimewa Yogyakarta 55122, Indonesia"], "rows": [{"elements": [{"distance": {"text": "25.0 km", "value": 25001}, "duration": {"text": "51 mins", "value": 3089}, "status": "OK"}]}], "status": "OK"}}, {"origin": [-7.800293, 110.3661642], "destination": [-7.7823797, 110.3791605], "distance_matrix": {"destination_addresses": ["Galeria Mall, Jl. Jend. Sudirman No.99 - 101, Terban, Kec. Gondokusuman, Kota Yogyakarta, Daerah Istimewa Yogyakarta 55223, Indonesia"], "origin_addresses": ["Jl. Margo Mulyo No.6, Ngupasan, Kec. Gondomanan, Kota Yogyakarta, Daerah Istimewa Yogyakarta 55122, Indonesia"], "rows": [{"elements": [{"distance": {"text": "3.7 km", "value": 3685}, "duration": {"text": "12 mins", "value": 708}, "status": "OK"}]}], "status": "OK"}}, {"origin": [-7.800293, 110.3661642], "destination": [-7.6041648, 110.4510042], "distance_matrix": {"destination_addresses": ["The Lost World Castle, Jl. Petung Merapi, Petung, Kepuharjo, Kec. Cangkringan, Kabupaten Sleman, Daerah Istimewa Yogyakarta 55583, Indonesia"], "origin_addresses": ["Jl. Margo Mulyo No.6, Ngupasan, Kec. Gondomanan, Kota Yogyakarta, Daerah Istimewa Yogyakarta 55122, Indonesia"], "rows": [{"elements": [{"distance": {"text": "28.4 km", "value": 28441}, "duration": {"text": "1 hour 1 min", "value": 3686}, "status": "OK"}]}], "status": "OK"}}, {"origin": [-7.800293, 110.3661642], "destination": [-7.7443285, 110.3313177], "distance_matrix": {"destination_addresses": ["784J+7G8, Ketingan, Tirtoadi, Kec. Mlati, Kabupaten Sleman, Daerah Istimewa Yogyakarta 55287, Indonesia"], "origin_addresses": ["Jl. Margo Mulyo No.6, Ngupasan, Kec. Gondomanan, Kota Yogyakarta, Daerah Istimewa Yogyakarta 55122, Indonesia"], "rows": [{"elements": [{"distance": {"text": "11.8 km", "value": 11826}, "duration": {"text": "23 mins", "value": 1404}, "status": "OK"}]}], "status": "OK"}}, {"origin": [-7.800293, 110.3661642], "destination": [-7.6209046, 110.4216275], "distance_matrix": {"destination_addresses": ["Merapi Park Yogyakarta, Jl. Kaliurang No.KM. 22.5, Banteng, Hargobinangun, Kec. Pakem, Kabupaten Sleman, Daerah Istimewa Yogyakarta 55582, Indonesia"], "origin_addresses": ["Jl. Margo Mulyo No.6, Ngupasan, Kec. Gondomanan, Kota Yogyakarta, Daerah Istimewa Yogyakarta 55122, Indonesia"], "rows": [{"elements": [{"distance": {"text": "24.6 km", "value": 24605}, "duration": {"text": "53 mins", "value": 3176}, "status": "OK"}]}], "status": "OK"}}, {"origin": [-7.800293, 110.3661642], "destination": [-7.798812, 110.3657371], "distance_matrix": {"destination_addresses": ["Pasar Beringharjo timur Lt. 3, dekat parkiran, Jl. Margo Mulyo No.16, Ngupasan, Kec. Gondomanan, Kota Yogyakarta, Daerah Istimewa Yogyakarta 55122, Indonesia"], "origin_addresses": ["Jl. Margo Mulyo No.6, Ngupasan, Kec. Gondomanan, Kota Yogyakarta, Daerah Istimewa Yogyakarta 55122, Indonesia"], "rows": [{"elements": [{"distance": {"text": "1.1 km", "value": 1146}, "duration": {"text": "5 mins", "value": 294}, "status": "OK"}]}], "status": "OK"}}, {"origin": [-7.800293, 110.3661642], "destination": [-7.7887054, 110.3873403], "distance_matrix": {"destination_addresses": ["696P+GW8 Taman Kehati, Demangan, Kec. Gondokusuman, Kota Yogyakarta, Daerah Istimewa Yogyakarta 55221, Indonesia"], "origin_addresses": ["Jl. Margo Mulyo No.6, Ngupasan, Kec. Gondomanan, Kota Yogyakarta, Daerah Istimewa Yogyakarta 55122, Indonesia"], "rows": [{"elements": [{"distance": {"text": "4.1 km", "value": 4082}, "duration": {"text": "12 mins", "value": 735}, "status": "OK"}]}], "status": "OK"}}, {"origin": [-7.800293, 110.3661642], "destination": [-7.6309566, 110.3404834], "distance_matrix": {"destination_addresses": ["989R+H55, Bangunrejo, Merdikorejo, Kec. Tempel, Kabupaten Sleman, Daerah Istimewa Yogyakarta 55552, Indonesia"], "origin_addresses": ["Jl. Margo Mulyo No.6, Ngupasan, Kec. Gondomanan, Kota Yogyakarta, Daerah Istimewa Yogyakarta 55122, Indonesia"], "rows": [{"elements": [{"distance": {"text": "22.4 km", "value": 22443}, "duration": {"text": "45 mins", "value": 2716}, "status": "OK"}]}], "status": "OK"}}, {"origin": [-7.800293, 110.3661642], "destination": [-7.8184611, 110.3635327], "distance_matrix": {"destination_addresses": ["Jl. Tirtodipuran No.10, Mantrijeron, Kec. Mantrijeron, Kota Yogyakarta, Daerah Istimewa Yogyakarta 55143, Indonesia"], "origin_addresses": ["Jl. Margo Mulyo No.6, Ngupasan, Kec. Gondomanan, Kota Yogyakarta, Daerah Istimewa Yogyakarta 55122, Indonesia"], "rows": [{"elements": [{"distance": {"text": "3.2 km", "value": 3193}, "duration": {"text": "9 mins", "value": 517}, "status": "OK"}]}], "status": "OK"}}, {"origin": [-7.800293, 110.3661642], "destination": [-7.8031874, 110.3657633], "distance_matrix": {"destination_addresses": ["Jl. Alun-Alun Utara No.1, Prawirodirjan, Kecamatan Kraton, Kota Yogyakarta, Daerah Istimewa Yogyakarta 55132, Indonesia"], "origin_addresses": ["Jl. Margo Mulyo No.6, Ngupasan, Kec. Gondomanan, Kota Yogyakarta, Daerah Istimewa Yogyakarta 55122, Indonesia"], "rows": [{"elements": [{"distance": {"text": "0.5 km", "value": 530}, "duration": {"text": "2 mins", "value": 120}, "status": "OK"}]}], "status": "OK"}}, {"origin": [-7.800293, 110.3661642], "destination": [-7.6023375, 110.4552585], "distance_matrix": {"destination_addresses": ["9FX4+346, Jambu, Kepuharjo, Kec. Cangkringan, Kabupaten Sleman, Daerah Istimewa Yogyakarta 55583, Indonesia"], "origin_addresses": ["Jl. Margo Mulyo No.6, Ngupasan, Kec. Gondomanan, Kota Yogyakarta, Daerah Istimewa Yogyakarta 55122, Indonesia"], "rows": [{"elements": [{"distance": {"text": "28.5 km", "value": 28489}, "duration": {"text": "1 hour 2 mins", "value": 3745}, "status": "OK"}]}], "status": "OK"}}, {"origin": [-7.800293, 110.3661642], "destination": [-7.5916872, 110.4339755], "distance_matrix": {"destination_addresses": ["CC5M+8HH Tlogo Muncar National Garden, Jl. Tlogo Putri, Area Hutan, Hargobinangun, Kec. Pakem, Kabupaten Sleman, Daerah Istimewa Yogyakarta 55582, Indonesia"], "origin_addresses": ["Jl. Margo Mulyo No.6, Ngupasan, Kec. Gondomanan, Kota Yogyakarta, Daerah Istimewa Yogyakarta 55122, Indonesia"], "rows": [{"elements": [{"distance": {"text": "27.1 km", "value": 27108}, "duration": {"text": "1 hour 0 mins", "value": 3584}, "status": "OK"}]}], "status": "OK"}}, {"origin": [-7.800293, 110.3661642], "destination": [-7.8248171, 110.1236396], "distance_matrix": {"destination_addresses": ["54GF+FCW, Sremo Lor, Hargowilis, Kec. Kokap, Kabupaten Kulon Progo, Daerah Istimewa Yogyakarta 55653, Indonesia"], "origin_addresses": ["Jl. Margo Mulyo No.6, Ngupasan, Kec. Gondomanan, Kota Yogyakarta, Daerah Istimewa Yogyakarta 55122, Indonesia"], "rows": [{"elements": [{"distance": {"text": "32.9 km", "value": 32926}, "duration": {"text": "57 mins", "value": 3408}, "status": "OK"}]}], "status": "OK"}}, {"origin": [-7.800293, 110.3661642], "destination": [-7.7624289, 110.348049], "distance_matrix": {"destination_addresses": ["68QX+276, Jl. Jambon, Biru, Trihanggo, Kec. Gamping, Kabupaten Sleman, Daerah Istimewa Yogyakarta 55291, Indonesia"], "origin_addresses": ["Jl. Margo Mulyo No.6, Ngupasan, Kec. Gondomanan, Kota Yogyakarta, Daerah Istimewa Yogyakarta 55122, Indonesia"], "rows": [{"elements": [{"distance": {"text": "6.5 km", "value": 6496}, "duration": {"text": "18 mins", "value": 1076}, "status": "OK"}]}], "status": "OK"}}, {"origin": [-7.800293, 110.3661642], "destination": [-7.5978656, 110.4233959], "distance_matrix": {"destination_addresses": ["Jl. Boyong No.KM 25, Kaliurang, Hargobinangun, Kec. Pakem, Kabupaten Sleman, Daerah Istimewa Yogyakarta 55582, Indonesia"], "origin_addresses": ["Jl. Margo Mulyo No.6, Ngupasan, Kec. Gondomanan, Kota Yogyakarta, Daerah Istimewa Yogyakarta 55122, Indonesia"], "rows": [{"elements": [{"distance": {"text": "27.4 km", "value": 27411}, "duration": {"text": "59 mins", "value": 3525}, "status": "OK"}]}], "status": "OK"}}, {"origin": [-7.800293, 110.3661642], "destination": [-7.8496144, 110.478324], "distance_matrix": {"destination_addresses": ["5F2H+3CC, Patuk, Kec. Patuk, Kabupaten Gunung Kidul, Daerah Istimewa Yogyakarta 55862, Indonesia"], "origin_addresses": ["Jl. Margo Mulyo No.6, Ngupasan, Kec. Gondomanan, Kota Yogyakarta, Daerah Istimewa Yogyakarta 55122, Indonesia"], "rows": [{"elements": [{"distance": {"text": "18.5 km", "value": 18454}, "duration": {"text": "43 mins", "value": 2571}, "status": "OK"}]}], "status": "OK"}}, {"origin": [-7.800293, 110.3661642], "destination": [-7.94136080262228, 110.4247377097752], "distance_matrix": {"destination_addresses": ["3C5F+HVQ, Mangunan, Kec. Dlingo, Kabupaten Bantul, Daerah Istimewa Yogyakarta 55783, Indonesia"], "origin_addresses": ["Jl. Margo Mulyo No.6, Ngupasan, Kec. Gondomanan, Kota Yogyakarta, Daerah Istimewa Yogyakarta 55122, Indonesia"], "rows": [{"elements": [{"distance": {"text": "22.6 km", "value": 22640}, "duration": {"text": "49 mins", "value": 2934}, "status": "OK"}]}], "status": "OK"}}, {"origin": [-7.800293, 110.3661642], "destination": [-7.8263088, 110.398512], "distance_matrix": {"destination_addresses": ["Kampung Trunojayan KG II/881, Prenggan, Kec. Kotagede, Kota Yogyakarta, Daerah Istimewa Yogyakarta 55172, Indonesia"], "origin_addresses": ["Jl. Margo Mulyo No.6, Ngupasan, Kec. Gondomanan, Kota Yogyakarta, Daerah Istimewa Yogyakarta 55122, Indonesia"], "rows": [{"elements": [{"distance": {"text": "6.3 km", "value": 6308}, "duration": {"text": "18 mins", "value": 1052}, "status": "OK"}]}], "status": "OK"}}, {"origin": [-7.800293, 110.3661642], "destination": [-7.9414886, 110.4243856], "distance_matrix": {"destination_addresses": ["3C5F+HVQ, Mangunan, Kec. Dlingo, Kabupaten Bantul, Daerah Istimewa Yogyakarta 55783, Indonesia"], "origin_addresses": ["Jl. Margo Mulyo No.6, Ngupasan, Kec. Gondomanan, Kota Yogyakarta, Daerah Istimewa Yogyakarta 55122, Indonesia"], "rows": [{"elements": [{"distance": {"text": "22.7 km", "value": 22651}, "duration": {"text": "49 mins", "value": 2937}, "status": "OK"}]}], "status": "OK"}}, {"origin": [-7.800293, 110.3661642], "destination": [-7.7955798, 110.3694896], "distance_matrix": {"destination_addresses": ["6939+QQ9, Suryatmajan, Danurejan, Yogyakarta City, Special Region of Yogyakarta, Indonesia"], "origin_addresses": ["Jl. Margo Mulyo No.6, Ngupasan, Kec. Gondomanan, Kota Yogyakarta, Daerah Istimewa Yogyakarta 55122, Indonesia"], "rows": [{"elements": [{"distance": {"text": "1.4 km", "value": 1393}, "duration": {"text": "4 mins", "value": 246}, "status": "OK"}]}], "status": "OK"}}, {"origin": [-7.800293, 110.3661642], "destination": [-7.798217999999999, 110.4200702], "distance_matrix": {"destination_addresses": ["Jogja Adventure Zone, Aero Wisata Skadik 104, Jl. Maguwo, Karang Janbe, Banguntapan, Kec. Banguntapan, Kabupaten Bantul, Daerah Istimewa Yogyakarta 55198, Indonesia"], "origin_addresses": ["Jl. Margo Mulyo No.6, Ngupasan, Kec. Gondomanan, Kota Yogyakarta, Daerah Istimewa Yogyakarta 55122, Indonesia"], "rows": [{"elements": [{"distance": {"text": "6.7 km", "value": 6711}, "duration": {"text": "20 mins", "value": 1176}, "status": "OK"}]}], "status": "OK"}}, {"origin": [-7.800293, 110.3661642], "destination": [-7.8439029, 110.36226099999999], "distance_matrix": {"destination_addresses": ["Jl. Parangtritis Km 5.5 ( Pyramid Cafe) Tarudan Bangunharjo Sewon Bantul Regency Special Region of Yogyakarta Tarudan, Tarudan, Bangunharjo, Sewon, Bantul Regency, Special Region of Yogyakarta 55188, Indonesia"], "origin_addresses": ["Jl. Margo Mulyo No.6, Ngupasan, Kec. Gondomanan, Kota Yogyakarta, Daerah Istimewa Yogyakarta 55122, Indonesia"], "rows": [{"elements": [{"distance": {"text": "5.7 km", "value": 5666}, "duration": {"text": "15 mins", "value": 909}, "status": "OK"}]}], "status": "OK"}}, {"origin": [-7.800293, 110.3661642], "destination": [-7.8290343, 110.453198], "distance_matrix": {"destination_addresses": ["No.5, Jl. Wonosari No.KM.11, Bantaran Kulon, Srimulyo, Kec. Piyungan, Kabupaten Bantul, Daerah Istimewa Yogyakarta 55792, Indonesia"], "origin_addresses": ["Jl. Margo Mulyo No.6, Ngupasan, Kec. Gondomanan, Kota Yogyakarta, Daerah Istimewa Yogyakarta 55122, Indonesia"], "rows": [{"elements": [{"distance": {"text": "11.5 km", "value": 11460}, "duration": {"text": "29 mins", "value": 1737}, "status": "OK"}]}], "status": "OK"}}, {"origin": [-7.800293, 110.3661642], "destination": [-7.8018746, 110.3694664], "distance_matrix": {"destination_addresses": ["Jl. Brigjen Katamso No.3, Prawirodirjan, Kec. Gondomanan, Kota Yogyakarta, Daerah Istimewa Yogyakarta 55121, Indonesia"], "origin_addresses": ["Jl. Margo Mulyo No.6, Ngupasan, Kec. Gondomanan, Kota Yogyakarta, Daerah Istimewa Yogyakarta 55122, Indonesia"], "rows": [{"elements": [{"distance": {"text": "0.8 km", "value": 769}, "duration": {"text": "3 mins", "value": 160}, "status": "OK"}]}], "status": "OK"}}, {"origin": [-7.800293, 110.3661642], "destination": [-7.6428597, 110.42957539999999], "distance_matrix": {"destination_addresses": ["9C4H+RWJ, Pentingsari, Umbulharjo, Kec. Cangkringan, Kabupaten Sleman, Daerah Istimewa Yogyakarta 55583, Indonesia"], "origin_addresses": ["Jl. Margo Mulyo No.6, Ngupasan, Kec. Gondomanan, Kota Yogyakarta, Daerah Istimewa Yogyakarta 55122, Indonesia"], "rows": [{"elements": [{"distance": {"text": "23.7 km", "value": 23731}, "duration": {"text": "55 mins", "value": 3287}, "status": "OK"}]}], "status": "OK"}}, {"origin": [-7.800293, 110.3661642], "destination": [-7.8262101, 110.3449539], "distance_matrix": {"destination_addresses": ["58FV+GX8, Pluragan, Tirtonirmolo, Kec. Kasihan, Kabupaten Bantul, Daerah Istimewa Yogyakarta 55184, Indonesia"], "origin_addresses": ["Jl. Margo Mulyo No.6, Ngupasan, Kec. Gondomanan, Kota Yogyakarta, Daerah Istimewa Yogyakarta 55122, Indonesia"], "rows": [{"elements": [{"distance": {"text": "4.7 km", "value": 4727}, "duration": {"text": "13 mins", "value": 803}, "status": "OK"}]}], "status": "OK"}}, {"origin": [-7.800293, 110.3661642], "destination": [-7.7955032, 110.365309], "distance_matrix": {"destination_addresses": ["Jl. Malioboro No.25, Sosromenduran, Gedong Tengen, Kota Yogyakarta, Daerah Istimewa Yogyakarta 55271, Indonesia"], "origin_addresses": ["Jl. Margo Mulyo No.6, Ngupasan, Kec. Gondomanan, Kota Yogyakarta, Daerah Istimewa Yogyakarta 55122, Indonesia"], "rows": [{"elements": [{"distance": {"text": "2.3 km", "value": 2294}, "duration": {"text": "8 mins", "value": 465}, "status": "OK"}]}], "status": "OK"}}, {"origin": [-7.800293, 110.3661642], "destination": [-7.8353074, 110.45896599999999], "distance_matrix": {"destination_addresses": ["Pangol, 5F75+VHG, Jl. Payak Tengah, Jombor, Srimulyo, Piyungan, Bantul Regency, Special Region of Yogyakarta 55792, Indonesia"], "origin_addresses": ["Jl. Margo Mulyo No.6, Ngupasan, Kec. Gondomanan, Kota Yogyakarta, Daerah Istimewa Yogyakarta 55122, Indonesia"], "rows": [{"elements": [{"distance": {"text": "15.5 km", "value": 15466}, "duration": {"text": "39 mins", "value": 2368}, "status": "OK"}]}], "status": "OK"}}, {"origin": [-7.800293, 110.3661642], "destination": [-7.740780699999999, 110.50467719999999], "distance_matrix": {"destination_addresses": ["7G53+JM5, Plaosan Lor, Bugisan, Kec. Prambanan, Kabupaten Klaten, Jawa Tengah 57454, Indonesia"], "origin_addresses": ["Jl. Margo Mulyo No.6, Ngupasan, Kec. Gondomanan, Kota Yogyakarta, Daerah Istimewa Yogyakarta 55122, Indonesia"], "rows": [{"elements": [{"distance": {"text": "20.4 km", "value": 20407}, "duration": {"text": "41 mins", "value": 2487}, "status": "OK"}]}], "status": "OK"}}, {"origin": [-7.800293, 110.3661642], "destination": [-7.701492, 110.37390599999999], "distance_matrix": {"destination_addresses": ["Brayut, Pandowoharjo, Kec. Sleman, Kabupaten Sleman, Daerah Istimewa Yogyakarta 55512, Indonesia"], "origin_addresses": ["Jl. Margo Mulyo No.6, Ngupasan, Kec. Gondomanan, Kota Yogyakarta, Daerah Istimewa Yogyakarta 55122, Indonesia"], "rows": [{"elements": [{"distance": {"text": "13.3 km", "value": 13278}, "duration": {"text": "31 mins", "value": 1876}, "status": "OK"}]}], "status": "OK"}}, {"origin": [-7.800293, 110.3661642], "destination": [-7.7624571, 110.3481492], "distance_matrix": {"destination_addresses": ["68QX+276, Jl. Jambon, Biru, Trihanggo, Kec. Gamping, Kabupaten Sleman, Daerah Istimewa Yogyakarta 55291, Indonesia"], "origin_addresses": ["Jl. Margo Mulyo No.6, Ngupasan, Kec. Gondomanan, Kota Yogyakarta, Daerah Istimewa Yogyakarta 55122, Indonesia"], "rows": [{"elements": [{"distance": {"text": "6.5 km", "value": 6496}, "duration": {"text": "18 mins", "value": 1076}, "status": "OK"}]}], "status": "OK"}}, {"origin": [-7.800293, 110.3661642], "destination": [-8.1759266, 110.66241959999999], "distance_matrix": {"destination_addresses": ["RMF6+GXP, Pantai, Purwodadi, Kec. Tepus, Kabupaten Gunung Kidul, Daerah Istimewa Yogyakarta 55881, Indonesia"], "origin_addresses": ["Jl. Margo Mulyo No.6, Ngupasan, Kec. Gondomanan, Kota Yogyakarta, Daerah Istimewa Yogyakarta 55122, Indonesia"], "rows": [{"elements": [{"distance": {"text": "73.0 km", "value": 73011}, "duration": {"text": "2 hours 13 mins", "value": 7997}, "status": "OK"}]}], "status": "OK"}}, {"origin": [-7.800293, 110.3661642], "destination": [-7.8357465, 110.4593415], "distance_matrix": {"destination_addresses": ["Pangol payak tengah, 5F75+PP4, Jombor, Srimulyo, Kec. Piyungan, Kabupaten Bantul, Daerah Istimewa Yogyakarta 55792, Indonesia"], "origin_addresses": ["Jl. Margo Mulyo No.6, Ngupasan, Kec. Gondomanan, Kota Yogyakarta, Daerah Istimewa Yogyakarta 55122, Indonesia"], "rows": [{"elements": [{"distance": {"text": "15.0 km", "value": 14970}, "duration": {"text": "38 mins", "value": 2282}, "status": "OK"}]}], "status": "OK"}}, {"origin": [-7.800293, 110.3661642], "destination": [-7.8054476, 110.3627375], "distance_matrix": {"destination_addresses": ["Jl. Alun-Alun Utara No.1, Kadipaten, Kecamatan Kraton, Kota Yogyakarta, Daerah Istimewa Yogyakarta 55132, Indonesia"], "origin_addresses": ["Jl. Margo Mulyo No.6, Ngupasan, Kec. Gondomanan, Kota Yogyakarta, Daerah Istimewa Yogyakarta 55122, Indonesia"], "rows": [{"elements": [{"distance": {"text": "0.8 km", "value": 812}, "duration": {"text": "3 mins", "value": 162}, "status": "OK"}]}], "status": "OK"}}, {"origin": [-7.800293, 110.3661642], "destination": [-7.7973552999999995, 110.35349959999999], "distance_matrix": {"destination_addresses": ["Jl. HOS Cokroaminoto No.34, Pakuncen, Wirobrajan, Kota Yogyakarta, Daerah Istimewa Yogyakarta 55253, Indonesia"], "origin_addresses": ["Jl. Margo Mulyo No.6, Ngupasan, Kec. Gondomanan, Kota Yogyakarta, Daerah Istimewa Yogyakarta 55122, Indonesia"], "rows": [{"elements": [{"distance": {"text": "1.9 km", "value": 1933}, "duration": {"text": "7 mins", "value": 417}, "status": "OK"}]}], "status": "OK"}}, {"origin": [-7.800293, 110.3661642], "destination": [-7.607873799999999, 110.2037513], "distance_matrix": {"destination_addresses": ["96R3+VG4, Jl. East Side Pedestrian Walk, Kw. Candi Borobudur, Borobudur, Kec. Borobudur, Kabupaten Magelang, Jawa Tengah 56553, Indonesia"], "origin_addresses": ["Jl. Margo Mulyo No.6, Ngupasan, Kec. Gondomanan, Kota Yogyakarta, Daerah Istimewa Yogyakarta 55122, Indonesia"], "rows": [{"elements": [{"distance": {"text": "42.9 km", "value": 42886}, "duration": {"text": "1 hour 12 mins", "value": 4310}, "status": "OK"}]}], "status": "OK"}}, {"origin": [-7.800293, 110.3661642], "destination": [-7.8001040999999995, 110.3676579], "distance_matrix": {"destination_addresses": ["Jl. Sriwedani No.1, Ngupasan, Kec. Gondomanan, Kota Yogyakarta, Daerah Istimewa Yogyakarta 55122, Indonesia"], "origin_addresses": ["Jl. Margo Mulyo No.6, Ngupasan, Kec. Gondomanan, Kota Yogyakarta, Daerah Istimewa Yogyakarta 55122, Indonesia"], "rows": [{"elements": [{"distance": {"text": "0.7 km", "value": 714}, "duration": {"text": "2 mins", "value": 139}, "status": "OK"}]}], "status": "OK"}}, {"origin": [-7.800293, 110.3661642], "destination": [-7.6057093, 110.18048399999999], "distance_matrix": {"destination_addresses": ["Karangrejo Gombong, Kurahan, Kembanglimus, Kec. Borobudur, Kabupaten Magelang, Jawa Tengah 56553, Indonesia"], "origin_addresses": ["Jl. Margo Mulyo No.6, Ngupasan, Kec. Gondomanan, Kota Yogyakarta, Daerah Istimewa Yogyakarta 55122, Indonesia"], "rows": [{"elements": [{"distance": {"text": "44.8 km", "value": 44823}, "duration": {"text": "1 hour 17 mins", "value": 4592}, "status": "OK"}]}], "status": "OK"}}, {"origin": [-7.800293, 110.3661642], "destination": [-8.145102399999999, 110.59880059999999], "distance_matrix": {"destination_addresses": ["VH3X+WGW, Area Hutan, Ngestirejo, Kec. Tanjungsari, Kabupaten Gunung Kidul, Daerah Istimewa Yogyakarta 55881, Indonesia"], "origin_addresses": ["Jl. Margo Mulyo No.6, Ngupasan, Kec. Gondomanan, Kota Yogyakarta, Daerah Istimewa Yogyakarta 55122, Indonesia"], "rows": [{"elements": [{"distance": {"text": "62.8 km", "value": 62829}, "duration": {"text": "1 hour 41 mins", "value": 6075}, "status": "OK"}]}], "status": "OK"}}, {"origin": [-7.800293, 110.3661642], "destination": [-7.7532423999999995, 110.3609091], "distance_matrix": {"destination_addresses": ["KM 6 NO18, Jl. Magelang, Kutu Patran, Sinduadi, Kec. Mlati, Kabupaten Sleman, Daerah Istimewa Yogyakarta 55284, Indonesia"], "origin_addresses": ["Jl. Margo Mulyo No.6, Ngupasan, Kec. Gondomanan, Kota Yogyakarta, Daerah Istimewa Yogyakarta 55122, Indonesia"], "rows": [{"elements": [{"distance": {"text": "6.7 km", "value": 6704}, "duration": {"text": "19 mins", "value": 1120}, "status": "OK"}]}], "status": "OK"}}, {"origin": [-7.800293, 110.3661642], "destination": [-7.816315599999999, 110.3871442], "distance_matrix": {"destination_addresses": ["XT Square, Jl. Veteran No.150-151, Pandeyan, Kec. Umbulharjo, Kota Yogyakarta, Daerah Istimewa Yogyakarta 55161, Indonesia"], "origin_addresses": ["Jl. Margo Mulyo No.6, Ngupasan, Kec. Gondomanan, Kota Yogyakarta, Daerah Istimewa Yogyakarta 55122, Indonesia"], "rows": [{"elements": [{"distance": {"text": "4.3 km", "value": 4330}, "duration": {"text": "12 mins", "value": 741}, "status": "OK"}]}], "status": "OK"}}, {"origin": [-7.800293, 110.3661642], "destination": [-7.8100673, 110.3594581], "distance_matrix": {"destination_addresses": ["Jl. Taman KT I / 291, Patehan, Kraton, Yogyakarta City, Special Region of Yogyakarta 55133, Indonesia"], "origin_addresses": ["Jl. Margo Mulyo No.6, Ngupasan, Kec. Gondomanan, Kota Yogyakarta, Daerah Istimewa Yogyakarta 55122, Indonesia"], "rows": [{"elements": [{"distance": {"text": "1.9 km", "value": 1870}, "duration": {"text": "7 mins", "value": 399}, "status": "OK"}]}], "status": "OK"}}, {"origin": [-7.800293, 110.3661642], "destination": [-7.8052845, 110.3642031], "distance_matrix": {"destination_addresses": ["Jl. Rotowijayan Blok No. 1, Panembahan, Kecamatan Kraton, Kota Yogyakarta, Daerah Istimewa Yogyakarta, Indonesia"], "origin_addresses": ["Jl. Margo Mulyo No.6, Ngupasan, Kec. Gondomanan, Kota Yogyakarta, Daerah Istimewa Yogyakarta 55122, Indonesia"], "rows": [{"elements": [{"distance": {"text": "0.9 km", "value": 870}, "duration": {"text": "3 mins", "value": 184}, "status": "OK"}]}], "status": "OK"}}, {"origin": [-7.800293, 110.3661642], "destination": [-7.8006715, 110.3676551], "distance_matrix": {"destination_addresses": ["Jl. Panembahan Senopati No.1-3, Ngupasan, Kec. Gondomanan, Kota Yogyakarta, Daerah Istimewa Yogyakarta 55122, Indonesia"], "origin_addresses": ["Jl. Margo Mulyo No.6, Ngupasan, Kec. Gondomanan, Kota Yogyakarta, Daerah Istimewa Yogyakarta 55122, Indonesia"], "rows": [{"elements": [{"distance": {"text": "0.6 km", "value": 581}, "duration": {"text": "2 mins", "value": 111}, "status": "OK"}]}], "status": "OK"}}, {"origin": [-7.800293, 110.3661642], "destination": [-7.8712041, 110.45951439999999], "distance_matrix": {"destination_addresses": ["Hutan Pinus Pengger, Jl. Dlingo-Patuk, Sendangsari, Terong, Kec. Dlingo, Kabupaten Bantul, Daerah Istimewa Yogyakarta 55783, Indonesia"], "origin_addresses": ["Jl. Margo Mulyo No.6, Ngupasan, Kec. Gondomanan, Kota Yogyakarta, Daerah Istimewa Yogyakarta 55122, Indonesia"], "rows": [{"elements": [{"distance": {"text": "21.6 km", "value": 21556}, "duration": {"text": "47 mins", "value": 2805}, "status": "OK"}]}], "status": "OK"}}, {"origin": [-7.800293, 110.3661642], "destination": [-7.8040164999999995, 110.397994], "distance_matrix": {"destination_addresses": ["Jl. Kebun Raya No.2, Rejowinangun, Kec. Kotagede, Kota Yogyakarta, Daerah Istimewa Yogyakarta 55171, Indonesia"], "origin_addresses": ["Jl. Margo Mulyo No.6, Ngupasan, Kec. Gondomanan, Kota Yogyakarta, Daerah Istimewa Yogyakarta 55122, Indonesia"], "rows": [{"elements": [{"distance": {"text": "4.8 km", "value": 4846}, "duration": {"text": "16 mins", "value": 965}, "status": "OK"}]}], "status": "OK"}}, {"origin": [-7.800293, 110.3661642], "destination": [-7.8296224, 110.3980162], "distance_matrix": {"destination_addresses": ["59CX+46G, Sayangan, Jagalan, Kec. Banguntapan, Kabupaten Bantul, Daerah Istimewa Yogyakarta 55192, Indonesia"], "origin_addresses": ["Jl. Margo Mulyo No.6, Ngupasan, Kec. Gondomanan, Kota Yogyakarta, Daerah Istimewa Yogyakarta 55122, Indonesia"], "rows": [{"elements": [{"distance": {"text": "7.0 km", "value": 7037}, "duration": {"text": "19 mins", "value": 1141}, "status": "OK"}]}], "status": "OK"}}, {"origin": [-7.800293, 110.3661642], "destination": [-7.761608, 110.3308855], "distance_matrix": {"destination_addresses": ["Jl. Mlangi RT.5 RW.33, Area Sawah, Nogotirto, Kec. Gamping, Kabupaten Sleman, Daerah Istimewa Yogyakarta 55592, Indonesia"], "origin_addresses": ["Jl. Margo Mulyo No.6, Ngupasan, Kec. Gondomanan, Kota Yogyakarta, Daerah Istimewa Yogyakarta 55122, Indonesia"], "rows": [{"elements": [{"distance": {"text": "9.0 km", "value": 8992}, "duration": {"text": "18 mins", "value": 1096}, "status": "OK"}]}], "status": "OK"}}, {"origin": [-7.800293, 110.3661642], "destination": [-7.7520206, 110.49146739999999], "distance_matrix": {"destination_addresses": ["6FXR+6M2, Jl. Candi Sewu, Kranggan, Bokoharjo, Kec. Prambanan, Kabupaten Sleman, Daerah Istimewa Yogyakarta 55572, Indonesia"], "origin_addresses": ["Jl. Margo Mulyo No.6, Ngupasan, Kec. Gondomanan, Kota Yogyakarta, Daerah Istimewa Yogyakarta 55122, Indonesia"], "rows": [{"elements": [{"distance": {"text": "17.9 km", "value": 17887}, "duration": {"text": "37 mins", "value": 2206}, "status": "OK"}]}], "status": "OK"}}, {"origin": [-7.800293, 110.3661642], "destination": [-7.781956399999999, 110.3656838], "distance_matrix": {"destination_addresses": ["Jl. Poncowinatan No.12-18, Gowongan, Kec. Jetis, Kota Yogyakarta, Daerah Istimewa Yogyakarta 55233, Indonesia"], "origin_addresses": ["Jl. Margo Mulyo No.6, Ngupasan, Kec. Gondomanan, Kota Yogyakarta, Daerah Istimewa Yogyakarta 55122, Indonesia"], "rows": [{"elements": [{"distance": {"text": "3.9 km", "value": 3908}, "duration": {"text": "13 mins", "value": 750}, "status": "OK"}]}], "status": "OK"}}, {"origin": [-7.800293, 110.3661642], "destination": [-7.8001885, 110.36387699999999], "distance_matrix": {"destination_addresses": ["Jalan Ahmad Yani, 59X7+WHC, Ngupasan, Kec. Gondomanan, Kota Yogyakarta, Daerah Istimewa Yogyakarta 55122, Indonesia"], "origin_addresses": ["Jl. Margo Mulyo No.6, Ngupasan, Kec. Gondomanan, Kota Yogyakarta, Daerah Istimewa Yogyakarta 55122, Indonesia"], "rows": [{"elements": [{"distance": {"text": "1.5 km", "value": 1470}, "duration": {"text": "6 mins", "value": 345}, "status": "OK"}]}], "status": "OK"}}, {"origin": [-7.800293, 110.3661642], "destination": [-7.782712999999999, 110.396397], "distance_matrix": {"destination_addresses": ["Jl. Laksda Adisucipto No.167, Papringan, Caturtunggal, Kec. Depok, Kabupaten Sleman, Daerah Istimewa Yogyakarta 55281, Indonesia"], "origin_addresses": ["Jl. Margo Mulyo No.6, Ngupasan, Kec. Gondomanan, Kota Yogyakarta, Daerah Istimewa Yogyakarta 55122, Indonesia"], "rows": [{"elements": [{"distance": {"text": "5.4 km", "value": 5412}, "duration": {"text": "15 mins", "value": 895}, "status": "OK"}]}], "status": "OK"}}, {"origin": [-7.800293, 110.3661642], "destination": [-7.9267837, 110.4319967], "distance_matrix": {"destination_addresses": ["Cempluk Rt 03, Sukorame, Mangunan, Kec. Dlingo, Kabupaten Bantul, Daerah Istimewa Yogyakarta 55783, Indonesia"], "origin_addresses": ["Jl. Margo Mulyo No.6, Ngupasan, Kec. Gondomanan, Kota Yogyakarta, Daerah Istimewa Yogyakarta 55122, Indonesia"], "rows": [{"elements": [{"distance": {"text": "22.1 km", "value": 22105}, "duration": {"text": "44 mins", "value": 2653}, "status": "OK"}]}], "status": "OK"}}, {"origin": [-7.800293, 110.3661642], "destination": [-7.7672973, 110.35424859999999], "distance_matrix": {"destination_addresses": ["69M3+4P3, Kragilan, Sinduadi, Kec. Mlati, Kabupaten Sleman, Daerah Istimewa Yogyakarta 55284, Indonesia"], "origin_addresses": ["Jl. Margo Mulyo No.6, Ngupasan, Kec. Gondomanan, Kota Yogyakarta, Daerah Istimewa Yogyakarta 55122, Indonesia"], "rows": [{"elements": [{"distance": {"text": "5.5 km", "value": 5466}, "duration": {"text": "16 mins", "value": 940}, "status": "OK"}]}], "status": "OK"}}, {"origin": [-7.800293, 110.3661642], "destination": [-7.801012399999999, 110.36533759999999], "distance_matrix": {"destination_addresses": ["Jl. Margo Mulyo No.6, Ngupasan, Kec. Gondomanan, Kota Yogyakarta, Daerah Istimewa Yogyakarta 55122, Indonesia"], "origin_addresses": ["Jl. Margo Mulyo No.6, Ngupasan, Kec. Gondomanan, Kota Yogyakarta, Daerah Istimewa Yogyakarta 55122, Indonesia"], "rows": [{"elements": [{"distance": {"text": "0.3 km", "value": 287}, "duration": {"text": "1 min", "value": 61}, "status": "OK"}]}], "status": "OK"}}, {"origin": [-7.800293, 110.3661642], "destination": [-7.8054438, 110.3784719], "distance_matrix": {"destination_addresses": ["Jl. Taman Siswa No.31, Wirogunan, Kec. Mergangsan, Kota Yogyakarta, Daerah Istimewa Yogyakarta 55151, Indonesia"], "origin_addresses": ["Jl. Margo Mulyo No.6, Ngupasan, Kec. Gondomanan, Kota Yogyakarta, Daerah Istimewa Yogyakarta 55122, Indonesia"], "rows": [{"elements": [{"distance": {"text": "2.2 km", "value": 2150}, "duration": {"text": "7 mins", "value": 417}, "status": "OK"}]}], "status": "OK"}}, {"origin": [-7.800293, 110.3661642], "destination": [-7.7503027, 110.36949879999999], "distance_matrix": {"destination_addresses": ["Jl. Monumen Jogja Kembali No.5, Waras, Sariharjo, Kec. Mlati, Kabupaten Sleman, Daerah Istimewa Yogyakarta 55284, Indonesia"], "origin_addresses": ["Jl. Margo Mulyo No.6, Ngupasan, Kec. Gondomanan, Kota Yogyakarta, Daerah Istimewa Yogyakarta 55122, Indonesia"], "rows": [{"elements": [{"distance": {"text": "7.9 km", "value": 7907}, "duration": {"text": "20 mins", "value": 1217}, "status": "OK"}]}], "status": "OK"}}, {"origin": [-7.800293, 110.3661642], "destination": [-7.7439217, 110.4929095], "distance_matrix": {"destination_addresses": ["Jl. Raya Solo - Yogyakarta No.KM.16, Bugisan, Kec. Prambanan, Kabupaten Sleman, Daerah Istimewa Yogyakarta 57454, Indonesia"], "origin_addresses": ["Jl. Margo Mulyo No.6, Ngupasan, Kec. Gondomanan, Kota Yogyakarta, Daerah Istimewa Yogyakarta 55122, Indonesia"], "rows": [{"elements": [{"distance": {"text": "19.3 km", "value": 19349}, "duration": {"text": "40 mins", "value": 2371}, "status": "OK"}]}], "status": "OK"}}, {"origin": [-7.800293, 110.3661642], "destination": [-7.816705499999999, 110.3862889], "distance_matrix": {"destination_addresses": ["59MP+8G7, Pandeyan, Umbulharjo, Yogyakarta City, Special Region of Yogyakarta 55161, Indonesia"], "origin_addresses": ["Jl. Margo Mulyo No.6, Ngupasan, Kec. Gondomanan, Kota Yogyakarta, Daerah Istimewa Yogyakarta 55122, Indonesia"], "rows": [{"elements": [{"distance": {"text": "4.2 km", "value": 4188}, "duration": {"text": "11 mins", "value": 689}, "status": "OK"}]}], "status": "OK"}}, {"origin": [-7.800293, 110.3661642], "destination": [-7.808978799999999, 110.3707148], "distance_matrix": {"destination_addresses": ["59RC+66J, Keparakan, Mergangsan, Yogyakarta City, Special Region of Yogyakarta 55152, Indonesia"], "origin_addresses": ["Jl. Margo Mulyo No.6, Ngupasan, Kec. Gondomanan, Kota Yogyakarta, Daerah Istimewa Yogyakarta 55122, Indonesia"], "rows": [{"elements": [{"distance": {"text": "1.8 km", "value": 1773}, "duration": {"text": "6 mins", "value": 332}, "status": "OK"}]}], "status": "OK"}}, {"origin": [-7.800293, 110.3661642], "destination": [-7.7865891, 110.35144729999999], "distance_matrix": {"destination_addresses": ["Jl. HOS Cokroaminoto TR-III/430, Tegalrejo, Tegalrejo, Kec. Tegalrejo, Kota Yogyakarta, Daerah Istimewa Yogyakarta 55244, Indonesia"], "origin_addresses": ["Jl. Margo Mulyo No.6, Ngupasan, Kec. Gondomanan, Kota Yogyakarta, Daerah Istimewa Yogyakarta 55122, Indonesia"], "rows": [{"elements": [{"distance": {"text": "3.6 km", "value": 3645}, "duration": {"text": "11 mins", "value": 649}, "status": "OK"}]}], "status": "OK"}}, {"origin": [-7.800293, 110.3661642], "destination": [-7.824260799999999, 110.3644095], "distance_matrix": {"destination_addresses": ["Jl. Jogokaryan No.36, Mantrijeron, Kec. Mantrijeron, Kota Yogyakarta, Daerah Istimewa Yogyakarta 55143, Indonesia"], "origin_addresses": ["Jl. Margo Mulyo No.6, Ngupasan, Kec. Gondomanan, Kota Yogyakarta, Daerah Istimewa Yogyakarta 55122, Indonesia"], "rows": [{"elements": [{"distance": {"text": "3.7 km", "value": 3708}, "duration": {"text": "10 mins", "value": 605}, "status": "OK"}]}], "status": "OK"}}, {"origin": [-7.800293, 110.3661642], "destination": [-7.810374599999999, 110.3606882], "distance_matrix": {"destination_addresses": ["JL Taman Sari, Taman KT 1/454/459, Patehan, Kecamatan Kraton, Kota Yogyakarta, Daerah Istimewa Yogyakarta 55133, Indonesia"], "origin_addresses": ["Jl. Margo Mulyo No.6, Ngupasan, Kec. Gondomanan, Kota Yogyakarta, Daerah Istimewa Yogyakarta 55122, Indonesia"], "rows": [{"elements": [{"distance": {"text": "1.7 km", "value": 1749}, "duration": {"text": "5 mins", "value": 329}, "status": "OK"}]}], "status": "OK"}}, {"origin": [-7.800293, 110.3661642], "destination": [-7.801140599999999, 110.3493008], "distance_matrix": {"destination_addresses": ["Jl. R. E. Martadinata No.69, Wirobrajan, Kabupaten Bantul, Daerah Istimewa Yogyakarta 55182, Indonesia"], "origin_addresses": ["Jl. Margo Mulyo No.6, Ngupasan, Kec. Gondomanan, Kota Yogyakarta, Daerah Istimewa Yogyakarta 55122, Indonesia"], "rows": [{"elements": [{"distance": {"text": "1.9 km", "value": 1938}, "duration": {"text": "6 mins", "value": 377}, "status": "OK"}]}], "status": "OK"}}, {"origin": [-7.800293, 110.3661642], "destination": [-7.774809599999999, 110.38720149999999], "distance_matrix": {"destination_addresses": ["Kampus Pusat Universitas Negeri Yogyakarta, Jalan Colombo No. 1,, Caturtunggal,, Depok,, Karang Malang, Caturtunggal, Kec. Depok, Kabupaten Sleman, Daerah Istimewa Yogyakarta 55281, Indonesia"], "origin_addresses": ["Jl. Margo Mulyo No.6, Ngupasan, Kec. Gondomanan, Kota Yogyakarta, Daerah Istimewa Yogyakarta 55122, Indonesia"], "rows": [{"elements": [{"distance": {"text": "5.6 km", "value": 5606}, "duration": {"text": "17 mins", "value": 1008}, "status": "OK"}]}], "status": "OK"}}, {"origin": [-7.800293, 110.3661642], "destination": [-7.845220899999999, 110.3374788], "distance_matrix": {"destination_addresses": ["Jalan Raya Kasongan Sentanan RT.06, Kajen, Bangunjiwo, Kec. Kasihan, Kabupaten Bantul, Daerah Istimewa Yogyakarta 55184, Indonesia"], "origin_addresses": ["Jl. Margo Mulyo No.6, Ngupasan, Kec. Gondomanan, Kota Yogyakarta, Daerah Istimewa Yogyakarta 55122, Indonesia"], "rows": [{"elements": [{"distance": {"text": "7.4 km", "value": 7397}, "duration": {"text": "19 mins", "value": 1153}, "status": "OK"}]}], "status": "OK"}}, {"origin": [-7.800293, 110.3661642], "destination": [-7.9310984, 110.43091899999999], "distance_matrix": {"destination_addresses": ["Seribu Batu Songgo Langit, Jl. Hutan Pinus Nganjir, Sukorame, Mangunan, Kec. Dlingo, Kabupaten Bantul, Daerah Istimewa Yogyakarta 55783, Indonesia"], "origin_addresses": ["Jl. Margo Mulyo No.6, Ngupasan, Kec. Gondomanan, Kota Yogyakarta, Daerah Istimewa Yogyakarta 55122, Indonesia"], "rows": [{"elements": [{"distance": {"text": "21.5 km", "value": 21519}, "duration": {"text": "43 mins", "value": 2604}, "status": "OK"}]}], "status": "OK"}}, {"origin": [-7.800293, 110.3661642], "destination": [-7.7399571, 110.3024078], "distance_matrix": {"destination_addresses": ["Grogol Tourism Village, Grogol, Kadipiro, Margodadi, Kec. Seyegan, Kabupaten Sleman, Daerah Istimewa Yogyakarta 55561, Indonesia"], "origin_addresses": ["Jl. Margo Mulyo No.6, Ngupasan, Kec. Gondomanan, Kota Yogyakarta, Daerah Istimewa Yogyakarta 55122, Indonesia"], "rows": [{"elements": [{"distance": {"text": "14.2 km", "value": 14191}, "duration": {"text": "31 mins", "value": 1834}, "status": "OK"}]}], "status": "OK"}}, {"origin": [-7.800293, 110.3661642], "destination": [-7.824373899999999, 110.40049049999999], "distance_matrix": {"destination_addresses": ["Basen 183A 11/04, Purbayan, Kec. Kotagede, Kota Yogyakarta, Daerah Istimewa Yogyakarta 55173, Indonesia"], "origin_addresses": ["Jl. Margo Mulyo No.6, Ngupasan, Kec. Gondomanan, Kota Yogyakarta, Daerah Istimewa Yogyakarta 55122, Indonesia"], "rows": [{"elements": [{"distance": {"text": "6.3 km", "value": 6258}, "duration": {"text": "16 mins", "value": 954}, "status": "OK"}]}], "status": "OK"}}, {"origin": [-7.800293, 110.3661642], "destination": [-7.8116718999999994, 110.363238], "distance_matrix": {"destination_addresses": ["Jl. Alun Alun Kidul No.23, Patehan, Kecamatan Kraton, Kota Yogyakarta, Daerah Istimewa Yogyakarta 55133, Indonesia"], "origin_addresses": ["Jl. Margo Mulyo No.6, Ngupasan, Kec. Gondomanan, Kota Yogyakarta, Daerah Istimewa Yogyakarta 55122, Indonesia"], "rows": [{"elements": [{"distance": {"text": "2.2 km", "value": 2171}, "duration": {"text": "7 mins", "value": 414}, "status": "OK"}]}], "status": "OK"}}, {"origin": [-7.800293, 110.3661642], "destination": [-7.813734299999999, 110.28318379999999], "distance_matrix": {"destination_addresses": ["Citra Grand Mutiara, Jl. Wates km.9, Fluorite Hill Rd No.G.59, Jatipereng, Balecatur, Gamping, Sleman Regency, Special Region of Yogyakarta 55295, Indonesia"], "origin_addresses": ["Jl. Margo Mulyo No.6, Ngupasan, Kec. Gondomanan, Kota Yogyakarta, Daerah Istimewa Yogyakarta 55122, Indonesia"], "rows": [{"elements": [{"distance": {"text": "9.8 km", "value": 9781}, "duration": {"text": "21 mins", "value": 1249}, "status": "OK"}]}], "status": "OK"}}, {"origin": [-7.800293, 110.3661642], "destination": [-7.817791799999999, 110.3623492], "distance_matrix": {"destination_addresses": ["Jl. DI Panjaitan No.41, Mantrijeron, Kec. Mantrijeron, Kota Yogyakarta, Daerah Istimewa Yogyakarta 55143, Indonesia"], "origin_addresses": ["Jl. Margo Mulyo No.6, Ngupasan, Kec. Gondomanan, Kota Yogyakarta, Daerah Istimewa Yogyakarta 55122, Indonesia"], "rows": [{"elements": [{"distance": {"text": "3.3 km", "value": 3277}, "duration": {"text": "9 mins", "value": 536}, "status": "OK"}]}], "status": "OK"}}, {"origin": [-7.800293, 110.3661642], "destination": [-7.816513499999999, 110.38660619999999], "distance_matrix": {"destination_addresses": ["GF , xt. Square , JL. Veteran , Pandeyan , Umbulharjo, 55161 Yogyakarta, Jawa Tengah, Pandeyan, Umbulharjo, Yogyakarta City, Special Region of Yogyakarta 55161, Indonesia"], "origin_addresses": ["Jl. Margo Mulyo No.6, Ngupasan, Kec. Gondomanan, Kota Yogyakarta, Daerah Istimewa Yogyakarta 55122, Indonesia"], "rows": [{"elements": [{"distance": {"text": "4.2 km", "value": 4237}, "duration": {"text": "12 mins", "value": 697}, "status": "OK"}]}], "status": "OK"}}], [{"origin": [-7.8013966, 110.3647641], "destination": [-7.7925764, 110.365843], "distance_matrix": {"destination_addresses": ["Jl. Malioboro No.125, Sosromenduran, Gedong Tengen, Kota Yogyakarta, Daerah Istimewa Yogyakarta 55271, Indonesia"], "origin_addresses": ["Jl. Pangurakan No.1, Ngupasan, Kec. Gondomanan, Kota Yogyakarta, Daerah Istimewa Yogyakarta 55122, Indonesia"], "rows": [{"elements": [{"distance": {"text": "2.3 km", "value": 2262}, "duration": {"text": "8 mins", "value": 456}, "status": "OK"}]}], "status": "OK"}}, {"origin": [-7.8013966, 110.3647641], "destination": [-7.7982487, 110.3652793], "distance_matrix": {"destination_addresses": ["No. 3 - 4, Ps. Beringharjo, Jl. Margo Mulyo Blok B No.16, Ngupasan, Kec. Gondomanan, Kota Yogyakarta, Daerah Istimewa Yogyakarta 55122, Indonesia"], "origin_addresses": ["Jl. Pangurakan No.1, Ngupasan, Kec. Gondomanan, Kota Yogyakarta, Daerah Istimewa Yogyakarta 55122, Indonesia"], "rows": [{"elements": [{"distance": {"text": "2.4 km", "value": 2374}, "duration": {"text": "8 mins", "value": 474}, "status": "OK"}]}], "status": "OK"}}, {"origin": [-7.8013966, 110.3647641], "destination": [-7.8137278, 110.3629074], "distance_matrix": {"destination_addresses": ["Jl. Patehan Kidul No.4, Suryodiningratan, Kec. Mantrijeron, Kota Yogyakarta, Daerah Istimewa Yogyakarta 55141, Indonesia"], "origin_addresses": ["Jl. Pangurakan No.1, Ngupasan, Kec. Gondomanan, Kota Yogyakarta, Daerah Istimewa Yogyakarta 55122, Indonesia"], "rows": [{"elements": [{"distance": {"text": "2.0 km", "value": 1980}, "duration": {"text": "6 mins", "value": 371}, "status": "OK"}]}], "status": "OK"}}, {"origin": [-7.8013966, 110.3647641], "destination": [-7.8119357, 110.363194], "distance_matrix": {"destination_addresses": ["Jl. Gading No.1, Panembahan, Kecamatan Kraton, Kota Yogyakarta, Daerah Istimewa Yogyakarta 55133, Indonesia"], "origin_addresses": ["Jl. Pangurakan No.1, Ngupasan, Kec. Gondomanan, Kota Yogyakarta, Daerah Istimewa Yogyakarta 55122, Indonesia"], "rows": [{"elements": [{"distance": {"text": "1.8 km", "value": 1799}, "duration": {"text": "6 mins", "value": 361}, "status": "OK"}]}], "status": "OK"}}, {"origin": [-7.8013966, 110.3647641], "destination": [-7.7956378, 110.3653538], "distance_matrix": {"destination_addresses": ["6938+P4X, Jl. Malioboro, Sosromenduran, Gedong Tengen, Kota Yogyakarta, Daerah Istimewa Yogyakarta, Indonesia"], "origin_addresses": ["Jl. Pangurakan No.1, Ngupasan, Kec. Gondomanan, Kota Yogyakarta, Daerah Istimewa Yogyakarta 55122, Indonesia"], "rows": [{"elements": [{"distance": {"text": "2.1 km", "value": 2085}, "duration": {"text": "7 mins", "value": 420}, "status": "OK"}]}], "status": "OK"}}, {"origin": [-7.8013966, 110.3647641], "destination": [-7.800293, 110.3661642], "distance_matrix": {"destination_addresses": ["Jl. Margo Mulyo No.6, Ngupasan, Kec. Gondomanan, Kota Yogyakarta, Daerah Istimewa Yogyakarta 55122, Indonesia"], "origin_addresses": ["Jl. Pangurakan No.1, Ngupasan, Kec. Gondomanan, Kota Yogyakarta, Daerah Istimewa Yogyakarta 55122, Indonesia"], "rows": [{"elements": [{"distance": {"text": "1.3 km", "value": 1335}, "duration": {"text": "5 mins", "value": 307}, "status": "OK"}]}], "status": "OK"}}, {"origin": [-7.8013966, 110.3647641], "destination": [-7.8013966, 110.3647641], "distance_matrix": null}, {"origin": [-7.8013966, 110.3647641], "destination": [-7.8022995, 110.3643835], "distance_matrix": {"destination_addresses": ["Jl. Pangurakan No.6, Ngupasan, Kec. Gondomanan, Kota Yogyakarta, Daerah Istimewa Yogyakarta 55122, Indonesia"], "origin_addresses": ["Jl. Pangurakan No.1, Ngupasan, Kec. Gondomanan, Kota Yogyakarta, Daerah Istimewa Yogyakarta 55122, Indonesia"], "rows": [{"elements": [{"distance": {"text": "0.1 km", "value": 105}, "duration": {"text": "1 min", "value": 23}, "status": "OK"}]}], "status": "OK"}}, {"origin": [-7.8013966, 110.3647641], "destination": [-7.8038148, 110.3666102], "distance_matrix": {"destination_addresses": ["Jl. Wijilan No.2A, RW.08, Panembahan, Kecamatan Kraton, Kota Yogyakarta, Daerah Istimewa Yogyakarta 55131, Indonesia"], "origin_addresses": ["Jl. Pangurakan No.1, Ngupasan, Kec. Gondomanan, Kota Yogyakarta, Daerah Istimewa Yogyakarta 55122, Indonesia"], "rows": [{"elements": [{"distance": {"text": "0.5 km", "value": 461}, "duration": {"text": "2 mins", "value": 93}, "status": "OK"}]}], "status": "OK"}}, {"origin": [-7.8013966, 110.3647641], "destination": [-7.8038975, 110.3644232], "distance_matrix": {"destination_addresses": ["59W7+CQV Yogyakarta Northern Square, Jl. Alun-Alun Utara, Ngupasan, Kec. Gondomanan, Kota Yogyakarta, Daerah Istimewa Yogyakarta 55122, Indonesia"], "origin_addresses": ["Jl. Pangurakan No.1, Ngupasan, Kec. Gondomanan, Kota Yogyakarta, Daerah Istimewa Yogyakarta 55122, Indonesia"], "rows": [{"elements": [{"distance": {"text": "0.5 km", "value": 462}, "duration": {"text": "1 min", "value": 87}, "status": "OK"}]}], "status": "OK"}}, {"origin": [-7.8013966, 110.3647641], "destination": [-7.8082845, 110.3602155], "distance_matrix": {"destination_addresses": ["Jl. Polowijan No.11, Patehan, Kecamatan Kraton, Kota Yogyakarta, Daerah Istimewa Yogyakarta 55133, Indonesia"], "origin_addresses": ["Jl. Pangurakan No.1, Ngupasan, Kec. Gondomanan, Kota Yogyakarta, Daerah Istimewa Yogyakarta 55122, Indonesia"], "rows": [{"elements": [{"distance": {"text": "1.2 km", "value": 1217}, "duration": {"text": "4 mins", "value": 223}, "status": "OK"}]}], "status": "OK"}}, {"origin": [-7.8013966, 110.3647641], "destination": [-7.7845549, 110.3711548], "distance_matrix": {"destination_addresses": ["Jl. Faridan M Noto No.21, Kotabaru, Kec. Gondokusuman, Kota Yogyakarta, Daerah Istimewa Yogyakarta 55224, Indonesia"], "origin_addresses": ["Jl. Pangurakan No.1, Ngupasan, Kec. Gondomanan, Kota Yogyakarta, Daerah Istimewa Yogyakarta 55122, Indonesia"], "rows": [{"elements": [{"distance": {"text": "2.8 km", "value": 2810}, "duration": {"text": "8 mins", "value": 461}, "status": "OK"}]}], "status": "OK"}}, {"origin": [-7.8013966, 110.3647641], "destination": [-7.7829218, 110.3670757], "distance_matrix": {"destination_addresses": ["Jl. A.M. Sangaji No.70, Gowongan, Kec. Jetis, Kota Yogyakarta, Daerah Istimewa Yogyakarta 55233, Indonesia"], "origin_addresses": ["Jl. Pangurakan No.1, Ngupasan, Kec. Gondomanan, Kota Yogyakarta, Daerah Istimewa Yogyakarta 55122, Indonesia"], "rows": [{"elements": [{"distance": {"text": "3.5 km", "value": 3466}, "duration": {"text": "9 mins", "value": 562}, "status": "OK"}]}], "status": "OK"}}, {"origin": [-7.8013966, 110.3647641], "destination": [-7.8455358, 110.3379568], "distance_matrix": {"destination_addresses": ["Jl. Kasongan No.3, Kajen, Bangunjiwo, Kec. Kasihan, Kabupaten Bantul, Daerah Istimewa Yogyakarta 55184, Indonesia"], "origin_addresses": ["Jl. Pangurakan No.1, Ngupasan, Kec. Gondomanan, Kota Yogyakarta, Daerah Istimewa Yogyakarta 55122, Indonesia"], "rows": [{"elements": [{"distance": {"text": "7.1 km", "value": 7107}, "duration": {"text": "18 mins", "value": 1074}, "status": "OK"}]}], "status": "OK"}}, {"origin": [-7.8013966, 110.3647641], "destination": [-7.8146508, 110.3684854], "distance_matrix": {"destination_addresses": ["59P9+49Q, Jl. Sisingamangaraja, Keparakan, Kec. Mergangsan, Kota Yogyakarta, Daerah Istimewa Yogyakarta 55131, Indonesia"], "origin_addresses": ["Jl. Pangurakan No.1, Ngupasan, Kec. Gondomanan, Kota Yogyakarta, Daerah Istimewa Yogyakarta 55122, Indonesia"], "rows": [{"elements": [{"distance": {"text": "2.0 km", "value": 1997}, "duration": {"text": "5 mins", "value": 311}, "status": "OK"}]}], "status": "OK"}}, {"origin": [-7.8013966, 110.3647641], "destination": [-7.802813, 110.413899], "distance_matrix": {"destination_addresses": ["27, Jl. Wonocatur No.26, Karang Bendo, Banguntapan, Kec. Banguntapan, Kabupaten Bantul, Daerah Istimewa Yogyakarta 55198, Indonesia"], "origin_addresses": ["Jl. Pangurakan No.1, Ngupasan, Kec. Gondomanan, Kota Yogyakarta, Daerah Istimewa Yogyakarta 55122, Indonesia"], "rows": [{"elements": [{"distance": {"text": "6.3 km", "value": 6305}, "duration": {"text": "18 mins", "value": 1099}, "status": "OK"}]}], "status": "OK"}}, {"origin": [-7.8013966, 110.3647641], "destination": [-7.8128408, 110.356113], "distance_matrix": {"destination_addresses": ["Mantrijeron, 59P4+VC9, Jl. Suryowijayan, Patehan, Kecamatan Kraton, Kota Yogyakarta, Daerah Istimewa Yogyakarta 55142, Indonesia"], "origin_addresses": ["Jl. Pangurakan No.1, Ngupasan, Kec. Gondomanan, Kota Yogyakarta, Daerah Istimewa Yogyakarta 55122, Indonesia"], "rows": [{"elements": [{"distance": {"text": "2.1 km", "value": 2122}, "duration": {"text": "7 mins", "value": 397}, "status": "OK"}]}], "status": "OK"}}, {"origin": [-7.8013966, 110.3647641], "destination": [-7.7997354, 110.3762182], "distance_matrix": {"destination_addresses": ["Jl. Harjono Blok PA/II No.99, Purwokinanti, Pakualaman, Kota Yogyakarta, Daerah Istimewa Yogyakarta 55166, Indonesia"], "origin_addresses": ["Jl. Pangurakan No.1, Ngupasan, Kec. Gondomanan, Kota Yogyakarta, Daerah Istimewa Yogyakarta 55122, Indonesia"], "rows": [{"elements": [{"distance": {"text": "1.4 km", "value": 1444}, "duration": {"text": "5 mins", "value": 322}, "status": "OK"}]}], "status": "OK"}}, {"origin": [-7.8013966, 110.3647641], "destination": [-7.8164905, 110.3718611], "distance_matrix": {"destination_addresses": ["Jl. Kolonel Sugiyono No.24, Brontokusuman, Kec. Mergangsan, Kota Yogyakarta, Daerah Istimewa Yogyakarta 55153, Indonesia"], "origin_addresses": ["Jl. Pangurakan No.1, Ngupasan, Kec. Gondomanan, Kota Yogyakarta, Daerah Istimewa Yogyakarta 55122, Indonesia"], "rows": [{"elements": [{"distance": {"text": "2.5 km", "value": 2522}, "duration": {"text": "7 mins", "value": 427}, "status": "OK"}]}], "status": "OK"}}, {"origin": [-7.8013966, 110.3647641], "destination": [-7.8293112, 110.3956256], "distance_matrix": {"destination_addresses": ["59CW+77C, Bodon, Jagalan, Kotagede, Bantul Regency, Special Region of Yogyakarta 55192, Indonesia"], "origin_addresses": ["Jl. Pangurakan No.1, Ngupasan, Kec. Gondomanan, Kota Yogyakarta, Daerah Istimewa Yogyakarta 55122, Indonesia"], "rows": [{"elements": [{"distance": {"text": "6.0 km", "value": 6050}, "duration": {"text": "17 mins", "value": 1028}, "status": "OK"}]}], "status": "OK"}}, {"origin": [-7.8013966, 110.3647641], "destination": [-7.8283312, 110.3997949], "distance_matrix": {"destination_addresses": ["Los Pasar, 59CX+MW7, Purbayan, Kec. Kotagede, Kota Yogyakarta, Daerah Istimewa Yogyakarta, Indonesia"], "origin_addresses": ["Jl. Pangurakan No.1, Ngupasan, Kec. Gondomanan, Kota Yogyakarta, Daerah Istimewa Yogyakarta 55122, Indonesia"], "rows": [{"elements": [{"distance": {"text": "6.6 km", "value": 6567}, "duration": {"text": "17 mins", "value": 1016}, "status": "OK"}]}], "status": "OK"}}, {"origin": [-7.8013966, 110.3647641], "destination": [-7.7857242, 110.3746954], "distance_matrix": {"destination_addresses": ["Jl. Suroto No.2, Kotabaru, Kec. Gondokusuman, Kota Yogyakarta, Daerah Istimewa Yogyakarta 55224, Indonesia"], "origin_addresses": ["Jl. Pangurakan No.1, Ngupasan, Kec. Gondomanan, Kota Yogyakarta, Daerah Istimewa Yogyakarta 55122, Indonesia"], "rows": [{"elements": [{"distance": {"text": "3.0 km", "value": 2998}, "duration": {"text": "9 mins", "value": 517}, "status": "OK"}]}], "status": "OK"}}, {"origin": [-7.8013966, 110.3647641], "destination": [-7.8276355, 110.3606071], "distance_matrix": {"destination_addresses": ["59C6+W6X, Jl. KH. Ali Maksum, Krapyak Kulon, Panggungharjo, Kec. Sewon, Kabupaten Bantul, Daerah Istimewa Yogyakarta 55188, Indonesia"], "origin_addresses": ["Jl. Pangurakan No.1, Ngupasan, Kec. Gondomanan, Kota Yogyakarta, Daerah Istimewa Yogyakarta 55122, Indonesia"], "rows": [{"elements": [{"distance": {"text": "4.2 km", "value": 4164}, "duration": {"text": "11 mins", "value": 683}, "status": "OK"}]}], "status": "OK"}}, {"origin": [-7.8013966, 110.3647641], "destination": [-7.7676636, 110.2934028], "distance_matrix": {"destination_addresses": ["Pasar Kuliner Belut Godean, Jl. Ngapak - Kentheng No.km.10, Gentingan, Sidoagung, Kec. Godean, Kabupaten Sleman, Daerah Istimewa Yogyakarta 55264, Indonesia"], "origin_addresses": ["Jl. Pangurakan No.1, Ngupasan, Kec. Gondomanan, Kota Yogyakarta, Daerah Istimewa Yogyakarta 55122, Indonesia"], "rows": [{"elements": [{"distance": {"text": "10.8 km", "value": 10786}, "duration": {"text": "23 mins", "value": 1374}, "status": "OK"}]}], "status": "OK"}}, {"origin": [-7.8013966, 110.3647641], "destination": [-7.8145939, 110.4130604], "distance_matrix": {"destination_addresses": ["Jl. Jogja-Wonosari Km 7 No 277, Kalangan, Baturetno, Banguntapan, Bantul Regency, Special Region of Yogyakarta 55197, Indonesia"], "origin_addresses": ["Jl. Pangurakan No.1, Ngupasan, Kec. Gondomanan, Kota Yogyakarta, Daerah Istimewa Yogyakarta 55122, Indonesia"], "rows": [{"elements": [{"distance": {"text": "6.5 km", "value": 6533}, "duration": {"text": "19 mins", "value": 1157}, "status": "OK"}]}], "status": "OK"}}, {"origin": [-7.8013966, 110.3647641], "destination": [-7.7514803, 110.3352759], "distance_matrix": {"destination_addresses": ["68XP+C42, Jl. Rajek Lor-Rajek Wetan, Rajeg Wetan, Tirtoadi, Kec. Mlati, Kabupaten Sleman, Daerah Istimewa Yogyakarta 55287, Indonesia"], "origin_addresses": ["Jl. Pangurakan No.1, Ngupasan, Kec. Gondomanan, Kota Yogyakarta, Daerah Istimewa Yogyakarta 55122, Indonesia"], "rows": [{"elements": [{"distance": {"text": "11.5 km", "value": 11468}, "duration": {"text": "22 mins", "value": 1335}, "status": "OK"}]}], "status": "OK"}}, {"origin": [-7.8013966, 110.3647641], "destination": [-7.9583695, 110.4407622], "distance_matrix": {"destination_addresses": ["Kediwung Rt 38, Kanigoro, Mangunan, Kec. Dlingo, Kabupaten Bantul, Daerah Istimewa Yogyakarta 55783, Indonesia"], "origin_addresses": ["Jl. Pangurakan No.1, Ngupasan, Kec. Gondomanan, Kota Yogyakarta, Daerah Istimewa Yogyakarta 55122, Indonesia"], "rows": [{"elements": [{"distance": {"text": "24.8 km", "value": 24777}, "duration": {"text": "51 mins", "value": 3042}, "status": "OK"}]}], "status": "OK"}}, {"origin": [-7.8013966, 110.3647641], "destination": [-7.7823797, 110.3791605], "distance_matrix": {"destination_addresses": ["Galeria Mall, Jl. Jend. Sudirman No.99 - 101, Terban, Kec. Gondokusuman, Kota Yogyakarta, Daerah Istimewa Yogyakarta 55223, Indonesia"], "origin_addresses": ["Jl. Pangurakan No.1, Ngupasan, Kec. Gondomanan, Kota Yogyakarta, Daerah Istimewa Yogyakarta 55122, Indonesia"], "rows": [{"elements": [{"distance": {"text": "3.5 km", "value": 3462}, "duration": {"text": "11 mins", "value": 660}, "status": "OK"}]}], "status": "OK"}}, {"origin": [-7.8013966, 110.3647641], "destination": [-7.6041648, 110.4510042], "distance_matrix": {"destination_addresses": ["The Lost World Castle, Jl. Petung Merapi, Petung, Kepuharjo, Kec. Cangkringan, Kabupaten Sleman, Daerah Istimewa Yogyakarta 55583, Indonesia"], "origin_addresses": ["Jl. Pangurakan No.1, Ngupasan, Kec. Gondomanan, Kota Yogyakarta, Daerah Istimewa Yogyakarta 55122, Indonesia"], "rows": [{"elements": [{"distance": {"text": "28.2 km", "value": 28218}, "duration": {"text": "1 hour 1 min", "value": 3638}, "status": "OK"}]}], "status": "OK"}}, {"origin": [-7.8013966, 110.3647641], "destination": [-7.7443285, 110.3313177], "distance_matrix": {"destination_addresses": ["784J+7G8, Ketingan, Tirtoadi, Kec. Mlati, Kabupaten Sleman, Daerah Istimewa Yogyakarta 55287, Indonesia"], "origin_addresses": ["Jl. Pangurakan No.1, Ngupasan, Kec. Gondomanan, Kota Yogyakarta, Daerah Istimewa Yogyakarta 55122, Indonesia"], "rows": [{"elements": [{"distance": {"text": "11.6 km", "value": 11596}, "duration": {"text": "23 mins", "value": 1354}, "status": "OK"}]}], "status": "OK"}}, {"origin": [-7.8013966, 110.3647641], "destination": [-7.6209046, 110.4216275], "distance_matrix": {"destination_addresses": ["Merapi Park Yogyakarta, Jl. Kaliurang No.KM. 22.5, Banteng, Hargobinangun, Kec. Pakem, Kabupaten Sleman, Daerah Istimewa Yogyakarta 55582, Indonesia"], "origin_addresses": ["Jl. Pangurakan No.1, Ngupasan, Kec. Gondomanan, Kota Yogyakarta, Daerah Istimewa Yogyakarta 55122, Indonesia"], "rows": [{"elements": [{"distance": {"text": "24.4 km", "value": 24382}, "duration": {"text": "52 mins", "value": 3128}, "status": "OK"}]}], "status": "OK"}}, {"origin": [-7.8013966, 110.3647641], "destination": [-7.798812, 110.3657371], "distance_matrix": {"destination_addresses": ["Pasar Beringharjo timur Lt. 3, dekat parkiran, Jl. Margo Mulyo No.16, Ngupasan, Kec. Gondomanan, Kota Yogyakarta, Daerah Istimewa Yogyakarta 55122, Indonesia"], "origin_addresses": ["Jl. Pangurakan No.1, Ngupasan, Kec. Gondomanan, Kota Yogyakarta, Daerah Istimewa Yogyakarta 55122, Indonesia"], "rows": [{"elements": [{"distance": {"text": "0.9 km", "value": 923}, "duration": {"text": "4 mins", "value": 246}, "status": "OK"}]}], "status": "OK"}}, {"origin": [-7.8013966, 110.3647641], "destination": [-7.7887054, 110.3873403], "distance_matrix": {"destination_addresses": ["696P+GW8 Taman Kehati, Demangan, Kec. Gondokusuman, Kota Yogyakarta, Daerah Istimewa Yogyakarta 55221, Indonesia"], "origin_addresses": ["Jl. Pangurakan No.1, Ngupasan, Kec. Gondomanan, Kota Yogyakarta, Daerah Istimewa Yogyakarta 55122, Indonesia"], "rows": [{"elements": [{"distance": {"text": "3.9 km", "value": 3858}, "duration": {"text": "11 mins", "value": 687}, "status": "OK"}]}], "status": "OK"}}, {"origin": [-7.8013966, 110.3647641], "destination": [-7.6309566, 110.3404834], "distance_matrix": {"destination_addresses": ["989R+H55, Bangunrejo, Merdikorejo, Kec. Tempel, Kabupaten Sleman, Daerah Istimewa Yogyakarta 55552, Indonesia"], "origin_addresses": ["Jl. Pangurakan No.1, Ngupasan, Kec. Gondomanan, Kota Yogyakarta, Daerah Istimewa Yogyakarta 55122, Indonesia"], "rows": [{"elements": [{"distance": {"text": "22.2 km", "value": 22213}, "duration": {"text": "44 mins", "value": 2666}, "status": "OK"}]}], "status": "OK"}}, {"origin": [-7.8013966, 110.3647641], "destination": [-7.8184611, 110.3635327], "distance_matrix": {"destination_addresses": ["Jl. Tirtodipuran No.10, Mantrijeron, Kec. Mantrijeron, Kota Yogyakarta, Daerah Istimewa Yogyakarta 55143, Indonesia"], "origin_addresses": ["Jl. Pangurakan No.1, Ngupasan, Kec. Gondomanan, Kota Yogyakarta, Daerah Istimewa Yogyakarta 55122, Indonesia"], "rows": [{"elements": [{"distance": {"text": "3.0 km", "value": 2970}, "duration": {"text": "8 mins", "value": 469}, "status": "OK"}]}], "status": "OK"}}, {"origin": [-7.8013966, 110.3647641], "destination": [-7.8031874, 110.3657633], "distance_matrix": {"destination_addresses": ["Jl. Alun-Alun Utara No.1, Prawirodirjan, Kecamatan Kraton, Kota Yogyakarta, Daerah Istimewa Yogyakarta 55132, Indonesia"], "origin_addresses": ["Jl. Pangurakan No.1, Ngupasan, Kec. Gondomanan, Kota Yogyakarta, Daerah Istimewa Yogyakarta 55122, Indonesia"], "rows": [{"elements": [{"distance": {"text": "0.3 km", "value": 300}, "duration": {"text": "1 min", "value": 59}, "status": "OK"}]}], "status": "OK"}}, {"origin": [-7.8013966, 110.3647641], "destination": [-7.6023375, 110.4552585], "distance_matrix": {"destination_addresses": ["9FX4+346, Jambu, Kepuharjo, Kec. Cangkringan, Kabupaten Sleman, Daerah Istimewa Yogyakarta 55583, Indonesia"], "origin_addresses": ["Jl. Pangurakan No.1, Ngupasan, Kec. Gondomanan, Kota Yogyakarta, Daerah Istimewa Yogyakarta 55122, Indonesia"], "rows": [{"elements": [{"distance": {"text": "28.3 km", "value": 28266}, "duration": {"text": "1 hour 2 mins", "value": 3698}, "status": "OK"}]}], "status": "OK"}}, {"origin": [-7.8013966, 110.3647641], "destination": [-7.5916872, 110.4339755], "distance_matrix": {"destination_addresses": ["CC5M+8HH Tlogo Muncar National Garden, Jl. Tlogo Putri, Area Hutan, Hargobinangun, Kec. Pakem, Kabupaten Sleman, Daerah Istimewa Yogyakarta 55582, Indonesia"], "origin_addresses": ["Jl. Pangurakan No.1, Ngupasan, Kec. Gondomanan, Kota Yogyakarta, Daerah Istimewa Yogyakarta 55122, Indonesia"], "rows": [{"elements": [{"distance": {"text": "26.9 km", "value": 26884}, "duration": {"text": "59 mins", "value": 3536}, "status": "OK"}]}], "status": "OK"}}, {"origin": [-7.8013966, 110.3647641], "destination": [-7.8248171, 110.1236396], "distance_matrix": {"destination_addresses": ["54GF+FCW, Sremo Lor, Hargowilis, Kec. Kokap, Kabupaten Kulon Progo, Daerah Istimewa Yogyakarta 55653, Indonesia"], "origin_addresses": ["Jl. Pangurakan No.1, Ngupasan, Kec. Gondomanan, Kota Yogyakarta, Daerah Istimewa Yogyakarta 55122, Indonesia"], "rows": [{"elements": [{"distance": {"text": "32.7 km", "value": 32696}, "duration": {"text": "56 mins", "value": 3359}, "status": "OK"}]}], "status": "OK"}}, {"origin": [-7.8013966, 110.3647641], "destination": [-7.7624289, 110.348049], "distance_matrix": {"destination_addresses": ["68QX+276, Jl. Jambon, Biru, Trihanggo, Kec. Gamping, Kabupaten Sleman, Daerah Istimewa Yogyakarta 55291, Indonesia"], "origin_addresses": ["Jl. Pangurakan No.1, Ngupasan, Kec. Gondomanan, Kota Yogyakarta, Daerah Istimewa Yogyakarta 55122, Indonesia"], "rows": [{"elements": [{"distance": {"text": "6.3 km", "value": 6266}, "duration": {"text": "17 mins", "value": 1027}, "status": "OK"}]}], "status": "OK"}}, {"origin": [-7.8013966, 110.3647641], "destination": [-7.5978656, 110.4233959], "distance_matrix": {"destination_addresses": ["Jl. Boyong No.KM 25, Kaliurang, Hargobinangun, Kec. Pakem, Kabupaten Sleman, Daerah Istimewa Yogyakarta 55582, Indonesia"], "origin_addresses": ["Jl. Pangurakan No.1, Ngupasan, Kec. Gondomanan, Kota Yogyakarta, Daerah Istimewa Yogyakarta 55122, Indonesia"], "rows": [{"elements": [{"distance": {"text": "27.2 km", "value": 27188}, "duration": {"text": "58 mins", "value": 3477}, "status": "OK"}]}], "status": "OK"}}, {"origin": [-7.8013966, 110.3647641], "destination": [-7.8496144, 110.478324], "distance_matrix": {"destination_addresses": ["5F2H+3CC, Patuk, Kec. Patuk, Kabupaten Gunung Kidul, Daerah Istimewa Yogyakarta 55862, Indonesia"], "origin_addresses": ["Jl. Pangurakan No.1, Ngupasan, Kec. Gondomanan, Kota Yogyakarta, Daerah Istimewa Yogyakarta 55122, Indonesia"], "rows": [{"elements": [{"distance": {"text": "18.2 km", "value": 18231}, "duration": {"text": "42 mins", "value": 2524}, "status": "OK"}]}], "status": "OK"}}, {"origin": [-7.8013966, 110.3647641], "destination": [-7.94136080262228, 110.4247377097752], "distance_matrix": {"destination_addresses": ["3C5F+HVQ, Mangunan, Kec. Dlingo, Kabupaten Bantul, Daerah Istimewa Yogyakarta 55783, Indonesia"], "origin_addresses": ["Jl. Pangurakan No.1, Ngupasan, Kec. Gondomanan, Kota Yogyakarta, Daerah Istimewa Yogyakarta 55122, Indonesia"], "rows": [{"elements": [{"distance": {"text": "22.4 km", "value": 22416}, "duration": {"text": "48 mins", "value": 2886}, "status": "OK"}]}], "status": "OK"}}, {"origin": [-7.8013966, 110.3647641], "destination": [-7.8263088, 110.398512], "distance_matrix": {"destination_addresses": ["Kampung Trunojayan KG II/881, Prenggan, Kec. Kotagede, Kota Yogyakarta, Daerah Istimewa Yogyakarta 55172, Indonesia"], "origin_addresses": ["Jl. Pangurakan No.1, Ngupasan, Kec. Gondomanan, Kota Yogyakarta, Daerah Istimewa Yogyakarta 55122, Indonesia"], "rows": [{"elements": [{"distance": {"text": "6.1 km", "value": 6085}, "duration": {"text": "17 mins", "value": 1005}, "status": "OK"}]}], "status": "OK"}}, {"origin": [-7.8013966, 110.3647641], "destination": [-7.9414886, 110.4243856], "distance_matrix": {"destination_addresses": ["3C5F+HVQ, Mangunan, Kec. Dlingo, Kabupaten Bantul, Daerah Istimewa Yogyakarta 55783, Indonesia"], "origin_addresses": ["Jl. Pangurakan No.1, Ngupasan, Kec. Gondomanan, Kota Yogyakarta, Daerah Istimewa Yogyakarta 55122, Indonesia"], "rows": [{"elements": [{"distance": {"text": "22.4 km", "value": 22428}, "duration": {"text": "48 mins", "value": 2889}, "status": "OK"}]}], "status": "OK"}}, {"origin": [-7.8013966, 110.3647641], "destination": [-7.7955798, 110.3694896], "distance_matrix": {"destination_addresses": ["6939+QQ9, Suryatmajan, Danurejan, Yogyakarta City, Special Region of Yogyakarta, Indonesia"], "origin_addresses": ["Jl. Pangurakan No.1, Ngupasan, Kec. Gondomanan, Kota Yogyakarta, Daerah Istimewa Yogyakarta 55122, Indonesia"], "rows": [{"elements": [{"distance": {"text": "1.2 km", "value": 1170}, "duration": {"text": "3 mins", "value": 198}, "status": "OK"}]}], "status": "OK"}}, {"origin": [-7.8013966, 110.3647641], "destination": [-7.798217999999999, 110.4200702], "distance_matrix": {"destination_addresses": ["Jogja Adventure Zone, Aero Wisata Skadik 104, Jl. Maguwo, Karang Janbe, Banguntapan, Kec. Banguntapan, Kabupaten Bantul, Daerah Istimewa Yogyakarta 55198, Indonesia"], "origin_addresses": ["Jl. Pangurakan No.1, Ngupasan, Kec. Gondomanan, Kota Yogyakarta, Daerah Istimewa Yogyakarta 55122, Indonesia"], "rows": [{"elements": [{"distance": {"text": "6.5 km", "value": 6488}, "duration": {"text": "19 mins", "value": 1128}, "status": "OK"}]}], "status": "OK"}}, {"origin": [-7.8013966, 110.3647641], "destination": [-7.8439029, 110.36226099999999], "distance_matrix": {"destination_addresses": ["Jl. Parangtritis Km 5.5 ( Pyramid Cafe) Tarudan Bangunharjo Sewon Bantul Regency Special Region of Yogyakarta Tarudan, Tarudan, Bangunharjo, Sewon, Bantul Regency, Special Region of Yogyakarta 55188, Indonesia"], "origin_addresses": ["Jl. Pangurakan No.1, Ngupasan, Kec. Gondomanan, Kota Yogyakarta, Daerah Istimewa Yogyakarta 55122, Indonesia"], "rows": [{"elements": [{"distance": {"text": "5.4 km", "value": 5443}, "duration": {"text": "14 mins", "value": 861}, "status": "OK"}]}], "status": "OK"}}, {"origin": [-7.8013966, 110.3647641], "destination": [-7.8290343, 110.453198], "distance_matrix": {"destination_addresses": ["No.5, Jl. Wonosari No.KM.11, Bantaran Kulon, Srimulyo, Kec. Piyungan, Kabupaten Bantul, Daerah Istimewa Yogyakarta 55792, Indonesia"], "origin_addresses": ["Jl. Pangurakan No.1, Ngupasan, Kec. Gondomanan, Kota Yogyakarta, Daerah Istimewa Yogyakarta 55122, Indonesia"], "rows": [{"elements": [{"distance": {"text": "11.2 km", "value": 11237}, "duration": {"text": "28 mins", "value": 1689}, "status": "OK"}]}], "status": "OK"}}, {"origin": [-7.8013966, 110.3647641], "destination": [-7.8018746, 110.3694664], "distance_matrix": {"destination_addresses": ["Jl. Brigjen Katamso No.3, Prawirodirjan, Kec. Gondomanan, Kota Yogyakarta, Daerah Istimewa Yogyakarta 55121, Indonesia"], "origin_addresses": ["Jl. Pangurakan No.1, Ngupasan, Kec. Gondomanan, Kota Yogyakarta, Daerah Istimewa Yogyakarta 55122, Indonesia"], "rows": [{"elements": [{"distance": {"text": "0.5 km", "value": 546}, "duration": {"text": "2 mins", "value": 112}, "status": "OK"}]}], "status": "OK"}}, {"origin": [-7.8013966, 110.3647641], "destination": [-7.6428597, 110.42957539999999], "distance_matrix": {"destination_addresses": ["9C4H+RWJ, Pentingsari, Umbulharjo, Kec. Cangkringan, Kabupaten Sleman, Daerah Istimewa Yogyakarta 55583, Indonesia"], "origin_addresses": ["Jl. Pangurakan No.1, Ngupasan, Kec. Gondomanan, Kota Yogyakarta, Daerah Istimewa Yogyakarta 55122, Indonesia"], "rows": [{"elements": [{"distance": {"text": "23.5 km", "value": 23508}, "duration": {"text": "54 mins", "value": 3239}, "status": "OK"}]}], "status": "OK"}}, {"origin": [-7.8013966, 110.3647641], "destination": [-7.8262101, 110.3449539], "distance_matrix": {"destination_addresses": ["58FV+GX8, Pluragan, Tirtonirmolo, Kec. Kasihan, Kabupaten Bantul, Daerah Istimewa Yogyakarta 55184, Indonesia"], "origin_addresses": ["Jl. Pangurakan No.1, Ngupasan, Kec. Gondomanan, Kota Yogyakarta, Daerah Istimewa Yogyakarta 55122, Indonesia"], "rows": [{"elements": [{"distance": {"text": "4.5 km", "value": 4497}, "duration": {"text": "13 mins", "value": 754}, "status": "OK"}]}], "status": "OK"}}, {"origin": [-7.8013966, 110.3647641], "destination": [-7.7955032, 110.365309], "distance_matrix": {"destination_addresses": ["Jl. Malioboro No.25, Sosromenduran, Gedong Tengen, Kota Yogyakarta, Daerah Istimewa Yogyakarta 55271, Indonesia"], "origin_addresses": ["Jl. Pangurakan No.1, Ngupasan, Kec. Gondomanan, Kota Yogyakarta, Daerah Istimewa Yogyakarta 55122, Indonesia"], "rows": [{"elements": [{"distance": {"text": "2.1 km", "value": 2070}, "duration": {"text": "7 mins", "value": 417}, "status": "OK"}]}], "status": "OK"}}, {"origin": [-7.8013966, 110.3647641], "destination": [-7.8353074, 110.45896599999999], "distance_matrix": {"destination_addresses": ["Pangol, 5F75+VHG, Jl. Payak Tengah, Jombor, Srimulyo, Piyungan, Bantul Regency, Special Region of Yogyakarta 55792, Indonesia"], "origin_addresses": ["Jl. Pangurakan No.1, Ngupasan, Kec. Gondomanan, Kota Yogyakarta, Daerah Istimewa Yogyakarta 55122, Indonesia"], "rows": [{"elements": [{"distance": {"text": "15.2 km", "value": 15243}, "duration": {"text": "39 mins", "value": 2320}, "status": "OK"}]}], "status": "OK"}}, {"origin": [-7.8013966, 110.3647641], "destination": [-7.740780699999999, 110.50467719999999], "distance_matrix": {"destination_addresses": ["7G53+JM5, Plaosan Lor, Bugisan, Kec. Prambanan, Kabupaten Klaten, Jawa Tengah 57454, Indonesia"], "origin_addresses": ["Jl. Pangurakan No.1, Ngupasan, Kec. Gondomanan, Kota Yogyakarta, Daerah Istimewa Yogyakarta 55122, Indonesia"], "rows": [{"elements": [{"distance": {"text": "20.2 km", "value": 20183}, "duration": {"text": "41 mins", "value": 2439}, "status": "OK"}]}], "status": "OK"}}, {"origin": [-7.8013966, 110.3647641], "destination": [-7.701492, 110.37390599999999], "distance_matrix": {"destination_addresses": ["Brayut, Pandowoharjo, Kec. Sleman, Kabupaten Sleman, Daerah Istimewa Yogyakarta 55512, Indonesia"], "origin_addresses": ["Jl. Pangurakan No.1, Ngupasan, Kec. Gondomanan, Kota Yogyakarta, Daerah Istimewa Yogyakarta 55122, Indonesia"], "rows": [{"elements": [{"distance": {"text": "13.0 km", "value": 13049}, "duration": {"text": "30 mins", "value": 1826}, "status": "OK"}]}], "status": "OK"}}, {"origin": [-7.8013966, 110.3647641], "destination": [-7.7624571, 110.3481492], "distance_matrix": {"destination_addresses": ["68QX+276, Jl. Jambon, Biru, Trihanggo, Kec. Gamping, Kabupaten Sleman, Daerah Istimewa Yogyakarta 55291, Indonesia"], "origin_addresses": ["Jl. Pangurakan No.1, Ngupasan, Kec. Gondomanan, Kota Yogyakarta, Daerah Istimewa Yogyakarta 55122, Indonesia"], "rows": [{"elements": [{"distance": {"text": "6.3 km", "value": 6266}, "duration": {"text": "17 mins", "value": 1027}, "status": "OK"}]}], "status": "OK"}}, {"origin": [-7.8013966, 110.3647641], "destination": [-8.1759266, 110.66241959999999], "distance_matrix": {"destination_addresses": ["RMF6+GXP, Pantai, Purwodadi, Kec. Tepus, Kabupaten Gunung Kidul, Daerah Istimewa Yogyakarta 55881, Indonesia"], "origin_addresses": ["Jl. Pangurakan No.1, Ngupasan, Kec. Gondomanan, Kota Yogyakarta, Daerah Istimewa Yogyakarta 55122, Indonesia"], "rows": [{"elements": [{"distance": {"text": "72.8 km", "value": 72788}, "duration": {"text": "2 hours 12 mins", "value": 7949}, "status": "OK"}]}], "status": "OK"}}, {"origin": [-7.8013966, 110.3647641], "destination": [-7.8357465, 110.4593415], "distance_matrix": {"destination_addresses": ["Pangol payak tengah, 5F75+PP4, Jombor, Srimulyo, Kec. Piyungan, Kabupaten Bantul, Daerah Istimewa Yogyakarta 55792, Indonesia"], "origin_addresses": ["Jl. Pangurakan No.1, Ngupasan, Kec. Gondomanan, Kota Yogyakarta, Daerah Istimewa Yogyakarta 55122, Indonesia"], "rows": [{"elements": [{"distance": {"text": "14.7 km", "value": 14747}, "duration": {"text": "37 mins", "value": 2234}, "status": "OK"}]}], "status": "OK"}}, {"origin": [-7.8013966, 110.3647641], "destination": [-7.8054476, 110.3627375], "distance_matrix": {"destination_addresses": ["Jl. Alun-Alun Utara No.1, Kadipaten, Kecamatan Kraton, Kota Yogyakarta, Daerah Istimewa Yogyakarta 55132, Indonesia"], "origin_addresses": ["Jl. Pangurakan No.1, Ngupasan, Kec. Gondomanan, Kota Yogyakarta, Daerah Istimewa Yogyakarta 55122, Indonesia"], "rows": [{"elements": [{"distance": {"text": "0.6 km", "value": 582}, "duration": {"text": "2 mins", "value": 101}, "status": "OK"}]}], "status": "OK"}}, {"origin": [-7.8013966, 110.3647641], "destination": [-7.7973552999999995, 110.35349959999999], "distance_matrix": {"destination_addresses": ["Jl. HOS Cokroaminoto No.34, Pakuncen, Wirobrajan, Kota Yogyakarta, Daerah Istimewa Yogyakarta 55253, Indonesia"], "origin_addresses": ["Jl. Pangurakan No.1, Ngupasan, Kec. Gondomanan, Kota Yogyakarta, Daerah Istimewa Yogyakarta 55122, Indonesia"], "rows": [{"elements": [{"distance": {"text": "1.7 km", "value": 1703}, "duration": {"text": "6 mins", "value": 368}, "status": "OK"}]}], "status": "OK"}}, {"origin": [-7.8013966, 110.3647641], "destination": [-7.607873799999999, 110.2037513], "distance_matrix": {"destination_addresses": ["96R3+VG4, Jl. East Side Pedestrian Walk, Kw. Candi Borobudur, Borobudur, Kec. Borobudur, Kabupaten Magelang, Jawa Tengah 56553, Indonesia"], "origin_addresses": ["Jl. Pangurakan No.1, Ngupasan, Kec. Gondomanan, Kota Yogyakarta, Daerah Istimewa Yogyakarta 55122, Indonesia"], "rows": [{"elements": [{"distance": {"text": "42.7 km", "value": 42656}, "duration": {"text": "1 hour 11 mins", "value": 4260}, "status": "OK"}]}], "status": "OK"}}, {"origin": [-7.8013966, 110.3647641], "destination": [-7.8001040999999995, 110.3676579], "distance_matrix": {"destination_addresses": ["Jl. Sriwedani No.1, Ngupasan, Kec. Gondomanan, Kota Yogyakarta, Daerah Istimewa Yogyakarta 55122, Indonesia"], "origin_addresses": ["Jl. Pangurakan No.1, Ngupasan, Kec. Gondomanan, Kota Yogyakarta, Daerah Istimewa Yogyakarta 55122, Indonesia"], "rows": [{"elements": [{"distance": {"text": "0.5 km", "value": 491}, "duration": {"text": "2 mins", "value": 92}, "status": "OK"}]}], "status": "OK"}}, {"origin": [-7.8013966, 110.3647641], "destination": [-7.6057093, 110.18048399999999], "distance_matrix": {"destination_addresses": ["Karangrejo Gombong, Kurahan, Kembanglimus, Kec. Borobudur, Kabupaten Magelang, Jawa Tengah 56553, Indonesia"], "origin_addresses": ["Jl. Pangurakan No.1, Ngupasan, Kec. Gondomanan, Kota Yogyakarta, Daerah Istimewa Yogyakarta 55122, Indonesia"], "rows": [{"elements": [{"distance": {"text": "44.6 km", "value": 44594}, "duration": {"text": "1 hour 16 mins", "value": 4542}, "status": "OK"}]}], "status": "OK"}}, {"origin": [-7.8013966, 110.3647641], "destination": [-8.145102399999999, 110.59880059999999], "distance_matrix": {"destination_addresses": ["VH3X+WGW, Area Hutan, Ngestirejo, Kec. Tanjungsari, Kabupaten Gunung Kidul, Daerah Istimewa Yogyakarta 55881, Indonesia"], "origin_addresses": ["Jl. Pangurakan No.1, Ngupasan, Kec. Gondomanan, Kota Yogyakarta, Daerah Istimewa Yogyakarta 55122, Indonesia"], "rows": [{"elements": [{"distance": {"text": "62.6 km", "value": 62606}, "duration": {"text": "1 hour 40 mins", "value": 6027}, "status": "OK"}]}], "status": "OK"}}, {"origin": [-7.8013966, 110.3647641], "destination": [-7.7532423999999995, 110.3609091], "distance_matrix": {"destination_addresses": ["KM 6 NO18, Jl. Magelang, Kutu Patran, Sinduadi, Kec. Mlati, Kabupaten Sleman, Daerah Istimewa Yogyakarta 55284, Indonesia"], "origin_addresses": ["Jl. Pangurakan No.1, Ngupasan, Kec. Gondomanan, Kota Yogyakarta, Daerah Istimewa Yogyakarta 55122, Indonesia"], "rows": [{"elements": [{"distance": {"text": "6.5 km", "value": 6474}, "duration": {"text": "18 mins", "value": 1071}, "status": "OK"}]}], "status": "OK"}}, {"origin": [-7.8013966, 110.3647641], "destination": [-7.816315599999999, 110.3871442], "distance_matrix": {"destination_addresses": ["XT Square, Jl. Veteran No.150-151, Pandeyan, Kec. Umbulharjo, Kota Yogyakarta, Daerah Istimewa Yogyakarta 55161, Indonesia"], "origin_addresses": ["Jl. Pangurakan No.1, Ngupasan, Kec. Gondomanan, Kota Yogyakarta, Daerah Istimewa Yogyakarta 55122, Indonesia"], "rows": [{"elements": [{"distance": {"text": "4.1 km", "value": 4107}, "duration": {"text": "12 mins", "value": 693}, "status": "OK"}]}], "status": "OK"}}, {"origin": [-7.8013966, 110.3647641], "destination": [-7.8100673, 110.3594581], "distance_matrix": {"destination_addresses": ["Jl. Taman KT I / 291, Patehan, Kraton, Yogyakarta City, Special Region of Yogyakarta 55133, Indonesia"], "origin_addresses": ["Jl. Pangurakan No.1, Ngupasan, Kec. Gondomanan, Kota Yogyakarta, Daerah Istimewa Yogyakarta 55122, Indonesia"], "rows": [{"elements": [{"distance": {"text": "1.7 km", "value": 1655}, "duration": {"text": "6 mins", "value": 340}, "status": "OK"}]}], "status": "OK"}}, {"origin": [-7.8013966, 110.3647641], "destination": [-7.8052845, 110.3642031], "distance_matrix": {"destination_addresses": ["Jl. Rotowijayan Blok No. 1, Panembahan, Kecamatan Kraton, Kota Yogyakarta, Daerah Istimewa Yogyakarta, Indonesia"], "origin_addresses": ["Jl. Pangurakan No.1, Ngupasan, Kec. Gondomanan, Kota Yogyakarta, Daerah Istimewa Yogyakarta 55122, Indonesia"], "rows": [{"elements": [{"distance": {"text": "0.6 km", "value": 640}, "duration": {"text": "2 mins", "value": 124}, "status": "OK"}]}], "status": "OK"}}, {"origin": [-7.8013966, 110.3647641], "destination": [-7.8006715, 110.3676551], "distance_matrix": {"destination_addresses": ["Jl. Panembahan Senopati No.1-3, Ngupasan, Kec. Gondomanan, Kota Yogyakarta, Daerah Istimewa Yogyakarta 55122, Indonesia"], "origin_addresses": ["Jl. Pangurakan No.1, Ngupasan, Kec. Gondomanan, Kota Yogyakarta, Daerah Istimewa Yogyakarta 55122, Indonesia"], "rows": [{"elements": [{"distance": {"text": "0.4 km", "value": 358}, "duration": {"text": "1 min", "value": 63}, "status": "OK"}]}], "status": "OK"}}, {"origin": [-7.8013966, 110.3647641], "destination": [-7.8712041, 110.45951439999999], "distance_matrix": {"destination_addresses": ["Hutan Pinus Pengger, Jl. Dlingo-Patuk, Sendangsari, Terong, Kec. Dlingo, Kabupaten Bantul, Daerah Istimewa Yogyakarta 55783, Indonesia"], "origin_addresses": ["Jl. Pangurakan No.1, Ngupasan, Kec. Gondomanan, Kota Yogyakarta, Daerah Istimewa Yogyakarta 55122, Indonesia"], "rows": [{"elements": [{"distance": {"text": "21.3 km", "value": 21333}, "duration": {"text": "46 mins", "value": 2757}, "status": "OK"}]}], "status": "OK"}}, {"origin": [-7.8013966, 110.3647641], "destination": [-7.8040164999999995, 110.397994], "distance_matrix": {"destination_addresses": ["Jl. Kebun Raya No.2, Rejowinangun, Kec. Kotagede, Kota Yogyakarta, Daerah Istimewa Yogyakarta 55171, Indonesia"], "origin_addresses": ["Jl. Pangurakan No.1, Ngupasan, Kec. Gondomanan, Kota Yogyakarta, Daerah Istimewa Yogyakarta 55122, Indonesia"], "rows": [{"elements": [{"distance": {"text": "4.6 km", "value": 4622}, "duration": {"text": "15 mins", "value": 917}, "status": "OK"}]}], "status": "OK"}}, {"origin": [-7.8013966, 110.3647641], "destination": [-7.8296224, 110.3980162], "distance_matrix": {"destination_addresses": ["59CX+46G, Sayangan, Jagalan, Kec. Banguntapan, Kabupaten Bantul, Daerah Istimewa Yogyakarta 55192, Indonesia"], "origin_addresses": ["Jl. Pangurakan No.1, Ngupasan, Kec. Gondomanan, Kota Yogyakarta, Daerah Istimewa Yogyakarta 55122, Indonesia"], "rows": [{"elements": [{"distance": {"text": "6.8 km", "value": 6814}, "duration": {"text": "18 mins", "value": 1093}, "status": "OK"}]}], "status": "OK"}}, {"origin": [-7.8013966, 110.3647641], "destination": [-7.761608, 110.3308855], "distance_matrix": {"destination_addresses": ["Jl. Mlangi RT.5 RW.33, Area Sawah, Nogotirto, Kec. Gamping, Kabupaten Sleman, Daerah Istimewa Yogyakarta 55592, Indonesia"], "origin_addresses": ["Jl. Pangurakan No.1, Ngupasan, Kec. Gondomanan, Kota Yogyakarta, Daerah Istimewa Yogyakarta 55122, Indonesia"], "rows": [{"elements": [{"distance": {"text": "8.8 km", "value": 8762}, "duration": {"text": "17 mins", "value": 1046}, "status": "OK"}]}], "status": "OK"}}, {"origin": [-7.8013966, 110.3647641], "destination": [-7.7520206, 110.49146739999999], "distance_matrix": {"destination_addresses": ["6FXR+6M2, Jl. Candi Sewu, Kranggan, Bokoharjo, Kec. Prambanan, Kabupaten Sleman, Daerah Istimewa Yogyakarta 55572, Indonesia"], "origin_addresses": ["Jl. Pangurakan No.1, Ngupasan, Kec. Gondomanan, Kota Yogyakarta, Daerah Istimewa Yogyakarta 55122, Indonesia"], "rows": [{"elements": [{"distance": {"text": "17.7 km", "value": 17663}, "duration": {"text": "36 mins", "value": 2158}, "status": "OK"}]}], "status": "OK"}}, {"origin": [-7.8013966, 110.3647641], "destination": [-7.781956399999999, 110.3656838], "distance_matrix": {"destination_addresses": ["Jl. Poncowinatan No.12-18, Gowongan, Kec. Jetis, Kota Yogyakarta, Daerah Istimewa Yogyakarta 55233, Indonesia"], "origin_addresses": ["Jl. Pangurakan No.1, Ngupasan, Kec. Gondomanan, Kota Yogyakarta, Daerah Istimewa Yogyakarta 55122, Indonesia"], "rows": [{"elements": [{"distance": {"text": "3.7 km", "value": 3678}, "duration": {"text": "12 mins", "value": 700}, "status": "OK"}]}], "status": "OK"}}, {"origin": [-7.8013966, 110.3647641], "destination": [-7.8001885, 110.36387699999999], "distance_matrix": {"destination_addresses": ["Jalan Ahmad Yani, 59X7+WHC, Ngupasan, Kec. Gondomanan, Kota Yogyakarta, Daerah Istimewa Yogyakarta 55122, Indonesia"], "origin_addresses": ["Jl. Pangurakan No.1, Ngupasan, Kec. Gondomanan, Kota Yogyakarta, Daerah Istimewa Yogyakarta 55122, Indonesia"], "rows": [{"elements": [{"distance": {"text": "1.2 km", "value": 1241}, "duration": {"text": "5 mins", "value": 295}, "status": "OK"}]}], "status": "OK"}}, {"origin": [-7.8013966, 110.3647641], "destination": [-7.782712999999999, 110.396397], "distance_matrix": {"destination_addresses": ["Jl. Laksda Adisucipto No.167, Papringan, Caturtunggal, Kec. Depok, Kabupaten Sleman, Daerah Istimewa Yogyakarta 55281, Indonesia"], "origin_addresses": ["Jl. Pangurakan No.1, Ngupasan, Kec. Gondomanan, Kota Yogyakarta, Daerah Istimewa Yogyakarta 55122, Indonesia"], "rows": [{"elements": [{"distance": {"text": "5.2 km", "value": 5189}, "duration": {"text": "14 mins", "value": 847}, "status": "OK"}]}], "status": "OK"}}, {"origin": [-7.8013966, 110.3647641], "destination": [-7.9267837, 110.4319967], "distance_matrix": {"destination_addresses": ["Cempluk Rt 03, Sukorame, Mangunan, Kec. Dlingo, Kabupaten Bantul, Daerah Istimewa Yogyakarta 55783, Indonesia"], "origin_addresses": ["Jl. Pangurakan No.1, Ngupasan, Kec. Gondomanan, Kota Yogyakarta, Daerah Istimewa Yogyakarta 55122, Indonesia"], "rows": [{"elements": [{"distance": {"text": "21.9 km", "value": 21882}, "duration": {"text": "43 mins", "value": 2606}, "status": "OK"}]}], "status": "OK"}}, {"origin": [-7.8013966, 110.3647641], "destination": [-7.7672973, 110.35424859999999], "distance_matrix": {"destination_addresses": ["69M3+4P3, Kragilan, Sinduadi, Kec. Mlati, Kabupaten Sleman, Daerah Istimewa Yogyakarta 55284, Indonesia"], "origin_addresses": ["Jl. Pangurakan No.1, Ngupasan, Kec. Gondomanan, Kota Yogyakarta, Daerah Istimewa Yogyakarta 55122, Indonesia"], "rows": [{"elements": [{"distance": {"text": "5.2 km", "value": 5237}, "duration": {"text": "15 mins", "value": 891}, "status": "OK"}]}], "status": "OK"}}, {"origin": [-7.8013966, 110.3647641], "destination": [-7.801012399999999, 110.36533759999999], "distance_matrix": {"destination_addresses": ["Jl. Margo Mulyo No.6, Ngupasan, Kec. Gondomanan, Kota Yogyakarta, Daerah Istimewa Yogyakarta 55122, Indonesia"], "origin_addresses": ["Jl. Pangurakan No.1, Ngupasan, Kec. Gondomanan, Kota Yogyakarta, Daerah Istimewa Yogyakarta 55122, Indonesia"], "rows": [{"elements": [{"distance": {"text": "64 m", "value": 64}, "duration": {"text": "1 min", "value": 13}, "status": "OK"}]}], "status": "OK"}}, {"origin": [-7.8013966, 110.3647641], "destination": [-7.8054438, 110.3784719], "distance_matrix": {"destination_addresses": ["Jl. Taman Siswa No.31, Wirogunan, Kec. Mergangsan, Kota Yogyakarta, Daerah Istimewa Yogyakarta 55151, Indonesia"], "origin_addresses": ["Jl. Pangurakan No.1, Ngupasan, Kec. Gondomanan, Kota Yogyakarta, Daerah Istimewa Yogyakarta 55122, Indonesia"], "rows": [{"elements": [{"distance": {"text": "1.9 km", "value": 1927}, "duration": {"text": "6 mins", "value": 370}, "status": "OK"}]}], "status": "OK"}}, {"origin": [-7.8013966, 110.3647641], "destination": [-7.7503027, 110.36949879999999], "distance_matrix": {"destination_addresses": ["Jl. Monumen Jogja Kembali No.5, Waras, Sariharjo, Kec. Mlati, Kabupaten Sleman, Daerah Istimewa Yogyakarta 55284, Indonesia"], "origin_addresses": ["Jl. Pangurakan No.1, Ngupasan, Kec. Gondomanan, Kota Yogyakarta, Daerah Istimewa Yogyakarta 55122, Indonesia"], "rows": [{"elements": [{"distance": {"text": "7.7 km", "value": 7677}, "duration": {"text": "19 mins", "value": 1167}, "status": "OK"}]}], "status": "OK"}}, {"origin": [-7.8013966, 110.3647641], "destination": [-7.7439217, 110.4929095], "distance_matrix": {"destination_addresses": ["Jl. Raya Solo - Yogyakarta No.KM.16, Bugisan, Kec. Prambanan, Kabupaten Sleman, Daerah Istimewa Yogyakarta 57454, Indonesia"], "origin_addresses": ["Jl. Pangurakan No.1, Ngupasan, Kec. Gondomanan, Kota Yogyakarta, Daerah Istimewa Yogyakarta 55122, Indonesia"], "rows": [{"elements": [{"distance": {"text": "19.1 km", "value": 19126}, "duration": {"text": "39 mins", "value": 2323}, "status": "OK"}]}], "status": "OK"}}, {"origin": [-7.8013966, 110.3647641], "destination": [-7.816705499999999, 110.3862889], "distance_matrix": {"destination_addresses": ["59MP+8G7, Pandeyan, Umbulharjo, Yogyakarta City, Special Region of Yogyakarta 55161, Indonesia"], "origin_addresses": ["Jl. Pangurakan No.1, Ngupasan, Kec. Gondomanan, Kota Yogyakarta, Daerah Istimewa Yogyakarta 55122, Indonesia"], "rows": [{"elements": [{"distance": {"text": "4.0 km", "value": 3964}, "duration": {"text": "11 mins", "value": 642}, "status": "OK"}]}], "status": "OK"}}, {"origin": [-7.8013966, 110.3647641], "destination": [-7.808978799999999, 110.3707148], "distance_matrix": {"destination_addresses": ["59RC+66J, Keparakan, Mergangsan, Yogyakarta City, Special Region of Yogyakarta 55152, Indonesia"], "origin_addresses": ["Jl. Pangurakan No.1, Ngupasan, Kec. Gondomanan, Kota Yogyakarta, Daerah Istimewa Yogyakarta 55122, Indonesia"], "rows": [{"elements": [{"distance": {"text": "1.5 km", "value": 1549}, "duration": {"text": "5 mins", "value": 285}, "status": "OK"}]}], "status": "OK"}}, {"origin": [-7.8013966, 110.3647641], "destination": [-7.7865891, 110.35144729999999], "distance_matrix": {"destination_addresses": ["Jl. HOS Cokroaminoto TR-III/430, Tegalrejo, Tegalrejo, Kec. Tegalrejo, Kota Yogyakarta, Daerah Istimewa Yogyakarta 55244, Indonesia"], "origin_addresses": ["Jl. Pangurakan No.1, Ngupasan, Kec. Gondomanan, Kota Yogyakarta, Daerah Istimewa Yogyakarta 55122, Indonesia"], "rows": [{"elements": [{"distance": {"text": "3.4 km", "value": 3415}, "duration": {"text": "10 mins", "value": 599}, "status": "OK"}]}], "status": "OK"}}, {"origin": [-7.8013966, 110.3647641], "destination": [-7.824260799999999, 110.3644095], "distance_matrix": {"destination_addresses": ["Jl. Jogokaryan No.36, Mantrijeron, Kec. Mantrijeron, Kota Yogyakarta, Daerah Istimewa Yogyakarta 55143, Indonesia"], "origin_addresses": ["Jl. Pangurakan No.1, Ngupasan, Kec. Gondomanan, Kota Yogyakarta, Daerah Istimewa Yogyakarta 55122, Indonesia"], "rows": [{"elements": [{"distance": {"text": "3.5 km", "value": 3485}, "duration": {"text": "9 mins", "value": 557}, "status": "OK"}]}], "status": "OK"}}, {"origin": [-7.8013966, 110.3647641], "destination": [-7.810374599999999, 110.3606882], "distance_matrix": {"destination_addresses": ["JL Taman Sari, Taman KT 1/454/459, Patehan, Kecamatan Kraton, Kota Yogyakarta, Daerah Istimewa Yogyakarta 55133, Indonesia"], "origin_addresses": ["Jl. Pangurakan No.1, Ngupasan, Kec. Gondomanan, Kota Yogyakarta, Daerah Istimewa Yogyakarta 55122, Indonesia"], "rows": [{"elements": [{"distance": {"text": "1.5 km", "value": 1534}, "duration": {"text": "5 mins", "value": 270}, "status": "OK"}]}], "status": "OK"}}, {"origin": [-7.8013966, 110.3647641], "destination": [-7.801140599999999, 110.3493008], "distance_matrix": {"destination_addresses": ["Jl. R. E. Martadinata No.69, Wirobrajan, Kabupaten Bantul, Daerah Istimewa Yogyakarta 55182, Indonesia"], "origin_addresses": ["Jl. Pangurakan No.1, Ngupasan, Kec. Gondomanan, Kota Yogyakarta, Daerah Istimewa Yogyakarta 55122, Indonesia"], "rows": [{"elements": [{"distance": {"text": "1.7 km", "value": 1708}, "duration": {"text": "5 mins", "value": 328}, "status": "OK"}]}], "status": "OK"}}, {"origin": [-7.8013966, 110.3647641], "destination": [-7.774809599999999, 110.38720149999999], "distance_matrix": {"destination_addresses": ["Kampus Pusat Universitas Negeri Yogyakarta, Jalan Colombo No. 1,, Caturtunggal,, Depok,, Karang Malang, Caturtunggal, Kec. Depok, Kabupaten Sleman, Daerah Istimewa Yogyakarta 55281, Indonesia"], "origin_addresses": ["Jl. Pangurakan No.1, Ngupasan, Kec. Gondomanan, Kota Yogyakarta, Daerah Istimewa Yogyakarta 55122, Indonesia"], "rows": [{"elements": [{"distance": {"text": "5.4 km", "value": 5383}, "duration": {"text": "16 mins", "value": 960}, "status": "OK"}]}], "status": "OK"}}, {"origin": [-7.8013966, 110.3647641], "destination": [-7.845220899999999, 110.3374788], "distance_matrix": {"destination_addresses": ["Jalan Raya Kasongan Sentanan RT.06, Kajen, Bangunjiwo, Kec. Kasihan, Kabupaten Bantul, Daerah Istimewa Yogyakarta 55184, Indonesia"], "origin_addresses": ["Jl. Pangurakan No.1, Ngupasan, Kec. Gondomanan, Kota Yogyakarta, Daerah Istimewa Yogyakarta 55122, Indonesia"], "rows": [{"elements": [{"distance": {"text": "7.2 km", "value": 7169}, "duration": {"text": "18 mins", "value": 1082}, "status": "OK"}]}], "status": "OK"}}, {"origin": [-7.8013966, 110.3647641], "destination": [-7.9310984, 110.43091899999999], "distance_matrix": {"destination_addresses": ["Seribu Batu Songgo Langit, Jl. Hutan Pinus Nganjir, Sukorame, Mangunan, Kec. Dlingo, Kabupaten Bantul, Daerah Istimewa Yogyakarta 55783, Indonesia"], "origin_addresses": ["Jl. Pangurakan No.1, Ngupasan, Kec. Gondomanan, Kota Yogyakarta, Daerah Istimewa Yogyakarta 55122, Indonesia"], "rows": [{"elements": [{"distance": {"text": "21.3 km", "value": 21296}, "duration": {"text": "43 mins", "value": 2556}, "status": "OK"}]}], "status": "OK"}}, {"origin": [-7.8013966, 110.3647641], "destination": [-7.7399571, 110.3024078], "distance_matrix": {"destination_addresses": ["Grogol Tourism Village, Grogol, Kadipiro, Margodadi, Kec. Seyegan, Kabupaten Sleman, Daerah Istimewa Yogyakarta 55561, Indonesia"], "origin_addresses": ["Jl. Pangurakan No.1, Ngupasan, Kec. Gondomanan, Kota Yogyakarta, Daerah Istimewa Yogyakarta 55122, Indonesia"], "rows": [{"elements": [{"distance": {"text": "14.0 km", "value": 13961}, "duration": {"text": "30 mins", "value": 1785}, "status": "OK"}]}], "status": "OK"}}, {"origin": [-7.8013966, 110.3647641], "destination": [-7.824373899999999, 110.40049049999999], "distance_matrix": {"destination_addresses": ["Basen 183A 11/04, Purbayan, Kec. Kotagede, Kota Yogyakarta, Daerah Istimewa Yogyakarta 55173, Indonesia"], "origin_addresses": ["Jl. Pangurakan No.1, Ngupasan, Kec. Gondomanan, Kota Yogyakarta, Daerah Istimewa Yogyakarta 55122, Indonesia"], "rows": [{"elements": [{"distance": {"text": "6.0 km", "value": 6034}, "duration": {"text": "15 mins", "value": 906}, "status": "OK"}]}], "status": "OK"}}, {"origin": [-7.8013966, 110.3647641], "destination": [-7.8116718999999994, 110.363238], "distance_matrix": {"destination_addresses": ["Jl. Alun Alun Kidul No.23, Patehan, Kecamatan Kraton, Kota Yogyakarta, Daerah Istimewa Yogyakarta 55133, Indonesia"], "origin_addresses": ["Jl. Pangurakan No.1, Ngupasan, Kec. Gondomanan, Kota Yogyakarta, Daerah Istimewa Yogyakarta 55122, Indonesia"], "rows": [{"elements": [{"distance": {"text": "2.0 km", "value": 1956}, "duration": {"text": "6 mins", "value": 355}, "status": "OK"}]}], "status": "OK"}}, {"origin": [-7.8013966, 110.3647641], "destination": [-7.813734299999999, 110.28318379999999], "distance_matrix": {"destination_addresses": ["Citra Grand Mutiara, Jl. Wates km.9, Fluorite Hill Rd No.G.59, Jatipereng, Balecatur, Gamping, Sleman Regency, Special Region of Yogyakarta 55295, Indonesia"], "origin_addresses": ["Jl. Pangurakan No.1, Ngupasan, Kec. Gondomanan, Kota Yogyakarta, Daerah Istimewa Yogyakarta 55122, Indonesia"], "rows": [{"elements": [{"distance": {"text": "9.6 km", "value": 9551}, "duration": {"text": "20 mins", "value": 1199}, "status": "OK"}]}], "status": "OK"}}, {"origin": [-7.8013966, 110.3647641], "destination": [-7.817791799999999, 110.3623492], "distance_matrix": {"destination_addresses": ["Jl. DI Panjaitan No.41, Mantrijeron, Kec. Mantrijeron, Kota Yogyakarta, Daerah Istimewa Yogyakarta 55143, Indonesia"], "origin_addresses": ["Jl. Pangurakan No.1, Ngupasan, Kec. Gondomanan, Kota Yogyakarta, Daerah Istimewa Yogyakarta 55122, Indonesia"], "rows": [{"elements": [{"distance": {"text": "3.1 km", "value": 3054}, "duration": {"text": "8 mins", "value": 488}, "status": "OK"}]}], "status": "OK"}}, {"origin": [-7.8013966, 110.3647641], "destination": [-7.816513499999999, 110.38660619999999], "distance_matrix": {"destination_addresses": ["GF , xt. Square , JL. Veteran , Pandeyan , Umbulharjo, 55161 Yogyakarta, Jawa Tengah, Pandeyan, Umbulharjo, Yogyakarta City, Special Region of Yogyakarta 55161, Indonesia"], "origin_addresses": ["Jl. Pangurakan No.1, Ngupasan, Kec. Gondomanan, Kota Yogyakarta, Daerah Istimewa Yogyakarta 55122, Indonesia"], "rows": [{"elements": [{"distance": {"text": "4.0 km", "value": 4013}, "duration": {"text": "11 mins", "value": 649}, "status": "OK"}]}], "status": "OK"}}], [{"origin": [-7.8022995, 110.3643835], "destination": [-7.7925764, 110.365843], "distance_matrix": {"destination_addresses": ["Jl. Malioboro No.125, Sosromenduran, Gedong Tengen, Kota Yogyakarta, Daerah Istimewa Yogyakarta 55271, Indonesia"], "origin_addresses": ["Jl. Pangurakan No.6, Ngupasan, Kec. Gondomanan, Kota Yogyakarta, Daerah Istimewa Yogyakarta 55122, Indonesia"], "rows": [{"elements": [{"distance": {"text": "2.4 km", "value": 2367}, "duration": {"text": "8 mins", "value": 492}, "status": "OK"}]}], "status": "OK"}}, {"origin": [-7.8022995, 110.3643835], "destination": [-7.7982487, 110.3652793], "distance_matrix": {"destination_addresses": ["No. 3 - 4, Ps. Beringharjo, Jl. Margo Mulyo Blok B No.16, Ngupasan, Kec. Gondomanan, Kota Yogyakarta, Daerah Istimewa Yogyakarta 55122, Indonesia"], "origin_addresses": ["Jl. Pangurakan No.6, Ngupasan, Kec. Gondomanan, Kota Yogyakarta, Daerah Istimewa Yogyakarta 55122, Indonesia"], "rows": [{"elements": [{"distance": {"text": "2.5 km", "value": 2479}, "duration": {"text": "9 mins", "value": 511}, "status": "OK"}]}], "status": "OK"}}, {"origin": [-7.8022995, 110.3643835], "destination": [-7.8137278, 110.3629074], "distance_matrix": {"destination_addresses": ["Jl. Patehan Kidul No.4, Suryodiningratan, Kec. Mantrijeron, Kota Yogyakarta, Daerah Istimewa Yogyakarta 55141, Indonesia"], "origin_addresses": ["Jl. Pangurakan No.6, Ngupasan, Kec. Gondomanan, Kota Yogyakarta, Daerah Istimewa Yogyakarta 55122, Indonesia"], "rows": [{"elements": [{"distance": {"text": "1.9 km", "value": 1875}, "duration": {"text": "6 mins", "value": 349}, "status": "OK"}]}], "status": "OK"}}, {"origin": [-7.8022995, 110.3643835], "destination": [-7.8119357, 110.363194], "distance_matrix": {"destination_addresses": ["Jl. Gading No.1, Panembahan, Kecamatan Kraton, Kota Yogyakarta, Daerah Istimewa Yogyakarta 55133, Indonesia"], "origin_addresses": ["Jl. Pangurakan No.6, Ngupasan, Kec. Gondomanan, Kota Yogyakarta, Daerah Istimewa Yogyakarta 55122, Indonesia"], "rows": [{"elements": [{"distance": {"text": "1.7 km", "value": 1694}, "duration": {"text": "6 mins", "value": 339}, "status": "OK"}]}], "status": "OK"}}, {"origin": [-7.8022995, 110.3643835], "destination": [-7.7956378, 110.3653538], "distance_matrix": {"destination_addresses": ["6938+P4X, Jl. Malioboro, Sosromenduran, Gedong Tengen, Kota Yogyakarta, Daerah Istimewa Yogyakarta, Indonesia"], "origin_addresses": ["Jl. Pangurakan No.6, Ngupasan, Kec. Gondomanan, Kota Yogyakarta, Daerah Istimewa Yogyakarta 55122, Indonesia"], "rows": [{"elements": [{"distance": {"text": "2.2 km", "value": 2190}, "duration": {"text": "8 mins", "value": 456}, "status": "OK"}]}], "status": "OK"}}, {"origin": [-7.8022995, 110.3643835], "destination": [-7.800293, 110.3661642], "distance_matrix": {"destination_addresses": ["Jl. Margo Mulyo No.6, Ngupasan, Kec. Gondomanan, Kota Yogyakarta, Daerah Istimewa Yogyakarta 55122, Indonesia"], "origin_addresses": ["Jl. Pangurakan No.6, Ngupasan, Kec. Gondomanan, Kota Yogyakarta, Daerah Istimewa Yogyakarta 55122, Indonesia"], "rows": [{"elements": [{"distance": {"text": "1.4 km", "value": 1434}, "duration": {"text": "5 mins", "value": 323}, "status": "OK"}]}], "status": "OK"}}, {"origin": [-7.8022995, 110.3643835], "destination": [-7.8013966, 110.3647641], "distance_matrix": {"destination_addresses": ["Jl. Pangurakan No.1, Ngupasan, Kec. Gondomanan, Kota Yogyakarta, Daerah Istimewa Yogyakarta 55122, Indonesia"], "origin_addresses": ["Jl. Pangurakan No.6, Ngupasan, Kec. Gondomanan, Kota Yogyakarta, Daerah Istimewa Yogyakarta 55122, Indonesia"], "rows": [{"elements": [{"distance": {"text": "0.1 km", "value": 105}, "duration": {"text": "1 min", "value": 37}, "status": "OK"}]}], "status": "OK"}}, {"origin": [-7.8022995, 110.3643835], "destination": [-7.8022995, 110.3643835], "distance_matrix": null}, {"origin": [-7.8022995, 110.3643835], "destination": [-7.8038148, 110.3666102], "distance_matrix": {"destination_addresses": ["Jl. Wijilan No.2A, RW.08, Panembahan, Kecamatan Kraton, Kota Yogyakarta, Daerah Istimewa Yogyakarta 55131, Indonesia"], "origin_addresses": ["Jl. Pangurakan No.6, Ngupasan, Kec. Gondomanan, Kota Yogyakarta, Daerah Istimewa Yogyakarta 55122, Indonesia"], "rows": [{"elements": [{"distance": {"text": "0.4 km", "value": 356}, "duration": {"text": "1 min", "value": 71}, "status": "OK"}]}], "status": "OK"}}, {"origin": [-7.8022995, 110.3643835], "destination": [-7.8038975, 110.3644232], "distance_matrix": {"destination_addresses": ["59W7+CQV Yogyakarta Northern Square, Jl. Alun-Alun Utara, Ngupasan, Kec. Gondomanan, Kota Yogyakarta, Daerah Istimewa Yogyakarta 55122, Indonesia"], "origin_addresses": ["Jl. Pangurakan No.6, Ngupasan, Kec. Gondomanan, Kota Yogyakarta, Daerah Istimewa Yogyakarta 55122, Indonesia"], "rows": [{"elements": [{"distance": {"text": "0.4 km", "value": 357}, "duration": {"text": "1 min", "value": 64}, "status": "OK"}]}], "status": "OK"}}, {"origin": [-7.8022995, 110.3643835], "destination": [-7.8082845, 110.3602155], "distance_matrix": {"destination_addresses": ["Jl. Polowijan No.11, Patehan, Kecamatan Kraton, Kota Yogyakarta, Daerah Istimewa Yogyakarta 55133, Indonesia"], "origin_addresses": ["Jl. Pangurakan No.6, Ngupasan, Kec. Gondomanan, Kota Yogyakarta, Daerah Istimewa Yogyakarta 55122, Indonesia"], "rows": [{"elements": [{"distance": {"text": "1.1 km", "value": 1112}, "duration": {"text": "3 mins", "value": 200}, "status": "OK"}]}], "status": "OK"}}, {"origin": [-7.8022995, 110.3643835], "destination": [-7.7845549, 110.3711548], "distance_matrix": {"destination_addresses": ["Jl. Faridan M Noto No.21, Kotabaru, Kec. Gondokusuman, Kota Yogyakarta, Daerah Istimewa Yogyakarta 55224, Indonesia"], "origin_addresses": ["Jl. Pangurakan No.6, Ngupasan, Kec. Gondomanan, Kota Yogyakarta, Daerah Istimewa Yogyakarta 55122, Indonesia"], "rows": [{"elements": [{"distance": {"text": "2.9 km", "value": 2915}, "duration": {"text": "8 mins", "value": 498}, "status": "OK"}]}], "status": "OK"}}, {"origin": [-7.8022995, 110.3643835], "destination": [-7.7829218, 110.3670757], "distance_matrix": {"destination_addresses": ["Jl. A.M. Sangaji No.70, Gowongan, Kec. Jetis, Kota Yogyakarta, Daerah Istimewa Yogyakarta 55233, Indonesia"], "origin_addresses": ["Jl. Pangurakan No.6, Ngupasan, Kec. Gondomanan, Kota Yogyakarta, Daerah Istimewa Yogyakarta 55122, Indonesia"], "rows": [{"elements": [{"distance": {"text": "3.6 km", "value": 3571}, "duration": {"text": "10 mins", "value": 599}, "status": "OK"}]}], "status": "OK"}}, {"origin": [-7.8022995, 110.3643835], "destination": [-7.8455358, 110.3379568], "distance_matrix": {"destination_addresses": ["Jl. Kasongan No.3, Kajen, Bangunjiwo, Kec. Kasihan, Kabupaten Bantul, Daerah Istimewa Yogyakarta 55184, Indonesia"], "origin_addresses": ["Jl. Pangurakan No.6, Ngupasan, Kec. Gondomanan, Kota Yogyakarta, Daerah Istimewa Yogyakarta 55122, Indonesia"], "rows": [{"elements": [{"distance": {"text": "7.0 km", "value": 7001}, "duration": {"text": "18 mins", "value": 1051}, "status": "OK"}]}], "status": "OK"}}, {"origin": [-7.8022995, 110.3643835], "destination": [-7.8146508, 110.3684854], "distance_matrix": {"destination_addresses": ["59P9+49Q, Jl. Sisingamangaraja, Keparakan, Kec. Mergangsan, Kota Yogyakarta, Daerah Istimewa Yogyakarta 55131, Indonesia"], "origin_addresses": ["Jl. Pangurakan No.6, Ngupasan, Kec. Gondomanan, Kota Yogyakarta, Daerah Istimewa Yogyakarta 55122, Indonesia"], "rows": [{"elements": [{"distance": {"text": "1.9 km", "value": 1852}, "duration": {"text": "5 mins", "value": 287}, "status": "OK"}]}], "status": "OK"}}, {"origin": [-7.8022995, 110.3643835], "destination": [-7.802813, 110.413899], "distance_matrix": {"destination_addresses": ["27, Jl. Wonocatur No.26, Karang Bendo, Banguntapan, Kec. Banguntapan, Kabupaten Bantul, Daerah Istimewa Yogyakarta 55198, Indonesia"], "origin_addresses": ["Jl. Pangurakan No.6, Ngupasan, Kec. Gondomanan, Kota Yogyakarta, Daerah Istimewa Yogyakarta 55122, Indonesia"], "rows": [{"elements": [{"distance": {"text": "6.4 km", "value": 6410}, "duration": {"text": "19 mins", "value": 1135}, "status": "OK"}]}], "status": "OK"}}, {"origin": [-7.8022995, 110.3643835], "destination": [-7.8128408, 110.356113], "distance_matrix": {"destination_addresses": ["Mantrijeron, 59P4+VC9, Jl. Suryowijayan, Patehan, Kecamatan Kraton, Kota Yogyakarta, Daerah Istimewa Yogyakarta 55142, Indonesia"], "origin_addresses": ["Jl. Pangurakan No.6, Ngupasan, Kec. Gondomanan, Kota Yogyakarta, Daerah Istimewa Yogyakarta 55122, Indonesia"], "rows": [{"elements": [{"distance": {"text": "2.0 km", "value": 2017}, "duration": {"text": "6 mins", "value": 374}, "status": "OK"}]}], "status": "OK"}}, {"origin": [-7.8022995, 110.3643835], "destination": [-7.7997354, 110.3762182], "distance_matrix": {"destination_addresses": ["Jl. Harjono Blok PA/II No.99, Purwokinanti, Pakualaman, Kota Yogyakarta, Daerah Istimewa Yogyakarta 55166, Indonesia"], "origin_addresses": ["Jl. Pangurakan No.6, Ngupasan, Kec. Gondomanan, Kota Yogyakarta, Daerah Istimewa Yogyakarta 55122, Indonesia"], "rows": [{"elements": [{"distance": {"text": "1.5 km", "value": 1549}, "duration": {"text": "6 mins", "value": 359}, "status": "OK"}]}], "status": "OK"}}, {"origin": [-7.8022995, 110.3643835], "destination": [-7.8164905, 110.3718611], "distance_matrix": {"destination_addresses": ["Jl. Kolonel Sugiyono No.24, Brontokusuman, Kec. Mergangsan, Kota Yogyakarta, Daerah Istimewa Yogyakarta 55153, Indonesia"], "origin_addresses": ["Jl. Pangurakan No.6, Ngupasan, Kec. Gondomanan, Kota Yogyakarta, Daerah Istimewa Yogyakarta 55122, Indonesia"], "rows": [{"elements": [{"distance": {"text": "2.4 km", "value": 2377}, "duration": {"text": "7 mins", "value": 403}, "status": "OK"}]}], "status": "OK"}}, {"origin": [-7.8022995, 110.3643835], "destination": [-7.8293112, 110.3956256], "distance_matrix": {"destination_addresses": ["59CW+77C, Bodon, Jagalan, Kotagede, Bantul Regency, Special Region of Yogyakarta 55192, Indonesia"], "origin_addresses": ["Jl. Pangurakan No.6, Ngupasan, Kec. Gondomanan, Kota Yogyakarta, Daerah Istimewa Yogyakarta 55122, Indonesia"], "rows": [{"elements": [{"distance": {"text": "5.9 km", "value": 5906}, "duration": {"text": "17 mins", "value": 1004}, "status": "OK"}]}], "status": "OK"}}, {"origin": [-7.8022995, 110.3643835], "destination": [-7.8283312, 110.3997949], "distance_matrix": {"destination_addresses": ["Los Pasar, 59CX+MW7, Purbayan, Kec. Kotagede, Kota Yogyakarta, Daerah Istimewa Yogyakarta, Indonesia"], "origin_addresses": ["Jl. Pangurakan No.6, Ngupasan, Kec. Gondomanan, Kota Yogyakarta, Daerah Istimewa Yogyakarta 55122, Indonesia"], "rows": [{"elements": [{"distance": {"text": "6.4 km", "value": 6423}, "duration": {"text": "17 mins", "value": 992}, "status": "OK"}]}], "status": "OK"}}, {"origin": [-7.8022995, 110.3643835], "destination": [-7.7857242, 110.3746954], "distance_matrix": {"destination_addresses": ["Jl. Suroto No.2, Kotabaru, Kec. Gondokusuman, Kota Yogyakarta, Daerah Istimewa Yogyakarta 55224, Indonesia"], "origin_addresses": ["Jl. Pangurakan No.6, Ngupasan, Kec. Gondomanan, Kota Yogyakarta, Daerah Istimewa Yogyakarta 55122, Indonesia"], "rows": [{"elements": [{"distance": {"text": "3.1 km", "value": 3103}, "duration": {"text": "9 mins", "value": 554}, "status": "OK"}]}], "status": "OK"}}, {"origin": [-7.8022995, 110.3643835], "destination": [-7.8276355, 110.3606071], "distance_matrix": {"destination_addresses": ["59C6+W6X, Jl. KH. Ali Maksum, Krapyak Kulon, Panggungharjo, Kec. Sewon, Kabupaten Bantul, Daerah Istimewa Yogyakarta 55188, Indonesia"], "origin_addresses": ["Jl. Pangurakan No.6, Ngupasan, Kec. Gondomanan, Kota Yogyakarta, Daerah Istimewa Yogyakarta 55122, Indonesia"], "rows": [{"elements": [{"distance": {"text": "3.4 km", "value": 3442}, "duration": {"text": "10 mins", "value": 626}, "status": "OK"}]}], "status": "OK"}}, {"origin": [-7.8022995, 110.3643835], "destination": [-7.7676636, 110.2934028], "distance_matrix": {"destination_addresses": ["Pasar Kuliner Belut Godean, Jl. Ngapak - Kentheng No.km.10, Gentingan, Sidoagung, Kec. Godean, Kabupaten Sleman, Daerah Istimewa Yogyakarta 55264, Indonesia"], "origin_addresses": ["Jl. Pangurakan No.6, Ngupasan, Kec. Gondomanan, Kota Yogyakarta, Daerah Istimewa Yogyakarta 55122, Indonesia"], "rows": [{"elements": [{"distance": {"text": "10.9 km", "value": 10885}, "duration": {"text": "23 mins", "value": 1390}, "status": "OK"}]}], "status": "OK"}}, {"origin": [-7.8022995, 110.3643835], "destination": [-7.8145939, 110.4130604], "distance_matrix": {"destination_addresses": ["Jl. Jogja-Wonosari Km 7 No 277, Kalangan, Baturetno, Banguntapan, Bantul Regency, Special Region of Yogyakarta 55197, Indonesia"], "origin_addresses": ["Jl. Pangurakan No.6, Ngupasan, Kec. Gondomanan, Kota Yogyakarta, Daerah Istimewa Yogyakarta 55122, Indonesia"], "rows": [{"elements": [{"distance": {"text": "6.6 km", "value": 6638}, "duration": {"text": "20 mins", "value": 1193}, "status": "OK"}]}], "status": "OK"}}, {"origin": [-7.8022995, 110.3643835], "destination": [-7.7514803, 110.3352759], "distance_matrix": {"destination_addresses": ["68XP+C42, Jl. Rajek Lor-Rajek Wetan, Rajeg Wetan, Tirtoadi, Kec. Mlati, Kabupaten Sleman, Daerah Istimewa Yogyakarta 55287, Indonesia"], "origin_addresses": ["Jl. Pangurakan No.6, Ngupasan, Kec. Gondomanan, Kota Yogyakarta, Daerah Istimewa Yogyakarta 55122, Indonesia"], "rows": [{"elements": [{"distance": {"text": "11.6 km", "value": 11566}, "duration": {"text": "23 mins", "value": 1351}, "status": "OK"}]}], "status": "OK"}}, {"origin": [-7.8022995, 110.3643835], "destination": [-7.9583695, 110.4407622], "distance_matrix": {"destination_addresses": ["Kediwung Rt 38, Kanigoro, Mangunan, Kec. Dlingo, Kabupaten Bantul, Daerah Istimewa Yogyakarta 55783, Indonesia"], "origin_addresses": ["Jl. Pangurakan No.6, Ngupasan, Kec. Gondomanan, Kota Yogyakarta, Daerah Istimewa Yogyakarta 55122, Indonesia"], "rows": [{"elements": [{"distance": {"text": "24.6 km", "value": 24633}, "duration": {"text": "50 mins", "value": 3017}, "status": "OK"}]}], "status": "OK"}}, {"origin": [-7.8022995, 110.3643835], "destination": [-7.7823797, 110.3791605], "distance_matrix": {"destination_addresses": ["Galeria Mall, Jl. Jend. Sudirman No.99 - 101, Terban, Kec. Gondokusuman, Kota Yogyakarta, Daerah Istimewa Yogyakarta 55223, Indonesia"], "origin_addresses": ["Jl. Pangurakan No.6, Ngupasan, Kec. Gondomanan, Kota Yogyakarta, Daerah Istimewa Yogyakarta 55122, Indonesia"], "rows": [{"elements": [{"distance": {"text": "3.6 km", "value": 3567}, "duration": {"text": "12 mins", "value": 697}, "status": "OK"}]}], "status": "OK"}}, {"origin": [-7.8022995, 110.3643835], "destination": [-7.6041648, 110.4510042], "distance_matrix": {"destination_addresses": ["The Lost World Castle, Jl. Petung Merapi, Petung, Kepuharjo, Kec. Cangkringan, Kabupaten Sleman, Daerah Istimewa Yogyakarta 55583, Indonesia"], "origin_addresses": ["Jl. Pangurakan No.6, Ngupasan, Kec. Gondomanan, Kota Yogyakarta, Daerah Istimewa Yogyakarta 55122, Indonesia"], "rows": [{"elements": [{"distance": {"text": "28.3 km", "value": 28323}, "duration": {"text": "1 hour 1 min", "value": 3675}, "status": "OK"}]}], "status": "OK"}}, {"origin": [-7.8022995, 110.3643835], "destination": [-7.7443285, 110.3313177], "distance_matrix": {"destination_addresses": ["784J+7G8, Ketingan, Tirtoadi, Kec. Mlati, Kabupaten Sleman, Daerah Istimewa Yogyakarta 55287, Indonesia"], "origin_addresses": ["Jl. Pangurakan No.6, Ngupasan, Kec. Gondomanan, Kota Yogyakarta, Daerah Istimewa Yogyakarta 55122, Indonesia"], "rows": [{"elements": [{"distance": {"text": "11.7 km", "value": 11694}, "duration": {"text": "23 mins", "value": 1370}, "status": "OK"}]}], "status": "OK"}}, {"origin": [-7.8022995, 110.3643835], "destination": [-7.6209046, 110.4216275], "distance_matrix": {"destination_addresses": ["Merapi Park Yogyakarta, Jl. Kaliurang No.KM. 22.5, Banteng, Hargobinangun, Kec. Pakem, Kabupaten Sleman, Daerah Istimewa Yogyakarta 55582, Indonesia"], "origin_addresses": ["Jl. Pangurakan No.6, Ngupasan, Kec. Gondomanan, Kota Yogyakarta, Daerah Istimewa Yogyakarta 55122, Indonesia"], "rows": [{"elements": [{"distance": {"text": "24.5 km", "value": 24487}, "duration": {"text": "53 mins", "value": 3165}, "status": "OK"}]}], "status": "OK"}}, {"origin": [-7.8022995, 110.3643835], "destination": [-7.798812, 110.3657371], "distance_matrix": {"destination_addresses": ["Pasar Beringharjo timur Lt. 3, dekat parkiran, Jl. Margo Mulyo No.16, Ngupasan, Kec. Gondomanan, Kota Yogyakarta, Daerah Istimewa Yogyakarta 55122, Indonesia"], "origin_addresses": ["Jl. Pangurakan No.6, Ngupasan, Kec. Gondomanan, Kota Yogyakarta, Daerah Istimewa Yogyakarta 55122, Indonesia"], "rows": [{"elements": [{"distance": {"text": "1.0 km", "value": 1028}, "duration": {"text": "5 mins", "value": 283}, "status": "OK"}]}], "status": "OK"}}, {"origin": [-7.8022995, 110.3643835], "destination": [-7.7887054, 110.3873403], "distance_matrix": {"destination_addresses": ["696P+GW8 Taman Kehati, Demangan, Kec. Gondokusuman, Kota Yogyakarta, Daerah Istimewa Yogyakarta 55221, Indonesia"], "origin_addresses": ["Jl. Pangurakan No.6, Ngupasan, Kec. Gondomanan, Kota Yogyakarta, Daerah Istimewa Yogyakarta 55122, Indonesia"], "rows": [{"elements": [{"distance": {"text": "4.0 km", "value": 3964}, "duration": {"text": "12 mins", "value": 724}, "status": "OK"}]}], "status": "OK"}}, {"origin": [-7.8022995, 110.3643835], "destination": [-7.6309566, 110.3404834], "distance_matrix": {"destination_addresses": ["989R+H55, Bangunrejo, Merdikorejo, Kec. Tempel, Kabupaten Sleman, Daerah Istimewa Yogyakarta 55552, Indonesia"], "origin_addresses": ["Jl. Pangurakan No.6, Ngupasan, Kec. Gondomanan, Kota Yogyakarta, Daerah Istimewa Yogyakarta 55122, Indonesia"], "rows": [{"elements": [{"distance": {"text": "22.3 km", "value": 22311}, "duration": {"text": "45 mins", "value": 2683}, "status": "OK"}]}], "status": "OK"}}, {"origin": [-7.8022995, 110.3643835], "destination": [-7.8184611, 110.3635327], "distance_matrix": {"destination_addresses": ["Jl. Tirtodipuran No.10, Mantrijeron, Kec. Mantrijeron, Kota Yogyakarta, Daerah Istimewa Yogyakarta 55143, Indonesia"], "origin_addresses": ["Jl. Pangurakan No.6, Ngupasan, Kec. Gondomanan, Kota Yogyakarta, Daerah Istimewa Yogyakarta 55122, Indonesia"], "rows": [{"elements": [{"distance": {"text": "2.8 km", "value": 2825}, "duration": {"text": "7 mins", "value": 445}, "status": "OK"}]}], "status": "OK"}}, {"origin": [-7.8022995, 110.3643835], "destination": [-7.8031874, 110.3657633], "distance_matrix": {"destination_addresses": ["Jl. Alun-Alun Utara No.1, Prawirodirjan, Kecamatan Kraton, Kota Yogyakarta, Daerah Istimewa Yogyakarta 55132, Indonesia"], "origin_addresses": ["Jl. Pangurakan No.6, Ngupasan, Kec. Gondomanan, Kota Yogyakarta, Daerah Istimewa Yogyakarta 55122, Indonesia"], "rows": [{"elements": [{"distance": {"text": "0.2 km", "value": 195}, "duration": {"text": "1 min", "value": 36}, "status": "OK"}]}], "status": "OK"}}, {"origin": [-7.8022995, 110.3643835], "destination": [-7.6023375, 110.4552585], "distance_matrix": {"destination_addresses": ["9FX4+346, Jambu, Kepuharjo, Kec. Cangkringan, Kabupaten Sleman, Daerah Istimewa Yogyakarta 55583, Indonesia"], "origin_addresses": ["Jl. Pangurakan No.6, Ngupasan, Kec. Gondomanan, Kota Yogyakarta, Daerah Istimewa Yogyakarta 55122, Indonesia"], "rows": [{"elements": [{"distance": {"text": "28.4 km", "value": 28371}, "duration": {"text": "1 hour 2 mins", "value": 3734}, "status": "OK"}]}], "status": "OK"}}, {"origin": [-7.8022995, 110.3643835], "destination": [-7.5916872, 110.4339755], "distance_matrix": {"destination_addresses": ["CC5M+8HH Tlogo Muncar National Garden, Jl. Tlogo Putri, Area Hutan, Hargobinangun, Kec. Pakem, Kabupaten Sleman, Daerah Istimewa Yogyakarta 55582, Indonesia"], "origin_addresses": ["Jl. Pangurakan No.6, Ngupasan, Kec. Gondomanan, Kota Yogyakarta, Daerah Istimewa Yogyakarta 55122, Indonesia"], "rows": [{"elements": [{"distance": {"text": "27.0 km", "value": 26989}, "duration": {"text": "1 hour 0 mins", "value": 3573}, "status": "OK"}]}], "sta
[truncated: 5,063,806 more chars]
