# Supplementary material for: KomoTrip: a multi-day travel itinerary recommendation method based on the discrete komodo mlipir algorithm
Source: PeerJ Comput Sci. 2025 Nov 12;11:e3350. doi: 10.7717/peerj-cs.3350 (PMC12704617; doi:10.7717/peerj-cs.3350)
Supplement: Supplemental Information 4 [file peerj-cs-11-3350-s004.zip › travel-itinerary-recommendation-main/raw_data/distance_matrix_tour2hotels.json]

[[{"origin": [-7.7925764, 110.365843], "destination": [-7.7738153, 110.3684775], "distance_matrix": {"destination_addresses": ["Jl. P. Mangkubumi No.72a, Cokrodiningratan, Kec. Jetis, Kota Yogyakarta, Daerah Istimewa Yogyakarta 55233, Indonesia"], "origin_addresses": ["Jl. Malioboro No.125, Sosromenduran, Gedong Tengen, Kota Yogyakarta, Daerah Istimewa Yogyakarta 55271, Indonesia"], "rows": [{"elements": [{"distance": {"text": "4.2 km", "value": 4250}, "duration": {"text": "13 mins", "value": 781}, "status": "OK"}]}], "status": "OK"}}, {"origin": [-7.7925764, 110.365843], "destination": [-7.782622699999999, 110.36850659999999], "distance_matrix": {"destination_addresses": ["Jl. Jend. Sudirman No.9, Cokrodiningratan, Kec. Jetis, Kota Yogyakarta, Daerah Istimewa Yogyakarta 55233, Indonesia"], "origin_addresses": ["Jl. Malioboro No.125, Sosromenduran, Gedong Tengen, Kota Yogyakarta, Daerah Istimewa Yogyakarta 55271, Indonesia"], "rows": [{"elements": [{"distance": {"text": "2.1 km", "value": 2105}, "duration": {"text": "8 mins", "value": 451}, "status": "OK"}]}], "status": "OK"}}, {"origin": [-7.7925764, 110.365843], "destination": [-7.7931709, 110.36656289999999], "distance_matrix": {"destination_addresses": ["Jl. Malioboro No.52-58, Suryatmajan, Kec. Danurejan, Kota Yogyakarta, Daerah Istimewa Yogyakarta 55213, Indonesia"], "origin_addresses": ["Jl. Malioboro No.125, Sosromenduran, Gedong Tengen, Kota Yogyakarta, Daerah Istimewa Yogyakarta 55271, Indonesia"], "rows": [{"elements": [{"distance": {"text": "91 m", "value": 91}, "duration": {"text": "1 min", "value": 34}, "status": "OK"}]}], "status": "OK"}}, {"origin": [-7.7925764, 110.365843], "destination": [-7.7615123, 110.3984402], "distance_matrix": {"destination_addresses": ["69QX+C8C, Jl. Kaliwaru, Kaliwaru, Condongcatur, Kec. Depok, Kabupaten Sleman, Daerah Istimewa Yogyakarta 55281, Indonesia"], "origin_addresses": ["Jl. Malioboro No.125, Sosromenduran, Gedong Tengen, Kota Yogyakarta, Daerah Istimewa Yogyakarta 55271, Indonesia"], "rows": [{"elements": [{"distance": {"text": "7.2 km", "value": 7219}, "duration": {"text": "22 mins", "value": 1301}, "status": "OK"}]}], "status": "OK"}}, {"origin": [-7.7925764, 110.365843], "destination": [-7.7973538, 110.3689898], "distance_matrix": {"destination_addresses": ["Jl. Mayor Suryotomo No.31, Ngupasan, Kec. Gondomanan, Kota Yogyakarta, Daerah Istimewa Yogyakarta 55122, Indonesia"], "origin_addresses": ["Jl. Malioboro No.125, Sosromenduran, Gedong Tengen, Kota Yogyakarta, Daerah Istimewa Yogyakarta 55271, Indonesia"], "rows": [{"elements": [{"distance": {"text": "0.9 km", "value": 905}, "duration": {"text": "3 mins", "value": 201}, "status": "OK"}]}], "status": "OK"}}, {"origin": [-7.7925764, 110.365843], "destination": [-7.7938589, 110.3649049], "distance_matrix": {"destination_addresses": ["Jl. Dagen No.6, Sosromenduran, Gedong Tengen, Kota Yogyakarta, Daerah Istimewa Yogyakarta 55271, Indonesia"], "origin_addresses": ["Jl. Malioboro No.125, Sosromenduran, Gedong Tengen, Kota Yogyakarta, Daerah Istimewa Yogyakarta 55271, Indonesia"], "rows": [{"elements": [{"distance": {"text": "0.2 km", "value": 250}, "duration": {"text": "1 min", "value": 85}, "status": "OK"}]}], "status": "OK"}}, {"origin": [-7.7925764, 110.365843], "destination": [-7.782607499999999, 110.37423779999999], "distance_matrix": {"destination_addresses": ["Jl. Jend. Sudirman No.69, Terban, Kec. Gondokusuman, Kota Yogyakarta, Daerah Istimewa Yogyakarta 55224, Indonesia"], "origin_addresses": ["Jl. Malioboro No.125, Sosromenduran, Gedong Tengen, Kota Yogyakarta, Daerah Istimewa Yogyakarta 55271, Indonesia"], "rows": [{"elements": [{"distance": {"text": "1.9 km", "value": 1907}, "duration": {"text": "7 mins", "value": 397}, "status": "OK"}]}], "status": "OK"}}, {"origin": [-7.7925764, 110.365843], "destination": [-7.7938902, 110.36581659999999], "distance_matrix": {"destination_addresses": ["Jl. Malioboro No.42, Suryatmajan, Kec. Danurejan, Kota Yogyakarta, Daerah Istimewa Yogyakarta 55271, Indonesia"], "origin_addresses": ["Jl. Malioboro No.125, Sosromenduran, Gedong Tengen, Kota Yogyakarta, Daerah Istimewa Yogyakarta 55271, Indonesia"], "rows": [{"elements": [{"distance": {"text": "0.1 km", "value": 145}, "duration": {"text": "1 min", "value": 39}, "status": "OK"}]}], "status": "OK"}}, {"origin": [-7.7925764, 110.365843], "destination": [-7.7989469, 110.3929241], "distance_matrix": {"destination_addresses": ["Jl. Ipda Tut Harsono No.16, Muja Muju, Kec. Umbulharjo, Kota Yogyakarta, Daerah Istimewa Yogyakarta 55165, Indonesia"], "origin_addresses": ["Jl. Malioboro No.125, Sosromenduran, Gedong Tengen, Kota Yogyakarta, Daerah Istimewa Yogyakarta 55271, Indonesia"], "rows": [{"elements": [{"distance": {"text": "3.5 km", "value": 3538}, "duration": {"text": "12 mins", "value": 700}, "status": "OK"}]}], "status": "OK"}}, {"origin": [-7.7925764, 110.365843], "destination": [-7.7837159, 110.3923981], "distance_matrix": {"destination_addresses": ["Ambarrukmo Plaza (Inside Urban Icon Store 1st Floor, Unit #B46-49, Jl. Laksda Adisucipto No.80, Demangan Baru, Caturtunggal, Kec. Depok, Kabupaten Sleman, Daerah Istimewa Yogyakarta 55281, Indonesia"], "origin_addresses": ["Jl. Malioboro No.125, Sosromenduran, Gedong Tengen, Kota Yogyakarta, Daerah Istimewa Yogyakarta 55271, Indonesia"], "rows": [{"elements": [{"distance": {"text": "4.1 km", "value": 4144}, "duration": {"text": "12 mins", "value": 691}, "status": "OK"}]}], "status": "OK"}}, {"origin": [-7.7925764, 110.365843], "destination": [-7.790049, 110.36519], "distance_matrix": {"destination_addresses": ["Jl. Ps. Kembang No.9, Sosromenduran, Gedong Tengen, Kota Yogyakarta, Daerah Istimewa Yogyakarta 55271, Indonesia"], "origin_addresses": ["Jl. Malioboro No.125, Sosromenduran, Gedong Tengen, Kota Yogyakarta, Daerah Istimewa Yogyakarta 55271, Indonesia"], "rows": [{"elements": [{"distance": {"text": "0.7 km", "value": 748}, "duration": {"text": "4 mins", "value": 210}, "status": "OK"}]}], "status": "OK"}}, {"origin": [-7.7925764, 110.365843], "destination": [-7.787678, 110.36669839999999], "distance_matrix": {"destination_addresses": ["Jl. Margo Utomo No.30, Gowongan, Kec. Jetis, Kota Yogyakarta, Daerah Istimewa Yogyakarta 55233, Indonesia"], "origin_addresses": ["Jl. Malioboro No.125, Sosromenduran, Gedong Tengen, Kota Yogyakarta, Daerah Istimewa Yogyakarta 55271, Indonesia"], "rows": [{"elements": [{"distance": {"text": "2.6 km", "value": 2627}, "duration": {"text": "7 mins", "value": 448}, "status": "OK"}]}], "status": "OK"}}, {"origin": [-7.7925764, 110.365843], "destination": [-7.782889399999999, 110.38191619999999], "distance_matrix": {"destination_addresses": ["Jl. Urip Sumoharjo No.37, Klitren, Kec. Gondokusuman, Kota Yogyakarta, Daerah Istimewa Yogyakarta 55222, Indonesia"], "origin_addresses": ["Jl. Malioboro No.125, Sosromenduran, Gedong Tengen, Kota Yogyakarta, Daerah Istimewa Yogyakarta 55271, Indonesia"], "rows": [{"elements": [{"distance": {"text": "3.2 km", "value": 3217}, "duration": {"text": "10 mins", "value": 612}, "status": "OK"}]}], "status": "OK"}}, {"origin": [-7.7925764, 110.365843], "destination": [-7.824458699999999, 110.36685349999999], "distance_matrix": {"destination_addresses": ["Jl. Jogokaryan No.82, Mantrijeron, Kec. Mantrijeron, Kota Yogyakarta, Daerah Istimewa Yogyakarta 55143, Indonesia"], "origin_addresses": ["Jl. Malioboro No.125, Sosromenduran, Gedong Tengen, Kota Yogyakarta, Daerah Istimewa Yogyakarta 55271, Indonesia"], "rows": [{"elements": [{"distance": {"text": "4.2 km", "value": 4152}, "duration": {"text": "13 mins", "value": 754}, "status": "OK"}]}], "status": "OK"}}, {"origin": [-7.7925764, 110.365843], "destination": [-7.8152832, 110.36558529999999], "distance_matrix": {"destination_addresses": ["Jl. Mayjend Sutoyo No.52, Mantrijeron, Kec. Mantrijeron, Kota Yogyakarta, Daerah Istimewa Yogyakarta 55143, Indonesia"], "origin_addresses": ["Jl. Malioboro No.125, Sosromenduran, Gedong Tengen, Kota Yogyakarta, Daerah Istimewa Yogyakarta 55271, Indonesia"], "rows": [{"elements": [{"distance": {"text": "3.4 km", "value": 3368}, "duration": {"text": "10 mins", "value": 611}, "status": "OK"}]}], "status": "OK"}}, {"origin": [-7.7925764, 110.365843], "destination": [-7.774500499999999, 110.38917359999999], "distance_matrix": {"destination_addresses": ["Jl. Affandi No.35, Santren, Caturtunggal, Kec. Depok, Kabupaten Sleman, Daerah Istimewa Yogyakarta 55281, Indonesia"], "origin_addresses": ["Jl. Malioboro No.125, Sosromenduran, Gedong Tengen, Kota Yogyakarta, Daerah Istimewa Yogyakarta 55271, Indonesia"], "rows": [{"elements": [{"distance": {"text": "4.4 km", "value": 4449}, "duration": {"text": "13 mins", "value": 754}, "status": "OK"}]}], "status": "OK"}}, {"origin": [-7.7925764, 110.365843], "destination": [-7.7841438, 110.3667813], "distance_matrix": {"destination_addresses": ["Jl. Pangeran Mangkubumi No.101, Gowongan, Kec. Jetis, Kota Yogyakarta, Daerah Istimewa Yogyakarta 55224, Indonesia"], "origin_addresses": ["Jl. Malioboro No.125, Sosromenduran, Gedong Tengen, Kota Yogyakarta, Daerah Istimewa Yogyakarta 55271, Indonesia"], "rows": [{"elements": [{"distance": {"text": "2.2 km", "value": 2236}, "duration": {"text": "7 mins", "value": 398}, "status": "OK"}]}], "status": "OK"}}, {"origin": [-7.7925764, 110.365843], "destination": [-7.7917305, 110.3637213], "distance_matrix": {"destination_addresses": ["Jl. Sosrowijayan No.35, Sosromenduran, Gedong Tengen, Kota Yogyakarta, Daerah Istimewa Yogyakarta 55271, Indonesia"], "origin_addresses": ["Jl. Malioboro No.125, Sosromenduran, Gedong Tengen, Kota Yogyakarta, Daerah Istimewa Yogyakarta 55271, Indonesia"], "rows": [{"elements": [{"distance": {"text": "1.1 km", "value": 1068}, "duration": {"text": "6 mins", "value": 340}, "status": "OK"}]}], "status": "OK"}}, {"origin": [-7.7925764, 110.365843], "destination": [-7.801747199999999, 110.37002779999999], "distance_matrix": {"destination_addresses": ["Jl. Panembahan Senopati No.40, Prawirodirjan, Kec. Gondomanan, Kota Yogyakarta, Daerah Istimewa Yogyakarta 55121, Indonesia"], "origin_addresses": ["Jl. Malioboro No.125, Sosromenduran, Gedong Tengen, Kota Yogyakarta, Daerah Istimewa Yogyakarta 55271, Indonesia"], "rows": [{"elements": [{"distance": {"text": "1.6 km", "value": 1574}, "duration": {"text": "6 mins", "value": 357}, "status": "OK"}]}], "status": "OK"}}, {"origin": [-7.7925764, 110.365843], "destination": [-7.7824228, 110.3697363], "distance_matrix": {"destination_addresses": ["Jl. Jend. Sudirman No.19, Cokrodiningratan, Kec. Jetis, Kota Yogyakarta, Daerah Istimewa Yogyakarta 55233, Indonesia"], "origin_addresses": ["Jl. Malioboro No.125, Sosromenduran, Gedong Tengen, Kota Yogyakarta, Daerah Istimewa Yogyakarta 55271, Indonesia"], "rows": [{"elements": [{"distance": {"text": "1.9 km", "value": 1871}, "duration": {"text": "6 mins", "value": 369}, "status": "OK"}]}], "status": "OK"}}, {"origin": [-7.7925764, 110.365843], "destination": [-7.801747199999999, 110.37002779999999], "distance_matrix": {"destination_addresses": ["Jl. Panembahan Senopati No.40, Prawirodirjan, Kec. Gondomanan, Kota Yogyakarta, Daerah Istimewa Yogyakarta 55121, Indonesia"], "origin_addresses": ["Jl. Malioboro No.125, Sosromenduran, Gedong Tengen, Kota Yogyakarta, Daerah Istimewa Yogyakarta 55271, Indonesia"], "rows": [{"elements": [{"distance": {"text": "1.6 km", "value": 1574}, "duration": {"text": "6 mins", "value": 357}, "status": "OK"}]}], "status": "OK"}}, {"origin": [-7.7925764, 110.365843], "destination": [-7.784761199999999, 110.36722999999999], "distance_matrix": {"destination_addresses": ["Jl. Margo Utomo No.52, Gowongan, Kec. Jetis, Kota Yogyakarta, Daerah Istimewa Yogyakarta 55233, Indonesia"], "origin_addresses": ["Jl. Malioboro No.125, Sosromenduran, Gedong Tengen, Kota Yogyakarta, Daerah Istimewa Yogyakarta 55271, Indonesia"], "rows": [{"elements": [{"distance": {"text": "2.3 km", "value": 2344}, "duration": {"text": "8 mins", "value": 464}, "status": "OK"}]}], "status": "OK"}}, {"origin": [-7.7925764, 110.365843], "destination": [-7.783555, 110.391437], "distance_matrix": {"destination_addresses": ["Jl. Laksda Adisucipto No.38, Demangan, Kec. Gondokusuman, Kota Yogyakarta, Daerah Istimewa Yogyakarta 55221, Indonesia"], "origin_addresses": ["Jl. Malioboro No.125, Sosromenduran, Gedong Tengen, Kota Yogyakarta, Daerah Istimewa Yogyakarta 55271, Indonesia"], "rows": [{"elements": [{"distance": {"text": "4.3 km", "value": 4279}, "duration": {"text": "12 mins", "value": 690}, "status": "OK"}]}], "status": "OK"}}, {"origin": [-7.7925764, 110.365843], "destination": [-7.8224427, 110.3673455], "distance_matrix": {"destination_addresses": ["Jl. Parangtritis No.120, Mantrijeron, Kec. Mantrijeron, Kota Yogyakarta, Daerah Istimewa Yogyakarta 55143, Indonesia"], "origin_addresses": ["Jl. Malioboro No.125, Sosromenduran, Gedong Tengen, Kota Yogyakarta, Daerah Istimewa Yogyakarta 55271, Indonesia"], "rows": [{"elements": [{"distance": {"text": "4.0 km", "value": 3954}, "duration": {"text": "12 mins", "value": 703}, "status": "OK"}]}], "status": "OK"}}, {"origin": [-7.7925764, 110.365843], "destination": [-7.7899967, 110.3622553], "distance_matrix": {"destination_addresses": ["Jl. Ps. Kembang No.53, Sosromenduran, Gedong Tengen, Kota Yogyakarta, Daerah Istimewa Yogyakarta 55271, Indonesia"], "origin_addresses": ["Jl. Malioboro No.125, Sosromenduran, Gedong Tengen, Kota Yogyakarta, Daerah Istimewa Yogyakarta 55271, Indonesia"], "rows": [{"elements": [{"distance": {"text": "1.1 km", "value": 1052}, "duration": {"text": "5 mins", "value": 274}, "status": "OK"}]}], "status": "OK"}}, {"origin": [-7.7925764, 110.365843], "destination": [-7.787678, 110.36669839999999], "distance_matrix": {"destination_addresses": ["Jl. Margo Utomo No.30, Gowongan, Kec. Jetis, Kota Yogyakarta, Daerah Istimewa Yogyakarta 55233, Indonesia"], "origin_addresses": ["Jl. Malioboro No.125, Sosromenduran, Gedong Tengen, Kota Yogyakarta, Daerah Istimewa Yogyakarta 55271, Indonesia"], "rows": [{"elements": [{"distance": {"text": "2.6 km", "value": 2627}, "duration": {"text": "7 mins", "value": 448}, "status": "OK"}]}], "status": "OK"}}, {"origin": [-7.7925764, 110.365843], "destination": [-7.7938979999999995, 110.3614602], "distance_matrix": {"destination_addresses": ["Jl. Dagen No.109, Sosromenduran, Gedong Tengen, Kota Yogyakarta, Daerah Istimewa Yogyakarta 55271, Indonesia"], "origin_addresses": ["Jl. Malioboro No.125, Sosromenduran, Gedong Tengen, Kota Yogyakarta, Daerah Istimewa Yogyakarta 55271, Indonesia"], "rows": [{"elements": [{"distance": {"text": "1.1 km", "value": 1085}, "duration": {"text": "4 mins", "value": 226}, "status": "OK"}]}], "status": "OK"}}, {"origin": [-7.7925764, 110.365843], "destination": [-7.7917305, 110.3637213], "distance_matrix": {"destination_addresses": ["Jl. Sosrowijayan No.35, Sosromenduran, Gedong Tengen, Kota Yogyakarta, Daerah Istimewa Yogyakarta 55271, Indonesia"], "origin_addresses": ["Jl. Malioboro No.125, Sosromenduran, Gedong Tengen, Kota Yogyakarta, Daerah Istimewa Yogyakarta 55271, Indonesia"], "rows": [{"elements": [{"distance": {"text": "1.1 km", "value": 1068}, "duration": {"text": "6 mins", "value": 340}, "status": "OK"}]}], "status": "OK"}}, {"origin": [-7.7925764, 110.365843], "destination": [-7.783135, 110.3628832], "distance_matrix": {"destination_addresses": ["Jl. Pangeran Diponegoro No.87, Bumijo, Kec. Jetis, Kota Yogyakarta, Daerah Istimewa Yogyakarta 55231, Indonesia"], "origin_addresses": ["Jl. Malioboro No.125, Sosromenduran, Gedong Tengen, Kota Yogyakarta, Daerah Istimewa Yogyakarta 55271, Indonesia"], "rows": [{"elements": [{"distance": {"text": "2.6 km", "value": 2578}, "duration": {"text": "8 mins", "value": 450}, "status": "OK"}]}], "status": "OK"}}, {"origin": [-7.7925764, 110.365843], "destination": [-7.8087447999999995, 110.3711512], "distance_matrix": {"destination_addresses": ["Jl. Ireda No.25, RW.08, Prawirodirjan, Kec. Gondomanan, Kota Yogyakarta, Daerah Istimewa Yogyakarta 55131, Indonesia"], "origin_addresses": ["Jl. Malioboro No.125, Sosromenduran, Gedong Tengen, Kota Yogyakarta, Daerah Istimewa Yogyakarta 55271, Indonesia"], "rows": [{"elements": [{"distance": {"text": "2.5 km", "value": 2518}, "duration": {"text": "8 mins", "value": 475}, "status": "OK"}]}], "status": "OK"}}, {"origin": [-7.7925764, 110.365843], "destination": [-7.768796, 110.361195], "distance_matrix": {"destination_addresses": ["Jalan Magelang KM.4 No.145, Rogoyudan, Sinduadi, Kec. Mlati, Kabupaten Sleman, Daerah Istimewa Yogyakarta 55284, Indonesia"], "origin_addresses": ["Jl. Malioboro No.125, Sosromenduran, Gedong Tengen, Kota Yogyakarta, Daerah Istimewa Yogyakarta 55271, Indonesia"], "rows": [{"elements": [{"distance": {"text": "4.4 km", "value": 4402}, "duration": {"text": "12 mins", "value": 733}, "status": "OK"}]}], "status": "OK"}}, {"origin": [-7.7925764, 110.365843], "destination": [-7.798237899999999, 110.4051231], "distance_matrix": {"destination_addresses": ["Jl. Raya Janti Jl. Gedongkuning No.336, Modalan, Banguntapan, Kec. Banguntapan, Kabupaten Bantul, Daerah Istimewa Yogyakarta 55198, Indonesia"], "origin_addresses": ["Jl. Malioboro No.125, Sosromenduran, Gedong Tengen, Kota Yogyakarta, Daerah Istimewa Yogyakarta 55271, Indonesia"], "rows": [{"elements": [{"distance": {"text": "5.5 km", "value": 5486}, "duration": {"text": "17 mins", "value": 1027}, "status": "OK"}]}], "status": "OK"}}, {"origin": [-7.7925764, 110.365843], "destination": [-7.796214399999999, 110.3646619], "distance_matrix": {"destination_addresses": ["Jl. Pajeksan No.10, Sosromenduran, Gedong Tengen, Kota Yogyakarta, Daerah Istimewa Yogyakarta 55122, Indonesia"], "origin_addresses": ["Jl. Malioboro No.125, Sosromenduran, Gedong Tengen, Kota Yogyakarta, Daerah Istimewa Yogyakarta 55271, Indonesia"], "rows": [{"elements": [{"distance": {"text": "0.5 km", "value": 505}, "duration": {"text": "2 mins", "value": 119}, "status": "OK"}]}], "status": "OK"}}, {"origin": [-7.7925764, 110.365843], "destination": [-7.7937804999999996, 110.3648101], "distance_matrix": {"destination_addresses": ["Jl. Dagen No.8, Sosromenduran, Gedong Tengen, Kota Yogyakarta, Daerah Istimewa Yogyakarta 55271, Indonesia"], "origin_addresses": ["Jl. Malioboro No.125, Sosromenduran, Gedong Tengen, Kota Yogyakarta, Daerah Istimewa Yogyakarta 55271, Indonesia"], "rows": [{"elements": [{"distance": {"text": "0.3 km", "value": 262}, "duration": {"text": "1 min", "value": 89}, "status": "OK"}]}], "status": "OK"}}, {"origin": [-7.7925764, 110.365843], "destination": [-7.7876435, 110.3644008], "distance_matrix": {"destination_addresses": ["Jl. Gowongan Kidul No.33-49, Sosromenduran, Gedong Tengen, Kota Yogyakarta, Daerah Istimewa Yogyakarta 55271, Indonesia"], "origin_addresses": ["Jl. Malioboro No.125, Sosromenduran, Gedong Tengen, Kota Yogyakarta, Daerah Istimewa Yogyakarta 55271, Indonesia"], "rows": [{"elements": [{"distance": {"text": "2.9 km", "value": 2878}, "duration": {"text": "9 mins", "value": 533}, "status": "OK"}]}], "status": "OK"}}, {"origin": [-7.7925764, 110.365843], "destination": [-7.776762199999999, 110.38233659999999], "distance_matrix": {"destination_addresses": ["Jl. Colombo Yogyakarta No.7, Karang Malang, Caturtunggal, Kec. Depok, Kabupaten Sleman, Daerah Istimewa Yogyakarta 55281, Indonesia"], "origin_addresses": ["Jl. Malioboro No.125, Sosromenduran, Gedong Tengen, Kota Yogyakarta, Daerah Istimewa Yogyakarta 55271, Indonesia"], "rows": [{"elements": [{"distance": {"text": "3.4 km", "value": 3351}, "duration": {"text": "10 mins", "value": 573}, "status": "OK"}]}], "status": "OK"}}, {"origin": [-7.7925764, 110.365843], "destination": [-7.7982187, 110.3633193], "distance_matrix": {"destination_addresses": ["Jl. Gadean No.3, Ngupasan, Kec. Gondomanan, Kota Yogyakarta, Daerah Istimewa Yogyakarta 55122, Indonesia"], "origin_addresses": ["Jl. Malioboro No.125, Sosromenduran, Gedong Tengen, Kota Yogyakarta, Daerah Istimewa Yogyakarta 55271, Indonesia"], "rows": [{"elements": [{"distance": {"text": "0.9 km", "value": 926}, "duration": {"text": "4 mins", "value": 243}, "status": "OK"}]}], "status": "OK"}}, {"origin": [-7.7925764, 110.365843], "destination": [-7.7942029999999995, 110.366817], "distance_matrix": {"destination_addresses": ["DN I/163 Malioboro, Jl. Mataram Jl. Sosrokusuman, Suryatmajan, Kec. Danurejan, Kota Yogyakarta, Daerah Istimewa Yogyakarta 55213, Indonesia"], "origin_addresses": ["Jl. Malioboro No.125, Sosromenduran, Gedong Tengen, Kota Yogyakarta, Daerah Istimewa Yogyakarta 55271, Indonesia"], "rows": [{"elements": [{"distance": {"text": "0.7 km", "value": 664}, "duration": {"text": "4 mins", "value": 227}, "status": "OK"}]}], "status": "OK"}}, {"origin": [-7.7925764, 110.365843], "destination": [-7.7874194999999995, 110.3636363], "distance_matrix": {"destination_addresses": ["Jl. Gowongan Kidul No.57, Sosromenduran, Gedong Tengen, Kota Yogyakarta, Daerah Istimewa Yogyakarta 55271, Indonesia"], "origin_addresses": ["Jl. Malioboro No.125, Sosromenduran, Gedong Tengen, Kota Yogyakarta, Daerah Istimewa Yogyakarta 55271, Indonesia"], "rows": [{"elements": [{"distance": {"text": "2.9 km", "value": 2949}, "duration": {"text": "8 mins", "value": 497}, "status": "OK"}]}], "status": "OK"}}, {"origin": [-7.7925764, 110.365843], "destination": [-7.774500499999999, 110.38917359999999], "distance_matrix": {"destination_addresses": ["Jl. Affandi No.35, Santren, Caturtunggal, Kec. Depok, Kabupaten Sleman, Daerah Istimewa Yogyakarta 55281, Indonesia"], "origin_addresses": ["Jl. Malioboro No.125, Sosromenduran, Gedong Tengen, Kota Yogyakarta, Daerah Istimewa Yogyakarta 55271, Indonesia"], "rows": [{"elements": [{"distance": {"text": "4.4 km", "value": 4449}, "duration": {"text": "13 mins", "value": 754}, "status": "OK"}]}], "status": "OK"}}, {"origin": [-7.7925764, 110.365843], "destination": [-7.7982187, 110.3633193], "distance_matrix": {"destination_addresses": ["Jl. Gadean No.3, Ngupasan, Kec. Gondomanan, Kota Yogyakarta, Daerah Istimewa Yogyakarta 55122, Indonesia"], "origin_addresses": ["Jl. Malioboro No.125, Sosromenduran, Gedong Tengen, Kota Yogyakarta, Daerah Istimewa Yogyakarta 55271, Indonesia"], "rows": [{"elements": [{"distance": {"text": "0.9 km", "value": 926}, "duration": {"text": "4 mins", "value": 243}, "status": "OK"}]}], "status": "OK"}}, {"origin": [-7.7925764, 110.365843], "destination": [-7.7942029999999995, 110.366817], "distance_matrix": {"destination_addresses": ["DN I/163 Malioboro, Jl. Mataram Jl. Sosrokusuman, Suryatmajan, Kec. Danurejan, Kota Yogyakarta, Daerah Istimewa Yogyakarta 55213, Indonesia"], "origin_addresses": ["Jl. Malioboro No.125, Sosromenduran, Gedong Tengen, Kota Yogyakarta, Daerah Istimewa Yogyakarta 55271, Indonesia"], "rows": [{"elements": [{"distance": {"text": "0.7 km", "value": 664}, "duration": {"text": "4 mins", "value": 227}, "status": "OK"}]}], "status": "OK"}}, {"origin": [-7.7925764, 110.365843], "destination": [-7.7955906, 110.3772754], "distance_matrix": {"destination_addresses": ["Jl. Doktor Sutomo No.13A, Bausasran, Kec. Danurejan, Kota Yogyakarta, Daerah Istimewa Yogyakarta 55211, Indonesia"], "origin_addresses": ["Jl. Malioboro No.125, Sosromenduran, Gedong Tengen, Kota Yogyakarta, Daerah Istimewa Yogyakarta 55271, Indonesia"], "rows": [{"elements": [{"distance": {"text": "2.0 km", "value": 2035}, "duration": {"text": "7 mins", "value": 438}, "status": "OK"}]}], "status": "OK"}}, {"origin": [-7.7925764, 110.365843], "destination": [-7.7874194999999995, 110.3636363], "distance_matrix": {"destination_addresses": ["Jl. Gowongan Kidul No.57, Sosromenduran, Gedong Tengen, Kota Yogyakarta, Daerah Istimewa Yogyakarta 55271, Indonesia"], "origin_addresses": ["Jl. Malioboro No.125, Sosromenduran, Gedong Tengen, Kota Yogyakarta, Daerah Istimewa Yogyakarta 55271, Indonesia"], "rows": [{"elements": [{"distance": {"text": "2.9 km", "value": 2949}, "duration": {"text": "8 mins", "value": 497}, "status": "OK"}]}], "status": "OK"}}, {"origin": [-7.7925764, 110.365843], "destination": [-7.7959233999999995, 110.3688956], "distance_matrix": {"destination_addresses": ["Jl. Mataram No.9, Suryatmajan, Kec. Danurejan, Kota Yogyakarta, Daerah Istimewa Yogyakarta 55213, Indonesia"], "origin_addresses": ["Jl. Malioboro No.125, Sosromenduran, Gedong Tengen, Kota Yogyakarta, Daerah Istimewa Yogyakarta 55271, Indonesia"], "rows": [{"elements": [{"distance": {"text": "0.9 km", "value": 912}, "duration": {"text": "3 mins", "value": 190}, "status": "OK"}]}], "status": "OK"}}, {"origin": [-7.7925764, 110.365843], "destination": [-7.7937897, 110.3672539], "distance_matrix": {"destination_addresses": ["6948+FWM, Suryatmajan, Danurejan, Yogyakarta City, Special Region of Yogyakarta 55213, Indonesia"], "origin_addresses": ["Jl. Malioboro No.125, Sosromenduran, Gedong Tengen, Kota Yogyakarta, Daerah Istimewa Yogyakarta 55271, Indonesia"], "rows": [{"elements": [{"distance": {"text": "0.3 km", "value": 295}, "duration": {"text": "2 mins", "value": 114}, "status": "OK"}]}], "status": "OK"}}, {"origin": [-7.7925764, 110.365843], "destination": [-7.774500499999999, 110.38917359999999], "distance_matrix": {"destination_addresses": ["Jl. Affandi No.35, Santren, Caturtunggal, Kec. Depok, Kabupaten Sleman, Daerah Istimewa Yogyakarta 55281, Indonesia"], "origin_addresses": ["Jl. Malioboro No.125, Sosromenduran, Gedong Tengen, Kota Yogyakarta, Daerah Istimewa Yogyakarta 55271, Indonesia"], "rows": [{"elements": [{"distance": {"text": "4.4 km", "value": 4449}, "duration": {"text": "13 mins", "value": 754}, "status": "OK"}]}], "status": "OK"}}, {"origin": [-7.7925764, 110.365843], "destination": [-7.779761199999999, 110.4139668], "distance_matrix": {"destination_addresses": ["Jl. Babarsari No.2, Janti, Caturtunggal, Kec. Depok, Kabupaten Sleman, Daerah Istimewa Yogyakarta 55281, Indonesia"], "origin_addresses": ["Jl. Malioboro No.125, Sosromenduran, Gedong Tengen, Kota Yogyakarta, Daerah Istimewa Yogyakarta 55271, Indonesia"], "rows": [{"elements": [{"distance": {"text": "6.7 km", "value": 6732}, "duration": {"text": "18 mins", "value": 1051}, "status": "OK"}]}], "status": "OK"}}, {"origin": [-7.7925764, 110.365843], "destination": [-7.7887602, 110.37275629999999], "distance_matrix": {"destination_addresses": ["Jl. Krasak No.9, Kotabaru, Kec. Gondokusuman, Kota Yogyakarta, Daerah Istimewa Yogyakarta 55224, Indonesia"], "origin_addresses": ["Jl. Malioboro No.125, Sosromenduran, Gedong Tengen, Kota Yogyakarta, Daerah Istimewa Yogyakarta 55271, Indonesia"], "rows": [{"elements": [{"distance": {"text": "2.2 km", "value": 2202}, "duration": {"text": "7 mins", "value": 423}, "status": "OK"}]}], "status": "OK"}}, {"origin": [-7.7925764, 110.365843], "destination": [-7.8008378, 110.35603499999999], "distance_matrix": {"destination_addresses": ["Jl. Letjen Suprapto No.1, Ngampilan, Kota Yogyakarta, Daerah Istimewa Yogyakarta 55261, Indonesia"], "origin_addresses": ["Jl. Malioboro No.125, Sosromenduran, Gedong Tengen, Kota Yogyakarta, Daerah Istimewa Yogyakarta 55271, Indonesia"], "rows": [{"elements": [{"distance": {"text": "2.0 km", "value": 2013}, "duration": {"text": "7 mins", "value": 407}, "status": "OK"}]}], "status": "OK"}}, {"origin": [-7.7925764, 110.365843], "destination": [-7.7839979999999995, 110.4197006], "distance_matrix": {"destination_addresses": ["JL Solo (Jayakarta), Jl. Laksda Adisucipto No.7-8, Kalongan, Maguwoharjo, Kec. Depok, Kabupaten Sleman, Daerah Istimewa Yogyakarta 55281, Indonesia"], "origin_addresses": ["Jl. Malioboro No.125, Sosromenduran, Gedong Tengen, Kota Yogyakarta, Daerah Istimewa Yogyakarta 55271, Indonesia"], "rows": [{"elements": [{"distance": {"text": "8.6 km", "value": 8623}, "duration": {"text": "20 mins", "value": 1189}, "status": "OK"}]}], "status": "OK"}}, {"origin": [-7.7925764, 110.365843], "destination": [-7.7834794, 110.3975966], "distance_matrix": {"destination_addresses": ["Jl. Laksda Adisucipto No.23, Papringan, Demangan, Kec. Depok, Kabupaten Sleman, Daerah Istimewa Yogyakarta 55281, Indonesia"], "origin_addresses": ["Jl. Malioboro No.125, Sosromenduran, Gedong Tengen, Kota Yogyakarta, Daerah Istimewa Yogyakarta 55271, Indonesia"], "rows": [{"elements": [{"distance": {"text": "4.4 km", "value": 4431}, "duration": {"text": "12 mins", "value": 727}, "status": "OK"}]}], "status": "OK"}}, {"origin": [-7.7925764, 110.365843], "destination": [-7.792075799999999, 110.36449929999999], "distance_matrix": {"destination_addresses": ["6957+5Q4, Jl. Sosrowijayan, Sosromenduran, Gedong Tengen, Kota Yogyakarta, Daerah Istimewa Yogyakarta 55271, Indonesia"], "origin_addresses": ["Jl. Malioboro No.125, Sosromenduran, Gedong Tengen, Kota Yogyakarta, Daerah Istimewa Yogyakarta 55271, Indonesia"], "rows": [{"elements": [{"distance": {"text": "0.6 km", "value": 596}, "duration": {"text": "4 mins", "value": 227}, "status": "OK"}]}], "status": "OK"}}, {"origin": [-7.7925764, 110.365843], "destination": [-7.8237862, 110.3666306], "distance_matrix": {"destination_addresses": ["Jl. Jogokaryan No.61-63, Mantrijeron, Kec. Mantrijeron, Kota Yogyakarta, Daerah Istimewa Yogyakarta 55143, Indonesia"], "origin_addresses": ["Jl. Malioboro No.125, Sosromenduran, Gedong Tengen, Kota Yogyakarta, Daerah Istimewa Yogyakarta 55271, Indonesia"], "rows": [{"elements": [{"distance": {"text": "4.3 km", "value": 4254}, "duration": {"text": "13 mins", "value": 794}, "status": "OK"}]}], "status": "OK"}}, {"origin": [-7.7925764, 110.365843], "destination": [-7.7393398, 110.37719589999999], "distance_matrix": {"destination_addresses": ["The Alana Yogyakarta Hotel & Convention Center Area,Jalan Palagan Tentara, 796G+7V9, Pelaja, Mudal, Sariharjo, Kec. Ngaglik, Kabupaten Sleman, Daerah Istimewa Yogyakarta 55581, Indonesia"], "origin_addresses": ["Jl. Malioboro No.125, Sosromenduran, Gedong Tengen, Kota Yogyakarta, Daerah Istimewa Yogyakarta 55271, Indonesia"], "rows": [{"elements": [{"distance": {"text": "8.0 km", "value": 8042}, "duration": {"text": "22 mins", "value": 1345}, "status": "OK"}]}], "status": "OK"}}, {"origin": [-7.7925764, 110.365843], "destination": [-7.791444899999999, 110.35396019999999], "distance_matrix": {"destination_addresses": ["Jl. HOS Cokroaminoto No.108, Tegalrejo, Kec. Tegalrejo, Kota Yogyakarta, Daerah Istimewa Yogyakarta 55253, Indonesia"], "origin_addresses": ["Jl. Malioboro No.125, Sosromenduran, Gedong Tengen, Kota Yogyakarta, Daerah Istimewa Yogyakarta 55271, Indonesia"], "rows": [{"elements": [{"distance": {"text": "2.2 km", "value": 2222}, "duration": {"text": "8 mins", "value": 502}, "status": "OK"}]}], "status": "OK"}}, {"origin": [-7.7925764, 110.365843], "destination": [-7.7802114, 110.3879623], "distance_matrix": {"destination_addresses": ["Jl. Affandi No.17C, Klitren, Kec. Gondokusuman, Kota Yogyakarta, Daerah Istimewa Yogyakarta 55222, Indonesia"], "origin_addresses": ["Jl. Malioboro No.125, Sosromenduran, Gedong Tengen, Kota Yogyakarta, Daerah Istimewa Yogyakarta 55271, Indonesia"], "rows": [{"elements": [{"distance": {"text": "3.7 km", "value": 3742}, "duration": {"text": "11 mins", "value": 632}, "status": "OK"}]}], "status": "OK"}}, {"origin": [-7.7925764, 110.365843], "destination": [-7.771604, 110.3608098], "distance_matrix": {"destination_addresses": ["Jl. Magelang No.129, Kricak, Kec. Tegalrejo, Kota Yogyakarta, Daerah Istimewa Yogyakarta 55242, Indonesia"], "origin_addresses": ["Jl. Malioboro No.125, Sosromenduran, Gedong Tengen, Kota Yogyakarta, Daerah Istimewa Yogyakarta 55271, Indonesia"], "rows": [{"elements": [{"distance": {"text": "4.2 km", "value": 4216}, "duration": {"text": "12 mins", "value": 724}, "status": "OK"}]}], "status": "OK"}}, {"origin": [-7.7925764, 110.365843], "destination": [-7.7986173999999995, 110.3914401], "distance_matrix": {"destination_addresses": ["Jl. Ipda Tut Harsono Jl. Timoho No.21, Muja Muju, Kec. Umbulharjo, Kota Yogyakarta, Daerah Istimewa Yogyakarta 55165, Indonesia"], "origin_addresses": ["Jl. Malioboro No.125, Sosromenduran, Gedong Tengen, Kota Yogyakarta, Daerah Istimewa Yogyakarta 55271, Indonesia"], "rows": [{"elements": [{"distance": {"text": "3.5 km", "value": 3467}, "duration": {"text": "11 mins", "value": 675}, "status": "OK"}]}], "status": "OK"}}, {"origin": [-7.7925764, 110.365843], "destination": [-7.791408499999999, 110.3629208], "distance_matrix": {"destination_addresses": ["Jl. Sosrowijayan No.70, Sosromenduran, Gedong Tengen, Kota Yogyakarta, Daerah Istimewa Yogyakarta 55271, Indonesia"], "origin_addresses": ["Jl. Malioboro No.125, Sosromenduran, Gedong Tengen, Kota Yogyakarta, Daerah Istimewa Yogyakarta 55271, Indonesia"], "rows": [{"elements": [{"distance": {"text": "1.1 km", "value": 1147}, "duration": {"text": "6 mins", "value": 370}, "status": "OK"}]}], "status": "OK"}}, {"origin": [-7.7925764, 110.365843], "destination": [-7.7775981, 110.3607775], "distance_matrix": {"destination_addresses": ["Jl. Magelang No.61, Kricak, Kec. Tegalrejo, Kota Yogyakarta, Daerah Istimewa Yogyakarta 55242, Indonesia"], "origin_addresses": ["Jl. Malioboro No.125, Sosromenduran, Gedong Tengen, Kota Yogyakarta, Daerah Istimewa Yogyakarta 55271, Indonesia"], "rows": [{"elements": [{"distance": {"text": "3.4 km", "value": 3394}, "duration": {"text": "10 mins", "value": 605}, "status": "OK"}]}], "status": "OK"}}, {"origin": [-7.7925764, 110.365843], "destination": [-7.771604, 110.3608098], "distance_matrix": {"destination_addresses": ["Jl. Magelang No.129, Kricak, Kec. Tegalrejo, Kota Yogyakarta, Daerah Istimewa Yogyakarta 55242, Indonesia"], "origin_addresses": ["Jl. Malioboro No.125, Sosromenduran, Gedong Tengen, Kota Yogyakarta, Daerah Istimewa Yogyakarta 55271, Indonesia"], "rows": [{"elements": [{"distance": {"text": "4.2 km", "value": 4216}, "duration": {"text": "12 mins", "value": 724}, "status": "OK"}]}], "status": "OK"}}, {"origin": [-7.7925764, 110.365843], "destination": [-7.7801874, 110.36768389999999], "distance_matrix": {"destination_addresses": ["Jl. A.M. Sangaji No.28, Cokrodiningratan, Kec. Jetis, Kota Yogyakarta, Daerah Istimewa Yogyakarta 55233, Indonesia"], "origin_addresses": ["Jl. Malioboro No.125, Sosromenduran, Gedong Tengen, Kota Yogyakarta, Daerah Istimewa Yogyakarta 55271, Indonesia"], "rows": [{"elements": [{"distance": {"text": "3.5 km", "value": 3473}, "duration": {"text": "10 mins", "value": 626}, "status": "OK"}]}], "status": "OK"}}, {"origin": [-7.7925764, 110.365843], "destination": [-7.791408499999999, 110.3629208], "distance_matrix": {"destination_addresses": ["Jl. Sosrowijayan No.70, Sosromenduran, Gedong Tengen, Kota Yogyakarta, Daerah Istimewa Yogyakarta 55271, Indonesia"], "origin_addresses": ["Jl. Malioboro No.125, Sosromenduran, Gedong Tengen, Kota Yogyakarta, Daerah Istimewa Yogyakarta 55271, Indonesia"], "rows": [{"elements": [{"distance": {"text": "1.1 km", "value": 1147}, "duration": {"text": "6 mins", "value": 370}, "status": "OK"}]}], "status": "OK"}}, {"origin": [-7.7925764, 110.365843], "destination": [-7.791444899999999, 110.35396019999999], "distance_matrix": {"destination_addresses": ["Jl. HOS Cokroaminoto No.108, Tegalrejo, Kec. Tegalrejo, Kota Yogyakarta, Daerah Istimewa Yogyakarta 55253, Indonesia"], "origin_addresses": ["Jl. Malioboro No.125, Sosromenduran, Gedong Tengen, Kota Yogyakarta, Daerah Istimewa Yogyakarta 55271, Indonesia"], "rows": [{"elements": [{"distance": {"text": "2.2 km", "value": 2222}, "duration": {"text": "8 mins", "value": 502}, "status": "OK"}]}], "status": "OK"}}, {"origin": [-7.7925764, 110.365843], "destination": [-7.7524542, 110.36108229999999], "distance_matrix": {"destination_addresses": ["Jl. Magelang No.KM.6 No.18, Kutu Patran, Sinduadi, Kec. Mlati, Kabupaten Sleman, Daerah Istimewa Yogyakarta 55284, Indonesia"], "origin_addresses": ["Jl. Malioboro No.125, Sosromenduran, Gedong Tengen, Kota Yogyakarta, Daerah Istimewa Yogyakarta 55271, Indonesia"], "rows": [{"elements": [{"distance": {"text": "6.3 km", "value": 6313}, "duration": {"text": "18 mins", "value": 1074}, "status": "OK"}]}], "status": "OK"}}, {"origin": [-7.7925764, 110.365843], "destination": [-7.7796239, 110.40378869999999], "distance_matrix": {"destination_addresses": ["Jl. Laksda Adisucipto Jl. Tempel No.320, Tempel, Caturtunggal, Kec. Depok, Kota Yogyakarta, Daerah Istimewa Yogyakarta 55281, Indonesia"], "origin_addresses": ["Jl. Malioboro No.125, Sosromenduran, Gedong Tengen, Kota Yogyakarta, Daerah Istimewa Yogyakarta 55271, Indonesia"], "rows": [{"elements": [{"distance": {"text": "5.5 km", "value": 5503}, "duration": {"text": "15 mins", "value": 892}, "status": "OK"}]}], "status": "OK"}}, {"origin": [-7.7925764, 110.365843], "destination": [-7.7903142999999995, 110.3632615], "distance_matrix": {"destination_addresses": ["Jl. Ps. Kembang No.49, Sosromenduran, Gedong Tengen, Kota Yogyakarta, Daerah Istimewa Yogyakarta 55271, Indonesia"], "origin_addresses": ["Jl. Malioboro No.125, Sosromenduran, Gedong Tengen, Kota Yogyakarta, Daerah Istimewa Yogyakarta 55271, Indonesia"], "rows": [{"elements": [{"distance": {"text": "1.0 km", "value": 1003}, "duration": {"text": "6 mins", "value": 356}, "status": "OK"}]}], "status": "OK"}}, {"origin": [-7.7925764, 110.365843], "destination": [-7.8185351, 110.3729171], "distance_matrix": {"destination_addresses": ["Jl. Sisingamangaraja No.74, Brontokusuman, Kec. Mergangsan, Kota Yogyakarta, Daerah Istimewa Yogyakarta 55153, Indonesia"], "origin_addresses": ["Jl. Malioboro No.125, Sosromenduran, Gedong Tengen, Kota Yogyakarta, Daerah Istimewa Yogyakarta 55271, Indonesia"], "rows": [{"elements": [{"distance": {"text": "3.8 km", "value": 3822}, "duration": {"text": "11 mins", "value": 645}, "status": "OK"}]}], "status": "OK"}}, {"origin": [-7.7925764, 110.365843], "destination": [-7.7933718999999995, 110.36297309999999], "distance_matrix": {"destination_addresses": ["Jl. Malioboro Jl. Dagen No.60, Sosromenduran, Gedong Tengen, Kota Yogyakarta, Daerah Istimewa Yogyakarta 55271, Indonesia"], "origin_addresses": ["Jl. Malioboro No.125, Sosromenduran, Gedong Tengen, Kota Yogyakarta, Daerah Istimewa Yogyakarta 55271, Indonesia"], "rows": [{"elements": [{"distance": {"text": "0.5 km", "value": 468}, "duration": {"text": "3 mins", "value": 160}, "status": "OK"}]}], "status": "OK"}}, {"origin": [-7.7925764, 110.365843], "destination": [-7.7917673999999995, 110.3651953], "distance_matrix": {"destination_addresses": ["6958+73W, Jl. Sosrowijayan, Sosromenduran, Gedong Tengen, Kota Yogyakarta, Daerah Istimewa Yogyakarta 55271, Indonesia"], "origin_addresses": ["Jl. Malioboro No.125, Sosromenduran, Gedong Tengen, Kota Yogyakarta, Daerah Istimewa Yogyakarta 55271, Indonesia"], "rows": [{"elements": [{"distance": {"text": "0.9 km", "value": 905}, "duration": {"text": "5 mins", "value": 278}, "status": "OK"}]}], "status": "OK"}}, {"origin": [-7.7925764, 110.365843], "destination": [-7.8167503, 110.3695223], "distance_matrix": {"destination_addresses": ["Timuran Jl. Parangtritis No.103, Brontokusuman, Kec. Mergangsan, Kota Yogyakarta, Daerah Istimewa Yogyakarta 55153, Indonesia"], "origin_addresses": ["Jl. Malioboro No.125, Sosromenduran, Gedong Tengen, Kota Yogyakarta, Daerah Istimewa Yogyakarta 55271, Indonesia"], "rows": [{"elements": [{"distance": {"text": "3.6 km", "value": 3555}, "duration": {"text": "11 mins", "value": 686}, "status": "OK"}]}], "status": "OK"}}, {"origin": [-7.7925764, 110.365843], "destination": [-7.819400699999999, 110.37123989999999], "distance_matrix": {"destination_addresses": ["Jl. Prawirotaman No.28, Brontokusuman, Kec. Mergangsan, Kota Yogyakarta, Daerah Istimewa Yogyakarta 55153, Indonesia"], "origin_addresses": ["Jl. Malioboro No.125, Sosromenduran, Gedong Tengen, Kota Yogyakarta, Daerah Istimewa Yogyakarta 55271, Indonesia"], "rows": [{"elements": [{"distance": {"text": "3.8 km", "value": 3794}, "duration": {"text": "11 mins", "value": 670}, "status": "OK"}]}], "status": "OK"}}, {"origin": [-7.7925764, 110.365843], "destination": [-7.8135292, 110.40140749999999], "distance_matrix": {"destination_addresses": ["Jl. Gedongkuning No.118, Rejowinangun, Kec. Kotagede, Kota Yogyakarta, Daerah Istimewa Yogyakarta 55171, Indonesia"], "origin_addresses": ["Jl. Malioboro No.125, Sosromenduran, Gedong Tengen, Kota Yogyakarta, Daerah Istimewa Yogyakarta 55271, Indonesia"], "rows": [{"elements": [{"distance": {"text": "6.2 km", "value": 6240}, "duration": {"text": "18 mins", "value": 1097}, "status": "OK"}]}], "status": "OK"}}, {"origin": [-7.7925764, 110.365843], "destination": [-7.7912164, 110.35327199999999], "distance_matrix": {"destination_addresses": ["Jl. HOS Cokroaminoto No.145, Tegalrejo, Kec. Tegalrejo, Kota Yogyakarta, Daerah Istimewa Yogyakarta 55244, Indonesia"], "origin_addresses": ["Jl. Malioboro No.125, Sosromenduran, Gedong Tengen, Kota Yogyakarta, Daerah Istimewa Yogyakarta 55271, Indonesia"], "rows": [{"elements": [{"distance": {"text": "3.6 km", "value": 3556}, "duration": {"text": "11 mins", "value": 645}, "status": "OK"}]}], "status": "OK"}}, {"origin": [-7.7925764, 110.365843], "destination": [-7.7658154999999995, 110.4108134], "distance_matrix": {"destination_addresses": ["Jl. Seturan Raya No.4b, Kledokan, Caturtunggal, Kec. Depok, Kabupaten Sleman, Daerah Istimewa Yogyakarta 55281, Indonesia"], "origin_addresses": ["Jl. Malioboro No.125, Sosromenduran, Gedong Tengen, Kota Yogyakarta, Daerah Istimewa Yogyakarta 55271, Indonesia"], "rows": [{"elements": [{"distance": {"text": "7.6 km", "value": 7588}, "duration": {"text": "19 mins", "value": 1154}, "status": "OK"}]}], "status": "OK"}}, {"origin": [-7.7925764, 110.365843], "destination": [-7.817778, 110.3599488], "distance_matrix": {"destination_addresses": ["Jl. Suryodiningratan No.26, Suryodiningratan, Kec. Mantrijeron, Kota Yogyakarta, Daerah Istimewa Yogyakarta 55141, Indonesia"], "origin_addresses": ["Jl. Malioboro No.125, Sosromenduran, Gedong Tengen, Kota Yogyakarta, Daerah Istimewa Yogyakarta 55271, Indonesia"], "rows": [{"elements": [{"distance": {"text": "4.3 km", "value": 4319}, "duration": {"text": "12 mins", "value": 749}, "status": "OK"}]}], "status": "OK"}}, {"origin": [-7.7925764, 110.365843], "destination": [-7.7836064, 110.42206499999999], "distance_matrix": {"destination_addresses": ["Jl. Raya Solo - Yogyakarta No.8, Kalongan, Maguwoharjo, Kec. Depok, Kabupaten Sleman, Daerah Istimewa Yogyakarta 55282, Indonesia"], "origin_addresses": ["Jl. Malioboro No.125, Sosromenduran, Gedong Tengen, Kota Yogyakarta, Daerah Istimewa Yogyakarta 55271, Indonesia"], "rows": [{"elements": [{"distance": {"text": "8.3 km", "value": 8328}, "duration": {"text": "20 mins", "value": 1206}, "status": "OK"}]}], "status": "OK"}}, {"origin": [-7.7925764, 110.365843], "destination": [-7.810461999999999, 110.37723799999999], "distance_matrix": {"destination_addresses": ["Jl. Taman Siswa No.91, Wirogunan, Kec. Mergangsan, Kota Yogyakarta, Daerah Istimewa Yogyakarta 55151, Indonesia"], "origin_addresses": ["Jl. Malioboro No.125, Sosromenduran, Gedong Tengen, Kota Yogyakarta, Daerah Istimewa Yogyakarta 55271, Indonesia"], "rows": [{"elements": [{"distance": {"text": "3.3 km", "value": 3257}, "duration": {"text": "11 mins", "value": 637}, "status": "OK"}]}], "status": "OK"}}, {"origin": [-7.7925764, 110.365843], "destination": [-7.7907481999999995, 110.3620009], "distance_matrix": {"destination_addresses": ["Jl. Gandekan No.92, Sosromenduran, Gedong Tengen, Kota Yogyakarta, Daerah Istimewa Yogyakarta 55272, Indonesia"], "origin_addresses": ["Jl. Malioboro No.125, Sosromenduran, Gedong Tengen, Kota Yogyakarta, Daerah Istimewa Yogyakarta 55271, Indonesia"], "rows": [{"elements": [{"distance": {"text": "1.0 km", "value": 963}, "duration": {"text": "4 mins", "value": 257}, "status": "OK"}]}], "status": "OK"}}, {"origin": [-7.7925764, 110.365843], "destination": [-7.7985481, 110.3927832], "distance_matrix": {"destination_addresses": ["Jl. Ipda Tut Harsono No.24, Muja Muju, Kec. Umbulharjo, Kota Yogyakarta, Daerah Istimewa Yogyakarta 55165, Indonesia"], "origin_addresses": ["Jl. Malioboro No.125, Sosromenduran, Gedong Tengen, Kota Yogyakarta, Daerah Istimewa Yogyakarta 55271, Indonesia"], "rows": [{"elements": [{"distance": {"text": "3.6 km", "value": 3619}, "duration": {"text": "12 mins", "value": 713}, "status": "OK"}]}], "status": "OK"}}, {"origin": [-7.7925764, 110.365843], "destination": [-7.7907481999999995, 110.3620009], "distance_matrix": {"destination_addresses": ["Jl. Gandekan No.92, Sosromenduran, Gedong Tengen, Kota Yogyakarta, Daerah Istimewa Yogyakarta 55272, Indonesia"], "origin_addresses": ["Jl. Malioboro No.125, Sosromenduran, Gedong Tengen, Kota Yogyakarta, Daerah Istimewa Yogyakarta 55271, Indonesia"], "rows": [{"elements": [{"distance": {"text": "1.0 km", "value": 963}, "duration": {"text": "4 mins", "value": 257}, "status": "OK"}]}], "status": "OK"}}, {"origin": [-7.7925764, 110.365843], "destination": [-7.7922148, 110.3601348], "distance_matrix": {"destination_addresses": ["Jl. Kemetiran No.21, Pringgokusuman, Gedong Tengen, Kota Yogyakarta, Daerah Istimewa Yogyakarta 55272, Indonesia"], "origin_addresses": ["Jl. Malioboro No.125, Sosromenduran, Gedong Tengen, Kota Yogyakarta, Daerah Istimewa Yogyakarta 55271, Indonesia"], "rows": [{"elements": [{"distance": {"text": "1.1 km", "value": 1093}, "duration": {"text": "5 mins", "value": 292}, "status": "OK"}]}], "status": "OK"}}, {"origin": [-7.7925764, 110.365843], "destination": [-7.7813117, 110.367661], "distance_matrix": {"destination_addresses": ["Jl. A.M. Sangaji No.20, Cokrodiningratan, Kec. Jetis, Kota Yogyakarta, Daerah Istimewa Yogyakarta 55233, Indonesia"], "origin_addresses": ["Jl. Malioboro No.125, Sosromenduran, Gedong Tengen, Kota Yogyakarta, Daerah Istimewa Yogyakarta 55271, Indonesia"], "rows": [{"elements": [{"distance": {"text": "3.4 km", "value": 3409}, "duration": {"text": "10 mins", "value": 617}, "status": "OK"}]}], "status": "OK"}}, {"origin": [-7.7925764, 110.365843], "destination": [-7.8035485, 110.368612], "distance_matrix": {"destination_addresses": ["Jl. Ibu Ruswo No.57, Prawirodirjan, Kec. Gondomanan, Kota Yogyakarta, Daerah Istimewa Yogyakarta 55121, Indonesia"], "origin_addresses": ["Jl. Malioboro No.125, Sosromenduran, Gedong Tengen, Kota Yogyakarta, Daerah Istimewa Yogyakarta 55271, Indonesia"], "rows": [{"elements": [{"distance": {"text": "1.6 km", "value": 1624}, "duration": {"text": "6 mins", "value": 350}, "status": "OK"}]}], "status": "OK"}}, {"origin": [-7.7925764, 110.365843], "destination": [-7.7589596, 110.3959946], "distance_matrix": {"destination_addresses": ["Jl. Affandi No.3, Gejayan, Condongcatur, Kec. Depok, Kabupaten Sleman, Daerah Istimewa Yogyakarta 55281, Indonesia"], "origin_addresses": ["Jl. Malioboro No.125, Sosromenduran, Gedong Tengen, Kota Yogyakarta, Daerah Istimewa Yogyakarta 55271, Indonesia"], "rows": [{"elements": [{"distance": {"text": "7.0 km", "value": 6974}, "duration": {"text": "19 mins", "value": 1124}, "status": "OK"}]}], "status": "OK"}}, {"origin": [-7.7925764, 110.365843], "destination": [-7.795883099999999, 110.39088679999999], "distance_matrix": {"destination_addresses": ["Jl. Timoho No.31-37, Muja Muju, Kec. Umbulharjo, Kota Yogyakarta, Daerah Istimewa Yogyakarta 55165, Indonesia"], "origin_addresses": ["Jl. Malioboro No.125, Sosromenduran, Gedong Tengen, Kota Yogyakarta, Daerah Istimewa Yogyakarta 55271, Indonesia"], "rows": [{"elements": [{"distance": {"text": "4.0 km", "value": 4018}, "duration": {"text": "13 mins", "value": 768}, "status": "OK"}]}], "status": "OK"}}, {"origin": [-7.7925764, 110.365843], "destination": [-7.8072349, 110.3773569], "distance_matrix": {"destination_addresses": ["Jl. Taman Siswa No.56, Wirogunan, Kec. Mergangsan, Kota Yogyakarta, Daerah Istimewa Yogyakarta 55151, Indonesia"], "origin_addresses": ["Jl. Malioboro No.125, Sosromenduran, Gedong Tengen, Kota Yogyakarta, Daerah Istimewa Yogyakarta 55271, Indonesia"], "rows": [{"elements": [{"distance": {"text": "2.9 km", "value": 2901}, "duration": {"text": "10 mins", "value": 590}, "status": "OK"}]}], "status": "OK"}}, {"origin": [-7.7925764, 110.365843], "destination": [-7.7970350999999996, 110.3704515], "distance_matrix": {"destination_addresses": ["Jl. Jagalan - Beji Jl. Beji No.61, Purwokinanti, Pakualaman, Kota Yogyakarta, Daerah Istimewa Yogyakarta 55166, Indonesia"], "origin_addresses": ["Jl. Malioboro No.125, Sosromenduran, Gedong Tengen, Kota Yogyakarta, Daerah Istimewa Yogyakarta 55271, Indonesia"], "rows": [{"elements": [{"distance": {"text": "1.0 km", "value": 987}, "duration": {"text": "4 mins", "value": 213}, "status": "OK"}]}], "status": "OK"}}, {"origin": [-7.7925764, 110.365843], "destination": [-7.790546699999999, 110.3654284], "distance_matrix": {"destination_addresses": ["Jl. Ps. Kembang Gg. 1 No.102, Sosromenduran, Gedong Tengen, Kota Yogyakarta, Daerah Istimewa Yogyakarta 55271, Indonesia"], "origin_addresses": ["Jl. Malioboro No.125, Sosromenduran, Gedong Tengen, Kota Yogyakarta, Daerah Istimewa Yogyakarta 55271, Indonesia"], "rows": [{"elements": [{"distance": {"text": "0.7 km", "value": 703}, "duration": {"text": "3 mins", "value": 200}, "status": "OK"}]}], "status": "OK"}}, {"origin": [-7.7925764, 110.365843], "destination": [-7.8180361, 110.3699946], "distance_matrix": {"destination_addresses": ["Gg. Batik Gringsing No.509, Brontokusuman, Kec. Mergangsan, Kota Yogyakarta, Daerah Istimewa Yogyakarta 55153, Indonesia"], "origin_addresses": ["Jl. Malioboro No.125, Sosromenduran, Gedong Tengen, Kota Yogyakarta, Daerah Istimewa Yogyakarta 55271, Indonesia"], "rows": [{"elements": [{"distance": {"text": "3.5 km", "value": 3548}, "duration": {"text": "11 mins", "value": 674}, "status": "OK"}]}], "status": "OK"}}, {"origin": [-7.7925764, 110.365843], "destination": [-7.7829118, 110.3853717], "distance_matrix": {"destination_addresses": ["Jl. Urip Sumoharjo No.64, Klitren, Kec. Gondokusuman, Kota Yogyakarta, Daerah Istimewa Yogyakarta 55222, Indonesia"], "origin_addresses": ["Jl. Malioboro No.125, Sosromenduran, Gedong Tengen, Kota Yogyakarta, Daerah Istimewa Yogyakarta 55271, Indonesia"], "rows": [{"elements": [{"distance": {"text": "3.6 km", "value": 3610}, "duration": {"text": "10 mins", "value": 627}, "status": "OK"}]}], "status": "OK"}}, {"origin": [-7.7925764, 110.365843], "destination": [-7.7908228, 110.3604696], "distance_matrix": {"destination_addresses": ["Jl. Jlagran Lor No.10, Pringgokusuman, Gedong Tengen, Kota Yogyakarta, Daerah Istimewa Yogyakarta 55272, Indonesia"], "origin_addresses": ["Jl. Malioboro No.125, Sosromenduran, Gedong Tengen, Kota Yogyakarta, Daerah Istimewa Yogyakarta 55271, Indonesia"], "rows": [{"elements": [{"distance": {"text": "1.4 km", "value": 1395}, "duration": {"text": "6 mins", "value": 345}, "status": "OK"}]}], "status": "OK"}}, {"origin": [-7.7925764, 110.365843], "destination": [-7.781765, 110.3790782], "distance_matrix": {"destination_addresses": ["Jl. Prof. Herman Yohanes No.1, Terban, Kec. Gondokusuman, Kota Yogyakarta, Daerah Istimewa Yogyakarta 55223, Indonesia"], "origin_addresses": ["Jl. Malioboro No.125, Sosromenduran, Gedong Tengen, Kota Yogyakarta, Daerah Istimewa Yogyakarta 55271, Indonesia"], "rows": [{"elements": [{"distance": {"text": "2.7 km", "value": 2722}, "duration": {"text": "9 mins", "value": 513}, "status": "OK"}]}], "status": "OK"}}, {"origin": [-7.7925764, 110.365843], "destination": [-7.7918185, 110.3642496], "distance_matrix": {"destination_addresses": ["Jl. Sosrowijayan No.23 - 25, Sosromenduran, Gedong Tengen, Kota Yogyakarta, Daerah Istimewa Yogyakarta 55271, Indonesia"], "origin_addresses": ["Jl. Malioboro No.125, Sosromenduran, Gedong Tengen, Kota Yogyakarta, Daerah Istimewa Yogyakarta 55271, Indonesia"], "rows": [{"elements": [{"distance": {"text": "1.0 km", "value": 1023}, "duration": {"text": "5 mins", "value": 323}, "status": "OK"}]}], "status": "OK"}}, {"origin": [-7.7925764, 110.365843], "destination": [-7.7954415, 110.3535053], "distance_matrix": {"destination_addresses": ["Jl. HOS Cokroaminoto No.60, Pakuncen, Wirobrajan, Kota Yogyakarta, Daerah Istimewa Yogyakarta 55253, Indonesia"], "origin_addresses": ["Jl. Malioboro No.125, Sosromenduran, Gedong Tengen, Kota Yogyakarta, Daerah Istimewa Yogyakarta 55271, Indonesia"], "rows": [{"elements": [{"distance": {"text": "2.8 km", "value": 2750}, "duration": {"text": "10 mins", "value": 584}, "status": "OK"}]}], "status": "OK"}}, {"origin": [-7.7925764, 110.365843], "destination": [-7.795443799999999, 110.3621311], "distance_matrix": {"destination_addresses": ["Jl. Jogonegaran Jl. Sosrowijayan GT I No.993, Sosromenduran, Gedong Tengen, Kota Yogyakarta, Daerah Istimewa Yogyakarta 55271, Indonesia"], "origin_addresses": ["Jl. Malioboro No.125, Sosromenduran, Gedong Tengen, Kota Yogyakarta, Daerah Istimewa Yogyakarta 55271, Indonesia"], "rows": [{"elements": [{"distance": {"text": "0.8 km", "value": 843}, "duration": {"text": "4 mins", "value": 222}, "status": "OK"}]}], "status": "OK"}}, {"origin": [-7.7925764, 110.365843], "destination": [-7.7669396, 110.39149909999999], "distance_matrix": {"destination_addresses": ["Jl. Affandi No.37, Karang Gayam, Caturtunggal, Kec. Depok, Kabupaten Sleman, Daerah Istimewa Yogyakarta 55281, Indonesia"], "origin_addresses": ["Jl. Malioboro No.125, Sosromenduran, Gedong Tengen, Kota Yogyakarta, Daerah Istimewa Yogyakarta 55271, Indonesia"], "rows": [{"elements": [{"distance": {"text": "5.3 km", "value": 5342}, "duration": {"text": "15 mins", "value": 904}, "status": "OK"}]}], "status": "OK"}}, {"origin": [-7.7925764, 110.365843], "destination": [-7.7913443, 110.3622759], "distance_matrix": {"destination_addresses": ["Jl. Sosrowijayan No.242, Sosromenduran, Gedong Tengen, Kota Yogyakarta, Daerah Istimewa Yogyakarta 55271, Indonesia"], "origin_addresses": ["Jl. Malioboro No.125, Sosromenduran, Gedong Tengen, Kota Yogyakarta, Daerah Istimewa Yogyakarta 55271, Indonesia"], "rows": [{"elements": [{"distance": {"text": "1.2 km", "value": 1228}, "duration": {"text": "7 mins", "value": 397}, "status": "OK"}]}], "status": "OK"}}, {"origin": [-7.7925764, 110.365843], "destination": [-7.7801399, 110.36065669999999], "distance_matrix": {"destination_addresses": ["Jl. Magelang No.31, Bumijo, Kec. Jetis, Kota Yogyakarta, Daerah Istimewa Yogyakarta 55231, Indonesia"], "origin_addresses": ["Jl. Malioboro No.125, Sosromenduran, Gedong Tengen, Kota Yogyakarta, Daerah Istimewa Yogyakarta 55271, Indonesia"], "rows": [{"elements": [{"distance": {"text": "3.1 km", "value": 3111}, "duration": {"text": "9 mins", "value": 559}, "status": "OK"}]}], "status": "OK"}}], [{"origin": [-7.7982487, 110.3652793], "destination": [-7.7738153, 110.3684775], "distance_matrix": {"destination_addresses": ["Jl. P. Mangkubumi No.72a, Cokrodiningratan, Kec. Jetis, Kota Yogyakarta, Daerah Istimewa Yogyakarta 55233, Indonesia"], "origin_addresses": ["No. 3 - 4, Ps. Beringharjo, Jl. Margo Mulyo Blok B No.16, Ngupasan, Kec. Gondomanan, Kota Yogyakarta, Daerah Istimewa Yogyakarta 55122, Indonesia"], "rows": [{"elements": [{"distance": {"text": "4.8 km", "value": 4815}, "duration": {"text": "15 mins", "value": 907}, "status": "OK"}]}], "status": "OK"}}, {"origin": [-7.7982487, 110.3652793], "destination": [-7.782622699999999, 110.36850659999999], "distance_matrix": {"destination_addresses": ["Jl. Jend. Sudirman No.9, Cokrodiningratan, Kec. Jetis, Kota Yogyakarta, Daerah Istimewa Yogyakarta 55233, Indonesia"], "origin_addresses": ["No. 3 - 4, Ps. Beringharjo, Jl. Margo Mulyo Blok B No.16, Ngupasan, Kec. Gondomanan, Kota Yogyakarta, Daerah Istimewa Yogyakarta 55122, Indonesia"], "rows": [{"elements": [{"distance": {"text": "3.3 km", "value": 3287}, "duration": {"text": "11 mins", "value": 677}, "status": "OK"}]}], "status": "OK"}}, {"origin": [-7.7982487, 110.3652793], "destination": [-7.7931709, 110.36656289999999], "distance_matrix": {"destination_addresses": ["Jl. Malioboro No.52-58, Suryatmajan, Kec. Danurejan, Kota Yogyakarta, Daerah Istimewa Yogyakarta 55213, Indonesia"], "origin_addresses": ["No. 3 - 4, Ps. Beringharjo, Jl. Margo Mulyo Blok B No.16, Ngupasan, Kec. Gondomanan, Kota Yogyakarta, Daerah Istimewa Yogyakarta 55122, Indonesia"], "rows": [{"elements": [{"distance": {"text": "1.5 km", "value": 1496}, "duration": {"text": "6 mins", "value": 340}, "status": "OK"}]}], "status": "OK"}}, {"origin": [-7.7982487, 110.3652793], "destination": [-7.7615123, 110.3984402], "distance_matrix": {"destination_addresses": ["69QX+C8C, Jl. Kaliwaru, Kaliwaru, Condongcatur, Kec. Depok, Kabupaten Sleman, Daerah Istimewa Yogyakarta 55281, Indonesia"], "origin_addresses": ["No. 3 - 4, Ps. Beringharjo, Jl. Margo Mulyo Blok B No.16, Ngupasan, Kec. Gondomanan, Kota Yogyakarta, Daerah Istimewa Yogyakarta 55122, Indonesia"], "rows": [{"elements": [{"distance": {"text": "7.9 km", "value": 7863}, "duration": {"text": "25 mins", "value": 1486}, "status": "OK"}]}], "status": "OK"}}, {"origin": [-7.7982487, 110.3652793], "destination": [-7.7973538, 110.3689898], "distance_matrix": {"destination_addresses": ["Jl. Mayor Suryotomo No.31, Ngupasan, Kec. Gondomanan, Kota Yogyakarta, Daerah Istimewa Yogyakarta 55122, Indonesia"], "origin_addresses": ["No. 3 - 4, Ps. Beringharjo, Jl. Margo Mulyo Blok B No.16, Ngupasan, Kec. Gondomanan, Kota Yogyakarta, Daerah Istimewa Yogyakarta 55122, Indonesia"], "rows": [{"elements": [{"distance": {"text": "0.8 km", "value": 803}, "duration": {"text": "3 mins", "value": 206}, "status": "OK"}]}], "status": "OK"}}, {"origin": [-7.7982487, 110.3652793], "destination": [-7.7938589, 110.3649049], "distance_matrix": {"destination_addresses": ["Jl. Dagen No.6, Sosromenduran, Gedong Tengen, Kota Yogyakarta, Daerah Istimewa Yogyakarta 55271, Indonesia"], "origin_addresses": ["No. 3 - 4, Ps. Beringharjo, Jl. Margo Mulyo Blok B No.16, Ngupasan, Kec. Gondomanan, Kota Yogyakarta, Daerah Istimewa Yogyakarta 55122, Indonesia"], "rows": [{"elements": [{"distance": {"text": "1.8 km", "value": 1822}, "duration": {"text": "8 mins", "value": 462}, "status": "OK"}]}], "status": "OK"}}, {"origin": [-7.7982487, 110.3652793], "destination": [-7.782607499999999, 110.37423779999999], "distance_matrix": {"destination_addresses": ["Jl. Jend. Sudirman No.69, Terban, Kec. Gondokusuman, Kota Yogyakarta, Daerah Istimewa Yogyakarta 55224, Indonesia"], "origin_addresses": ["No. 3 - 4, Ps. Beringharjo, Jl. Margo Mulyo Blok B No.16, Ngupasan, Kec. Gondomanan, Kota Yogyakarta, Daerah Istimewa Yogyakarta 55122, Indonesia"], "rows": [{"elements": [{"distance": {"text": "3.1 km", "value": 3089}, "duration": {"text": "10 mins", "value": 622}, "status": "OK"}]}], "status": "OK"}}, {"origin": [-7.7982487, 110.3652793], "destination": [-7.7938902, 110.36581659999999], "distance_matrix": {"destination_addresses": ["Jl. Malioboro No.42, Suryatmajan, Kec. Danurejan, Kota Yogyakarta, Daerah Istimewa Yogyakarta 55271, Indonesia"], "origin_addresses": ["No. 3 - 4, Ps. Beringharjo, Jl. Margo Mulyo Blok B No.16, Ngupasan, Kec. Gondomanan, Kota Yogyakarta, Daerah Istimewa Yogyakarta 55122, Indonesia"], "rows": [{"elements": [{"distance": {"text": "1.7 km", "value": 1717}, "duration": {"text": "7 mins", "value": 416}, "status": "OK"}]}], "status": "OK"}}, {"origin": [-7.7982487, 110.3652793], "destination": [-7.7989469, 110.3929241], "distance_matrix": {"destination_addresses": ["Jl. Ipda Tut Harsono No.16, Muja Muju, Kec. Umbulharjo, Kota Yogyakarta, Daerah Istimewa Yogyakarta 55165, Indonesia"], "origin_addresses": ["No. 3 - 4, Ps. Beringharjo, Jl. Margo Mulyo Blok B No.16, Ngupasan, Kec. Gondomanan, Kota Yogyakarta, Daerah Istimewa Yogyakarta 55122, Indonesia"], "rows": [{"elements": [{"distance": {"text": "3.7 km", "value": 3741}, "duration": {"text": "12 mins", "value": 747}, "status": "OK"}]}], "status": "OK"}}, {"origin": [-7.7982487, 110.3652793], "destination": [-7.7837159, 110.3923981], "distance_matrix": {"destination_addresses": ["Ambarrukmo Plaza (Inside Urban Icon Store 1st Floor, Unit #B46-49, Jl. Laksda Adisucipto No.80, Demangan Baru, Caturtunggal, Kec. Depok, Kabupaten Sleman, Daerah Istimewa Yogyakarta 55281, Indonesia"], "origin_addresses": ["No. 3 - 4, Ps. Beringharjo, Jl. Margo Mulyo Blok B No.16, Ngupasan, Kec. Gondomanan, Kota Yogyakarta, Daerah Istimewa Yogyakarta 55122, Indonesia"], "rows": [{"elements": [{"distance": {"text": "4.9 km", "value": 4875}, "duration": {"text": "15 mins", "value": 900}, "status": "OK"}]}], "status": "OK"}}, {"origin": [-7.7982487, 110.3652793], "destination": [-7.790049, 110.36519], "distance_matrix": {"destination_addresses": ["Jl. Ps. Kembang No.9, Sosromenduran, Gedong Tengen, Kota Yogyakarta, Daerah Istimewa Yogyakarta 55271, Indonesia"], "origin_addresses": ["No. 3 - 4, Ps. Beringharjo, Jl. Margo Mulyo Blok B No.16, Ngupasan, Kec. Gondomanan, Kota Yogyakarta, Daerah Istimewa Yogyakarta 55122, Indonesia"], "rows": [{"elements": [{"distance": {"text": "1.9 km", "value": 1930}, "duration": {"text": "7 mins", "value": 435}, "status": "OK"}]}], "status": "OK"}}, {"origin": [-7.7982487, 110.3652793], "destination": [-7.787678, 110.36669839999999], "distance_matrix": {"destination_addresses": ["Jl. Margo Utomo No.30, Gowongan, Kec. Jetis, Kota Yogyakarta, Daerah Istimewa Yogyakarta 55233, Indonesia"], "origin_addresses": ["No. 3 - 4, Ps. Beringharjo, Jl. Margo Mulyo Blok B No.16, Ngupasan, Kec. Gondomanan, Kota Yogyakarta, Daerah Istimewa Yogyakarta 55122, Indonesia"], "rows": [{"elements": [{"distance": {"text": "3.8 km", "value": 3810}, "duration": {"text": "11 mins", "value": 674}, "status": "OK"}]}], "status": "OK"}}, {"origin": [-7.7982487, 110.3652793], "destination": [-7.782889399999999, 110.38191619999999], "distance_matrix": {"destination_addresses": ["Jl. Urip Sumoharjo No.37, Klitren, Kec. Gondokusuman, Kota Yogyakarta, Daerah Istimewa Yogyakarta 55222, Indonesia"], "origin_addresses": ["No. 3 - 4, Ps. Beringharjo, Jl. Margo Mulyo Blok B No.16, Ngupasan, Kec. Gondomanan, Kota Yogyakarta, Daerah Istimewa Yogyakarta 55122, Indonesia"], "rows": [{"elements": [{"distance": {"text": "3.9 km", "value": 3948}, "duration": {"text": "14 mins", "value": 821}, "status": "OK"}]}], "status": "OK"}}, {"origin": [-7.7982487, 110.3652793], "destination": [-7.824458699999999, 110.36685349999999], "distance_matrix": {"destination_addresses": ["Jl. Jogokaryan No.82, Mantrijeron, Kec. Mantrijeron, Kota Yogyakarta, Daerah Istimewa Yogyakarta 55143, Indonesia"], "origin_addresses": ["No. 3 - 4, Ps. Beringharjo, Jl. Margo Mulyo Blok B No.16, Ngupasan, Kec. Gondomanan, Kota Yogyakarta, Daerah Istimewa Yogyakarta 55122, Indonesia"], "rows": [{"elements": [{"distance": {"text": "3.5 km", "value": 3518}, "duration": {"text": "10 mins", "value": 621}, "status": "OK"}]}], "status": "OK"}}, {"origin": [-7.7982487, 110.3652793], "destination": [-7.8152832, 110.36558529999999], "distance_matrix": {"destination_addresses": ["Jl. Mayjend Sutoyo No.52, Mantrijeron, Kec. Mantrijeron, Kota Yogyakarta, Daerah Istimewa Yogyakarta 55143, Indonesia"], "origin_addresses": ["No. 3 - 4, Ps. Beringharjo, Jl. Margo Mulyo Blok B No.16, Ngupasan, Kec. Gondomanan, Kota Yogyakarta, Daerah Istimewa Yogyakarta 55122, Indonesia"], "rows": [{"elements": [{"distance": {"text": "2.7 km", "value": 2734}, "duration": {"text": "8 mins", "value": 477}, "status": "OK"}]}], "status": "OK"}}, {"origin": [-7.7982487, 110.3652793], "destination": [-7.774500499999999, 110.38917359999999], "distance_matrix": {"destination_addresses": ["Jl. Affandi No.35, Santren, Caturtunggal, Kec. Depok, Kabupaten Sleman, Daerah Istimewa Yogyakarta 55281, Indonesia"], "origin_addresses": ["No. 3 - 4, Ps. Beringharjo, Jl. Margo Mulyo Blok B No.16, Ngupasan, Kec. Gondomanan, Kota Yogyakarta, Daerah Istimewa Yogyakarta 55122, Indonesia"], "rows": [{"elements": [{"distance": {"text": "5.1 km", "value": 5094}, "duration": {"text": "16 mins", "value": 939}, "status": "OK"}]}], "status": "OK"}}, {"origin": [-7.7982487, 110.3652793], "destination": [-7.7841438, 110.3667813], "distance_matrix": {"destination_addresses": ["Jl. Pangeran Mangkubumi No.101, Gowongan, Kec. Jetis, Kota Yogyakarta, Daerah Istimewa Yogyakarta 55224, Indonesia"], "origin_addresses": ["No. 3 - 4, Ps. Beringharjo, Jl. Margo Mulyo Blok B No.16, Ngupasan, Kec. Gondomanan, Kota Yogyakarta, Daerah Istimewa Yogyakarta 55122, Indonesia"], "rows": [{"elements": [{"distance": {"text": "3.4 km", "value": 3419}, "duration": {"text": "10 mins", "value": 623}, "status": "OK"}]}], "status": "OK"}}, {"origin": [-7.7982487, 110.3652793], "destination": [-7.7917305, 110.3637213], "distance_matrix": {"destination_addresses": ["Jl. Sosrowijayan No.35, Sosromenduran, Gedong Tengen, Kota Yogyakarta, Daerah Istimewa Yogyakarta 55271, Indonesia"], "origin_addresses": ["No. 3 - 4, Ps. Beringharjo, Jl. Margo Mulyo Blok B No.16, Ngupasan, Kec. Gondomanan, Kota Yogyakarta, Daerah Istimewa Yogyakarta 55122, Indonesia"], "rows": [{"elements": [{"distance": {"text": "2.2 km", "value": 2250}, "duration": {"text": "9 mins", "value": 565}, "status": "OK"}]}], "status": "OK"}}, {"origin": [-7.7982487, 110.3652793], "destination": [-7.801747199999999, 110.37002779999999], "distance_matrix": {"destination_addresses": ["Jl. Panembahan Senopati No.40, Prawirodirjan, Kec. Gondomanan, Kota Yogyakarta, Daerah Istimewa Yogyakarta 55121, Indonesia"], "origin_addresses": ["No. 3 - 4, Ps. Beringharjo, Jl. Margo Mulyo Blok B No.16, Ngupasan, Kec. Gondomanan, Kota Yogyakarta, Daerah Istimewa Yogyakarta 55122, Indonesia"], "rows": [{"elements": [{"distance": {"text": "0.9 km", "value": 940}, "duration": {"text": "4 mins", "value": 223}, "status": "OK"}]}], "status": "OK"}}, {"origin": [-7.7982487, 110.3652793], "destination": [-7.7824228, 110.3697363], "distance_matrix": {"destination_addresses": ["Jl. Jend. Sudirman No.19, Cokrodiningratan, Kec. Jetis, Kota Yogyakarta, Daerah Istimewa Yogyakarta 55233, Indonesia"], "origin_addresses": ["No. 3 - 4, Ps. Beringharjo, Jl. Margo Mulyo Blok B No.16, Ngupasan, Kec. Gondomanan, Kota Yogyakarta, Daerah Istimewa Yogyakarta 55122, Indonesia"], "rows": [{"elements": [{"distance": {"text": "3.1 km", "value": 3053}, "duration": {"text": "10 mins", "value": 594}, "status": "OK"}]}], "status": "OK"}}, {"origin": [-7.7982487, 110.3652793], "destination": [-7.801747199999999, 110.37002779999999], "distance_matrix": {"destination_addresses": ["Jl. Panembahan Senopati No.40, Prawirodirjan, Kec. Gondomanan, Kota Yogyakarta, Daerah Istimewa Yogyakarta 55121, Indonesia"], "origin_addresses": ["No. 3 - 4, Ps. Beringharjo, Jl. Margo Mulyo Blok B No.16, Ngupasan, Kec. Gondomanan, Kota Yogyakarta, Daerah Istimewa Yogyakarta 55122, Indonesia"], "rows": [{"elements": [{"distance": {"text": "0.9 km", "value": 940}, "duration": {"text": "4 mins", "value": 223}, "status": "OK"}]}], "status": "OK"}}, {"origin": [-7.7982487, 110.3652793], "destination": [-7.784761199999999, 110.36722999999999], "distance_matrix": {"destination_addresses": ["Jl. Margo Utomo No.52, Gowongan, Kec. Jetis, Kota Yogyakarta, Daerah Istimewa Yogyakarta 55233, Indonesia"], "origin_addresses": ["No. 3 - 4, Ps. Beringharjo, Jl. Margo Mulyo Blok B No.16, Ngupasan, Kec. Gondomanan, Kota Yogyakarta, Daerah Istimewa Yogyakarta 55122, Indonesia"], "rows": [{"elements": [{"distance": {"text": "3.5 km", "value": 3526}, "duration": {"text": "11 mins", "value": 689}, "status": "OK"}]}], "status": "OK"}}, {"origin": [-7.7982487, 110.3652793], "destination": [-7.783555, 110.391437], "distance_matrix": {"destination_addresses": ["Jl. Laksda Adisucipto No.38, Demangan, Kec. Gondokusuman, Kota Yogyakarta, Daerah Istimewa Yogyakarta 55221, Indonesia"], "origin_addresses": ["No. 3 - 4, Ps. Beringharjo, Jl. Margo Mulyo Blok B No.16, Ngupasan, Kec. Gondomanan, Kota Yogyakarta, Daerah Istimewa Yogyakarta 55122, Indonesia"], "rows": [{"elements": [{"distance": {"text": "5.0 km", "value": 5010}, "duration": {"text": "15 mins", "value": 899}, "status": "OK"}]}], "status": "OK"}}, {"origin": [-7.7982487, 110.3652793], "destination": [-7.8224427, 110.3673455], "distance_matrix": {"destination_addresses": ["Jl. Parangtritis No.120, Mantrijeron, Kec. Mantrijeron, Kota Yogyakarta, Daerah Istimewa Yogyakarta 55143, Indonesia"], "origin_addresses": ["No. 3 - 4, Ps. Beringharjo, Jl. Margo Mulyo Blok B No.16, Ngupasan, Kec. Gondomanan, Kota Yogyakarta, Daerah Istimewa Yogyakarta 55122, Indonesia"], "rows": [{"elements": [{"distance": {"text": "3.3 km", "value": 3321}, "duration": {"text": "10 mins", "value": 570}, "status": "OK"}]}], "status": "OK"}}, {"origin": [-7.7982487, 110.3652793], "destination": [-7.7899967, 110.3622553], "distance_matrix": {"destination_addresses": ["Jl. Ps. Kembang No.53, Sosromenduran, Gedong Tengen, Kota Yogyakarta, Daerah Istimewa Yogyakarta 55271, Indonesia"], "origin_addresses": ["No. 3 - 4, Ps. Beringharjo, Jl. Margo Mulyo Blok B No.16, Ngupasan, Kec. Gondomanan, Kota Yogyakarta, Daerah Istimewa Yogyakarta 55122, Indonesia"], "rows": [{"elements": [{"distance": {"text": "1.6 km", "value": 1550}, "duration": {"text": "5 mins", "value": 279}, "status": "OK"}]}], "status": "OK"}}, {"origin": [-7.7982487, 110.3652793], "destination": [-7.787678, 110.36669839999999], "distance_matrix": {"destination_addresses": ["Jl. Margo Utomo No.30, Gowongan, Kec. Jetis, Kota Yogyakarta, Daerah Istimewa Yogyakarta 55233, Indonesia"], "origin_addresses": ["No. 3 - 4, Ps. Beringharjo, Jl. Margo Mulyo Blok B No.16, Ngupasan, Kec. Gondomanan, Kota Yogyakarta, Daerah Istimewa Yogyakarta 55122, Indonesia"], "rows": [{"elements": [{"distance": {"text": "3.8 km", "value": 3810}, "duration": {"text": "11 mins", "value": 674}, "status": "OK"}]}], "status": "OK"}}, {"origin": [-7.7982487, 110.3652793], "destination": [-7.7938979999999995, 110.3614602], "distance_matrix": {"destination_addresses": ["Jl. Dagen No.109, Sosromenduran, Gedong Tengen, Kota Yogyakarta, Daerah Istimewa Yogyakarta 55271, Indonesia"], "origin_addresses": ["No. 3 - 4, Ps. Beringharjo, Jl. Margo Mulyo Blok B No.16, Ngupasan, Kec. Gondomanan, Kota Yogyakarta, Daerah Istimewa Yogyakarta 55122, Indonesia"], "rows": [{"elements": [{"distance": {"text": "1.1 km", "value": 1104}, "duration": {"text": "3 mins", "value": 205}, "status": "OK"}]}], "status": "OK"}}, {"origin": [-7.7982487, 110.3652793], "destination": [-7.7917305, 110.3637213], "distance_matrix": {"destination_addresses": ["Jl. Sosrowijayan No.35, Sosromenduran, Gedong Tengen, Kota Yogyakarta, Daerah Istimewa Yogyakarta 55271, Indonesia"], "origin_addresses": ["No. 3 - 4, Ps. Beringharjo, Jl. Margo Mulyo Blok B No.16, Ngupasan, Kec. Gondomanan, Kota Yogyakarta, Daerah Istimewa Yogyakarta 55122, Indonesia"], "rows": [{"elements": [{"distance": {"text": "2.2 km", "value": 2250}, "duration": {"text": "9 mins", "value": 565}, "status": "OK"}]}], "status": "OK"}}, {"origin": [-7.7982487, 110.3652793], "destination": [-7.783135, 110.3628832], "distance_matrix": {"destination_addresses": ["Jl. Pangeran Diponegoro No.87, Bumijo, Kec. Jetis, Kota Yogyakarta, Daerah Istimewa Yogyakarta 55231, Indonesia"], "origin_addresses": ["No. 3 - 4, Ps. Beringharjo, Jl. Margo Mulyo Blok B No.16, Ngupasan, Kec. Gondomanan, Kota Yogyakarta, Daerah Istimewa Yogyakarta 55122, Indonesia"], "rows": [{"elements": [{"distance": {"text": "3.5 km", "value": 3489}, "duration": {"text": "10 mins", "value": 618}, "status": "OK"}]}], "status": "OK"}}, {"origin": [-7.7982487, 110.3652793], "destination": [-7.8087447999999995, 110.3711512], "distance_matrix": {"destination_addresses": ["Jl. Ireda No.25, RW.08, Prawirodirjan, Kec. Gondomanan, Kota Yogyakarta, Daerah Istimewa Yogyakarta 55131, Indonesia"], "origin_addresses": ["No. 3 - 4, Ps. Beringharjo, Jl. Margo Mulyo Blok B No.16, Ngupasan, Kec. Gondomanan, Kota Yogyakarta, Daerah Istimewa Yogyakarta 55122, Indonesia"], "rows": [{"elements": [{"distance": {"text": "1.9 km", "value": 1884}, "duration": {"text": "6 mins", "value": 341}, "status": "OK"}]}], "status": "OK"}}, {"origin": [-7.7982487, 110.3652793], "destination": [-7.768796, 110.361195], "distance_matrix": {"destination_addresses": ["Jalan Magelang KM.4 No.145, Rogoyudan, Sinduadi, Kec. Mlati, Kabupaten Sleman, Daerah Istimewa Yogyakarta 55284, Indonesia"], "origin_addresses": ["No. 3 - 4, Ps. Beringharjo, Jl. Margo Mulyo Blok B No.16, Ngupasan, Kec. Gondomanan, Kota Yogyakarta, Daerah Istimewa Yogyakarta 55122, Indonesia"], "rows": [{"elements": [{"distance": {"text": "4.6 km", "value": 4578}, "duration": {"text": "13 mins", "value": 783}, "status": "OK"}]}], "status": "OK"}}, {"origin": [-7.7982487, 110.3652793], "destination": [-7.798237899999999, 110.4051231], "distance_matrix": {"destination_addresses": ["Jl. Raya Janti Jl. Gedongkuning No.336, Modalan, Banguntapan, Kec. Banguntapan, Kabupaten Bantul, Daerah Istimewa Yogyakarta 55198, Indonesia"], "origin_addresses": ["No. 3 - 4, Ps. Beringharjo, Jl. Margo Mulyo Blok B No.16, Ngupasan, Kec. Gondomanan, Kota Yogyakarta, Daerah Istimewa Yogyakarta 55122, Indonesia"], "rows": [{"elements": [{"distance": {"text": "5.2 km", "value": 5226}, "duration": {"text": "16 mins", "value": 978}, "status": "OK"}]}], "status": "OK"}}, {"origin": [-7.7982487, 110.3652793], "destination": [-7.796214399999999, 110.3646619], "distance_matrix": {"destination_addresses": ["Jl. Pajeksan No.10, Sosromenduran, Gedong Tengen, Kota Yogyakarta, Daerah Istimewa Yogyakarta 55122, Indonesia"], "origin_addresses": ["No. 3 - 4, Ps. Beringharjo, Jl. Margo Mulyo Blok B No.16, Ngupasan, Kec. Gondomanan, Kota Yogyakarta, Daerah Istimewa Yogyakarta 55122, Indonesia"], "rows": [{"elements": [{"distance": {"text": "2.1 km", "value": 2077}, "duration": {"text": "8 mins", "value": 496}, "status": "OK"}]}], "status": "OK"}}, {"origin": [-7.7982487, 110.3652793], "destination": [-7.7937804999999996, 110.3648101], "distance_matrix": {"destination_addresses": ["Jl. Dagen No.8, Sosromenduran, Gedong Tengen, Kota Yogyakarta, Daerah Istimewa Yogyakarta 55271, Indonesia"], "origin_addresses": ["No. 3 - 4, Ps. Beringharjo, Jl. Margo Mulyo Blok B No.16, Ngupasan, Kec. Gondomanan, Kota Yogyakarta, Daerah Istimewa Yogyakarta 55122, Indonesia"], "rows": [{"elements": [{"distance": {"text": "1.8 km", "value": 1834}, "duration": {"text": "8 mins", "value": 466}, "status": "OK"}]}], "status": "OK"}}, {"origin": [-7.7982487, 110.3652793], "destination": [-7.7876435, 110.3644008], "distance_matrix": {"destination_addresses": ["Jl. Gowongan Kidul No.33-49, Sosromenduran, Gedong Tengen, Kota Yogyakarta, Daerah Istimewa Yogyakarta 55271, Indonesia"], "origin_addresses": ["No. 3 - 4, Ps. Beringharjo, Jl. Margo Mulyo Blok B No.16, Ngupasan, Kec. Gondomanan, Kota Yogyakarta, Daerah Istimewa Yogyakarta 55122, Indonesia"], "rows": [{"elements": [{"distance": {"text": "4.1 km", "value": 4061}, "duration": {"text": "13 mins", "value": 759}, "status": "OK"}]}], "status": "OK"}}, {"origin": [-7.7982487, 110.3652793], "destination": [-7.776762199999999, 110.38233659999999], "distance_matrix": {"destination_addresses": ["Jl. Colombo Yogyakarta No.7, Karang Malang, Caturtunggal, Kec. Depok, Kabupaten Sleman, Daerah Istimewa Yogyakarta 55281, Indonesia"], "origin_addresses": ["No. 3 - 4, Ps. Beringharjo, Jl. Margo Mulyo Blok B No.16, Ngupasan, Kec. Gondomanan, Kota Yogyakarta, Daerah Istimewa Yogyakarta 55122, Indonesia"], "rows": [{"elements": [{"distance": {"text": "4.5 km", "value": 4534}, "duration": {"text": "13 mins", "value": 798}, "status": "OK"}]}], "status": "OK"}}, {"origin": [-7.7982487, 110.3652793], "destination": [-7.7982187, 110.3633193], "distance_matrix": {"destination_addresses": ["Jl. Gadean No.3, Ngupasan, Kec. Gondomanan, Kota Yogyakarta, Daerah Istimewa Yogyakarta 55122, Indonesia"], "origin_addresses": ["No. 3 - 4, Ps. Beringharjo, Jl. Margo Mulyo Blok B No.16, Ngupasan, Kec. Gondomanan, Kota Yogyakarta, Daerah Istimewa Yogyakarta 55122, Indonesia"], "rows": [{"elements": [{"distance": {"text": "0.8 km", "value": 831}, "duration": {"text": "3 mins", "value": 190}, "status": "OK"}]}], "status": "OK"}}, {"origin": [-7.7982487, 110.3652793], "destination": [-7.7942029999999995, 110.366817], "distance_matrix": {"destination_addresses": ["DN I/163 Malioboro, Jl. Mataram Jl. Sosrokusuman, Suryatmajan, Kec. Danurejan, Kota Yogyakarta, Daerah Istimewa Yogyakarta 55213, Indonesia"], "origin_addresses": ["No. 3 - 4, Ps. Beringharjo, Jl. Margo Mulyo Blok B No.16, Ngupasan, Kec. Gondomanan, Kota Yogyakarta, Daerah Istimewa Yogyakarta 55122, Indonesia"], "rows": [{"elements": [{"distance": {"text": "2.2 km", "value": 2236}, "duration": {"text": "10 mins", "value": 604}, "status": "OK"}]}], "status": "OK"}}, {"origin": [-7.7982487, 110.3652793], "destination": [-7.7874194999999995, 110.3636363], "distance_matrix": {"destination_addresses": ["Jl. Gowongan Kidul No.57, Sosromenduran, Gedong Tengen, Kota Yogyakarta, Daerah Istimewa Yogyakarta 55271, Indonesia"], "origin_addresses": ["No. 3 - 4, Ps. Beringharjo, Jl. Margo Mulyo Blok B No.16, Ngupasan, Kec. Gondomanan, Kota Yogyakarta, Daerah Istimewa Yogyakarta 55122, Indonesia"], "rows": [{"elements": [{"distance": {"text": "4.1 km", "value": 4132}, "duration": {"text": "12 mins", "value": 722}, "status": "OK"}]}], "status": "OK"}}, {"origin": [-7.7982487, 110.3652793], "destination": [-7.774500499999999, 110.38917359999999], "distance_matrix": {"destination_addresses": ["Jl. Affandi No.35, Santren, Caturtunggal, Kec. Depok, Kabupaten Sleman, Daerah Istimewa Yogyakarta 55281, Indonesia"], "origin_addresses": ["No. 3 - 4, Ps. Beringharjo, Jl. Margo Mulyo Blok B No.16, Ngupasan, Kec. Gondomanan, Kota Yogyakarta, Daerah Istimewa Yogyakarta 55122, Indonesia"], "rows": [{"elements": [{"distance": {"text": "5.1 km", "value": 5094}, "duration": {"text": "16 mins", "value": 939}, "status": "OK"}]}], "status": "OK"}}, {"origin": [-7.7982487, 110.3652793], "destination": [-7.7982187, 110.3633193], "distance_matrix": {"destination_addresses": ["Jl. Gadean No.3, Ngupasan, Kec. Gondomanan, Kota Yogyakarta, Daerah Istimewa Yogyakarta 55122, Indonesia"], "origin_addresses": ["No. 3 - 4, Ps. Beringharjo, Jl. Margo Mulyo Blok B No.16, Ngupasan, Kec. Gondomanan, Kota Yogyakarta, Daerah Istimewa Yogyakarta 55122, Indonesia"], "rows": [{"elements": [{"distance": {"text": "0.8 km", "value": 831}, "duration": {"text": "3 mins", "value": 190}, "status": "OK"}]}], "status": "OK"}}, {"origin": [-7.7982487, 110.3652793], "destination": [-7.7942029999999995, 110.366817], "distance_matrix": {"destination_addresses": ["DN I/163 Malioboro, Jl. Mataram Jl. Sosrokusuman, Suryatmajan, Kec. Danurejan, Kota Yogyakarta, Daerah Istimewa Yogyakarta 55213, Indonesia"], "origin_addresses": ["No. 3 - 4, Ps. Beringharjo, Jl. Margo Mulyo Blok B No.16, Ngupasan, Kec. Gondomanan, Kota Yogyakarta, Daerah Istimewa Yogyakarta 55122, Indonesia"], "rows": [{"elements": [{"distance": {"text": "2.2 km", "value": 2236}, "duration": {"text": "10 mins", "value": 604}, "status": "OK"}]}], "status": "OK"}}, {"origin": [-7.7982487, 110.3652793], "destination": [-7.7955906, 110.3772754], "distance_matrix": {"destination_addresses": ["Jl. Doktor Sutomo No.13A, Bausasran, Kec. Danurejan, Kota Yogyakarta, Daerah Istimewa Yogyakarta 55211, Indonesia"], "origin_addresses": ["No. 3 - 4, Ps. Beringharjo, Jl. Margo Mulyo Blok B No.16, Ngupasan, Kec. Gondomanan, Kota Yogyakarta, Daerah Istimewa Yogyakarta 55122, Indonesia"], "rows": [{"elements": [{"distance": {"text": "2.0 km", "value": 2041}, "duration": {"text": "8 mins", "value": 470}, "status": "OK"}]}], "status": "OK"}}, {"origin": [-7.7982487, 110.3652793], "destination": [-7.7874194999999995, 110.3636363], "distance_matrix": {"destination_addresses": ["Jl. Gowongan Kidul No.57, Sosromenduran, Gedong Tengen, Kota Yogyakarta, Daerah Istimewa Yogyakarta 55271, Indonesia"], "origin_addresses": ["No. 3 - 4, Ps. Beringharjo, Jl. Margo Mulyo Blok B No.16, Ngupasan, Kec. Gondomanan, Kota Yogyakarta, Daerah Istimewa Yogyakarta 55122, Indonesia"], "rows": [{"elements": [{"distance": {"text": "4.1 km", "value": 4132}, "duration": {"text": "12 mins", "value": 722}, "status": "OK"}]}], "status": "OK"}}, {"origin": [-7.7982487, 110.3652793], "destination": [-7.7959233999999995, 110.3688956], "distance_matrix": {"destination_addresses": ["Jl. Mataram No.9, Suryatmajan, Kec. Danurejan, Kota Yogyakarta, Daerah Istimewa Yogyakarta 55213, Indonesia"], "origin_addresses": ["No. 3 - 4, Ps. Beringharjo, Jl. Margo Mulyo Blok B No.16, Ngupasan, Kec. Gondomanan, Kota Yogyakarta, Daerah Istimewa Yogyakarta 55122, Indonesia"], "rows": [{"elements": [{"distance": {"text": "1.0 km", "value": 960}, "duration": {"text": "4 mins", "value": 229}, "status": "OK"}]}], "status": "OK"}}, {"origin": [-7.7982487, 110.3652793], "destination": [-7.7937897, 110.3672539], "distance_matrix": {"destination_addresses": ["6948+FWM, Suryatmajan, Danurejan, Yogyakarta City, Special Region of Yogyakarta 55213, Indonesia"], "origin_addresses": ["No. 3 - 4, Ps. Beringharjo, Jl. Margo Mulyo Blok B No.16, Ngupasan, Kec. Gondomanan, Kota Yogyakarta, Daerah Istimewa Yogyakarta 55122, Indonesia"], "rows": [{"elements": [{"distance": {"text": "1.9 km", "value": 1867}, "duration": {"text": "8 mins", "value": 491}, "status": "OK"}]}], "status": "OK"}}, {"origin": [-7.7982487, 110.3652793], "destination": [-7.774500499999999, 110.38917359999999], "distance_matrix": {"destination_addresses": ["Jl. Affandi No.35, Santren, Caturtunggal, Kec. Depok, Kabupaten Sleman, Daerah Istimewa Yogyakarta 55281, Indonesia"], "origin_addresses": ["No. 3 - 4, Ps. Beringharjo, Jl. Margo Mulyo Blok B No.16, Ngupasan, Kec. Gondomanan, Kota Yogyakarta, Daerah Istimewa Yogyakarta 55122, Indonesia"], "rows": [{"elements": [{"distance": {"text": "5.1 km", "value": 5094}, "duration": {"text": "16 mins", "value": 939}, "status": "OK"}]}], "status": "OK"}}, {"origin": [-7.7982487, 110.3652793], "destination": [-7.779761199999999, 110.4139668], "distance_matrix": {"destination_addresses": ["Jl. Babarsari No.2, Janti, Caturtunggal, Kec. Depok, Kabupaten Sleman, Daerah Istimewa Yogyakarta 55281, Indonesia"], "origin_addresses": ["No. 3 - 4, Ps. Beringharjo, Jl. Margo Mulyo Blok B No.16, Ngupasan, Kec. Gondomanan, Kota Yogyakarta, Daerah Istimewa Yogyakarta 55122, Indonesia"], "rows": [{"elements": [{"distance": {"text": "8.3 km", "value": 8280}, "duration": {"text": "21 mins", "value": 1271}, "status": "OK"}]}], "status": "OK"}}, {"origin": [-7.7982487, 110.3652793], "destination": [-7.7887602, 110.37275629999999], "distance_matrix": {"destination_addresses": ["Jl. Krasak No.9, Kotabaru, Kec. Gondokusuman, Kota Yogyakarta, Daerah Istimewa Yogyakarta 55224, Indonesia"], "origin_addresses": ["No. 3 - 4, Ps. Beringharjo, Jl. Margo Mulyo Blok B No.16, Ngupasan, Kec. Gondomanan, Kota Yogyakarta, Daerah Istimewa Yogyakarta 55122, Indonesia"], "rows": [{"elements": [{"distance": {"text": "2.5 km", "value": 2541}, "duration": {"text": "9 mins", "value": 545}, "status": "OK"}]}], "status": "OK"}}, {"origin": [-7.7982487, 110.3652793], "destination": [-7.8008378, 110.35603499999999], "distance_matrix": {"destination_addresses": ["Jl. Letjen Suprapto No.1, Ngampilan, Kota Yogyakarta, Daerah Istimewa Yogyakarta 55261, Indonesia"], "origin_addresses": ["No. 3 - 4, Ps. Beringharjo, Jl. Margo Mulyo Blok B No.16, Ngupasan, Kec. Gondomanan, Kota Yogyakarta, Daerah Istimewa Yogyakarta 55122, Indonesia"], "rows": [{"elements": [{"distance": {"text": "1.6 km", "value": 1636}, "duration": {"text": "5 mins", "value": 315}, "status": "OK"}]}], "status": "OK"}}, {"origin": [-7.7982487, 110.3652793], "destination": [-7.7839979999999995, 110.4197006], "distance_matrix": {"destination_addresses": ["JL Solo (Jayakarta), Jl. Laksda Adisucipto No.7-8, Kalongan, Maguwoharjo, Kec. Depok, Kabupaten Sleman, Daerah Istimewa Yogyakarta 55281, Indonesia"], "origin_addresses": ["No. 3 - 4, Ps. Beringharjo, Jl. Margo Mulyo Blok B No.16, Ngupasan, Kec. Gondomanan, Kota Yogyakarta, Daerah Istimewa Yogyakarta 55122, Indonesia"], "rows": [{"elements": [{"distance": {"text": "10.2 km", "value": 10171}, "duration": {"text": "23 mins", "value": 1409}, "status": "OK"}]}], "status": "OK"}}, {"origin": [-7.7982487, 110.3652793], "destination": [-7.7834794, 110.3975966], "distance_matrix": {"destination_addresses": ["Jl. Laksda Adisucipto No.23, Papringan, Demangan, Kec. Depok, Kabupaten Sleman, Daerah Istimewa Yogyakarta 55281, Indonesia"], "origin_addresses": ["No. 3 - 4, Ps. Beringharjo, Jl. Margo Mulyo Blok B No.16, Ngupasan, Kec. Gondomanan, Kota Yogyakarta, Daerah Istimewa Yogyakarta 55122, Indonesia"], "rows": [{"elements": [{"distance": {"text": "5.2 km", "value": 5163}, "duration": {"text": "16 mins", "value": 936}, "status": "OK"}]}], "status": "OK"}}, {"origin": [-7.7982487, 110.3652793], "destination": [-7.792075799999999, 110.36449929999999], "distance_matrix": {"destination_addresses": ["6957+5Q4, Jl. Sosrowijayan, Sosromenduran, Gedong Tengen, Kota Yogyakarta, Daerah Istimewa Yogyakarta 55271, Indonesia"], "origin_addresses": ["No. 3 - 4, Ps. Beringharjo, Jl. Margo Mulyo Blok B No.16, Ngupasan, Kec. Gondomanan, Kota Yogyakarta, Daerah Istimewa Yogyakarta 55122, Indonesia"], "rows": [{"elements": [{"distance": {"text": "2.2 km", "value": 2167}, "duration": {"text": "10 mins", "value": 604}, "status": "OK"}]}], "status": "OK"}}, {"origin": [-7.7982487, 110.3652793], "destination": [-7.8237862, 110.3666306], "distance_matrix": {"destination_addresses": ["Jl. Jogokaryan No.61-63, Mantrijeron, Kec. Mantrijeron, Kota Yogyakarta, Daerah Istimewa Yogyakarta 55143, Indonesia"], "origin_addresses": ["No. 3 - 4, Ps. Beringharjo, Jl. Margo Mulyo Blok B No.16, Ngupasan, Kec. Gondomanan, Kota Yogyakarta, Daerah Istimewa Yogyakarta 55122, Indonesia"], "rows": [{"elements": [{"distance": {"text": "3.6 km", "value": 3620}, "duration": {"text": "11 mins", "value": 660}, "status": "OK"}]}], "status": "OK"}}, {"origin": [-7.7982487, 110.3652793], "destination": [-7.7393398, 110.37719589999999], "distance_matrix": {"destination_addresses": ["The Alana Yogyakarta Hotel & Convention Center Area,Jalan Palagan Tentara, 796G+7V9, Pelaja, Mudal, Sariharjo, Kec. Ngaglik, Kabupaten Sleman, Daerah Istimewa Yogyakarta 55581, Indonesia"], "origin_addresses": ["No. 3 - 4, Ps. Beringharjo, Jl. Margo Mulyo Blok B No.16, Ngupasan, Kec. Gondomanan, Kota Yogyakarta, Daerah Istimewa Yogyakarta 55122, Indonesia"], "rows": [{"elements": [{"distance": {"text": "9.1 km", "value": 9090}, "duration": {"text": "25 mins", "value": 1491}, "status": "OK"}]}], "status": "OK"}}, {"origin": [-7.7982487, 110.3652793], "destination": [-7.791444899999999, 110.35396019999999], "distance_matrix": {"destination_addresses": ["Jl. HOS Cokroaminoto No.108, Tegalrejo, Kec. Tegalrejo, Kota Yogyakarta, Daerah Istimewa Yogyakarta 55253, Indonesia"], "origin_addresses": ["No. 3 - 4, Ps. Beringharjo, Jl. Margo Mulyo Blok B No.16, Ngupasan, Kec. Gondomanan, Kota Yogyakarta, Daerah Istimewa Yogyakarta 55122, Indonesia"], "rows": [{"elements": [{"distance": {"text": "2.7 km", "value": 2721}, "duration": {"text": "8 mins", "value": 506}, "status": "OK"}]}], "status": "OK"}}, {"origin": [-7.7982487, 110.3652793], "destination": [-7.7802114, 110.3879623], "distance_matrix": {"destination_addresses": ["Jl. Affandi No.17C, Klitren, Kec. Gondokusuman, Kota Yogyakarta, Daerah Istimewa Yogyakarta 55222, Indonesia"], "origin_addresses": ["No. 3 - 4, Ps. Beringharjo, Jl. Margo Mulyo Blok B No.16, Ngupasan, Kec. Gondomanan, Kota Yogyakarta, Daerah Istimewa Yogyakarta 55122, Indonesia"], "rows": [{"elements": [{"distance": {"text": "4.5 km", "value": 4473}, "duration": {"text": "14 mins", "value": 841}, "status": "OK"}]}], "status": "OK"}}, {"origin": [-7.7982487, 110.3652793], "destination": [-7.771604, 110.3608098], "distance_matrix": {"destination_addresses": ["Jl. Magelang No.129, Kricak, Kec. Tegalrejo, Kota Yogyakarta, Daerah Istimewa Yogyakarta 55242, Indonesia"], "origin_addresses": ["No. 3 - 4, Ps. Beringharjo, Jl. Margo Mulyo Blok B No.16, Ngupasan, Kec. Gondomanan, Kota Yogyakarta, Daerah Istimewa Yogyakarta 55122, Indonesia"], "rows": [{"elements": [{"distance": {"text": "4.4 km", "value": 4393}, "duration": {"text": "13 mins", "value": 774}, "status": "OK"}]}], "status": "OK"}}, {"origin": [-7.7982487, 110.3652793], "destination": [-7.7986173999999995, 110.3914401], "distance_matrix": {"destination_addresses": ["Jl. Ipda Tut Harsono Jl. Timoho No.21, Muja Muju, Kec. Umbulharjo, Kota Yogyakarta, Daerah Istimewa Yogyakarta 55165, Indonesia"], "origin_addresses": ["No. 3 - 4, Ps. Beringharjo, Jl. Margo Mulyo Blok B No.16, Ngupasan, Kec. Gondomanan, Kota Yogyakarta, Daerah Istimewa Yogyakarta 55122, Indonesia"], "rows": [{"elements": [{"distance": {"text": "3.5 km", "value": 3473}, "duration": {"text": "12 mins", "value": 707}, "status": "OK"}]}], "status": "OK"}}, {"origin": [-7.7982487, 110.3652793], "destination": [-7.791408499999999, 110.3629208], "distance_matrix": {"destination_addresses": ["Jl. Sosrowijayan No.70, Sosromenduran, Gedong Tengen, Kota Yogyakarta, Daerah Istimewa Yogyakarta 55271, Indonesia"], "origin_addresses": ["No. 3 - 4, Ps. Beringharjo, Jl. Margo Mulyo Blok B No.16, Ngupasan, Kec. Gondomanan, Kota Yogyakarta, Daerah Istimewa Yogyakarta 55122, Indonesia"], "rows": [{"elements": [{"distance": {"text": "2.3 km", "value": 2330}, "duration": {"text": "10 mins", "value": 595}, "status": "OK"}]}], "status": "OK"}}, {"origin": [-7.7982487, 110.3652793], "destination": [-7.7775981, 110.3607775], "distance_matrix": {"destination_addresses": ["Jl. Magelang No.61, Kricak, Kec. Tegalrejo, Kota Yogyakarta, Daerah Istimewa Yogyakarta 55242, Indonesia"], "origin_addresses": ["No. 3 - 4, Ps. Beringharjo, Jl. Margo Mulyo Blok B No.16, Ngupasan, Kec. Gondomanan, Kota Yogyakarta, Daerah Istimewa Yogyakarta 55122, Indonesia"], "rows": [{"elements": [{"distance": {"text": "3.6 km", "value": 3570}, "duration": {"text": "11 mins", "value": 654}, "status": "OK"}]}], "status": "OK"}}, {"origin": [-7.7982487, 110.3652793], "destination": [-7.771604, 110.3608098], "distance_matrix": {"destination_addresses": ["Jl. Magelang No.129, Kricak, Kec. Tegalrejo, Kota Yogyakarta, Daerah Istimewa Yogyakarta 55242, Indonesia"], "origin_addresses": ["No. 3 - 4, Ps. Beringharjo, Jl. Margo Mulyo Blok B No.16, Ngupasan, Kec. Gondomanan, Kota Yogyakarta, Daerah Istimewa Yogyakarta 55122, Indonesia"], "rows": [{"elements": [{"distance": {"text": "4.4 km", "value": 4393}, "duration": {"text": "13 mins", "value": 774}, "status": "OK"}]}], "status": "OK"}}, {"origin": [-7.7982487, 110.3652793], "destination": [-7.7801874, 110.36768389999999], "distance_matrix": {"destination_addresses": ["Jl. A.M. Sangaji No.28, Cokrodiningratan, Kec. Jetis, Kota Yogyakarta, Daerah Istimewa Yogyakarta 55233, Indonesia"], "origin_addresses": ["No. 3 - 4, Ps. Beringharjo, Jl. Margo Mulyo Blok B No.16, Ngupasan, Kec. Gondomanan, Kota Yogyakarta, Daerah Istimewa Yogyakarta 55122, Indonesia"], "rows": [{"elements": [{"distance": {"text": "4.0 km", "value": 4038}, "duration": {"text": "13 mins", "value": 752}, "status": "OK"}]}], "status": "OK"}}, {"origin": [-7.7982487, 110.3652793], "destination": [-7.791408499999999, 110.3629208], "distance_matrix": {"destination_addresses": ["Jl. Sosrowijayan No.70, Sosromenduran, Gedong Tengen, Kota Yogyakarta, Daerah Istimewa Yogyakarta 55271, Indonesia"], "origin_addresses": ["No. 3 - 4, Ps. Beringharjo, Jl. Margo Mulyo Blok B No.16, Ngupasan, Kec. Gondomanan, Kota Yogyakarta, Daerah Istimewa Yogyakarta 55122, Indonesia"], "rows": [{"elements": [{"distance": {"text": "2.3 km", "value": 2330}, "duration": {"text": "10 mins", "value": 595}, "status": "OK"}]}], "status": "OK"}}, {"origin": [-7.7982487, 110.3652793], "destination": [-7.791444899999999, 110.35396019999999], "distance_matrix": {"destination_addresses": ["Jl. HOS Cokroaminoto No.108, Tegalrejo, Kec. Tegalrejo, Kota Yogyakarta, Daerah Istimewa Yogyakarta 55253, Indonesia"], "origin_addresses": ["No. 3 - 4, Ps. Beringharjo, Jl. Margo Mulyo Blok B No.16, Ngupasan, Kec. Gondomanan, Kota Yogyakarta, Daerah Istimewa Yogyakarta 55122, Indonesia"], "rows": [{"elements": [{"distance": {"text": "2.7 km", "value": 2721}, "duration": {"text": "8 mins", "value": 506}, "status": "OK"}]}], "status": "OK"}}, {"origin": [-7.7982487, 110.3652793], "destination": [-7.7524542, 110.36108229999999], "distance_matrix": {"destination_addresses": ["Jl. Magelang No.KM.6 No.18, Kutu Patran, Sinduadi, Kec. Mlati, Kabupaten Sleman, Daerah Istimewa Yogyakarta 55284, Indonesia"], "origin_addresses": ["No. 3 - 4, Ps. Beringharjo, Jl. Margo Mulyo Blok B No.16, Ngupasan, Kec. Gondomanan, Kota Yogyakarta, Daerah Istimewa Yogyakarta 55122, Indonesia"], "rows": [{"elements": [{"distance": {"text": "6.5 km", "value": 6489}, "duration": {"text": "19 mins", "value": 1124}, "status": "OK"}]}], "status": "OK"}}, {"origin": [-7.7982487, 110.3652793], "destination": [-7.7796239, 110.40378869999999], "distance_matrix": {"destination_addresses": ["Jl. Laksda Adisucipto Jl. Tempel No.320, Tempel, Caturtunggal, Kec. Depok, Kota Yogyakarta, Daerah Istimewa Yogyakarta 55281, Indonesia"], "origin_addresses": ["No. 3 - 4, Ps. Beringharjo, Jl. Margo Mulyo Blok B No.16, Ngupasan, Kec. Gondomanan, Kota Yogyakarta, Daerah Istimewa Yogyakarta 55122, Indonesia"], "rows": [{"elements": [{"distance": {"text": "6.2 km", "value": 6234}, "duration": {"text": "18 mins", "value": 1101}, "status": "OK"}]}], "status": "OK"}}, {"origin": [-7.7982487, 110.3652793], "destination": [-7.7903142999999995, 110.3632615], "distance_matrix": {"destination_addresses": ["Jl. Ps. Kembang No.49, Sosromenduran, Gedong Tengen, Kota Yogyakarta, Daerah Istimewa Yogyakarta 55271, Indonesia"], "origin_addresses": ["No. 3 - 4, Ps. Beringharjo, Jl. Margo Mulyo Blok B No.16, Ngupasan, Kec. Gondomanan, Kota Yogyakarta, Daerah Istimewa Yogyakarta 55122, Indonesia"], "rows": [{"elements": [{"distance": {"text": "2.2 km", "value": 2185}, "duration": {"text": "10 mins", "value": 581}, "status": "OK"}]}], "status": "OK"}}, {"origin": [-7.7982487, 110.3652793], "destination": [-7.8185351, 110.3729171], "distance_matrix": {"destination_addresses": ["Jl. Sisingamangaraja No.74, Brontokusuman, Kec. Mergangsan, Kota Yogyakarta, Daerah Istimewa Yogyakarta 55153, Indonesia"], "origin_addresses": ["No. 3 - 4, Ps. Beringharjo, Jl. Margo Mulyo Blok B No.16, Ngupasan, Kec. Gondomanan, Kota Yogyakarta, Daerah Istimewa Yogyakarta 55122, Indonesia"], "rows": [{"elements": [{"distance": {"text": "3.2 km", "value": 3188}, "duration": {"text": "9 mins", "value": 512}, "status": "OK"}]}], "status": "OK"}}, {"origin": [-7.7982487, 110.3652793], "destination": [-7.7933718999999995, 110.36297309999999], "distance_matrix": {"destination_addresses": ["Jl. Malioboro Jl. Dagen No.60, Sosromenduran, Gedong Tengen, Kota Yogyakarta, Daerah Istimewa Yogyakarta 55271, Indonesia"], "origin_addresses": ["No. 3 - 4, Ps. Beringharjo, Jl. Margo Mulyo Blok B No.16, Ngupasan, Kec. Gondomanan, Kota Yogyakarta, Daerah Istimewa Yogyakarta 55122, Indonesia"], "rows": [{"elements": [{"distance": {"text": "2.0 km", "value": 2040}, "duration": {"text": "9 mins", "value": 537}, "status": "OK"}]}], "status": "OK"}}, {"origin": [-7.7982487, 110.3652793], "destination": [-7.7917673999999995, 110.3651953], "distance_matrix": {"destination_addresses": ["6958+73W, Jl. Sosrowijayan, Sosromenduran, Gedong Tengen, Kota Yogyakarta, Daerah Istimewa Yogyakarta 55271, Indonesia"], "origin_addresses": ["No. 3 - 4, Ps. Beringharjo, Jl. Margo Mulyo Blok B No.16, Ngupasan, Kec. Gondomanan, Kota Yogyakarta, Daerah Istimewa Yogyakarta 55122, Indonesia"], "rows": [{"elements": [{"distance": {"text": "2.1 km", "value": 2088}, "duration": {"text": "8 mins", "value": 504}, "status": "OK"}]}], "status": "OK"}}, {"origin": [-7.7982487, 110.3652793], "destination": [-7.8167503, 110.3695223], "distance_matrix": {"destination_addresses": ["Timuran Jl. Parangtritis No.103, Brontokusuman, Kec. Mergangsan, Kota Yogyakarta, Daerah Istimewa Yogyakarta 55153, Indonesia"], "origin_addresses": ["No. 3 - 4, Ps. Beringharjo, Jl. Margo Mulyo Blok B No.16, Ngupasan, Kec. Gondomanan, Kota Yogyakarta, Daerah Istimewa Yogyakarta 55122, Indonesia"], "rows": [{"elements": [{"distance": {"text": "2.9 km", "value": 2921}, "duration": {"text": "9 mins", "value": 553}, "status": "OK"}]}], "status": "OK"}}, {"origin": [-7.7982487, 110.3652793], "destination": [-7.819400699999999, 110.37123989999999], "distance_matrix": {"destination_addresses": ["Jl. Prawirotaman No.28, Brontokusuman, Kec. Mergangsan, Kota Yogyakarta, Daerah Istimewa Yogyakarta 55153, Indonesia"], "origin_addresses": ["No. 3 - 4, Ps. Beringharjo, Jl. Margo Mulyo Blok B No.16, Ngupasan, Kec. Gondomanan, Kota Yogyakarta, Daerah Istimewa Yogyakarta 55122, Indonesia"], "rows": [{"elements": [{"distance": {"text": "3.2 km", "value": 3160}, "duration": {"text": "9 mins", "value": 536}, "status": "OK"}]}], "status": "OK"}}, {"origin": [-7.7982487, 110.3652793], "destination": [-7.8135292, 110.40140749999999], "distance_matrix": {"destination_addresses": ["Jl. Gedongkuning No.118, Rejowinangun, Kec. Kotagede, Kota Yogyakarta, Daerah Istimewa Yogyakarta 55171, Indonesia"], "origin_addresses": ["No. 3 - 4, Ps. Beringharjo, Jl. Margo Mulyo Blok B No.16, Ngupasan, Kec. Gondomanan, Kota Yogyakarta, Daerah Istimewa Yogyakarta 55122, Indonesia"], "rows": [{"elements": [{"distance": {"text": "6.8 km", "value": 6827}, "duration": {"text": "17 mins", "value": 1013}, "status": "OK"}]}], "status": "OK"}}, {"origin": [-7.7982487, 110.3652793], "destination": [-7.7912164, 110.35327199999999], "distance_matrix": {"destination_addresses": ["Jl. HOS Cokroaminoto No.145, Tegalrejo, Kec. Tegalrejo, Kota Yogyakarta, Daerah Istimewa Yogyakarta 55244, Indonesia"], "origin_addresses": ["No. 3 - 4, Ps. Beringharjo, Jl. Margo Mulyo Blok B No.16, Ngupasan, Kec. Gondomanan, Kota Yogyakarta, Daerah Istimewa Yogyakarta 55122, Indonesia"], "rows": [{"elements": [{"distance": {"text": "2.9 km", "value": 2923}, "duration": {"text": "9 mins", "value": 511}, "status": "OK"}]}], "status": "OK"}}, {"origin": [-7.7982487, 110.3652793], "destination": [-7.7658154999999995, 110.4108134], "distance_matrix": {"destination_addresses": ["Jl. Seturan Raya No.4b, Kledokan, Caturtunggal, Kec. Depok, Kabupaten Sleman, Daerah Istimewa Yogyakarta 55281, Indonesia"], "origin_addresses": ["No. 3 - 4, Ps. Beringharjo, Jl. Margo Mulyo Blok B No.16, Ngupasan, Kec. Gondomanan, Kota Yogyakarta, Daerah Istimewa Yogyakarta 55122, Indonesia"], "rows": [{"elements": [{"distance": {"text": "8.3 km", "value": 8319}, "duration": {"text": "23 mins", "value": 1364}, "status": "OK"}]}], "status": "OK"}}, {"origin": [-7.7982487, 110.3652793], "destination": [-7.817778, 110.3599488], "distance_matrix": {"destination_addresses": ["Jl. Suryodiningratan No.26, Suryodiningratan, Kec. Mantrijeron, Kota Yogyakarta, Daerah Istimewa Yogyakarta 55141, Indonesia"], "origin_addresses": ["No. 3 - 4, Ps. Beringharjo, Jl. Margo Mulyo Blok B No.16, Ngupasan, Kec. Gondomanan, Kota Yogyakarta, Daerah Istimewa Yogyakarta 55122, Indonesia"], "rows": [{"elements": [{"distance": {"text": "3.7 km", "value": 3685}, "duration": {"text": "10 mins", "value": 616}, "status": "OK"}]}], "status": "OK"}}, {"origin": [-7.7982487, 110.3652793], "destination": [-7.7836064, 110.42206499999999], "distance_matrix": {"destination_addresses": ["Jl. Raya Solo - Yogyakarta No.8, Kalongan, Maguwoharjo, Kec. Depok, Kabupaten Sleman, Daerah Istimewa Yogyakarta 55282, Indonesia"], "origin_addresses": ["No. 3 - 4, Ps. Beringharjo, Jl. Margo Mulyo Blok B No.16, Ngupasan, Kec. Gondomanan, Kota Yogyakarta, Daerah Istimewa Yogyakarta 55122, Indonesia"], "rows": [{"elements": [{"distance": {"text": "9.9 km", "value": 9877}, "duration": {"text": "24 mins", "value": 1426}, "status": "OK"}]}], "status": "OK"}}, {"origin": [-7.7982487, 110.3652793], "destination": [-7.810461999999999, 110.37723799999999], "distance_matrix": {"destination_addresses": ["Jl. Taman Siswa No.91, Wirogunan, Kec. Mergangsan, Kota Yogyakarta, Daerah Istimewa Yogyakarta 55151, Indonesia"], "origin_addresses": ["No. 3 - 4, Ps. Beringharjo, Jl. Margo Mulyo Blok B No.16, Ngupasan, Kec. Gondomanan, Kota Yogyakarta, Daerah Istimewa Yogyakarta 55122, Indonesia"], "rows": [{"elements": [{"distance": {"text": "2.8 km", "value": 2761}, "duration": {"text": "9 mins", "value": 533}, "status": "OK"}]}], "status": "OK"}}, {"origin": [-7.7982487, 110.3652793], "destination": [-7.7907481999999995, 110.3620009], "distance_matrix": {"destination_addresses": ["Jl. Gandekan No.92, Sosromenduran, Gedong Tengen, Kota Yogyakarta, Daerah Istimewa Yogyakarta 55272, Indonesia"], "origin_addresses": ["No. 3 - 4, Ps. Beringharjo, Jl. Margo Mulyo Blok B No.16, Ngupasan, Kec. Gondomanan, Kota Yogyakarta, Daerah Istimewa Yogyakarta 55122, Indonesia"], "rows": [{"elements": [{"distance": {"text": "1.5 km", "value": 1461}, "duration": {"text": "4 mins", "value": 261}, "status": "OK"}]}], "status": "OK"}}, {"origin": [-7.7982487, 110.3652793], "destination": [-7.7985481, 110.3927832], "distance_matrix": {"destination_addresses": ["Jl. Ipda Tut Harsono No.24, Muja Muju, Kec. Umbulharjo, Kota Yogyakarta, Daerah Istimewa Yogyakarta 55165, Indonesia"], "origin_addresses": ["No. 3 - 4, Ps. Beringharjo, Jl. Margo Mulyo Blok B No.16, Ngupasan, Kec. Gondomanan, Kota Yogyakarta, Daerah Istimewa Yogyakarta 55122, Indonesia"], "rows": [{"elements": [{"distance": {"text": "3.8 km", "value": 3823}, "duration": {"text": "13 mins", "value": 759}, "status": "OK"}]}], "status": "OK"}}, {"origin": [-7.7982487, 110.3652793], "destination": [-7.7907481999999995, 110.3620009], "distance_matrix": {"destination_addresses": ["Jl. Gandekan No.92, Sosromenduran, Gedong Tengen, Kota Yogyakarta, Daerah Istimewa Yogyakarta 55272, Indonesia"], "origin_addresses": ["No. 3 - 4, Ps. Beringharjo, Jl. Margo Mulyo Blok B No.16, Ngupasan, Kec. Gondomanan, Kota Yogyakarta, Daerah Istimewa Yogyakarta 55122, Indonesia"], "rows": [{"elements": [{"distance": {"text": "1.5 km", "value": 1461}, "duration": {"text": "4 mins", "value": 261}, "status": "OK"}]}], "status": "OK"}}, {"origin": [-7.7982487, 110.3652793], "destination": [-7.7922148, 110.3601348], "distance_matrix": {"destination_addresses": ["Jl. Kemetiran No.21, Pringgokusuman, Gedong Tengen, Kota Yogyakarta, Daerah Istimewa Yogyakarta 55272, Indonesia"], "origin_addresses": ["No. 3 - 4, Ps. Beringharjo, Jl. Margo Mulyo Blok B No.16, Ngupasan, Kec. Gondomanan, Kota Yogyakarta, Daerah Istimewa Yogyakarta 55122, Indonesia"], "rows": [{"elements": [{"distance": {"text": "1.6 km", "value": 1592}, "duration": {"text": "5 mins", "value": 296}, "status": "OK"}]}], "status": "OK"}}, {"origin": [-7.7982487, 110.3652793], "destination": [-7.7813117, 110.367661], "distance_matrix": {"destination_addresses": ["Jl. A.M. Sangaji No.20, Cokrodiningratan, Kec. Jetis, Kota Yogyakarta, Daerah Istimewa Yogyakarta 55233, Indonesia"], "origin_addresses": ["No. 3 - 4, Ps. Beringharjo, Jl. Margo Mulyo Blok B No.16, Ngupasan, Kec. Gondomanan, Kota Yogyakarta, Daerah Istimewa Yogyakarta 55122, Indonesia"], "rows": [{"elements": [{"distance": {"text": "4.0 km", "value": 3974}, "duration": {"text": "12 mins", "value": 743}, "status": "OK"}]}], "status": "OK"}}, {"origin": [-7.7982487, 110.3652793], "destination": [-7.8035485, 110.368612], "distance_matrix": {"destination_addresses": ["Jl. Ibu Ruswo No.57, Prawirodirjan, Kec. Gondomanan, Kota Yogyakarta, Daerah Istimewa Yogyakarta 55121, Indonesia"], "origin_addresses": ["No. 3 - 4, Ps. Beringharjo, Jl. Margo Mulyo Blok B No.16, Ngupasan, Kec. Gondomanan, Kota Yogyakarta, Daerah Istimewa Yogyakarta 55122, Indonesia"], "rows": [{"elements": [{"distance": {"text": "1.0 km", "value": 990}, "duration": {"text": "4 mins", "value": 217}, "status": "OK"}]}], "status": "OK"}}, {"origin": [-7.7982487, 110.3652793], "destination": [-7.7589596, 110.3959946], "distance_matrix": {"destination_addresses": ["Jl. Affandi No.3, Gejayan, Condongcatur, Kec. Depok, Kabupaten Sleman, Daerah Istimewa Yogyakarta 55281, Indonesia"], "origin_addresses": ["No. 3 - 4, Ps. Beringharjo, Jl. Margo Mulyo Blok B No.16, Ngupasan, Kec. Gondomanan, Kota Yogyakarta, Daerah Istimewa Yogyakarta 55122, Indonesia"], "rows": [{"elements": [{"distance": {"text": "8.2 km", "value": 8157}, "duration": {"text": "23 mins", "value": 1350}, "status": "OK"}]}], "status": "OK"}}, {"origin": [-7.7982487, 110.3652793], "destination": [-7.795883099999999, 110.39088679999999], "distance_matrix": {"destination_addresses": ["Jl. Timoho No.31-37, Muja Muju, Kec. Umbulharjo, Kota Yogyakarta, Daerah Istimewa Yogyakarta 55165, Indonesia"], "origin_addresses": ["No. 3 - 4, Ps. Beringharjo, Jl. Margo Mulyo Blok B No.16, Ngupasan, Kec. Gondomanan, Kota Yogyakarta, Daerah Istimewa Yogyakarta 55122, Indonesia"], "rows": [{"elements": [{"distance": {"text": "4.2 km", "value": 4221}, "duration": {"text": "14 mins", "value": 815}, "status": "OK"}]}], "status": "OK"}}, {"origin": [-7.7982487, 110.3652793], "destination": [-7.8072349, 110.3773569], "distance_matrix": {"destination_addresses": ["Jl. Taman Siswa No.56, Wirogunan, Kec. Mergangsan, Kota Yogyakarta, Daerah Istimewa Yogyakarta 55151, Indonesia"], "origin_addresses": ["No. 3 - 4, Ps. Beringharjo, Jl. Margo Mulyo Blok B No.16, Ngupasan, Kec. Gondomanan, Kota Yogyakarta, Daerah Istimewa Yogyakarta 55122, Indonesia"], "rows": [{"elements": [{"distance": {"text": "2.4 km", "value": 2405}, "duration": {"text": "8 mins", "value": 486}, "status": "OK"}]}], "status": "OK"}}, {"origin": [-7.7982487, 110.3652793], "destination": [-7.7970350999999996, 110.3704515], "distance_matrix": {"destination_addresses": ["Jl. Jagalan - Beji Jl. Beji No.61, Purwokinanti, Pakualaman, Kota Yogyakarta, Daerah Istimewa Yogyakarta 55166, Indonesia"], "origin_addresses": ["No. 3 - 4, Ps. Beringharjo, Jl. Margo Mulyo Blok B No.16, Ngupasan, Kec. Gondomanan, Kota Yogyakarta, Daerah Istimewa Yogyakarta 55122, Indonesia"], "rows": [{"elements": [{"distance": {"text": "1.0 km", "value": 993}, "duration": {"text": "4 mins", "value": 244}, "status": "OK"}]}], "status": "OK"}}, {"origin": [-7.7982487, 110.3652793], "destination": [-7.790546699999999, 110.3654284], "distance_matrix": {"destination_addresses": ["Jl. Ps. Kembang Gg. 1 No.102, Sosromenduran, Gedong Tengen, Kota Yogyakarta, Daerah Istimewa Yogyakarta 55271, Indonesia"], "origin_addresses": ["No. 3 - 4, Ps. Beringharjo, Jl. Margo Mulyo Blok B No.16, Ngupasan, Kec. Gondomanan, Kota Yogyakarta, Daerah Istimewa Yogyakarta 55122, Indonesia"], "rows": [{"elements": [{"distance": {"text": "1.9 km", "value": 1886}, "duration": {"text": "7 mins", "value": 426}, "status": "OK"}]}], "status": "OK"}}, {"origin": [-7.7982487, 110.3652793], "destination": [-7.8180361, 110.3699946], "distance_matrix": {"destination_addresses": ["Gg. Batik Gringsing No.509, Brontokusuman, Kec. Mergangsan, Kota Yogyakarta, Daerah Istimewa Yogyakarta 55153, Indonesia"], "origin_addresses": ["No. 3 - 4, Ps. Beringharjo, Jl. Margo Mulyo Blok B No.16, Ngupasan, Kec. Gondomanan, Kota Yogyakarta, Daerah Istimewa Yogyakarta 55122, Indonesia"], "rows": [{"elements": [{"distance": {"text": "2.9 km", "value": 2915}, "duration": {"text": "9 mins", "value": 541}, "status": "OK"}]}], "status": "OK"}}, {"origin": [-7.7982487, 110.3652793], "destination": [-7.7829118, 110.3853717], "distance_matrix": {"destination_addresses": ["Jl. Urip Sumoharjo No.64, Klitren, Kec. Gondokusuman, Kota Yogyakarta, Daerah Istimewa Yogyakarta 55222, Indonesia"], "origin_addresses": ["No. 3 - 4, Ps. Beringharjo, Jl. Margo Mulyo Blok B No.16, Ngupasan, Kec. Gondomanan, Kota Yogyakarta, Daerah Istimewa Yogyakarta 55122, Indonesia"], "rows": [{"elements": [{"distance": {"text": "4.3 km", "value": 4341}, "duration": {"text": "14 mins", "value": 836}, "status": "OK"}]}], "status": "OK"}}, {"origin": [-7.7982487, 110.3652793], "destination": [-7.7908228, 110.3604696], "distance_matrix": {"destination_addresses": ["Jl. Jlagran Lor No.10, Pringgokusuman, Gedong Tengen, Kota Yogyakarta, Daerah Istimewa Yogyakarta 55272, Indonesia"], "origin_addresses": ["No. 3 - 4, Ps. Beringharjo, Jl. Margo Mulyo Blok B No.16, Ngupasan, Kec. Gondomanan, Kota Yogyakarta, Daerah Istimewa Yogyakarta 55122, Indonesia"], "rows": [{"elements": [{"distance": {"text": "1.9 km", "value": 1893}, "duration": {"text": "6 mins", "value": 349}, "status": "OK"}]}], "status": "OK"}}, {"origin": [-7.7982487, 110.3652793], "destination": [-7.781765, 110.3790782], "distance_matrix": {"destination_addresses": ["Jl. Prof. Herman Yohanes No.1, Terban, Kec. Gondokusuman, Kota Yogyakarta, Daerah Istimewa Yogyakarta 55223, Indonesia"], "origin_addresses": ["No. 3 - 4, Ps. Beringharjo, Jl. Margo Mulyo Blok B No.16, Ngupasan, Kec. Gondomanan, Kota Yogyakarta, Daerah Istimewa Yogyakarta 55122, Indonesia"], "rows": [{"elements": [{"distance": {"text": "3.5 km", "value": 3453}, "duration": {"text": "12 mins", "value": 723}, "status": "OK"}]}], "status": "OK"}}, {"origin": [-7.7982487, 110.3652793], "destination": [-7.7918185, 110.3642496], "distance_matrix": {"destination_addresses": ["Jl. Sosrowijayan No.23 - 25, Sosromenduran, Gedong Tengen, Kota Yogyakarta, Daerah Istimewa Yogyakarta 55271, Indonesia"], "origin_addresses": ["No. 3 - 4, Ps. Beringharjo, Jl. Margo Mulyo Blok B No.16, Ngupasan, Kec. Gondomanan, Kota Yogyakarta, Daerah Istimewa Yogyakarta 55122, Indonesia"], "rows": [{"elements": [{"distance": {"text": "2.2 km", "value": 2205}, "duration": {"text": "9 mins", "value": 549}, "status": "OK"}]}], "status": "OK"}}, {"origin": [-7.7982487, 110.3652793], "destination": [-7.7954415, 110.3535053], "distance_matrix": {"destination_addresses": ["Jl. HOS Cokroaminoto No.60, Pakuncen, Wirobrajan, Kota Yogyakarta, Daerah Istimewa Yogyakarta 55253, Indonesia"], "origin_addresses": ["No. 3 - 4, Ps. Beringharjo, Jl. Margo Mulyo Blok B No.16, Ngupasan, Kec. Gondomanan, Kota Yogyakarta, Daerah Istimewa Yogyakarta 55122, Indonesia"], "rows": [{"elements": [{"distance": {"text": "3.2 km", "value": 3248}, "duration": {"text": "10 mins", "value": 588}, "status": "OK"}]}], "status": "OK"}}, {"origin": [-7.7982487, 110.3652793], "destination": [-7.795443799999999, 110.3621311], "distance_matrix": {"destination_addresses": ["Jl. Jogonegaran Jl. Sosrowijayan GT I No.993, Sosromenduran, Gedong Tengen, Kota Yogyakarta, Daerah Istimewa Yogyakarta 55271, Indonesia"], "origin_addresses": ["No. 3 - 4, Ps. Beringharjo, Jl. Margo Mulyo Blok B No.16, Ngupasan, Kec. Gondomanan, Kota Yogyakarta, Daerah Istimewa Yogyakarta 55122, Indonesia"], "rows": [{"elements": [{"distance": {"text": "0.9 km", "value": 893}, "duration": {"text": "4 mins", "value": 210}, "status": "OK"}]}], "status": "OK"}}, {"origin": [-7.7982487, 110.3652793], "destination": [-7.7669396, 110.39149909999999], "distance_matrix": {"destination_addresses": ["Jl. Affandi No.37, Karang Gayam, Caturtunggal, Kec. Depok, Kabupaten Sleman, Daerah Istimewa Yogyakarta 55281, Indonesia"], "origin_addresses": ["No. 3 - 4, Ps. Beringharjo, Jl. Margo Mulyo Blok B No.16, Ngupasan, Kec. Gondomanan, Kota Yogyakarta, Daerah Istimewa Yogyakarta 55122, Indonesia"], "rows": [{"elements": [{"distance": {"text": "6.0 km", "value": 5986}, "duration": {"text": "18 mins", "value": 1089}, "status": "OK"}]}], "status": "OK"}}, {"origin": [-7.7982487, 110.3652793], "destination": [-7.7913443, 110.3622759], "distance_matrix": {"destination_addresses": ["Jl. Sosrowijayan No.242, Sosromenduran, Gedong Tengen, Kota Yogyakarta, Daerah Istimewa Yogyakarta 55271, Indonesia"], "origin_addresses": ["No. 3 - 4, Ps. Beringharjo, Jl. Margo Mulyo Blok B No.16, Ngupasan, Kec. Gondomanan, Kota Yogyakarta, Daerah Istimewa Yogyakarta 55122, Indonesia"], "rows": [{"elements": [{"distance": {"text": "2.4 km", "value": 2411}, "duration": {"text": "10 mins", "value": 623}, "status": "OK"}]}], "status": "OK"}}, {"origin": [-7.7982487, 110.3652793], "destination": [-7.7801399, 110.36065669999999], "distance_matrix": {"destination_addresses": ["Jl. Magelang No.31, Bumijo, Kec. Jetis, Kota Yogyakarta, Daerah Istimewa Yogyakarta 55231, Indonesia"], "origin_addresses": ["No. 3 - 4, Ps. Beringharjo, Jl. Margo Mulyo Blok B No.16, Ngupasan, Kec. Gondomanan, Kota Yogyakarta, Daerah Istimewa Yogyakarta 55122, Indonesia"], "rows": [{"elements": [{"distance": {"text": "3.3 km", "value": 3287}, "duration": {"text": "10 mins", "value": 609}, "status": "OK"}]}], "status": "OK"}}], [{"origin": [-7.8137278, 110.3629074], "destination": [-7.7738153, 110.3684775], "distance_matrix": {"destination_addresses": ["Jl. P. Mangkubumi No.72a, Cokrodiningratan, Kec. Jetis, Kota Yogyakarta, Daerah Istimewa Yogyakarta 55233, Indonesia"], "origin_addresses": ["Jl. Patehan Kidul No.4, Suryodiningratan, Kec. Mantrijeron, Kota Yogyakarta, Daerah Istimewa Yogyakarta 55141, Indonesia"], "rows": [{"elements": [{"distance": {"text": "7.2 km", "value": 7154}, "duration": {"text": "21 mins", "value": 1266}, "status": "OK"}]}], "status": "OK"}}, {"origin": [-7.8137278, 110.3629074], "destination": [-7.782622699999999, 110.36850659999999], "distance_matrix": {"destination_addresses": ["Jl. Jend. Sudirman No.9, Cokrodiningratan, Kec. Jetis, Kota Yogyakarta, Daerah Istimewa Yogyakarta 55233, Indonesia"], "origin_addresses": ["Jl. Patehan Kidul No.4, Suryodiningratan, Kec. Mantrijeron, Kota Yogyakarta, Daerah Istimewa Yogyakarta 55141, Indonesia"], "rows": [{"elements": [{"distance": {"text": "5.1 km", "value": 5140}, "duration": {"text": "15 mins", "value": 917}, "status": "OK"}]}], "status": "OK"}}, {"origin": [-7.8137278, 110.3629074], "destination": [-7.7931709, 110.36656289999999], "distance_matrix": {"destination_addresses": ["Jl. Malioboro No.52-58, Suryatmajan, Kec. Danurejan, Kota Yogyakarta, Daerah Istimewa Yogyakarta 55213, Indonesia"], "origin_addresses": ["Jl. Patehan Kidul No.4, Suryodiningratan, Kec. Mantrijeron, Kota Yogyakarta, Daerah Istimewa Yogyakarta 55141, Indonesia"], "rows": [{"elements": [{"distance": {"text": "3.3 km", "value": 3349}, "duration": {"text": "10 mins", "value": 580}, "status": "OK"}]}], "status": "OK"}}, {"origin": [-7.8137278, 110.3629074], "destination": [-7.7615123, 110.3984402], "distance_matrix": {"destination_addresses": ["69QX+C8C, Jl. Kaliwaru, Kaliwaru, Condongcatur, Kec. Depok, Kabupaten Sleman, Daerah Istimewa Yogyakarta 55281, Indonesia"], "origin_addresses": ["Jl. Patehan Kidul No.4, Suryodiningratan, Kec. Mantrijeron, Kota Yogyakarta, Daerah Istimewa Yogyakarta 55141, Indonesia"], "rows": [{"elements": [{"distance": {"text": "9.7 km", "value": 9717}, "duration": {"text": "29 mins", "value": 1726}, "status": "OK"}]}], "status": "OK"}}, {"origin": [-7.8137278, 110.3629074], "destination": [-7.7973538, 110.3689898], "distance_matrix": {"destination_addresses": ["Jl. Mayor Suryotomo No.31, Ngupasan, Kec. Gondomanan, Kota Yogyakarta, Daerah Istimewa Yogyakarta 55122, Indonesia"], "origin_addresses": ["Jl. Patehan Kidul No.4, Suryodiningratan, Kec. Mantrijeron, Kota Yogyakarta, Daerah Istimewa Yogyakarta 55141, Indonesia"], "rows": [{"elements": [{"distance": {"text": "2.6 km", "value": 2641}, "duration": {"text": "8 mins", "value": 450}, "status": "OK"}]}], "status": "OK"}}, {"origin": [-7.8137278, 110.3629074], "destination": [-7.7938589, 110.3649049], "distance_matrix": {"destination_addresses": ["Jl. Dagen No.6, Sosromenduran, Gedong Tengen, Kota Yogyakarta, Daerah Istimewa Yogyakarta 55271, Indonesia"], "origin_addresses": ["Jl. Patehan Kidul No.4, Suryodiningratan, Kec. Mantrijeron, Kota Yogyakarta, Daerah Istimewa Yogyakarta 55141, Indonesia"], "rows": [{"elements": [{"distance": {"text": "3.7 km", "value": 3675}, "duration": {"text": "12 mins", "value": 702}, "status": "OK"}]}], "status": "OK"}}, {"origin": [-7.8137278, 110.3629074], "destination": [-7.782607499999999, 110.37423779999999], "distance_matrix": {"destination_addresses": ["Jl. Jend. Sudirman No.69, Terban, Kec. Gondokusuman, Kota Yogyakarta, Daerah Istimewa Yogyakarta 55224, Indonesia"], "origin_addresses": ["Jl. Patehan Kidul No.4, Suryodiningratan, Kec. Mantrijeron, Kota Yogyakarta, Daerah Istimewa Yogyakarta 55141, Indonesia"], "rows": [{"elements": [{"distance": {"text": "4.9 km", "value": 4942}, "duration": {"text": "14 mins", "value": 863}, "status": "OK"}]}], "status": "OK"}}, {"origin": [-7.8137278, 110.3629074], "destination": [-7.7938902, 110.36581659999999], "distance_matrix": {"destination_addresses": ["Jl. Malioboro No.42, Suryatmajan, Kec. Danurejan, Kota Yogyakarta, Daerah Istimewa Yogyakarta 55271, Indonesia"], "origin_addresses": ["Jl. Patehan Kidul No.4, Suryodiningratan, Kec. Mantrijeron, Kota Yogyakarta, Daerah Istimewa Yogyakarta 55141, Indonesia"], "rows": [{"elements": [{"distance": {"text": "3.6 km", "value": 3570}, "duration": {"text": "11 mins", "value": 656}, "status": "OK"}]}], "status": "OK"}}, {"origin": [-7.8137278, 110.3629074], "destination": [-7.7989469, 110.3929241], "distance_matrix": {"destination_addresses": ["Jl. Ipda Tut Harsono No.16, Muja Muju, Kec. Umbulharjo, Kota Yogyakarta, Daerah Istimewa Yogyakarta 55165, Indonesia"], "origin_addresses": ["Jl. Patehan Kidul No.4, Suryodiningratan, Kec. Mantrijeron, Kota Yogyakarta, Daerah Istimewa Yogyakarta 55141, Indonesia"], "rows": [{"elements": [{"distance": {"text": "5.0 km", "value": 4998}, "duration": {"text": "14 mins", "value": 843}, "status": "OK"}]}], "status": "OK"}}, {"origin": [-7.8137278, 110.3629074], "destination": [-7.7837159, 110.3923981], "distance_matrix": {"destination_addresses": ["Ambarrukmo Plaza (Inside Urban Icon Store 1st Floor, Unit #B46-49, Jl. Laksda Adisucipto No.80, Demangan Baru, Caturtunggal, Kec. Depok, Kabupaten Sleman, Daerah Istimewa Yogyakarta 55281, Indonesia"], "origin_addresses": ["Jl. Patehan Kidul No.4, Suryodiningratan, Kec. Mantrijeron, Kota Yogyakarta, Daerah Istimewa Yogyakarta 55141, Indonesia"], "rows": [{"elements": [{"distance": {"text": "6.7 km", "value": 6729}, "duration": {"text": "19 mins", "value": 1141}, "status": "OK"}]}], "status": "OK"}}, {"origin": [-7.8137278, 110.3629074], "destination": [-7.790049, 110.36519], "distance_matrix": {"destination_addresses": ["Jl. Ps. Kembang No.9, Sosromenduran, Gedong Tengen, Kota Yogyakarta, Daerah Istimewa Yogyakarta 55271, Indonesia"], "origin_addresses": ["Jl. Patehan Kidul No.4, Suryodiningratan, Kec. Mantrijeron, Kota Yogyakarta, Daerah Istimewa Yogyakarta 55141, Indonesia"], "rows": [{"elements": [{"distance": {"text": "3.8 km", "value": 3783}, "duration": {"text": "11 mins", "value": 676}, "status": "OK"}]}], "status": "OK"}}, {"origin": [-7.8137278, 110.3629074], "destination": [-7.787678, 110.36669839999999], "distance_matrix": {"destination_addresses": ["Jl. Margo Utomo No.30, Gowongan, Kec. Jetis, Kota Yogyakarta, Daerah Istimewa Yogyakarta 55233, Indonesia"], "origin_addresses": ["Jl. Patehan Kidul No.4, Suryodiningratan, Kec. Mantrijeron, Kota Yogyakarta, Daerah Istimewa Yogyakarta 55141, Indonesia"], "rows": [{"elements": [{"distance": {"text": "5.7 km", "value": 5663}, "duration": {"text": "15 mins", "value": 914}, "status": "OK"}]}], "status": "OK"}}, {"origin": [-7.8137278, 110.3629074], "destination": [-7.782889399999999, 110.38191619999999], "distance_matrix": {"destination_addresses": ["Jl. Urip Sumoharjo No.37, Klitren, Kec. Gondokusuman, Kota Yogyakarta, Daerah Istimewa Yogyakarta 55222, Indonesia"], "origin_addresses": ["Jl. Patehan Kidul No.4, Suryodiningratan, Kec. Mantrijeron, Kota Yogyakarta, Daerah Istimewa Yogyakarta 55141, Indonesia"], "rows": [{"elements": [{"distance": {"text": "5.8 km", "value": 5801}, "duration": {"text": "18 mins", "value": 1061}, "status": "OK"}]}], "status": "OK"}}, {"origin": [-7.8137278, 110.3629074], "destination": [-7.824458699999999, 110.36685349999999], "distance_matrix": {"destination_addresses": ["Jl. Jogokaryan No.82, Mantrijeron, Kec. Mantrijeron, Kota Yogyakarta, Daerah Istimewa Yogyakarta 55143, Indonesia"], "origin_addresses": ["Jl. Patehan Kidul No.4, Suryodiningratan, Kec. Mantrijeron, Kota Yogyakarta, Daerah Istimewa Yogyakarta 55141, Indonesia"], "rows": [{"elements": [{"distance": {"text": "1.8 km", "value": 1794}, "duration": {"text": "5 mins", "value": 326}, "status": "OK"}]}], "status": "OK"}}, {"origin": [-7.8137278, 110.3629074], "destination": [-7.8152832, 110.36558529999999], "distance_matrix": {"destination_addresses": ["Jl. Mayjend Sutoyo No.52, Mantrijeron, Kec. Mantrijeron, Kota Yogyakarta, Daerah Istimewa Yogyakarta 55143, Indonesia"], "origin_addresses": ["Jl. Patehan Kidul No.4, Suryodiningratan, Kec. Mantrijeron, Kota Yogyakarta, Daerah Istimewa Yogyakarta 55141, Indonesia"], "rows": [{"elements": [{"distance": {"text": "0.4 km", "value": 445}, "duration": {"text": "2 mins", "value": 106}, "status": "OK"}]}], "status": "OK"}}, {"origin": [-7.8137278, 110.3629074], "destination": [-7.774500499999999, 110.38917359999999], "distance_matrix": {"destination_addresses": ["Jl. Affandi No.35, Santren, Caturtunggal, Kec. Depok, Kabupaten Sleman, Daerah Istimewa Yogyakarta 55281, Indonesia"], "origin_addresses": ["Jl. Patehan Kidul No.4, Suryodiningratan, Kec. Mantrijeron, Kota Yogyakarta, Daerah Istimewa Yogyakarta 55141, Indonesia"], "rows": [{"elements": [{"distance": {"text": "6.9 km", "value": 6947}, "duration": {"text": "20 mins", "value": 1179}, "status": "OK"}]}], "status": "OK"}}, {"origin": [-7.8137278, 110.3629074], "destination": [-7.7841438, 110.3667813], "distance_matrix": {"destination_addresses": ["Jl. Pangeran Mangkubumi No.101, Gowongan, Kec. Jetis, Kota Yogyakarta, Daerah Istimewa Yogyakarta 55224, Indonesia"], "origin_addresses": ["Jl. Patehan Kidul No.4, Suryodiningratan, Kec. Mantrijeron, Kota Yogyakarta, Daerah Istimewa Yogyakarta 55141, Indonesia"], "rows": [{"elements": [{"distance": {"text": "5.3 km", "value": 5272}, "duration": {"text": "14 mins", "value": 864}, "status": "OK"}]}], "status": "OK"}}, {"origin": [-7.8137278, 110.3629074], "destination": [-7.7917305, 110.3637213], "distance_matrix": {"destination_addresses": ["Jl. Sosrowijayan No.35, Sosromenduran, Gedong Tengen, Kota Yogyakarta, Daerah Istimewa Yogyakarta 55271, Indonesia"], "origin_addresses": ["Jl. Patehan Kidul No.4, Suryodiningratan, Kec. Mantrijeron, Kota Yogyakarta, Daerah Istimewa Yogyakarta 55141, Indonesia"], "rows": [{"elements": [{"distance": {"text": "4.1 km", "value": 4103}, "duration": {"text": "13 mins", "value": 806}, "status": "OK"}]}], "status": "OK"}}, {"origin": [-7.8137278, 110.3629074], "destination": [-7.801747199999999, 110.37002779999999], "distance_matrix": {"destination_addresses": ["Jl. Panembahan Senopati No.40, Prawirodirjan, Kec. Gondomanan, Kota Yogyakarta, Daerah Istimewa Yogyakarta 55121, Indonesia"], "origin_addresses": ["Jl. Patehan Kidul No.4, Suryodiningratan, Kec. Mantrijeron, Kota Yogyakarta, Daerah Istimewa Yogyakarta 55141, Indonesia"], "rows": [{"elements": [{"distance": {"text": "2.3 km", "value": 2271}, "duration": {"text": "7 mins", "value": 413}, "status": "OK"}]}], "status": "OK"}}, {"origin": [-7.8137278, 110.3629074], "destination": [-7.7824228, 110.3697363], "distance_matrix": {"destination_addresses": ["Jl. Jend. Sudirman No.19, Cokrodiningratan, Kec. Jetis, Kota Yogyakarta, Daerah Istimewa Yogyakarta 55233, Indonesia"], "origin_addresses": ["Jl. Patehan Kidul No.4, Suryodiningratan, Kec. Mantrijeron, Kota Yogyakarta, Daerah Istimewa Yogyakarta 55141, Indonesia"], "rows": [{"elements": [{"distance": {"text": "4.9 km", "value": 4906}, "duration": {"text": "14 mins", "value": 835}, "status": "OK"}]}], "status": "OK"}}, {"origin": [-7.8137278, 110.3629074], "destination": [-7.801747199999999, 110.37002779999999], "distance_matrix": {"destination_addresses": ["Jl. Panembahan Senopati No.40, Prawirodirjan, Kec. Gondomanan, Kota Yogyakarta, Daerah Istimewa Yogyakarta 55121, Indonesia"], "origin_addresses": ["Jl. Patehan Kidul No.4, Suryodiningratan, Kec. Mantrijeron, Kota Yogyakarta, Daerah Istimewa Yogyakarta 55141, Indonesia"], "rows": [{"elements": [{"distance": {"text": "2.3 km", "value": 2271}, "duration": {"text": "7 mins", "value": 413}, "status": "OK"}]}], "status": "OK"}}, {"origin": [-7.8137278, 110.3629074], "destination": [-7.784761199999999, 110.36722999999999], "distance_matrix": {"destination_addresses": ["Jl. Margo Utomo No.52, Gowongan, Kec. Jetis, Kota Yogyakarta, Daerah Istimewa Yogyakarta 55233, Indonesia"], "origin_addresses": ["Jl. Patehan Kidul No.4, Suryodiningratan, Kec. Mantrijeron, Kota Yogyakarta, Daerah Istimewa Yogyakarta 55141, Indonesia"], "rows": [{"elements": [{"distance": {"text": "5.4 km", "value": 5380}, "duration": {"text": "16 mins", "value": 930}, "status": "OK"}]}], "status": "OK"}}, {"origin": [-7.8137278, 110.3629074], "destination": [-7.783555, 110.391437], "distance_matrix": {"destination_addresses": ["Jl. Laksda Adisucipto No.38, Demangan, Kec. Gondokusuman, Kota Yogyakarta, Daerah Istimewa Yogyakarta 55221, Indonesia"], "origin_addresses": ["Jl. Patehan Kidul No.4, Suryodiningratan, Kec. Mantrijeron, Kota Yogyakarta, Daerah Istimewa Yogyakarta 55141, Indonesia"], "rows": [{"elements": [{"distance": {"text": "6.9 km", "value": 6863}, "duration": {"text": "19 mins", "value": 1140}, "status": "OK"}]}], "status": "OK"}}, {"origin": [-7.8137278, 110.3629074], "destination": [-7.8224427, 110.3673455], "distance_matrix": {"destination_addresses": ["Jl. Parangtritis No.120, Mantrijeron, Kec. Mantrijeron, Kota Yogyakarta, Daerah Istimewa Yogyakarta 55143, Indonesia"], "origin_addresses": ["Jl. Patehan Kidul No.4, Suryodiningratan, Kec. Mantrijeron, Kota Yogyakarta, Daerah Istimewa Yogyakarta 55141, Indonesia"], "rows": [{"elements": [{"distance": {"text": "1.6 km", "value": 1642}, "duration": {"text": "5 mins", "value": 280}, "status": "OK"}]}], "status": "OK"}}, {"origin": [-7.8137278, 110.3629074], "destination": [-7.7899967, 110.3622553], "distance_matrix": {"destination_addresses": ["Jl. Ps. Kembang No.53, Sosromenduran, Gedong Tengen, Kota Yogyakarta, Daerah Istimewa Yogyakarta 55271, Indonesia"], "origin_addresses": ["Jl. Patehan Kidul No.4, Suryodiningratan, Kec. Mantrijeron, Kota Yogyakarta, Daerah Istimewa Yogyakarta 55141, Indonesia"], "rows": [{"elements": [{"distance": {"text": "4.3 km", "value": 4252}, "duration": {"text": "12 mins", "value": 714}, "status": "OK"}]}], "status": "OK"}}, {"origin": [-7.8137278, 110.3629074], "destination": [-7.787678, 110.36669839999999], "distance_matrix": {"destination_addresses": ["Jl. Margo Utomo No.30, Gowongan, Kec. Jetis, Kota Yogyakarta, Daerah Istimewa Yogyakarta 55233, Indonesia"], "origin_addresses": ["Jl. Patehan Kidul No.4, Suryodiningratan, Kec. Mantrijeron, Kota Yogyakarta, Daerah Istimewa Yogyakarta 55141, Indonesia"], "rows": [{"elements": [{"distance": {"text": "5.7 km", "value": 5663}, "duration": {"text": "15 mins", "value": 914}, "status": "OK"}]}], "status": "OK"}}, {"origin": [-7.8137278, 110.3629074], "destination": [-7.7938979999999995, 110.3614602], "distance_matrix": {"destination_addresses": ["Jl. Dagen No.109, Sosromenduran, Gedong Tengen, Kota Yogyakarta, Daerah Istimewa Yogyakarta 55271, Indonesia"], "origin_addresses": ["Jl. Patehan Kidul No.4, Suryodiningratan, Kec. Mantrijeron, Kota Yogyakarta, Daerah Istimewa Yogyakarta 55141, Indonesia"], "rows": [{"elements": [{"distance": {"text": "3.8 km", "value": 3806}, "duration": {"text": "11 mins", "value": 641}, "status": "OK"}]}], "status": "OK"}}, {"origin": [-7.8137278, 110.3629074], "destination": [-7.7917305, 110.3637213], "distance_matrix": {"destination_addresses": ["Jl. Sosrowijayan No.35, Sosromenduran, Gedong Tengen, Kota Yogyakarta, Daerah Istimewa Yogyakarta 55271, Indonesia"], "origin_addresses": ["Jl. Patehan Kidul No.4, Suryodiningratan, Kec. Mantrijeron, Kota Yogyakarta, Daerah Istimewa Yogyakarta 55141, Indonesia"], "rows": [{"elements": [{"distance": {"text": "4.1 km", "value": 4103}, "duration": {"text": "13 mins", "value": 806}, "status": "OK"}]}], "status": "OK"}}, {"origin": [-7.8137278, 110.3629074], "destination": [-7.783135, 110.3628832], "distance_matrix": {"destination_addresses": ["Jl. Pangeran Diponegoro No.87, Bumijo, Kec. Jetis, Kota Yogyakarta, Daerah Istimewa Yogyakarta 55231, Indonesia"], "origin_addresses": ["Jl. Patehan Kidul No.4, Suryodiningratan, Kec. Mantrijeron, Kota Yogyakarta, Daerah Istimewa Yogyakarta 55141, Indonesia"], "rows": [{"elements": [{"distance": {"text": "5.6 km", "value": 5613}, "duration": {"text": "15 mins", "value": 916}, "status": "OK"}]}], "status": "OK"}}, {"origin": [-7.8137278, 110.3629074], "destination": [-7.8087447999999995, 110.3711512], "distance_matrix": {"destination_addresses": ["Jl. Ireda No.25, RW.08, Prawirodirjan, Kec. Gondomanan, Kota Yogyakarta, Daerah Istimewa Yogyakarta 55131, Indonesia"], "origin_addresses": ["Jl. Patehan Kidul No.4, Suryodiningratan, Kec. Mantrijeron, Kota Yogyakarta, Daerah Istimewa Yogyakarta 55141, Indonesia"], "rows": [{"elements": [{"distance": {"text": "1.7 km", "value": 1708}, "duration": {"text": "5 mins", "value": 285}, "status": "OK"}]}], "status": "OK"}}, {"origin": [-7.8137278, 110.3629074], "destination": [-7.768796, 110.361195], "distance_matrix": {"destination_addresses": ["Jalan Magelang KM.4 No.145, Rogoyudan, Sinduadi, Kec. Mlati, Kabupaten Sleman, Daerah Istimewa Yogyakarta 55284, Indonesia"], "origin_addresses": ["Jl. Patehan Kidul No.4, Suryodiningratan, Kec. Mantrijeron, Kota Yogyakarta, Daerah Istimewa Yogyakarta 55141, Indonesia"], "rows": [{"elements": [{"distance": {"text": "6.9 km", "value": 6917}, "duration": {"text": "19 mins", "value": 1142}, "status": "OK"}]}], "status": "OK"}}, {"origin": [-7.8137278, 110.3629074], "destination": [-7.798237899999999, 110.4051231], "distance_matrix": {"destination_addresses": ["Jl. Raya Janti Jl. Gedongkuning No.336, Modalan, Banguntapan, Kec. Banguntapan, Kabupaten Bantul, Daerah Istimewa Yogyakarta 55198, Indonesia"], "origin_addresses": ["Jl. Patehan Kidul No.4, Suryodiningratan, Kec. Mantrijeron, Kota Yogyakarta, Daerah Istimewa Yogyakarta 55141, Indonesia"], "rows": [{"elements": [{"distance": {"text": "6.3 km", "value": 6272}, "duration": {"text": "17 mins", "value": 1006}, "status": "OK"}]}], "status": "OK"}}, {"origin": [-7.8137278, 110.3629074], "destination": [-7.796214399999999, 110.3646619], "distance_matrix": {"destination_addresses": ["Jl. Pajeksan No.10, Sosromenduran, Gedong Tengen, Kota Yogyakarta, Daerah Istimewa Yogyakarta 55122, Indonesia"], "origin_addresses": ["Jl. Patehan Kidul No.4, Suryodiningratan, Kec. Mantrijeron, Kota Yogyakarta, Daerah Istimewa Yogyakarta 55141, Indonesia"], "rows": [{"elements": [{"distance": {"text": "3.9 km", "value": 3930}, "duration": {"text": "12 mins", "value": 737}, "status": "OK"}]}], "status": "OK"}}, {"origin": [-7.8137278, 110.3629074], "destination": [-7.7937804999999996, 110.3648101], "distance_matrix": {"destination_addresses": ["Jl. Dagen No.8, Sosromenduran, Gedong Tengen, Kota Yogyakarta, Daerah Istimewa Yogyakarta 55271, Indonesia"], "origin_addresses": ["Jl. Patehan Kidul No.4, Suryodiningratan, Kec. Mantrijeron, Kota Yogyakarta, Daerah Istimewa Yogyakarta 55141, Indonesia"], "rows": [{"elements": [{"distance": {"text": "3.7 km", "value": 3687}, "duration": {"text": "12 mins", "value": 706}, "status": "OK"}]}], "status": "OK"}}, {"origin": [-7.8137278, 110.3629074], "destination": [-7.7876435, 110.3644008], "distance_matrix": {"destination_addresses": ["Jl. Gowongan Kidul No.33-49, Sosromenduran, Gedong Tengen, Kota Yogyakarta, Daerah Istimewa Yogyakarta 55271, Indonesia"], "origin_addresses": ["Jl. Patehan Kidul No.4, Suryodiningratan, Kec. Mantrijeron, Kota Yogyakarta, Daerah Istimewa Yogyakarta 55141, Indonesia"], "rows": [{"elements": [{"distance": {"text": "5.9 km", "value": 5914}, "duration": {"text": "17 mins", "value": 999}, "status": "OK"}]}], "status": "OK"}}, {"origin": [-7.8137278, 110.3629074], "destination": [-7.776762199999999, 110.38233659999999], "distance_matrix": {"destination_addresses": ["Jl. Colombo Yogyakarta No.7, Karang Malang, Caturtunggal, Kec. Depok, Kabupaten Sleman, Daerah Istimewa Yogyakarta 55281, Indonesia"], "origin_addresses": ["Jl. Patehan Kidul No.4, Suryodiningratan, Kec. Mantrijeron, Kota Yogyakarta, Daerah Istimewa Yogyakarta 55141, Indonesia"], "rows": [{"elements": [{"distance": {"text": "6.4 km", "value": 6387}, "duration": {"text": "17 mins", "value": 1039}, "status": "OK"}]}], "status": "OK"}}, {"origin": [-7.8137278, 110.3629074], "destination": [-7.7982187, 110.3633193], "distance_matrix": {"destination_addresses": ["Jl. Gadean No.3, Ngupasan, Kec. Gondomanan, Kota Yogyakarta, Daerah Istimewa Yogyakarta 55122, Indonesia"], "origin_addresses": ["Jl. Patehan Kidul No.4, Suryodiningratan, Kec. Mantrijeron, Kota Yogyakarta, Daerah Istimewa Yogyakarta 55141, Indonesia"], "rows": [{"elements": [{"distance": {"text": "3.5 km", "value": 3533}, "duration": {"text": "10 mins", "value": 625}, "status": "OK"}]}], "status": "OK"}}, {"origin": [-7.8137278, 110.3629074], "destination": [-7.7942029999999995, 110.366817], "distance_matrix": {"destination_addresses": ["DN I/163 Malioboro, Jl. Mataram Jl. Sosrokusuman, Suryatmajan, Kec. Danurejan, Kota Yogyakarta, Daerah Istimewa Yogyakarta 55213, Indonesia"], "origin_addresses": ["Jl. Patehan Kidul No.4, Suryodiningratan, Kec. Mantrijeron, Kota Yogyakarta, Daerah Istimewa Yogyakarta 55141, Indonesia"], "rows": [{"elements": [{"distance": {"text": "4.1 km", "value": 4089}, "duration": {"text": "14 mins", "value": 845}, "status": "OK"}]}], "status": "OK"}}, {"origin": [-7.8137278, 110.3629074], "destination": [-7.7874194999999995, 110.3636363], "distance_matrix": {"destination_addresses": ["Jl. Gowongan Kidul No.57, Sosromenduran, Gedong Tengen, Kota Yogyakarta, Daerah Istimewa Yogyakarta 55271, Indonesia"], "origin_addresses": ["Jl. Patehan Kidul No.4, Suryodiningratan, Kec. Mantrijeron, Kota Yogyakarta, Daerah Istimewa Yogyakarta 55141, Indonesia"], "rows": [{"elements": [{"distance": {"text": "6.0 km", "value": 5985}, "duration": {"text": "16 mins", "value": 963}, "status": "OK"}]}], "status": "OK"}}, {"origin": [-7.8137278, 110.3629074], "destination": [-7.774500499999999, 110.38917359999999], "distance_matrix": {"destination_addresses": ["Jl. Affandi No.35, Santren, Caturtunggal, Kec. Depok, Kabupaten Sleman, Daerah Istimewa Yogyakarta 55281, Indonesia"], "origin_addresses": ["Jl. Patehan Kidul No.4, Suryodiningratan, Kec. Mantrijeron, Kota Yogyakarta, Daerah Istimewa Yogyakarta 55141, Indonesia"], "rows": [{"elements": [{"distance": {"text": "6.9 km", "value": 6947}, "duration": {"text": "20 mins", "value": 1179}, "status": "OK"}]}], "status": "OK"}}, {"origin": [-7.8137278, 110.3629074], "destination": [-7.7982187, 110.3633193], "distance_matrix": {"destination_addresses": ["Jl. Gadean No.3, Ngupasan, Kec. Gondomanan, Kota Yogyakarta, Daerah Istimewa Yogyakarta 55122, Indonesia"], "origin_addresses": ["Jl. Patehan Kidul No.4, Suryodiningratan, Kec. Mantrijeron, Kota Yogyakarta, Daerah Istimewa Yogyakarta 55141, Indonesia"], "rows": [{"elements": [{"distance": {"text": "3.5 km", "value": 3533}, "duration": {"text": "10 mins", "value": 625}, "status": "OK"}]}], "status": "OK"}}, {"origin": [-7.8137278, 110.3629074], "destination": [-7.7942029999999995, 110.366817], "distance_matrix": {"destination_addresses": ["DN I/163 Malioboro, Jl. Mataram Jl. Sosrokusuman, Suryatmajan, Kec. Danurejan, Kota Yogyakarta, Daerah Istimewa Yogyakarta 55213, Indonesia"], "origin_addresses": ["Jl. Patehan Kidul No.4, Suryodiningratan, Kec. Mantrijeron, Kota Yogyakarta, Daerah Istimewa Yogyakarta 55141, Indonesia"], "rows": [{"elements": [{"distance": {"text": "4.1 km", "value": 4089}, "duration": {"text": "14 mins", "value": 845}, "status": "OK"}]}], "status": "OK"}}, {"origin": [-7.8137278, 110.3629074], "destination": [-7.7955906, 110.3772754], "distance_matrix": {"destination_addresses": ["Jl. Doktor Sutomo No.13A, Bausasran, Kec. Danurejan, Kota Yogyakarta, Daerah Istimewa Yogyakarta 55211, Indonesia"], "origin_addresses": ["Jl. Patehan Kidul No.4, Suryodiningratan, Kec. Mantrijeron, Kota Yogyakarta, Daerah Istimewa Yogyakarta 55141, Indonesia"], "rows": [{"elements": [{"distance": {"text": "3.9 km", "value": 3880}, "duration": {"text": "12 mins", "value": 700}, "status": "OK"}]}], "status": "OK"}}, {"origin": [-7.8137278, 110.3629074], "destination": [-7.7874194999999995, 110.3636363], "distance_matrix": {"destination_addresses": ["Jl. Gowongan Kidul No.57, Sosromenduran, Gedong Tengen, Kota Yogyakarta, Daerah Istimewa Yogyakarta 55271, Indonesia"], "origin_addresses": ["Jl. Patehan Kidul No.4, Suryodiningratan, Kec. Mantrijeron, Kota Yogyakarta, Daerah Istimewa Yogyakarta 55141, Indonesia"], "rows": [{"elements": [{"distance": {"text": "6.0 km", "value": 5985}, "duration": {"text": "16 mins", "value": 963}, "status": "OK"}]}], "status": "OK"}}, {"origin": [-7.8137278, 110.3629074], "destination": [-7.7959233999999995, 110.3688956], "distance_matrix": {"destination_addresses": ["Jl. Mataram No.9, Suryatmajan, Kec. Danurejan, Kota Yogyakarta, Daerah Istimewa Yogyakarta 55213, Indonesia"], "origin_addresses": ["Jl. Patehan Kidul No.4, Suryodiningratan, Kec. Mantrijeron, Kota Yogyakarta, Daerah Istimewa Yogyakarta 55141, Indonesia"], "rows": [{"elements": [{"distance": {"text": "2.8 km", "value": 2814}, "duration": {"text": "8 mins", "value": 469}, "status": "OK"}]}], "status": "OK"}}, {"origin": [-7.8137278, 110.3629074], "destination": [-7.7937897, 110.3672539], "distance_matrix": {"destination_addresses": ["6948+FWM, Suryatmajan, Danurejan, Yogyakarta City, Special Region of Yogyakarta 55213, Indonesia"], "origin_addresses": ["Jl. Patehan Kidul No.4, Suryodiningratan, Kec. Mantrijeron, Kota Yogyakarta, Daerah Istimewa Yogyakarta 55141, Indonesia"], "rows": [{"elements": [{"distance": {"text": "3.7 km", "value": 3720}, "duration": {"text": "12 mins", "value": 731}, "status": "OK"}]}], "status": "OK"}}, {"origin": [-7.8137278, 110.3629074], "destination": [-7.774500499999999, 110.38917359999999], "distance_matrix": {"destination_addresses": ["Jl. Affandi No.35, Santren, Caturtunggal, Kec. Depok, Kabupaten Sleman, Daerah Istimewa Yogyakarta 55281, Indonesia"], "origin_addresses": ["Jl. Patehan Kidul No.4, Suryodiningratan, Kec. Mantrijeron, Kota Yogyakarta, Daerah Istimewa Yogyakarta 55141, Indonesia"], "rows": [{"elements": [{"distance": {"text": "6.9 km", "value": 6947}, "duration": {"text": "20 mins", "value": 1179}, "status": "OK"}]}], "status": "OK"}}, {"origin": [-7.8137278, 110.3629074], "destination": [-7.779761199999999, 110.4139668], "distance_matrix": {"destination_addresses": ["Jl. Babarsari No.2, Janti, Caturtunggal, Kec. Depok, Kabupaten Sleman, Daerah Istimewa Yogyakarta 55281, Indonesia"], "origin_addresses": ["Jl. Patehan Kidul No.4, Suryodiningratan, Kec. Mantrijeron, Kota Yogyakarta, Daerah Istimewa Yogyakarta 55141, Indonesia"], "rows": [{"elements": [{"distance": {"text": "9.5 km", "value": 9510}, "duration": {"text": "22 mins", "value": 1291}, "status": "OK"}]}], "status": "OK"}}, {"origin": [-7.8137278, 110.3629074], "destination": [-7.7887602, 110.37275629999999], "distance_matrix": {"destination_addresses": ["Jl. Krasak No.9, Kotabaru, Kec. Gondokusuman, Kota Yogyakarta, Daerah Istimewa Yogyakarta 55224, Indonesia"], "origin_addresses": ["Jl. Patehan Kidul No.4, Suryodiningratan, Kec. Mantrijeron, Kota Yogyakarta, Daerah Istimewa Yogyakarta 55141, Indonesia"], "rows": [{"elements": [{"distance": {"text": "4.4 km", "value": 4394}, "duration": {"text": "13 mins", "value": 786}, "status": "OK"}]}], "status": "OK"}}, {"origin": [-7.8137278, 110.3629074], "destination": [-7.8008378, 110.35603499999999], "distance_matrix": {"destination_addresses": ["Jl. Letjen Suprapto No.1, Ngampilan, Kota Yogyakarta, Daerah Istimewa Yogyakarta 55261, Indonesia"], "origin_addresses": ["Jl. Patehan Kidul No.4, Suryodiningratan, Kec. Mantrijeron, Kota Yogyakarta, Daerah Istimewa Yogyakarta 55141, Indonesia"], "rows": [{"elements": [{"distance": {"text": "2.3 km", "value": 2293}, "duration": {"text": "8 mins", "value": 474}, "status": "OK"}]}], "status": "OK"}}, {"origin": [-7.8137278, 110.3629074], "destination": [-7.7839979999999995, 110.4197006], "distance_matrix": {"destination_addresses": ["JL Solo (Jayakarta), Jl. Laksda Adisucipto No.7-8, Kalongan, Maguwoharjo, Kec. Depok, Kabupaten Sleman, Daerah Istimewa Yogyakarta 55281, Indonesia"], "origin_addresses": ["Jl. Patehan Kidul No.4, Suryodiningratan, Kec. Mantrijeron, Kota Yogyakarta, Daerah Istimewa Yogyakarta 55141, Indonesia"], "rows": [{"elements": [{"distance": {"text": "11.4 km", "value": 11401}, "duration": {"text": "24 mins", "value": 1430}, "status": "OK"}]}], "status": "OK"}}, {"origin": [-7.8137278, 110.3629074], "destination": [-7.7834794, 110.3975966], "distance_matrix": {"destination_addresses": ["Jl. Laksda Adisucipto No.23, Papringan, Demangan, Kec. Depok, Kabupaten Sleman, Daerah Istimewa Yogyakarta 55281, Indonesia"], "origin_addresses": ["Jl. Patehan Kidul No.4, Suryodiningratan, Kec. Mantrijeron, Kota Yogyakarta, Daerah Istimewa Yogyakarta 55141, Indonesia"], "rows": [{"elements": [{"distance": {"text": "7.0 km", "value": 7016}, "duration": {"text": "20 mins", "value": 1177}, "status": "OK"}]}], "status": "OK"}}, {"origin": [-7.8137278, 110.3629074], "destination": [-7.792075799999999, 110.36449929999999], "distance_matrix": {"destination_addresses": ["6957+5Q4, Jl. Sosrowijayan, Sosromenduran, Gedong Tengen, Kota Yogyakarta, Daerah Istimewa Yogyakarta 55271, Indonesia"], "origin_addresses": ["Jl. Patehan Kidul No.4, Suryodiningratan, Kec. Mantrijeron, Kota Yogyakarta, Daerah Istimewa Yogyakarta 55141, Indonesia"], "rows": [{"elements": [{"distance": {"text": "4.0 km", "value": 4020}, "duration": {"text": "14 mins", "value": 845}, "status": "OK"}]}], "status": "OK"}}, {"origin": [-7.8137278, 110.3629074], "destination": [-7.8237862, 110.3666306], "distance_matrix": {"destination_addresses": ["Jl. Jogokaryan No.61-63, Mantrijeron, Kec. Mantrijeron, Kota Yogyakarta, Daerah Istimewa Yogyakarta 55143, Indonesia"], "origin_addresses": ["Jl. Patehan Kidul No.4, Suryodiningratan, Kec. Mantrijeron, Kota Yogyakarta, Daerah Istimewa Yogyakarta 55141, Indonesia"], "rows": [{"elements": [{"distance": {"text": "1.8 km", "value": 1763}, "duration": {"text": "5 mins", "value": 308}, "status": "OK"}]}], "status": "OK"}}, {"origin": [-7.8137278, 110.3629074], "destination": [-7.7393398, 110.37719589999999], "distance_matrix": {"destination_addresses": ["The Alana Yogyakarta Hotel & Convention Center Area,Jalan Palagan Tentara, 796G+7V9, Pelaja, Mudal, Sariharjo, Kec. Ngaglik, Kabupaten Sleman, Daerah Istimewa Yogyakarta 55581, Indonesia"], "origin_addresses": ["Jl. Patehan Kidul No.4, Suryodiningratan, Kec. Mantrijeron, Kota Yogyakarta, Daerah Istimewa Yogyakarta 55141, Indonesia"], "rows": [{"elements": [{"distance": {"text": "16.3 km", "value": 16260}, "duration": {"text": "30 mins", "value": 1810}, "status": "OK"}]}], "status": "OK"}}, {"origin": [-7.8137278, 110.3629074], "destination": [-7.791444899999999, 110.35396019999999], "distance_matrix": {"destination_addresses": ["Jl. HOS Cokroaminoto No.108, Tegalrejo, Kec. Tegalrejo, Kota Yogyakarta, Daerah Istimewa Yogyakarta 55253, Indonesia"], "origin_addresses": ["Jl. Patehan Kidul No.4, Suryodiningratan, Kec. Mantrijeron, Kota Yogyakarta, Daerah Istimewa Yogyakarta 55141, Indonesia"], "rows": [{"elements": [{"distance": {"text": "4.6 km", "value": 4596}, "duration": {"text": "14 mins", "value": 841}, "status": "OK"}]}], "status": "OK"}}, {"origin": [-7.8137278, 110.3629074], "destination": [-7.7802114, 110.3879623], "distance_matrix": {"destination_addresses": ["Jl. Affandi No.17C, Klitren, Kec. Gondokusuman, Kota Yogyakarta, Daerah Istimewa Yogyakarta 55222, Indonesia"], "origin_addresses": ["Jl. Patehan Kidul No.4, Suryodiningratan, Kec. Mantrijeron, Kota Yogyakarta, Daerah Istimewa Yogyakarta 55141, Indonesia"], "rows": [{"elements": [{"distance": {"text": "6.3 km", "value": 6327}, "duration": {"text": "18 mins", "value": 1082}, "status": "OK"}]}], "status": "OK"}}, {"origin": [-7.8137278, 110.3629074], "destination": [-7.771604, 110.3608098], "distance_matrix": {"destination_addresses": ["Jl. Magelang No.129, Kricak, Kec. Tegalrejo, Kota Yogyakarta, Daerah Istimewa Yogyakarta 55242, Indonesia"], "origin_addresses": ["Jl. Patehan Kidul No.4, Suryodiningratan, Kec. Mantrijeron, Kota Yogyakarta, Daerah Istimewa Yogyakarta 55141, Indonesia"], "rows": [{"elements": [{"distance": {"text": "6.7 km", "value": 6732}, "duration": {"text": "19 mins", "value": 1133}, "status": "OK"}]}], "status": "OK"}}, {"origin": [-7.8137278, 110.3629074], "destination": [-7.7986173999999995, 110.3914401], "distance_matrix": {"destination_addresses": ["Jl. Ipda Tut Harsono Jl. Timoho No.21, Muja Muju, Kec. Umbulharjo, Kota Yogyakarta, Daerah Istimewa Yogyakarta 55165, Indonesia"], "origin_addresses": ["Jl. Patehan Kidul No.4, Suryodiningratan, Kec. Mantrijeron, Kota Yogyakarta, Daerah Istimewa Yogyakarta 55141, Indonesia"], "rows": [{"elements": [{"distance": {"text": "5.1 km", "value": 5051}, "duration": {"text": "14 mins", "value": 846}, "status": "OK"}]}], "status": "OK"}}, {"origin": [-7.8137278, 110.3629074], "destination": [-7.791408499999999, 110.3629208], "distance_matrix": {"destination_addresses": ["Jl. Sosrowijayan No.70, Sosromenduran, Gedong Tengen, Kota Yogyakarta, Daerah Istimewa Yogyakarta 55271, Indonesia"], "origin_addresses": ["Jl. Patehan Kidul No.4, Suryodiningratan, Kec. Mantrijeron, Kota Yogyakarta, Daerah Istimewa Yogyakarta 55141, Indonesia"], "rows": [{"elements": [{"distance": {"text": "4.2 km", "value": 4183}, "duration": {"text": "14 mins", "value": 836}, "status": "OK"}]}], "status": "OK"}}, {"origin": [-7.8137278, 110.3629074], "destination": [-7.7775981, 110.3607775], "distance_matrix": {"destination_addresses": ["Jl. Magelang No.61, Kricak, Kec. Tegalrejo, Kota Yogyakarta, Daerah Istimewa Yogyakarta 55242, Indonesia"], "origin_addresses": ["Jl. Patehan Kidul No.4, Suryodiningratan, Kec. Mantrijeron, Kota Yogyakarta, Daerah Istimewa Yogyakarta 55141, Indonesia"], "rows": [{"elements": [{"distance": {"text": "5.9 km", "value": 5909}, "duration": {"text": "17 mins", "value": 1014}, "status": "OK"}]}], "status": "OK"}}, {"origin": [-7.8137278, 110.3629074], "destination": [-7.771604, 110.3608098], "distance_matrix": {"destination_addresses": ["Jl. Magelang No.129, Kricak, Kec. Tegalrejo, Kota Yogyakarta, Daerah Istimewa Yogyakarta 55242, Indonesia"], "origin_addresses": ["Jl. Patehan Kidul No.4, Suryodiningratan, Kec. Mantrijeron, Kota Yogyakarta, Daerah Istimewa Yogyakarta 55141, Indonesia"], "rows": [{"elements": [{"distance": {"text": "6.7 km", "value": 6732}, "duration": {"text": "19 mins", "value": 1133}, "status": "OK"}]}], "status": "OK"}}, {"origin": [-7.8137278, 110.3629074], "destination": [-7.7801874, 110.36768389999999], "distance_matrix": {"destination_addresses": ["Jl. A.M. Sangaji No.28, Cokrodiningratan, Kec. Jetis, Kota Yogyakarta, Daerah Istimewa Yogyakarta 55233, Indonesia"], "origin_addresses": ["Jl. Patehan Kidul No.4, Suryodiningratan, Kec. Mantrijeron, Kota Yogyakarta, Daerah Istimewa Yogyakarta 55141, Indonesia"], "rows": [{"elements": [{"distance": {"text": "6.4 km", "value": 6377}, "duration": {"text": "19 mins", "value": 1111}, "status": "OK"}]}], "status": "OK"}}, {"origin": [-7.8137278, 110.3629074], "destination": [-7.791408499999999, 110.3629208], "distance_matrix": {"destination_addresses": ["Jl. Sosrowijayan No.70, Sosromenduran, Gedong Tengen, Kota Yogyakarta, Daerah Istimewa Yogyakarta 55271, Indonesia"], "origin_addresses": ["Jl. Patehan Kidul No.4, Suryodiningratan, Kec. Mantrijeron, Kota Yogyakarta, Daerah Istimewa Yogyakarta 55141, Indonesia"], "rows": [{"elements": [{"distance": {"text": "4.2 km", "value": 4183}, "duration": {"text": "14 mins", "value": 836}, "status": "OK"}]}], "status": "OK"}}, {"origin": [-7.8137278, 110.3629074], "destination": [-7.791444899999999, 110.35396019999999], "distance_matrix": {"destination_addresses": ["Jl. HOS Cokroaminoto No.108, Tegalrejo, Kec. Tegalrejo, Kota Yogyakarta, Daerah Istimewa Yogyakarta 55253, Indonesia"], "origin_addresses": ["Jl. Patehan Kidul No.4, Suryodiningratan, Kec. Mantrijeron, Kota Yogyakarta, Daerah Istimewa Yogyakarta 55141, Indonesia"], "rows": [{"elements": [{"distance": {"text": "4.6 km", "value": 4596}, "duration": {"text": "14 mins", "value": 841}, "status": "OK"}]}], "status": "OK"}}, {"origin": [-7.8137278, 110.3629074], "destination": [-7.7524542, 110.36108229999999], "distance_matrix": {"destination_addresses": ["Jl. Magelang No.KM.6 No.18, Kutu Patran, Sinduadi, Kec. Mlati, Kabupaten Sleman, Daerah Istimewa Yogyakarta 55284, Indonesia"], "origin_addresses": ["Jl. Patehan Kidul No.4, Suryodiningratan, Kec. Mantrijeron, Kota Yogyakarta, Daerah Istimewa Yogyakarta 55141, Indonesia"], "rows": [{"elements": [{"distance": {"text": "8.8 km", "value": 8828}, "duration": {"text": "25 mins", "value": 1483}, "status": "OK"}]}], "status": "OK"}}, {"origin": [-7.8137278, 110.3629074], "destination": [-7.7796239, 110.40378869999999], "distance_matrix": {"destination_addresses": ["Jl. Laksda Adisucipto Jl. Tempel No.320, Tempel, Caturtunggal, Kec. Depok, Kota Yogyakarta, Daerah Istimewa Yogyakarta 55281, Indonesia"], "origin_addresses": ["Jl. Patehan Kidul No.4, Suryodiningratan, Kec. Mantrijeron, Kota Yogyakarta, Daerah Istimewa Yogyakarta 55141, Indonesia"], "rows": [{"elements": [{"distance": {"text": "8.1 km", "value": 8087}, "duration": {"text": "22 mins", "value": 1342}, "status": "OK"}]}], "status": "OK"}}, {"origin": [-7.8137278, 110.3629074], "destination": [-7.7903142999999995, 110.3632615], "distance_matrix": {"destination_addresses": ["Jl. Ps. Kembang No.49, Sosromenduran, Gedong Tengen, Kota Yogyakarta, Daerah Istimewa Yogyakarta 55271, Indonesia"], "origin_addresses": ["Jl. Patehan Kidul No.4, Suryodiningratan, Kec. Mantrijeron, Kota Yogyakarta, Daerah Istimewa Yogyakarta 55141, Indonesia"], "rows": [{"elements": [{"distance": {"text": "4.0 km", "value": 4038}, "duration": {"text": "14 mins", "value": 822}, "status": "OK"}]}], "status": "OK"}}, {"origin": [-7.8137278, 110.3629074], "destination": [-7.8185351, 110.3729171], "distance_matrix": {"destination_addresses": ["Jl. Sisingamangaraja No.74, Brontokusuman, Kec. Mergangsan, Kota Yogyakarta, Daerah Istimewa Yogyakarta 55153, Indonesia"], "origin_addresses": ["Jl. Patehan Kidul No.4, Suryodiningratan, Kec. Mantrijeron, Kota Yogyakarta, Daerah Istimewa Yogyakarta 55141, Indonesia"], "rows": [{"elements": [{"distance": {"text": "1.6 km", "value": 1557}, "duration": {"text": "4 mins", "value": 261}, "status": "OK"}]}], "status": "OK"}}, {"origin": [-7.8137278, 110.3629074], "destination": [-7.7933718999999995, 110.36297309999999], "distance_matrix": {"destination_addresses": ["Jl. Malioboro Jl. Dagen No.60, Sosromenduran, Gedong Tengen, Kota Yogyakarta, Daerah Istimewa Yogyakarta 55271, Indonesia"], "origin_addresses": ["Jl. Patehan Kidul No.4, Suryodiningratan, Kec. Mantrijeron, Kota Yogyakarta, Daerah Istimewa Yogyakarta 55141, Indonesia"], "rows": [{"elements": [{"distance": {"text": "3.9 km", "value": 3893}, "duration": {"text": "13 mins", "value": 778}, "status": "OK"}]}], "status": "OK"}}, {"origin": [-7.8137278, 110.3629074], "destination": [-7.7917673999999995, 110.3651953], "distance_matrix": {"destination_addresses": ["6958+73W, Jl. Sosrowijayan, Sosromenduran, Gedong Tengen, Kota Yogyakarta, Daerah Istimewa Yogyakarta 55271, Indonesia"], "origin_addresses": ["Jl. Patehan Kidul No.4, Suryodiningratan, Kec. Mantrijeron, Kota Yogyakarta, Daerah Istimewa Yogyakarta 55141, Indonesia"], "rows": [{"elements": [{"distance": {"text": "3.9 km", "value": 3941}, "duration": {"text": "12 mins", "value": 744}, "status": "OK"}]}], "status": "OK"}}, {"origin": [-7.8137278, 110.3629074], "destination": [-7.8167503, 110.3695223], "distance_matrix": {"destination_addresses": ["Timuran Jl. Parangtritis No.103, Brontokusuman, Kec. Mergangsan, Kota Yogyakarta, Daerah Istimewa Yogyakarta 55153, Indonesia"], "origin_addresses": ["Jl. Patehan Kidul No.4, Suryodiningratan, Kec. Mantrijeron, Kota Yogyakarta, Daerah Istimewa Yogyakarta 55141, Indonesia"], "rows": [{"elements": [{"distance": {"text": "1.2 km", "value": 1227}, "duration": {"text": "5 mins", "value": 293}, "status": "OK"}]}], "status": "OK"}}, {"origin": [-7.8137278, 110.3629074], "destination": [-7.819400699999999, 110.37123989999999], "distance_matrix": {"destination_addresses": ["Jl. Prawirotaman No.28, Brontokusuman, Kec. Mergangsan, Kota Yogyakarta, Daerah Istimewa Yogyakarta 55153, Indonesia"], "origin_addresses": ["Jl. Patehan Kidul No.4, Suryodiningratan, Kec. Mantrijeron, Kota Yogyakarta, Daerah Istimewa Yogyakarta 55141, Indonesia"], "rows": [{"elements": [{"distance": {"text": "1.5 km", "value": 1466}, "duration": {"text": "5 mins", "value": 277}, "status": "OK"}]}], "status": "OK"}}, {"origin": [-7.8137278, 110.3629074], "destination": [-7.8135292, 110.40140749999999], "distance_matrix": {"destination_addresses": ["Jl. Gedongkuning No.118, Rejowinangun, Kec. Kotagede, Kota Yogyakarta, Daerah Istimewa Yogyakarta 55171, Indonesia"], "origin_addresses": ["Jl. Patehan Kidul No.4, Suryodiningratan, Kec. Mantrijeron, Kota Yogyakarta, Daerah Istimewa Yogyakarta 55141, Indonesia"], "rows": [{"elements": [{"distance": {"text": "5.2 km", "value": 5195}, "duration": {"text": "13 mins", "value": 763}, "status": "OK"}]}], "status": "OK"}}, {"origin": [-7.8137278, 110.3629074], "destination": [-7.7912164, 110.35327199999999], "distance_matrix": {"destination_addresses": ["Jl. HOS Cokroaminoto No.145, Tegalrejo, Kec. Tegalrejo, Kota Yogyakarta, Daerah Istimewa Yogyakarta 55244, Indonesia"], "origin_addresses": ["Jl. Patehan Kidul No.4, Suryodiningratan, Kec. Mantrijeron, Kota Yogyakarta, Daerah Istimewa Yogyakarta 55141, Indonesia"], "rows": [{"elements": [{"distance": {"text": "3.9 km", "value": 3910}, "duration": {"text": "11 mins", "value": 650}, "status": "OK"}]}], "status": "OK"}}, {"origin": [-7.8137278, 110.3629074], "destination": [-7.7658154999999995, 110.4108134], "distance_matrix": {"destination_addresses": ["Jl. Seturan Raya No.4b, Kledokan, Caturtunggal, Kec. Depok, Kabupaten Sleman, Daerah Istimewa Yogyakarta 55281, Indonesia"], "origin_addresses": ["Jl. Patehan Kidul No.4, Suryodiningratan, Kec. Mantrijeron, Kota Yogyakarta, Daerah Istimewa Yogyakarta 55141, Indonesia"], "rows": [{"elements": [{"distance": {"text": "11.1 km", "value": 11134}, "duration": {"text": "26 mins", "value": 1547}, "status": "OK"}]}], "status": "OK"}}, {"origin": [-7.8137278, 110.3629074], "destination": [-7.817778, 110.3599488], "distance_matrix": {"destination_addresses": ["Jl. Suryodiningratan No.26, Suryodiningratan, Kec. Mantrijeron, Kota Yogyakarta, Daerah Istimewa Yogyakarta 55141, Indonesia"], "origin_addresses": ["Jl. Patehan Kidul No.4, Suryodiningratan, Kec. Mantrijeron, Kota Yogyakarta, Daerah Istimewa Yogyakarta 55141, Indonesia"], "rows": [{"elements": [{"distance": {"text": "0.7 km", "value": 740}, "duration": {"text": "2 mins", "value": 129}, "status": "OK"}]}], "status": "OK"}}, {"origin": [-7.8137278, 110.3629074], "destination": [-7.7836064, 110.42206499999999], "distance_matrix": {"destination_addresses": ["Jl. Raya Solo - Yogyakarta No.8, Kalongan, Maguwoharjo, Kec. Depok, Kabupaten Sleman, Daerah Istimewa Yogyakarta 55282, Indonesia"], "origin_addresses": ["Jl. Patehan Kidul No.4, Suryodiningratan, Kec. Mantrijeron, Kota Yogyakarta, Daerah Istimewa Yogyakarta 55141, Indonesia"], "rows": [{"elements": [{"distance": {"text": "11.1 km", "value": 11107}, "duration": {"text": "24 mins", "value": 1446}, "status": "OK"}]}], "status": "OK"}}, {"origin": [-7.8137278, 110.3629074], "destination": [-7.810461999999999, 110.37723799999999], "distance_matrix": {"destination_addresses": ["Jl. Taman Siswa No.91, Wirogunan, Kec. Mergangsan, Kota Yogyakarta, Daerah Istimewa Yogyakarta 55151, Indonesia"], "origin_addresses": ["Jl. Patehan Kidul No.4, Suryodiningratan, Kec. Mantrijeron, Kota Yogyakarta, Daerah Istimewa Yogyakarta 55141, Indonesia"], "rows": [{"elements": [{"distance": {"text": "2.1 km", "value": 2122}, "duration": {"text": "6 mins", "value": 349}, "status": "OK"}]}], "status": "OK"}}, {"origin": [-7.8137278, 110.3629074], "destination": [-7.7907481999999995, 110.3620009], "distance_matrix": {"destination_addresses": ["Jl. Gandekan No.92, Sosromenduran, Gedong Tengen, Kota Yogyakarta, Daerah Istimewa Yogyakarta 55272, Indonesia"], "origin_addresses": ["Jl. Patehan Kidul No.4, Suryodiningratan, Kec. Mantrijeron, Kota Yogyakarta, Daerah Istimewa Yogyakarta 55141, Indonesia"], "rows": [{"elements": [{"distance": {"text": "4.2 km", "value": 4163}, "duration": {"text": "12 mins", "value": 697}, "status": "OK"}]}], "status": "OK"}}, {"origin": [-7.8137278, 110.3629074], "destination": [-7.7985481, 110.3927832], "distance_matrix": {"destination_addresses": ["Jl. Ipda Tut Harsono No.24, Muja Muju, Kec. Umbulharjo, Kota Yogyakarta, Daerah Istimewa Yogyakarta 55165, Indonesia"], "origin_addresses": ["Jl. Patehan Kidul No.4, Suryodiningratan, Kec. Mantrijeron, Kota Yogyakarta, Daerah Istimewa Yogyakarta 55141, Indonesia"], "rows": [{"elements": [{"distance": {"text": "5.1 km", "value": 5080}, "duration": {"text": "14 mins", "value": 855}, "status": "OK"}]}], "status": "OK"}}, {"origin": [-7.8137278, 110.3629074], "destination": [-7.7907481999999995, 110.3620009], "distance_matrix": {"destination_addresses": ["Jl. Gandekan No.92, Sosromenduran, Gedong Tengen, Kota Yogyakarta, Daerah Istimewa Yogyakarta 55272, Indonesia"], "origin_addresses": ["Jl. Patehan Kidul No.4, Suryodiningratan, Kec. Mantrijeron, Kota Yogyakarta, Daerah Istimewa Yogyakarta 55141, Indonesia"], "rows": [{"elements": [{"distance": {"text": "4.2 km", "value": 4163}, "duration": {"text": "12 mins", "value": 697}, "status": "OK"}]}], "status": "OK"}}, {"origin": [-7.8137278, 110.3629074], "destination": [-7.7922148, 110.3601348], "distance_matrix": {"destination_addresses": ["Jl. Kemetiran No.21, Pringgokusuman, Gedong Tengen, Kota Yogyakarta, Daerah Istimewa Yogyakarta 55272, Indonesia"], "origin_addresses": ["Jl. Patehan Kidul No.4, Suryodiningratan, Kec. Mantrijeron, Kota Yogyakarta, Daerah Istimewa Yogyakarta 55141, Indonesia"], "rows": [{"elements": [{"distance": {"text": "4.3 km", "value": 4294}, "duration": {"text": "12 mins", "value": 731}, "status": "OK"}]}], "status": "OK"}}, {"origin": [-7.8137278, 110.3629074], "destination": [-7.7813117, 110.367661], "distance_matrix": {"destination_addresses": ["Jl. A.M. Sangaji No.20, Cokrodiningratan, Kec. Jetis, Kota Yogyakarta, Daerah Istimewa Yogyakarta 55233, Indonesia"], "origin_addresses": ["Jl. Patehan Kidul No.4, Suryodiningratan, Kec. Mantrijeron, Kota Yogyakarta, Daerah Istimewa Yogyakarta 55141, Indonesia"], "rows": [{"elements": [{"distance": {"text": "6.3 km", "value": 6312}, "duration": {"text": "18 mins", "value": 1102}, "status": "OK"}]}], "status": "OK"}}, {"origin": [-7.8137278, 110.3629074], "destination": [-7.8035485, 110.368612], "distance_matrix": {"destination_addresses": ["Jl. Ibu Ruswo No.57, Prawirodirjan, Kec. Gondomanan, Kota Yogyakarta, Daerah Istimewa Yogyakarta 55121, Indonesia"], "origin_addresses": ["Jl. Patehan Kidul No.4, Suryodiningratan, Kec. Mantrijeron, Kota Yogyakarta, Daerah Istimewa Yogyakarta 55141, Indonesia"], "rows": [{"elements": [{"distance": {"text": "2.0 km", "value": 1997}, "duration": {"text": "5 mins", "value": 317}, "status": "OK"}]}], "status": "OK"}}, {"origin": [-7.8137278, 110.3629074], "destination": [-7.7589596, 110.3959946], "distance_matrix": {"destination_addresses": ["Jl. Affandi No.3, Gejayan, Condongcatur, Kec. Depok, Kabupaten Sleman, Daerah Istimewa Yogyakarta 55281, Indonesia"], "origin_addresses": ["Jl. Patehan Kidul No.4, Suryodiningratan, Kec. Mantrijeron, Kota Yogyakarta, Daerah Istimewa Yogyakarta 55141, Indonesia"], "rows": [{"elements": [{"distance": {"text": "10.0 km", "value": 10010}, "duration": {"text": "27 mins", "value": 1590}, "status": "OK"}]}], "status": "OK"}}, {"origin": [-7.8137278, 110.3629074], "destination": [-7.795883099999999, 110.39088679999999], "distance_matrix": {"destination_addresses": ["Jl. Timoho No.31-37, Muja Muju, Kec. Umbulharjo, Kota Yogyakarta, Daerah Istimewa Yogyakarta 55165, Indonesia"], "origin_addresses": ["Jl. Patehan Kidul No.4, Suryodiningratan, Kec. Mantrijeron, Kota Yogyakarta, Daerah Istimewa Yogyakarta 55141, Indonesia"], "rows": [{"elements": [{"distance": {"text": "5.5 km", "value": 5478}, "duration": {"text": "15 mins", "value": 911}, "status": "OK"}]}], "status": "OK"}}, {"origin": [-7.8137278, 110.3629074], "destination": [-7.8072349, 110.3773569], "distance_matrix": {"destination_addresses": ["Jl. Taman Siswa No.56, Wirogunan, Kec. Mergangsan, Kota Yogyakarta, Daerah Istimewa Yogyakarta 55151, Indonesia"], "origin_addresses": ["Jl. Patehan Kidul No.4, Suryodiningratan, Kec. Mantrijeron, Kota Yogyakarta, Daerah Istimewa Yogyakarta 55141, Indonesia"], "rows": [{"elements": [{"distance": {"text": "2.5 km", "value": 2478}, "duration": {"text": "7 mins", "value": 398}, "status": "OK"}]}], "status": "OK"}}, {"origin": [-7.8137278, 110.3629074], "destination": [-7.7970350999999996, 110.3704515], "distance_matrix": {"destination_addresses": ["Jl. Jagalan - Beji Jl. Beji No.61, Purwokinanti, Pakualaman, Kota Yogyakarta, Daerah Istimewa Yogyakarta 55166, Indonesia"], "origin_addresses": ["Jl. Patehan Kidul No.4, Suryodiningratan, Kec. Mantrijeron, Kota Yogyakarta, Daerah Istimewa Yogyakarta 55141, Indonesia"], "rows": [{"elements": [{"distance": {"text": "2.8 km", "value": 2833}, "duration": {"text": "8 mins", "value": 475}, "status": "OK"}]}], "status": "OK"}}, {"origin": [-7.8137278, 110.3629074], "destination": [-7.790546699999999, 110.3654284], "distance_matrix": {"destination_addresses": ["Jl. Ps. Kembang Gg. 1 No.102, Sosromenduran, Gedong Tengen, Kota Yogyakarta, Daerah Istimewa Yogyakarta 55271, Indonesia"], "origin_addresses": ["Jl. Patehan Kidul No.4, Suryodiningratan, Kec. Mantrijeron, Kota Yogyakarta, Daerah Istimewa Yogyakarta 55141, Indonesia"], "rows": [{"elements": [{"distance": {"text": "3.7 km", "value": 3739}, "duration": {"text": "11 mins", "value": 666}, "status": "OK"}]}], "status": "OK"}}, {"origin": [-7.8137278, 110.3629074], "destination": [-7.8180361, 110.3699946], "distance_matrix": {"destination_addresses": ["Gg. Batik Gringsing No.509, Brontokusuman, Kec. Mergangsan, Kota Yogyakarta, Daerah Istimewa Yogyakarta 55153, Indonesia"], "origin_addresses": ["Jl. Patehan Kidul No.4, Suryodiningratan, Kec. Mantrijeron, Kota Yogyakarta, Daerah Istimewa Yogyakarta 55141, Indonesia"], "rows": [{"elements": [{"distance": {"text": "1.2 km", "value": 1221}, "duration": {"text": "5 mins", "value": 281}, "status": "OK"}]}], "status": "OK"}}, {"origin": [-7.8137278, 110.3629074], "destination": [-7.7829118, 110.3853717], "distance_matrix": {"destination_addresses": ["Jl. Urip Sumoharjo No.64, Klitren, Kec. Gondokusuman, Kota Yogyakarta, Daerah Istimewa Yogyakarta 55222, Indonesia"], "origin_addresses": ["Jl. Patehan Kidul No.4, Suryodiningratan, Kec. Mantrijeron, Kota Yogyakarta, Daerah Istimewa Yogyakarta 55141, Indonesia"], "rows": [{"elements": [{"distance": {"text": "6.2 km", "value": 6194}, "duration": {"text": "18 mins", "value": 1077}, "status": "OK"}]}], "status": "OK"}}, {"origin": [-7.8137278, 110.3629074], "destination": [-7.7908228, 110.3604696], "distance_matrix": {"destination_addresses": ["Jl. Jlagran Lor No.10, Pringgokusuman, Gedong Tengen, Kota Yogyakarta, Daerah Istimewa Yogyakarta 55272, Indonesia"], "origin_addresses": ["Jl. Patehan Kidul No.4, Suryodiningratan, Kec. Mantrijeron, Kota Yogyakarta, Daerah Istimewa Yogyakarta 55141, Indonesia"], "rows": [{"elements": [{"distance": {"text": "4.6 km", "value": 4595}, "duration": {"text": "13 mins", "value": 785}, "status": "OK"}]}], "status": "OK"}}, {"origin": [-7.8137278, 110.3629074], "destination": [-7.781765, 110.3790782], "distance_matrix": {"destination_addresses": ["Jl. Prof. Herman Yohanes No.1, Terban, Kec. Gondokusuman, Kota Yogyakarta, Daerah Istimewa Yogyakarta 55223, Indonesia"], "origin_addresses": ["Jl. Patehan Kidul No.4, Suryodiningratan, Kec. Mantrijeron, Kota Yogyakarta, Daerah Istimewa Yogyakarta 55141, Indonesia"], "rows": [{"elements": [{"distance": {"text": "5.3 km", "value": 5307}, "duration": {"text": "16 mins", "value": 963}, "status": "OK"}]}], "status": "OK"}}, {"origin": [-7.8137278, 110.3629074], "destination": [-7.7918185, 110.3642496], "distance_matrix": {"destination_addresses": ["Jl. Sosrowijayan No.23 - 25, Sosromenduran, Gedong Tengen, Kota Yogyakarta, Daerah Istimewa Yogyakarta 55271, Indonesia"], "origin_addresses": ["Jl. Patehan Kidul No.4, Suryodiningratan, Kec. Mantrijeron, Kota Yogyakarta, Daerah Istimewa Yogyakarta 55141, Indonesia"], "rows": [{"elements": [{"distance": {"text": "4.1 km", "value": 4059}, "duration": {"text": "13 mins", "value": 789}, "status": "OK"}]}], "status": "OK"}}, {"origin": [-7.8137278, 110.3629074], "destination": [-7.7954415, 110.3535053], "distance_matrix": {"destination_addresses": ["Jl. HOS Cokroaminoto No.60, Pakuncen, Wirobrajan, Kota Yogyakarta, Daerah Istimewa Yogyakarta 55253, Indonesia"], "origin_addresses": ["Jl. Patehan Kidul No.4, Suryodiningratan, Kec. Mantrijeron, Kota Yogyakarta, Daerah Istimewa Yogyakarta 55141, Indonesia"], "rows": [{"elements": [{"distance": {"text": "4.4 km", "value": 4412}, "duration": {"text": "14 mins", "value": 849}, "status": "OK"}]}], "status": "OK"}}, {"origin": [-7.8137278, 110.3629074], "destination": [-7.795443799999999, 110.3621311], "distance_matrix": {"destination_addresses": ["Jl. Jogonegaran Jl. Sosrowijayan GT I No.993, Sosromenduran, Gedong Tengen, Kota Yogyakarta, Daerah Istimewa Yogyakarta 55271, Indonesia"], "origin_addresses": ["Jl. Patehan Kidul No.4, Suryodiningratan, Kec. Mantrijeron, Kota Yogyakarta, Daerah Istimewa Yogyakarta 55141, Indonesia"], "rows": [{"elements": [{"distance": {"text": "3.6 km", "value": 3595}, "duration": {"text": "11 mins", "value": 645}, "status": "OK"}]}], "status": "OK"}}, {"origin": [-7.8137278, 110.3629074], "destination": [-7.7669396, 110.39149909999999], "distance_matrix": {"destination_addresses": ["Jl. Affandi No.37, Karang Gayam, Caturtunggal, Kec. Depok, Kabupaten Sleman, Daerah Istimewa Yogyakarta 55281, Indonesia"], "origin_addresses": ["Jl. Patehan Kidul No.4, Suryodiningratan, Kec. Mantrijeron, Kota Yogyakarta, Daerah Istimewa Yogyakarta 55141, Indonesia"], "rows": [{"elements": [{"distance": {"text": "7.8 km", "value": 7840}, "duration": {"text": "22 mins", "value": 1329}, "status": "OK"}]}], "status": "OK"}}, {"origin": [-7.8137278, 110.3629074], "destination": [-7.7913443, 110.3622759], "distance_matrix": {"destination_addresses": ["Jl. Sosrowijayan No.242, Sosromenduran, Gedong Tengen, Kota Yogyakarta, Daerah Istimewa Yogyakarta 55271, Indonesia"], "origin_addresses": ["Jl. Patehan Kidul No.4, Suryodiningratan, Kec. Mantrijeron, Kota Yogyakarta, Daerah Istimewa Yogyakarta 55141, Indonesia"], "rows": [{"elements": [{"distance": {"text": "4.3 km", "value": 4264}, "duration": {"text": "14 mins", "value": 863}, "status": "OK"}]}], "status": "OK"}}, {"origin": [-7.8137278, 110.3629074], "destination": [-7.7801399, 110.36065669999999], "distance_matrix": {"destination_addresses": ["Jl. Magelang No.31, Bumijo, Kec. Jetis, Kota Yogyakarta, Daerah Istimewa Yogyakarta 55231, Indonesia"], "origin_addresses": ["Jl. Patehan Kidul No.4, Suryodiningratan, Kec. Mantrijeron, Kota Yogyakarta, Daerah Istimewa Yogyakarta 55141, Indonesia"], "rows": [{"elements": [{"distance": {"text": "5.6 km", "value": 5626}, "duration": {"text": "16 mins", "value": 968}, "status": "OK"}]}], "status": "OK"}}], [{"origin": [-7.8119357, 110.363194], "destination": [-7.7738153, 110.3684775], "distance_matrix": {"destination_addresses": ["Jl. P. Mangkubumi No.72a, Cokrodiningratan, Kec. Jetis, Kota Yogyakarta, Daerah Istimewa Yogyakarta 55233, Indonesia"], "origin_addresses": ["Jl. Gading No.1, Panembahan, Kecamatan Kraton, Kota Yogyakarta, Daerah Istimewa Yogyakarta 55133, Indonesia"], "rows": [{"elements": [{"distance": {"text": "6.9 km", "value": 6905}, "duration": {"text": "21 mins", "value": 1249}, "status": "OK"}]}], "status": "OK"}}, {"origin": [-7.8119357, 110.363194], "destination": [-7.782622699999999, 110.36850659999999], "distance_matrix": {"destination_addresses": ["Jl. Jend. Sudirman No.9, Cokrodiningratan, Kec. Jetis, Kota Yogyakarta, Daerah Istimewa Yogyakarta 55233, Indonesia"], "origin_addresses": ["Jl. Gading No.1, Panembahan, Kecamatan Kraton, Kota Yogyakarta, Daerah Istimewa Yogyakarta 55133, Indonesia"], "rows": [{"elements": [{"distance": {"text": "5.3 km", "value": 5281}, "duration": {"text": "16 mins", "value": 966}, "status": "OK"}]}], "status": "OK"}}, {"origin": [-7.8119357, 110.363194], "destination": [-7.7931709, 110.36656289999999], "distance_matrix": {"destination_addresses": ["Jl. Malioboro No.52-58, Suryatmajan, Kec. Danurejan, Kota Yogyakarta, Daerah Istimewa Yogyakarta 55213, Indonesia"], "origin_addresses": ["Jl. Gading No.1, Panembahan, Kecamatan Kraton, Kota Yogyakarta, Daerah Istimewa Yogyakarta 55133, Indonesia"], "rows": [{"elements": [{"distance": {"text": "3.5 km", "value": 3489}, "duration": {"text": "10 mins", "value": 629}, "status": "OK"}]}], "status": "OK"}}, {"origin": [-7.8119357, 110.363194], "destination": [-7.7615123, 110.3984402], "distance_matrix": {"destination_addresses": ["69QX+C8C, Jl. Kaliwaru, Kaliwaru, Condongcatur, Kec. Depok, Kabupaten Sleman, Daerah Istimewa Yogyakarta 55281, Indonesia"], "origin_addresses": ["Jl. Gading No.1, Panembahan, Kecamatan Kraton, Kota Yogyakarta, Daerah Istimewa Yogyakarta 55133, Indonesia"], "rows": [{"elements": [{"distance": {"text": "9.9 km", "value": 9857}, "duration": {"text": "30 mins", "value": 1775}, "status": "OK"}]}], "status": "OK"}}, {"origin": [-7.8119357, 110.363194], "destination": [-7.7973538, 110.3689898], "distance_matrix": {"destination_addresses": ["Jl. Mayor Suryotomo No.31, Ngupasan, Kec. Gondomanan, Kota Yogyakarta, Daerah Istimewa Yogyakarta 55122, Indonesia"], "origin_addresses": ["Jl. Gading No.1, Panembahan, Kecamatan Kraton, Kota Yogyakarta, Daerah Istimewa Yogyakarta 55133, Indonesia"], "rows": [{"elements": [{"distance": {"text": "2.8 km", "value": 2781}, "duration": {"text": "8 mins", "value": 499}, "status": "OK"}]}], "status": "OK"}}, {"origin": [-7.8119357, 110.363194], "destination": [-7.7938589, 110.3649049], "distance_matrix": {"destination_addresses": ["Jl. Dagen No.6, Sosromenduran, Gedong Tengen, Kota Yogyakarta, Daerah Istimewa Yogyakarta 55271, Indonesia"], "origin_addresses": ["Jl. Gading No.1, Panembahan, Kecamatan Kraton, Kota Yogyakarta, Daerah Istimewa Yogyakarta 55133, Indonesia"], "rows": [{"elements": [{"distance": {"text": "3.8 km", "value": 3816}, "duration": {"text": "13 mins", "value": 751}, "status": "OK"}]}], "status": "OK"}}, {"origin": [-7.8119357, 110.363194], "destination": [-7.782607499999999, 110.37423779999999], "distance_matrix": {"destination_addresses": ["Jl. Jend. Sudirman No.69, Terban, Kec. Gondokusuman, Kota Yogyakarta, Daerah Istimewa Yogyakarta 55224, Indonesia"], "origin_addresses": ["Jl. Gading No.1, Panembahan, Kecamatan Kraton, Kota Yogyakarta, Daerah Istimewa Yogyakarta 55133, Indonesia"], "rows": [{"elements": [{"distance": {"text": "5.1 km", "value": 5082}, "duration": {"text": "15 mins", "value": 911}, "status": "OK"}]}], "status": "OK"}}, {"origin": [-7.8119357, 110.363194], "destination": [-7.7938902, 110.36581659999999], "distance_matrix": {"destination_addresses": ["Jl. Malioboro No.42, Suryatmajan, Kec. Danurejan, Kota Yogyakarta, Daerah Istimewa Yogyakarta 55271, Indonesia"], "origin_addresses": ["Jl. Gading No.1, Panembahan, Kecamatan Kraton, Kota Yogyakarta, Daerah Istimewa Yogyakarta 55133, Indonesia"], "rows": [{"elements": [{"distance": {"text": "3.7 km", "value": 3710}, "duration": {"text": "12 mins", "value": 705}, "status": "OK"}]}], "status": "OK"}}, {"origin": [-7.8119357, 110.363194], "destination": [-7.7989469, 110.3929241], "distance_matrix": {"destination_addresses": ["Jl. Ipda Tut Harsono No.16, Muja Muju, Kec. Umbulharjo, Kota Yogyakarta, Daerah Istimewa Yogyakarta 55165, Indonesia"], "origin_addresses": ["Jl. Gading No.1, Panembahan, Kecamatan Kraton, Kota Yogyakarta, Daerah Istimewa Yogyakarta 55133, Indonesia"], "rows": [{"elements": [{"distance": {"text": "5.1 km", "value": 5138}, "duration": {"text": "15 mins", "value": 892}, "status": "OK"}]}], "status": "OK"}}, {"origin": [-7.8119357, 110.363194], "destination": [-7.7837159, 110.3923981], "distance_matrix": {"destination_addresses": ["Ambarrukmo Plaza (Inside Urban Icon Store 1st Floor, Unit #B46-49, Jl. Laksda Adisucipto No.80, Demangan Baru, Caturtunggal, Kec. Depok, Kabupaten Sleman, Daerah Istimewa Yogyakarta 55281, Indonesia"], "origin_addresses": ["Jl. Gading No.1, Panembahan, Kecamatan Kraton, Kota Yogyakarta, Daerah Istimewa Yogyakarta 55133, Indonesia"], "rows": [{"elements": [{"distance": {"text": "6.9 km", "value": 6869}, "duration": {"text": "20 mins", "value": 1189}, "status": "OK"}]}], "status": "OK"}}, {"origin": [-7.8119357, 110.363194], "destination": [-7.790049, 110.36519], "distance_matrix": {"destination_addresses": ["Jl. Ps. Kembang No.9, Sosromenduran, Gedong Tengen, Kota Yogyakarta, Daerah Istimewa Yogyakarta 55271, Indonesia"], "origin_addresses": ["Jl. Gading No.1, Panembahan, Kecamatan Kraton, Kota Yogyakarta, Daerah Istimewa Yogyakarta 55133, Indonesia"], "rows": [{"elements": [{"distance": {"text": "3.9 km", "value": 3924}, "duration": {"text": "12 mins", "value": 725}, "status": "OK"}]}], "status": "OK"}}, {"origin": [-7.8119357, 110.363194], "destination": [-7.787678, 110.36669839999999], "distance_matrix": {"destination_addresses": ["Jl. Margo Utomo No.30, Gowongan, Kec. Jetis, Kota Yogyakarta, Daerah Istimewa Yogyakarta 55233, Indonesia"], "origin_addresses": ["Jl. Gading No.1, Panembahan, Kecamatan Kraton, Kota Yogyakarta, Daerah Istimewa Yogyakarta 55133, Indonesia"], "rows": [{"elements": [{"distance": {"text": "5.8 km", "value": 5803}, "duration": {"text": "16 mins", "value": 963}, "status": "OK"}]}], "status": "OK"}}, {"origin": [-7.8119357, 110.363194], "destination": [-7.782889399999999, 110.38191619999999], "distance_matrix": {"destination_addresses": ["Jl. Urip Sumoharjo No.37, Klitren, Kec. Gondokusuman, Kota Yogyakarta, Daerah Istimewa Yogyakarta 55222, Indonesia"], "origin_addresses": ["Jl. Gading No.1, Panembahan, Kecamatan Kraton, Kota Yogyakarta, Daerah Istimewa Yogyakarta 55133, Indonesia"], "rows": [{"elements": [{"distance": {"text": "5.9 km", "value": 5941}, "duration": {"text": "19 mins", "value": 1110}, "status": "OK"}]}], "status": "OK"}}, {"origin": [-7.8119357, 110.363194], "destination": [-7.824458699999999, 110.36685349999999], "distance_matrix": {"destination_addresses": ["Jl. Jogokaryan No.82, Mantrijeron, Kec. Mantrijeron, Kota Yogyakarta, Daerah Istimewa Yogyakarta 55143, Indonesia"], "origin_addresses": ["Jl. Gading No.1, Panembahan, Kecamatan Kraton, Kota Yogyakarta, Daerah Istimewa Yogyakarta 55133, Indonesia"], "rows": [{"elements": [{"distance": {"text": "1.9 km", "value": 1934}, "duration": {"text": "6 mins", "value": 375}, "status": "OK"}]}], "status": "OK"}}, {"origin": [-7.8119357, 110.363194], "destination": [-7.8152832, 110.36558529999999], "distance_matrix": {"destination_addresses": ["Jl. Mayjend Sutoyo No.52, Mantrijeron, Kec. Mantrijeron, Kota Yogyakarta, Daerah Istimewa Yogyakarta 55143, Indonesia"], "origin_addresses": ["Jl. Gading No.1, Panembahan, Kecamatan Kraton, Kota Yogyakarta, Daerah Istimewa Yogyakarta 55133, Indonesia"], "rows": [{"elements": [{"distance": {"text": "0.6 km", "value": 585}, "duration": {"text": "3 mins", "value": 155}, "status": "OK"}]}], "status": "OK"}}, {"origin": [-7.8119357, 110.363194], "destination": [-7.774500499999999, 110.38917359999999], "distance_matrix": {"destination_addresses": ["Jl. Affandi No.35, Santren, Caturtunggal, Kec. Depok, Kabupaten Sleman, Daerah Istimewa Yogyakarta 55281, Indonesia"], "origin_addresses": ["Jl. Gading No.1, Panembahan, Kecamatan Kraton, Kota Yogyakarta, Daerah Istimewa Yogyakarta 55133, Indonesia"], "rows": [{"elements": [{"distance": {"text": "7.1 km", "value": 7087}, "duration": {"text": "20 mins", "value": 1228}, "status": "OK"}]}], "status": "OK"}}, {"origin": [-7.8119357, 110.363194], "destination": [-7.7841438, 110.3667813], "distance_matrix": {"destination_addresses": ["Jl. Pangeran Mangkubumi No.101, Gowongan, Kec. Jetis, Kota Yogyakarta, Daerah Istimewa Yogyakarta 55224, Indonesia"], "origin_addresses": ["Jl. Gading No.1, Panembahan, Kecamatan Kraton, Kota Yogyakarta, Daerah Istimewa Yogyakarta 55133, Indonesia"], "rows": [{"elements": [{"distance": {"text": "5.4 km", "value": 5412}, "duration": {"text": "15 mins", "value": 913}, "status": "OK"}]}], "status": "OK"}}, {"origin": [-7.8119357, 110.363194], "destination": [-7.7917305, 110.3637213], "distance_matrix": {"destination_addresses": ["Jl. Sosrowijayan No.35, Sosromenduran, Gedong Tengen, Kota Yogyakarta, Daerah Istimewa Yogyakarta 55271, Indonesia"], "origin_addresses": ["Jl. Gading No.1, Panembahan, Kecamatan Kraton, Kota Yogyakarta, Daerah Istimewa Yogyakarta 55133, Indonesia"], "rows": [{"elements": [{"distance": {"text": "4.2 km", "value": 4243}, "duration": {"text": "14 mins", "value": 855}, "status": "OK"}]}], "status": "OK"}}, {"origin": [-7.8119357, 110.363194], "destination": [-7.801747199999999, 110.37002779999999], "distance_matrix": {"destination_addresses": ["Jl. Panembahan Senopati No.40, Prawirodirjan, Kec. Gondomanan, Kota Yogyakarta, Daerah Istimewa Yogyakarta 55121, Indonesia"], "origin_addresses": ["Jl. Gading No.1, Panembahan, Kecamatan Kraton, Kota Yogyakarta, Daerah Istimewa Yogyakarta 55133, Indonesia"], "rows": [{"elements": [{"distance": {"text": "2.4 km", "value": 2411}, "duration": {"text": "8 mins", "value": 462}, "status": "OK"}]}], "status": "OK"}}, {"origin": [-7.8119357, 110.363194], "destination": [-7.7824228, 110.3697363], "distance_matrix": {"destination_addresses": ["Jl. Jend. Sudirman No.19, Cokrodiningratan, Kec. Jetis, Kota Yogyakarta, Daerah Istimewa Yogyakarta 55233, Indonesia"], "origin_addresses": ["Jl. Gading No.1, Panembahan, Kecamatan Kraton, Kota Yogyakarta, Daerah Istimewa Yogyakarta 55133, Indonesia"], "rows": [{"elements": [{"distance": {"text": "5.0 km", "value": 5046}, "duration": {"text": "15 mins", "value": 883}, "status": "OK"}]}], "status": "OK"}}, {"origin": [-7.8119357, 110.363194], "destination": [-7.801747199999999, 110.37002779999999], "distance_matrix": {"destination_addresses": ["Jl. Panembahan Senopati No.40, Prawirodirjan, Kec. Gondomanan, Kota Yogyakarta, Daerah Istimewa Yogyakarta 55121, Indonesia"], "origin_addresses": ["Jl. Gading No.1, Panembahan, Kecamatan Kraton, Kota Yogyakarta, Daerah Istimewa Yogyakarta 55133, Indonesia"], "rows": [{"elements": [{"distance": {"text": "2.4 km", "value": 2411}, "duration": {"text": "8 mins", "value": 462}, "status": "OK"}]}], "status": "OK"}}, {"origin": [-7.8119357, 110.363194], "destination": [-7.784761199999999, 110.36722999999999], "distance_matrix": {"destination_addresses": ["Jl. Margo Utomo No.52, Gowongan, Kec. Jetis, Kota Yogyakarta, Daerah Istimewa Yogyakarta 55233, Indonesia"], "origin_addresses": ["Jl. Gading No.1, Panembahan, Kecamatan Kraton, Kota Yogyakarta, Daerah Istimewa Yogyakarta 55133, Indonesia"], "rows": [{"elements": [{"distance": {"text": "5.5 km", "value": 5520}, "duration": {"text": "16 mins", "value": 978}, "status": "OK"}]}], "status": "OK"}}, {"origin": [-7.8119357, 110.363194], "destination": [-7.783555, 110.391437], "distance_matrix": {"destination_addresses": ["Jl. Laksda Adisucipto No.38, Demangan, Kec. Gondokusuman, Kota Yogyakarta, Daerah Istimewa Yogyakarta 55221, Indonesia"], "origin_addresses": ["Jl. Gading No.1, Panembahan, Kecamatan Kraton, Kota Yogyakarta, Daerah Istimewa Yogyakarta 55133, Indonesia"], "rows": [{"elements": [{"distance": {"text": "7.0 km", "value": 7003}, "duration": {"text": "20 mins", "value": 1188}, "status": "OK"}]}], "status": "OK"}}, {"origin": [-7.8119357, 110.363194], "destination": [-7.8224427, 110.3673455], "distance_matrix": {"destination_addresses": ["Jl. Parangtritis No.120, Mantrijeron, Kec. Mantrijeron, Kota Yogyakarta, Daerah Istimewa Yogyakarta 55143, Indonesia"], "origin_addresses": ["Jl. Gading No.1, Panembahan, Kecamatan Kraton, Kota Yogyakarta, Daerah Istimewa Yogyakarta 55133, Indonesia"], "rows": [{"elements": [{"distance": {"text": "1.8 km", "value": 1782}, "duration": {"text": "5 mins", "value": 329}, "status": "OK"}]}], "status": "OK"}}, {"origin": [-7.8119357, 110.363194], "destination": [-7.7899967, 110.3622553], "distance_matrix": {"destination_addresses": ["Jl. Ps. Kembang No.53, Sosromenduran, Gedong Tengen, Kota Yogyakarta, Daerah Istimewa Yogyakarta 55271, Indonesia"], "origin_addresses": ["Jl. Gading No.1, Panembahan, Kecamatan Kraton, Kota Yogyakarta, Daerah Istimewa Yogyakarta 55133, Indonesia"], "rows": [{"elements": [{"distance": {"text": "3.9 km", "value": 3935}, "duration": {"text": "12 mins", "value": 702}, "status": "OK"}]}], "status": "OK"}}, {"origin": [-7.8119357, 110.363194], "destination": [-7.787678, 110.36669839999999], "distance_matrix": {"destination_addresses": ["Jl. Margo Utomo No.30, Gowongan, Kec. Jetis, Kota Yogyakarta, Daerah Istimewa Yogyakarta 55233, Indonesia"], "origin_addresses": ["Jl. Gading No.1, Panembahan, Kecamatan Kraton, Kota Yogyakarta, Daerah Istimewa Yogyakarta 55133, Indonesia"], "rows": [{"elements": [{"distance": {"text": "5.8 km", "value": 5803}, "duration": {"text": "16 mins", "value": 963}, "status": "OK"}]}], "status": "OK"}}, {"origin": [-7.8119357, 110.363194], "destination": [-7.7938979999999995, 110.3614602], "distance_matrix": {"destination_addresses": ["Jl. Dagen No.109, Sosromenduran, Gedong Tengen, Kota Yogyakarta, Daerah Istimewa Yogyakarta 55271, Indonesia"], "origin_addresses": ["Jl. Gading No.1, Panembahan, Kecamatan Kraton, Kota Yogyakarta, Daerah Istimewa Yogyakarta 55133, Indonesia"], "rows": [{"elements": [{"distance": {"text": "3.5 km", "value": 3489}, "duration": {"text": "10 mins", "value": 629}, "status": "OK"}]}], "status": "OK"}}, {"origin": [-7.8119357, 110.363194], "destination": [-7.7917305, 110.3637213], "distance_matrix": {"destination_addresses": ["Jl. Sosrowijayan No.35, Sosromenduran, Gedong Tengen, Kota Yogyakarta, Daerah Istimewa Yogyakarta 55271, Indonesia"], "origin_addresses": ["Jl. Gading No.1, Panembahan, Kecamatan Kraton, Kota Yogyakarta, Daerah Istimewa Yogyakarta 55133, Indonesia"], "rows": [{"elements": [{"distance": {"text": "4.2 km", "value": 4243}, "duration": {"text": "14 mins", "value": 855}, "status": "OK"}]}], "status": "OK"}}, {"origin": [-7.8119357, 110.363194], "destination": [-7.783135, 110.3628832], "distance_matrix": {"destination_addresses": ["Jl. Pangeran Diponegoro No.87, Bumijo, Kec. Jetis, Kota Yogyakarta, Daerah Istimewa Yogyakarta 55231, Indonesia"], "origin_addresses": ["Jl. Gading No.1, Panembahan, Kecamatan Kraton, Kota Yogyakarta, Daerah Istimewa Yogyakarta 55133, Indonesia"], "rows": [{"elements": [{"distance": {"text": "5.8 km", "value": 5754}, "duration": {"text": "16 mins", "value": 965}, "status": "OK"}]}], "status": "OK"}}, {"origin": [-7.8119357, 110.363194], "destination": [-7.8087447999999995, 110.3711512], "distance_matrix": {"destination_addresses": ["Jl. Ireda No.25, RW.08, Prawirodirjan, Kec. Gondomanan, Kota Yogyakarta, Daerah Istimewa Yogyakarta 55131, Indonesia"], "origin_addresses": ["Jl. Gading No.1, Panembahan, Kecamatan Kraton, Kota Yogyakarta, Daerah Istimewa Yogyakarta 55133, Indonesia"], "rows": [{"elements": [{"distance": {"text": "1.8 km", "value": 1848}, "duration": {"text": "6 mins", "value": 333}, "status": "OK"}]}], "status": "OK"}}, {"origin": [-7.8119357, 110.363194], "destination": [-7.768796, 110.361195], "distance_matrix": {"destination_addresses": ["Jalan Magelang KM.4 No.145, Rogoyudan, Sinduadi, Kec. Mlati, Kabupaten Sleman, Daerah Istimewa Yogyakarta 55284, Indonesia"], "origin_addresses": ["Jl. Gading No.1, Panembahan, Kecamatan Kraton, Kota Yogyakarta, Daerah Istimewa Yogyakarta 55133, Indonesia"], "rows": [{"elements": [{"distance": {"text": "6.7 km", "value": 6668}, "duration": {"text": "19 mins", "value": 1126}, "status": "OK"}]}], "status": "OK"}}, {"origin": [-7.8119357, 110.363194], "destination": [-7.798237899999999, 110.4051231], "distance_matrix": {"destination_addresses": ["Jl. Raya Janti Jl. Gedongkuning No.336, Modalan, Banguntapan, Kec. Banguntapan, Kabupaten Bantul, Daerah Istimewa Yogyakarta 55198, Indonesia"], "origin_addresses": ["Jl. Gading No.1, Panembahan, Kecamatan Kraton, Kota Yogyakarta, Daerah Istimewa Yogyakarta 55133, Indonesia"], "rows": [{"elements": [{"distance": {"text": "6.4 km", "value": 6412}, "duration": {"text": "18 mins", "value": 1055}, "status": "OK"}]}], "status": "OK"}}, {"origin": [-7.8119357, 110.363194], "destination": [-7.796214399999999, 110.3646619], "distance_matrix": {"destination_addresses": ["Jl. Pajeksan No.10, Sosromenduran, Gedong Tengen, Kota Yogyakarta, Daerah Istimewa Yogyakarta 55122, Indonesia"], "origin_addresses": ["Jl. Gading No.1, Panembahan, Kecamatan Kraton, Kota Yogyakarta, Daerah Istimewa Yogyakarta 55133, Indonesia"], "rows": [{"elements": [{"distance": {"text": "4.1 km", "value": 4070}, "duration": {"text": "13 mins", "value": 786}, "status": "OK"}]}], "status": "OK"}}, {"origin": [-7.8119357, 110.363194], "destination": [-7.7937804999999996, 110.3648101], "distance_matrix": {"destination_addresses": ["Jl. Dagen No.8, Sosromenduran, Gedong Tengen, Kota Yogyakarta, Daerah Istimewa Yogyakarta 55271, Indonesia"], "origin_addresses": ["Jl. Gading No.1, Panembahan, Kecamatan Kraton, Kota Yogyakarta, Daerah Istimewa Yogyakarta 55133, Indonesia"], "rows": [{"elements": [{"distance": {"text": "3.8 km", "value": 3827}, "duration": {"text": "13 mins", "value": 755}, "status": "OK"}]}], "status": "OK"}}, {"origin": [-7.8119357, 110.363194], "destination": [-7.7876435, 110.3644008], "distance_matrix": {"destination_addresses": ["Jl. Gowongan Kidul No.33-49, Sosromenduran, Gedong Tengen, Kota Yogyakarta, Daerah Istimewa Yogyakarta 55271, Indonesia"], "origin_addresses": ["Jl. Gading No.1, Panembahan, Kecamatan Kraton, Kota Yogyakarta, Daerah Istimewa Yogyakarta 55133, Indonesia"], "rows": [{"elements": [{"distance": {"text": "6.1 km", "value": 6054}, "duration": {"text": "17 mins", "value": 1048}, "status": "OK"}]}], "status": "OK"}}, {"origin": [-7.8119357, 110.363194], "destination": [-7.776762199999999, 110.38233659999999], "distance_matrix": {"destination_addresses": ["Jl. Colombo Yogyakarta No.7, Karang Malang, Caturtunggal, Kec. Depok, Kabupaten Sleman, Daerah Istimewa Yogyakarta 55281, Indonesia"], "origin_addresses": ["Jl. Gading No.1, Panembahan, Kecamatan Kraton, Kota Yogyakarta, Daerah Istimewa Yogyakarta 55133, Indonesia"], "rows": [{"elements": [{"distance": {"text": "6.5 km", "value": 6527}, "duration": {"text": "18 mins", "value": 1088}, "status": "OK"}]}], "status": "OK"}}, {"origin": [-7.8119357, 110.363194], "destination": [-7.7982187, 110.3633193], "distance_matrix": {"destination_addresses": ["Jl. Gadean No.3, Ngupasan, Kec. Gondomanan, Kota Yogyakarta, Daerah Istimewa Yogyakarta 55122, Indonesia"], "origin_addresses": ["Jl. Gading No.1, Panembahan, Kecamatan Kraton, Kota Yogyakarta, Daerah Istimewa Yogyakarta 55133, Indonesia"], "rows": [{"elements": [{"distance": {"text": "3.2 km", "value": 3216}, "duration": {"text": "10 mins", "value": 613}, "status": "OK"}]}], "status": "OK"}}, {"origin": [-7.8119357, 110.363194], "destination": [-7.7942029999999995, 110.366817], "distance_matrix": {"destination_addresses": ["DN I/163 Malioboro, Jl. Mataram Jl. Sosrokusuman, Suryatmajan, Kec. Danurejan, Kota Yogyakarta, Daerah Istimewa Yogyakarta 55213, Indonesia"], "origin_addresses": ["Jl. Gading No.1, Panembahan, Kecamatan Kraton, Kota Yogyakarta, Daerah Istimewa Yogyakarta 55133, Indonesia"], "rows": [{"elements": [{"distance": {"text": "4.2 km", "value": 4229}, "duration": {"text": "15 mins", "value": 893}, "status": "OK"}]}], "status": "OK"}}, {"origin": [-7.8119357, 110.363194], "destination": [-7.7874194999999995, 110.3636363], "distance_matrix": {"destination_addresses": ["Jl. Gowongan Kidul No.57, Sosromenduran, Gedong Tengen, Kota Yogyakarta, Daerah Istimewa Yogyakarta 55271, Indonesia"], "origin_addresses": ["Jl. Gading No.1, Panembahan, Kecamatan Kraton, Kota Yogyakarta, Daerah Istimewa Yogyakarta 55133, Indonesia"], "rows": [{"elements": [{"distance": {"text": "6.1 km", "value": 6125}, "duration": {"text": "17 mins", "value": 1011}, "status": "OK"}]}], "status": "OK"}}, {"origin": [-7.8119357, 110.363194], "destination": [-7.774500499999999, 110.38917359999999], "distance_matrix": {"destination_addresses": ["Jl. Affandi No.35, Santren, Caturtunggal, Kec. Depok, Kabupaten Sleman, Daerah Istimewa Yogyakarta 55281, Indonesia"], "origin_addresses": ["Jl. Gading No.1, Panembahan, Kecamatan Kraton, Kota Yogyakarta, Daerah Istimewa Yogyakarta 55133, Indonesia"], "rows": [{"elements": [{"distance": {"text": "7.1 km", "value": 7087}, "duration": {"text": "20 mins", "value": 1228}, "status": "OK"}]}], "status": "OK"}}, {"origin": [-7.8119357, 110.363194], "destination": [-7.7982187, 110.3633193], "distance_matrix": {"destination_addresses": ["Jl. Gadean No.3, Ngupasan, Kec. Gondomanan, Kota Yogyakarta, Daerah Istimewa Yogyakarta 55122, Indonesia"], "origin_addresses": ["Jl. Gading No.1, Panembahan, Kecamatan Kraton, Kota Yogyakarta, Daerah Istimewa Yogyakarta 55133, Indonesia"], "rows": [{"elements": [{"distance": {"text": "3.2 km", "value": 3216}, "duration": {"text": "10 mins", "value": 613}, "status": "OK"}]}], "status": "OK"}}, {"origin": [-7.8119357, 110.363194], "destination": [-7.7942029999999995, 110.366817], "distance_matrix": {"destination_addresses": ["DN I/163 Malioboro, Jl. Mataram Jl. Sosrokusuman, Suryatmajan, Kec. Danurejan, Kota Yogyakarta, Daerah Istimewa Yogyakarta 55213, Indonesia"], "origin_addresses": ["Jl. Gading No.1, Panembahan, Kecamatan Kraton, Kota Yogyakarta, Daerah Istimewa Yogyakarta 55133, Indonesia"], "rows": [{"elements": [{"distance": {"text": "4.2 km", "value": 4229}, "duration": {"text": "15 mins", "value": 893}, "status": "OK"}]}], "status": "OK"}}, {"origin": [-7.8119357, 110.363194], "destination": [-7.7955906, 110.3772754], "distance_matrix": {"destination_addresses": ["Jl. Doktor Sutomo No.13A, Bausasran, Kec. Danurejan, Kota Yogyakarta, Daerah Istimewa Yogyakarta 55211, Indonesia"], "origin_addresses": ["Jl. Gading No.1, Panembahan, Kecamatan Kraton, Kota Yogyakarta, Daerah Istimewa Yogyakarta 55133, Indonesia"], "rows": [{"elements": [{"distance": {"text": "4.0 km", "value": 4020}, "duration": {"text": "12 mins", "value": 749}, "status": "OK"}]}], "status": "OK"}}, {"origin": [-7.8119357, 110.363194], "destination": [-7.7874194999999995, 110.3636363], "distance_matrix": {"destination_addresses": ["Jl. Gowongan Kidul No.57, Sosromenduran, Gedong Tengen, Kota Yogyakarta, Daerah Istimewa Yogyakarta 55271, Indonesia"], "origin_addresses": ["Jl. Gading No.1, Panembahan, Kecamatan Kraton, Kota Yogyakarta, Daerah Istimewa Yogyakarta 55133, Indonesia"], "rows": [{"elements": [{"distance": {"text": "6.1 km", "value": 6125}, "duration": {"text": "17 mins", "value": 1011}, "status": "OK"}]}], "status": "OK"}}, {"origin": [-7.8119357, 110.363194], "destination": [-7.7959233999999995, 110.3688956], "distance_matrix": {"destination_addresses": ["Jl. Mataram No.9, Suryatmajan, Kec. Danurejan, Kota Yogyakarta, Daerah Istimewa Yogyakarta 55213, Indonesia"], "origin_addresses": ["Jl. Gading No.1, Panembahan, Kecamatan Kraton, Kota Yogyakarta, Daerah Istimewa Yogyakarta 55133, Indonesia"], "rows": [{"elements": [{"distance": {"text": "3.0 km", "value": 2954}, "duration": {"text": "9 mins", "value": 518}, "status": "OK"}]}], "status": "OK"}}, {"origin": [-7.8119357, 110.363194], "destination": [-7.7937897, 110.3672539], "distance_matrix": {"destination_addresses": ["6948+FWM, Suryatmajan, Danurejan, Yogyakarta City, Special Region of Yogyakarta 55213, Indonesia"], "origin_addresses": ["Jl. Gading No.1, Panembahan, Kecamatan Kraton, Kota Yogyakarta, Daerah Istimewa Yogyakarta 55133, Indonesia"], "rows": [{"elements": [{"distance": {"text": "3.9 km", "value": 3860}, "duration": {"text": "13 mins", "value": 780}, "status": "OK"}]}], "status": "OK"}}, {"origin": [-7.8119357, 110.363194], "destination": [-7.774500499999999, 110.38917359999999], "distance_matrix": {"destination_addresses": ["Jl. Affandi No.35, Santren, Caturtunggal, Kec. Depok, Kabupaten Sleman, Daerah Istimewa Yogyakarta 55281, Indonesia"], "origin_addresses": ["Jl. Gading No.1, Panembahan, Kecamatan Kraton, Kota Yogyakarta, Daerah Istimewa Yogyakarta 55133, Indonesia"], "rows": [{"elements": [{"distance": {"text": "7.1 km", "value": 7087}, "duration": {"text": "20 mins", "value": 1228}, "status": "OK"}]}], "status": "OK"}}, {"origin": [-7.8119357, 110.363194], "destination": [-7.779761199999999, 110.4139668], "distance_matrix": {"destination_addresses": ["Jl. Babarsari No.2, Janti, Caturtunggal, Kec. Depok, Kabupaten Sleman, Daerah Istimewa Yogyakarta 55281, Indonesia"], "origin_addresses": ["Jl. Gading No.1, Panembahan, Kecamatan Kraton, Kota Yogyakarta, Daerah Istimewa Yogyakarta 55133, Indonesia"], "rows": [{"elements": [{"distance": {"text": "9.7 km", "value": 9651}, "duration": {"text": "22 mins", "value": 1340}, "status": "OK"}]}], "status": "OK"}}, {"origin": [-7.8119357, 110.363194], "destination": [-7.7887602, 110.37275629999999], "distance_matrix": {"destination_addresses": ["Jl. Krasak No.9, Kotabaru, Kec. Gondokusuman, Kota Yogyakarta, Daerah Istimewa Yogyakarta 55224, Indonesia"], "origin_addresses": ["Jl. Gading No.1, Panembahan, Kecamatan Kraton, Kota Yogyakarta, Daerah Istimewa Yogyakarta 55133, Indonesia"], "rows": [{"elements": [{"distance": {"text": "4.5 km", "value": 4534}, "duration": {"text": "14 mins", "value": 835}, "status": "OK"}]}], "status": "OK"}}, {"origin": [-7.8119357, 110.363194], "destination": [-7.8008378, 110.35603499999999], "distance_matrix": {"destination_addresses": ["Jl. Letjen Suprapto No.1, Ngampilan, Kota Yogyakarta, Daerah Istimewa Yogyakarta 55261, Indonesia"], "origin_addresses": ["Jl. Gading No.1, Panembahan, Kecamatan Kraton, Kota Yogyakarta, Daerah Istimewa Yogyakarta 55133, Indonesia"], "rows": [{"elements": [{"distance": {"text": "2.2 km", "value": 2164}, "duration": {"text": "8 mins", "value": 460}, "status": "OK"}]}], "status": "OK"}}, {"origin": [-7.8119357, 110.363194], "destination": [-7.7839979999999995, 110.4197006], "distance_matrix": {"destination_addresses": ["JL Solo (Jayakarta), Jl. Laksda Adisucipto No.7-8, Kalongan, Maguwoharjo, Kec. Depok, Kabupaten Sleman, Daerah Istimewa Yogyakarta 55281, Indonesia"], "origin_addresses": ["Jl. Gading No.1, Panembahan, Kecamatan Kraton, Kota Yogyakarta, Daerah Istimewa Yogyakarta 55133, Indonesia"], "rows": [{"elements": [{"distance": {"text": "11.5 km", "value": 11541}, "duration": {"text": "25 mins", "value": 1479}, "status": "OK"}]}], "status": "OK"}}, {"origin": [-7.8119357, 110.363194], "destination": [-7.7834794, 110.3975966], "distance_matrix": {"destination_addresses": ["Jl. Laksda Adisucipto No.23, Papringan, Demangan, Kec. Depok, Kabupaten Sleman, Daerah Istimewa Yogyakarta 55281, Indonesia"], "origin_addresses": ["Jl. Gading No.1, Panembahan, Kecamatan Kraton, Kota Yogyakarta, Daerah Istimewa Yogyakarta 55133, Indonesia"], "rows": [{"elements": [{"distance": {"text": "7.2 km", "value": 7156}, "duration": {"text": "20 mins", "value": 1225}, "status": "OK"}]}], "status": "OK"}}, {"origin": [-7.8119357, 110.363194], "destination": [-7.792075799999999, 110.36449929999999], "distance_matrix": {"destination_addresses": ["6957+5Q4, Jl. Sosrowijayan, Sosromenduran, Gedong Tengen, Kota Yogyakarta, Daerah Istimewa Yogyakarta 55271, Indonesia"], "origin_addresses": ["Jl. Gading No.1, Panembahan, Kecamatan Kraton, Kota Yogyakarta, Daerah Istimewa Yogyakarta 55133, Indonesia"], "rows": [{"elements": [{"distance": {"text": "4.2 km", "value": 4161}, "duration": {"text": "15 mins", "value": 893}, "status": "OK"}]}], "status": "OK"}}, {"origin": [-7.8119357, 110.363194], "destination": [-7.8237862, 110.3666306], "distance_matrix": {"destination_addresses": ["Jl. Jogokaryan No.61-63, Mantrijeron, Kec. Mantrijeron, Kota Yogyakarta, Daerah Istimewa Yogyakarta 55143, Indonesia"], "origin_addresses": ["Jl. Gading No.1, Panembahan, Kecamatan Kraton, Kota Yogyakarta, Daerah Istimewa Yogyakarta 55133, Indonesia"], "rows": [{"elements": [{"distance": {"text": "1.9 km", "value": 1904}, "duration": {"text": "6 mins", "value": 357}, "status": "OK"}]}], "status": "OK"}}, {"origin": [-7.8119357, 110.363194], "destination": [-7.7393398, 110.37719589999999], "distance_matrix": {"destination_addresses": ["The Alana Yogyakarta Hotel & Convention Center Area,Jalan Palagan Tentara, 796G+7V9, Pelaja, Mudal, Sariharjo, Kec. Ngaglik, Kabupaten Sleman, Daerah Istimewa Yogyakarta 55581, Indonesia"], "origin_addresses": ["Jl. Gading No.1, Panembahan, Kecamatan Kraton, Kota Yogyakarta, Daerah Istimewa Yogyakarta 55133, Indonesia"], "rows": [{"elements": [{"distance": {"text": "11.2 km", "value": 11180}, "duration": {"text": "31 mins", "value": 1833}, "status": "OK"}]}], "status": "OK"}}, {"origin": [-7.8119357, 110.363194], "destination": [-7.791444899999999, 110.35396019999999], "distance_matrix": {"destination_addresses": ["Jl. HOS Cokroaminoto No.108, Tegalrejo, Kec. Tegalrejo, Kota Yogyakarta, Daerah Istimewa Yogyakarta 55253, Indonesia"], "origin_addresses": ["Jl. Gading No.1, Panembahan, Kecamatan Kraton, Kota Yogyakarta, Daerah Istimewa Yogyakarta 55133, Indonesia"], "rows": [{"elements": [{"distance": {"text": "4.3 km", "value": 4347}, "duration": {"text": "14 mins", "value": 824}, "status": "OK"}]}], "status": "OK"}}, {"origin": [-7.8119357, 110.363194], "destination": [-7.7802114, 110.3879623], "distance_matrix": {"destination_addresses": ["Jl. Affandi No.17C, Klitren, Kec. Gondokusuman, Kota Yogyakarta, Daerah Istimewa Yogyakarta 55222, Indonesia"], "origin_addresses": ["Jl. Gading No.1, Panembahan, Kecamatan Kraton, Kota Yogyakarta, Daerah Istimewa Yogyakarta 55133, Indonesia"], "rows": [{"elements": [{"distance": {"text": "6.5 km", "value": 6467}, "duration": {"text": "19 mins", "value": 1131}, "status": "OK"}]}], "status": "OK"}}, {"origin": [-7.8119357, 110.363194], "destination": [-7.771604, 110.3608098], "distance_matrix": {"destination_addresses": ["Jl. Magelang No.129, Kricak, Kec. Tegalrejo, Kota Yogyakarta, Daerah Istimewa Yogyakarta 55242, Indonesia"], "origin_addresses": ["Jl. Gading No.1, Panembahan, Kecamatan Kraton, Kota Yogyakarta, Daerah Istimewa Yogyakarta 55133, Indonesia"], "rows": [{"elements": [{"distance": {"text": "6.5 km", "value": 6483}, "duration": {"text": "19 mins", "value": 1116}, "status": "OK"}]}], "status": "OK"}}, {"origin": [-7.8119357, 110.363194], "destination": [-7.7986173999999995, 110.3914401], "distance_matrix": {"destination_addresses": ["Jl. Ipda Tut Harsono Jl. Timoho No.21, Muja Muju, Kec. Umbulharjo, Kota Yogyakarta, Daerah Istimewa Yogyakarta 55165, Indonesia"], "origin_addresses": ["Jl. Gading No.1, Panembahan, Kecamatan Kraton, Kota Yogyakarta, Daerah Istimewa Yogyakarta 55133, Indonesia"], "rows": [{"elements": [{"distance": {"text": "5.2 km", "value": 5191}, "duration": {"text": "15 mins", "value": 895}, "status": "OK"}]}], "status": "OK"}}, {"origin": [-7.8119357, 110.363194], "destination": [-7.791408499999999, 110.3629208], "distance_matrix": {"destination_addresses": ["Jl. Sosrowijayan No.70, Sosromenduran, Gedong Tengen, Kota Yogyakarta, Daerah Istimewa Yogyakarta 55271, Indonesia"], "origin_addresses": ["Jl. Gading No.1, Panembahan, Kecamatan Kraton, Kota Yogyakarta, Daerah Istimewa Yogyakarta 55133, Indonesia"], "rows": [{"elements": [{"distance": {"text": "4.3 km", "value": 4323}, "duration": {"text": "15 mins", "value": 885}, "status": "OK"}]}], "status": "OK"}}, {"origin": [-7.8119357, 110.363194], "destination": [-7.7775981, 110.3607775], "distance_matrix": {"destination_addresses": ["Jl. Magelang No.61, Kricak, Kec. Tegalrejo, Kota Yogyakarta, Daerah Istimewa Yogyakarta 55242, Indonesia"], "origin_addresses": ["Jl. Gading No.1, Panembahan, Kecamatan Kraton, Kota Yogyakarta, Daerah Istimewa Yogyakarta 55133, Indonesia"], "rows": [{"elements": [{"distance": {"text": "5.7 km", "value": 5660}, "duration": {"text": "17 mins", "value": 997}, "status": "OK"}]}], "status": "OK"}}, {"origin": [-7.8119357, 110.363194], "destination": [-7.771604, 110.3608098], "distance_matrix": {"destination_addresses": ["Jl. Magelang No.129, Kricak, Kec. Tegalrejo, Kota Yogyakarta, Daerah Istimewa Yogyakarta 55242, Indonesia"], "origin_addresses": ["Jl. Gading No.1, Panembahan, Kecamatan Kraton, Kota Yogyakarta, Daerah Istimewa Yogyakarta 55133, Indonesia"], "rows": [{"elements": [{"distance": {"text": "6.5 km", "value": 6483}, "duration": {"text": "19 mins", "value": 1116}, "status": "OK"}]}], "status": "OK"}}, {"origin": [-7.8119357, 110.363194], "destination": [-7.7801874, 110.36768389999999], "distance_matrix": {"destination_addresses": ["Jl. A.M. Sangaji No.28, Cokrodiningratan, Kec. Jetis, Kota Yogyakarta, Daerah Istimewa Yogyakarta 55233, Indonesia"], "origin_addresses": ["Jl. Gading No.1, Panembahan, Kecamatan Kraton, Kota Yogyakarta, Daerah Istimewa Yogyakarta 55133, Indonesia"], "rows": [{"elements": [{"distance": {"text": "6.1 km", "value": 6128}, "duration": {"text": "18 mins", "value": 1094}, "status": "OK"}]}], "status": "OK"}}, {"origin": [-7.8119357, 110.363194], "destination": [-7.791408499999999, 110.3629208], "distance_matrix": {"destination_addresses": ["Jl. Sosrowijayan No.70, Sosromenduran, Gedong Tengen, Kota Yogyakarta, Daerah Istimewa Yogyakarta 55271, Indonesia"], "origin_addresses": ["Jl. Gading No.1, Panembahan, Kecamatan Kraton, Kota Yogyakarta, Daerah Istimewa Yogyakarta 55133, Indonesia"], "rows": [{"elements": [{"distance": {"text": "4.3 km", "value": 4323}, "duration": {"text": "15 mins", "value": 885}, "status": "OK"}]}], "status": "OK"}}, {"origin": [-7.8119357, 110.363194], "destination": [-7.791444899999999, 110.35396019999999], "distance_matrix": {"destination_addresses": ["Jl. HOS Cokroaminoto No.108, Tegalrejo, Kec. Tegalrejo, Kota Yogyakarta, Daerah Istimewa Yogyakarta 55253, Indonesia"], "origin_addresses": ["Jl. Gading No.1, Panembahan, Kecamatan Kraton, Kota Yogyakarta, Daerah Istimewa Yogyakarta 55133, Indonesia"], "rows": [{"elements": [{"distance": {"text": "4.3 km", "value": 4347}, "duration": {"text": "14 mins", "value": 824}, "status": "OK"}]}], "status": "OK"}}, {"origin": [-7.8119357, 110.363194], "destination": [-7.7524542, 110.36108229999999], "distance_matrix": {"destination_addresses": ["Jl. Magelang No.KM.6 No.18, Kutu Patran, Sinduadi, Kec. Mlati, Kabupaten Sleman, Daerah Istimewa Yogyakarta 55284, Indonesia"], "origin_addresses": ["Jl. Gading No.1, Panembahan, Kecamatan Kraton, Kota Yogyakarta, Daerah Istimewa Yogyakarta 55133, Indonesia"], "rows": [{"elements": [{"distance": {"text": "8.6 km", "value": 8579}, "duration": {"text": "24 mins", "value": 1466}, "status": "OK"}]}], "status": "OK"}}, {"origin": [-7.8119357, 110.363194], "destination": [-7.7796239, 110.40378869999999], "distance_matrix": {"destination_addresses": ["Jl. Laksda Adisucipto Jl. Tempel No.320, Tempel, Caturtunggal, Kec. Depok, Kota Yogyakarta, Daerah Istimewa Yogyakarta 55281, Indonesia"], "origin_addresses": ["Jl. Gading No.1, Panembahan, Kecamatan Kraton, Kota Yogyakarta, Daerah Istimewa Yogyakarta 55133, Indonesia"], "rows": [{"elements": [{"distance": {"text": "8.2 km", "value": 8227}, "duration": {"text": "23 mins", "value": 1390}, "status": "OK"}]}], "status": "OK"}}, {"origin": [-7.8119357, 110.363194], "destination": [-7.7903142999999995, 110.3632615], "distance_matrix": {"destination_addresses": ["Jl. Ps. Kembang No.49, Sosromenduran, Gedong Tengen, Kota Yogyakarta, Daerah Istimewa Yogyakarta 55271, Indonesia"], "origin_addresses": ["Jl. Gading No.1, Panembahan, Kecamatan Kraton, Kota Yogyakarta, Daerah Istimewa Yogyakarta 55133, Indonesia"], "rows": [{"elements": [{"distance": {"text": "4.2 km", "value": 4178}, "duration": {"text": "15 mins", "value": 870}, "status": "OK"}]}], "status": "OK"}}, {"origin": [-7.8119357, 110.363194], "destination": [-7.8185351, 110.3729171], "distance_matrix": {"destination_addresses": ["Jl. Sisingamangaraja No.74, Brontokusuman, Kec. Mergangsan, Kota Yogyakarta, Daerah Istimewa Yogyakarta 55153, Indonesia"], "origin_addresses": ["Jl. Gading No.1, Panembahan, Kecamatan Kraton, Kota Yogyakarta, Daerah Istimewa Yogyakarta 55133, Indonesia"], "rows": [{"elements": [{"distance": {"text": "1.7 km", "value": 1697}, "duration": {"text": "5 mins", "value": 310}, "status": "OK"}]}], "status": "OK"}}, {"origin": [-7.8119357, 110.363194], "destination": [-7.7933718999999995, 110.36297309999999], "distance_matrix": {"destination_addresses": ["Jl. Malioboro Jl. Dagen No.60, Sosromenduran, Gedong Tengen, Kota Yogyakarta, Daerah Istimewa Yogyakarta 55271, Indonesia"], "origin_addresses": ["Jl. Gading No.1, Panembahan, Kecamatan Kraton, Kota Yogyakarta, Daerah Istimewa Yogyakarta 55133, Indonesia"], "rows": [{"elements": [{"distance": {"text": "4.0 km", "value": 4033}, "duration": {"text": "14 mins", "value": 826}, "status": "OK"}]}], "status": "OK"}}, {"origin": [-7.8119357, 110.363194], "destination": [-7.7917673999999995, 110.3651953], "distance_matrix": {"destination_addresses": ["6958+73W, Jl. Sosrowijayan, Sosromenduran, Gedong Tengen, Kota Yogyakarta, Daerah Istimewa Yogyakarta 55271, Indonesia"], "origin_addresses": ["Jl. Gading No.1, Panembahan, Kecamatan Kraton, Kota Yogyakarta, Daerah Istimewa Yogyakarta 55133, Indonesia"], "rows": [{"elements": [{"distance": {"text": "4.1 km", "value": 4081}, "duration": {"text": "13 mins", "value": 793}, "status": "OK"}]}], "status": "OK"}}, {"origin": [-7.8119357, 110.363194], "destination": [-7.8167503, 110.3695223], "distance_matrix": {"destination_addresses": ["Timuran Jl. Parangtritis No.103, Brontokusuman, Kec. Mergangsan, Kota Yogyakarta, Daerah Istimewa Yogyakarta 55153, Indonesia"], "origin_addresses": ["Jl. Gading No.1, Panembahan, Kecamatan Kraton, Kota Yogyakarta, Daerah Istimewa Yogyakarta 55133, Indonesia"], "rows": [{"elements": [{"distance": {"text": "1.4 km", "value": 1367}, "duration": {"text": "6 mins", "value": 342}, "status": "OK"}]}], "status": "OK"}}, {"origin": [-7.8119357, 110.363194], "destination": [-7.819400699999999, 110.37123989999999], "distance_matrix": {"destination_addresses": ["Jl. Prawirotaman No.28, Brontokusuman, Kec. Mergangsan, Kota Yogyakarta, Daerah Istimewa Yogyakarta 55153, Indonesia"], "origin_addresses": ["Jl. Gading No.1, Panembahan, Kecamatan Kraton, Kota Yogyakarta, Daerah Istimewa Yogyakarta 55133, Indonesia"], "rows": [{"elements": [{"distance": {"text": "1.6 km", "value": 1606}, "duration": {"text": "5 mins", "value": 325}, "status": "OK"}]}], "status": "OK"}}, {"origin": [-7.8119357, 110.363194], "destination": [-7.8135292, 110.40140749999999], "distance_matrix": {"destination_addresses": ["Jl. Gedongkuning No.118, Rejowinangun, Kec. Kotagede, Kota Yogyakarta, Daerah Istimewa Yogyakarta 55171, Indonesia"], "origin_addresses": ["Jl. Gading No.1, Panembahan, Kecamatan Kraton, Kota Yogyakarta, Daerah Istimewa Yogyakarta 55133, Indonesia"], "rows": [{"elements": [{"distance": {"text": "5.3 km", "value": 5335}, "duration": {"text": "14 mins", "value": 812}, "status": "OK"}]}], "status": "OK"}}, {"origin": [-7.8119357, 110.363194], "destination": [-7.7912164, 110.35327199999999], "distance_matrix": {"destination_addresses": ["Jl. HOS Cokroaminoto No.145, Tegalrejo, Kec. Tegalrejo, Kota Yogyakarta, Daerah Istimewa Yogyakarta 55244, Indonesia"], "origin_addresses": ["Jl. Gading No.1, Panembahan, Kecamatan Kraton, Kota Yogyakarta, Daerah Istimewa Yogyakarta 55133, Indonesia"], "rows": [{"elements": [{"distance": {"text": "3.7 km", "value": 3661}, "duration": {"text": "11 mins", "value": 633}, "status": "OK"}]}], "status": "OK"}}, {"origin": [-7.8119357, 110.363194], "destination": [-7.7658154999999995, 110.4108134], "distance_matrix": {"destination_addresses": ["Jl. Seturan Raya No.4b, Kledokan, Caturtunggal, Kec. Depok, Kabupaten Sleman, Daerah Istimewa Yogyakarta 55281, Indonesia"], "origin_addresses": ["Jl. Gading No.1, Panembahan, Kecamatan Kraton, Kota Yogyakarta, Daerah Istimewa Yogyakarta 55133, Indonesia"], "rows": [{"elements": [{"distance": {"text": "11.3 km", "value": 11275}, "duration": {"text": "27 mins", "value": 1596}, "status": "OK"}]}], "status": "OK"}}, {"origin": [-7.8119357, 110.363194], "destination": [-7.817778, 110.3599488], "distance_matrix": {"destination_addresses": ["Jl. Suryodiningratan No.26, Suryodiningratan, Kec. Mantrijeron, Kota Yogyakarta, Daerah Istimewa Yogyakarta 55141, Indonesia"], "origin_addresses": ["Jl. Gading No.1, Panembahan, Kecamatan Kraton, Kota Yogyakarta, Daerah Istimewa Yogyakarta 55133, Indonesia"], "rows": [{"elements": [{"distance": {"text": "0.9 km", "value": 880}, "duration": {"text": "3 mins", "value": 178}, "status": "OK"}]}], "status": "OK"}}, {"origin": [-7.8119357, 110.363194], "destination": [-7.7836064, 110.42206499999999], "distance_matrix": {"destination_addresses": ["Jl. Raya Solo - Yogyakarta No.8, Kalongan, Maguwoharjo, Kec. Depok, Kabupaten Sleman, Daerah Istimewa Yogyakarta 55282, Indonesia"], "origin_addresses": ["Jl. Gading No.1, Panembahan, Kecamatan Kraton, Kota Yogyakarta, Daerah Istimewa Yogyakarta 55133, Indonesia"], "rows": [{"elements": [{"distance": {"text": "11.2 km", "value": 11247}, "duration": {"text": "25 mins", "value": 1495}, "status": "OK"}]}], "status": "OK"}}, {"origin": [-7.8119357, 110.363194], "destination": [-7.810461999999999, 110.37723799999999], "distance_matrix": {"destination_addresses": ["Jl. Taman Siswa No.91, Wirogunan, Kec. Mergangsan, Kota Yogyakarta, Daerah Istimewa Yogyakarta 55151, Indonesia"], "origin_addresses": ["Jl. Gading No.1, Panembahan, Kecamatan Kraton, Kota Yogyakarta, Daerah Istimewa Yogyakarta 55133, Indonesia"], "rows": [{"elements": [{"distance": {"text": "2.3 km", "value": 2262}, "duration": {"text": "7 mins", "value": 398}, "status": "OK"}]}], "status": "OK"}}, {"origin": [-7.8119357, 110.363194], "destination": [-7.7907481999999995, 110.3620009], "distance_matrix": {"destination_addresses": ["Jl. Gandekan No.92, Sosromenduran, Gedong Tengen, Kota Yogyakarta, Daerah Istimewa Yogyakarta 55272, Indonesia"], "origin_addresses": ["Jl. Gading No.1, Panembahan, Kecamatan Kraton, Kota Yogyakarta, Daerah Istimewa Yogyakarta 55133, Indonesia"], "rows": [{"elements": [{"distance": {"text": "3.8 km", "value": 3846}, "duration": {"text": "11 mins", "value": 685}, "status": "OK"}]}], "status": "OK"}}, {"origin": [-7.8119357, 110.363194], "destination": [-7.7985481, 110.3927832], "distance_matrix": {"destination_addresses": ["Jl. Ipda Tut Harsono No.24, Muja Muju, Kec. Umbulharjo, Kota Yogyakarta, Daerah Istimewa Yogyakarta 55165, Indonesia"], "origin_addresses": ["Jl. Gading No.1, Panembahan, Kecamatan Kraton, Kota Yogyakarta, Daerah Istimewa Yogyakarta 55133, Indonesia"], "rows": [{"elements": [{"distance": {"text": "5.2 km", "value": 5220}, "duration": {"text": "15 mins", "value": 904}, "status": "OK"}]}], "status": "OK"}}, {"origin": [-7.8119357, 110.363194], "destination": [-7.7907481999999995, 110.3620009], "distance_matrix": {"destination_addresses": ["Jl. Gandekan No.92, Sosromenduran, Gedong Tengen, Kota Yogyakarta, Daerah Istimewa Yogyakarta 55272, Indonesia"], "origin_addresses": ["Jl. Gading No.1, Panembahan, Kecamatan Kraton, Kota Yogyakarta, Daerah Istimewa Yogyakarta 55133, Indonesia"], "rows": [{"elements": [{"distance": {"text": "3.8 km", "value": 3846}, "duration": {"text": "11 mins", "value": 685}, "status": "OK"}]}], "status": "OK"}}, {"origin": [-7.8119357, 110.363194], "destination": [-7.7922148, 110.3601348], "distance_matrix": {"destination_addresses": ["Jl. Kemetiran No.21, Pringgokusuman, Gedong Tengen, Kota Yogyakarta, Daerah Istimewa Yogyakarta 55272, Indonesia"], "origin_addresses": ["Jl. Gading No.1, Panembahan, Kecamatan Kraton, Kota Yogyakarta, Daerah Istimewa Yogyakarta 55133, Indonesia"], "rows": [{"elements": [{"distance": {"text": "4.0 km", "value": 3977}, "duration": {"text": "12 mins", "value": 719}, "status": "OK"}]}], "status": "OK"}}, {"origin": [-7.8119357, 110.363194], "destination": [-7.7813117, 110.367661], "distance_matrix": {"destination_addresses": ["Jl. A.M. Sangaji No.20, Cokrodiningratan, Kec. Jetis, Kota Yogyakarta, Daerah Istimewa Yogyakarta 55233, Indonesia"], "origin_addresses": ["Jl. Gading No.1, Panembahan, Kecamatan Kraton, Kota Yogyakarta, Daerah Istimewa Yogyakarta 55133, Indonesia"], "rows": [{"elements": [{"distance": {"text": "6.1 km", "value": 6063}, "duration": {"text": "18 mins", "value": 1085}, "status": "OK"}]}], "status": "OK"}}, {"origin": [-7.8119357, 110.363194], "destination": [-7.8035485, 110.368612], "distance_matrix": {"destination_addresses": ["Jl. Ibu Ruswo No.57, Prawirodirjan, Kec. Gondomanan, Kota Yogyakarta, Daerah Istimewa Yogyakarta 55121, Indonesia"], "origin_addresses": ["Jl. Gading No.1, Panembahan, Kecamatan Kraton, Kota Yogyakarta, Daerah Istimewa Yogyakarta 55133, Indonesia"], "rows": [{"elements": [{"distance": {"text": "2.1 km", "value": 2138}, "duration": {"text": "6 mins", "value": 366}, "status": "OK"}]}], "status": "OK"}}, {"origin": [-7.8119357, 110.363194], "destination": [-7.7589596, 110.3959946], "distance_matrix": {"destination_addresses": ["Jl. Affandi No.3, Gejayan, Condongcatur, Kec. Depok, Kabupaten Sleman, Daerah Istimewa Yogyakarta 55281, Indonesia"], "origin_addresses": ["Jl. Gading No.1, Panembahan, Kecamatan Kraton, Kota Yogyakarta, Daerah Istimewa Yogyakarta 55133, Indonesia"], "rows": [{"elements": [{"distance": {"text": "10.2 km", "value": 10150}, "duration": {"text": "27 mins", "value": 1639}, "status": "OK"}]}], "status": "OK"}}, {"origin": [-7.8119357, 110.363194], "destination": [-7.795883099999999, 110.39088679999999], "distance_matrix": {"destination_addresses": ["Jl. Timoho No.31-37, Muja Muju, Kec. Umbulharjo, Kota Yogyakarta, Daerah Istimewa Yogyakarta 55165, Indonesia"], "origin_addresses": ["Jl. Gading No.1, Panembahan, Kecamatan Kraton, Kota Yogyakarta, Daerah Istimewa Yogyakarta 55133, Indonesia"], "rows": [{"elements": [{"distance": {"text": "5.6 km", "value": 5618}, "duration": {"text": "16 mins", "value": 960}, "status": "OK"}]}], "status": "OK"}}, {"origin": [-7.8119357, 110.363194], "destination": [-7.8072349, 110.3773569], "distance_matrix": {"destination_addresses": ["Jl. Taman Siswa No.56, Wirogunan, Kec. Mergangsan, Kota Yogyakarta, Daerah Istimewa Yogyakarta 55151, Indonesia"], "origin_addresses": ["Jl. Gading No.1, Panembahan, Kecamatan Kraton, Kota Yogyakarta, Daerah Istimewa Yogyakarta 55133, Indonesia"], "rows": [{"elements": [{"distance": {"text": "2.6 km", "value": 2618}, "duration": {"text": "7 mins", "value": 447}, "status": "OK"}]}], "status": "OK"}}, {"origin": [-7.8119357, 110.363194], "destination": [-7.7970350999999996, 110.3704515], "distance_matrix": {"destination_addresses": ["Jl. Jagalan - Beji Jl. Beji No.61, Purwokinanti, Pakualaman, Kota Yogyakarta, Daerah Istimewa Yogyakarta 55166, Indonesia"], "origin_addresses": ["Jl. Gading No.1, Panembahan, Kecamatan Kraton, Kota Yogyakarta, Daerah Istimewa Yogyakarta 55133, Indonesia"], "rows": [{"elements": [{"distance": {"text": "3.0 km", "value": 2973}, "duration": {"text": "9 mins", "value": 523}, "status": "OK"}]}], "status": "OK"}}, {"origin": [-7.8119357, 110.363194], "destination": [-7.790546699999999, 110.3654284], "distance_matrix": {"destination_addresses": ["Jl. Ps. Kembang Gg. 1 No.102, Sosromenduran, Gedong Tengen, Kota Yogyakarta, Daerah Istimewa Yogyakarta 55271, Indonesia"], "origin_addresses": ["Jl. Gading No.1, Panembahan, Kecamatan Kraton, Kota Yogyakarta, Daerah Istimewa Yogyakarta 55133, Indonesia"], "rows": [{"elements": [{"distance": {"text": "3.9 km", "value": 3879}, "duration": {"text": "12 mins", "value": 715}, "status": "OK"}]}], "status": "OK"}}, {"origin": [-7.8119357, 110.363194], "destination": [-7.8180361, 110.3699946], "distance_matrix": {"destination_addresses": ["Gg. Batik Gringsing No.509, Brontokusuman, Kec. Mergangsan, Kota Yogyakarta, Daerah Istimewa Yogyakarta 55153, Indonesia"], "origin_addresses": ["Jl. Gading No.1, Panembahan, Kecamatan Kraton, Kota Yogyakarta, Daerah Istimewa Yogyakarta 55133, Indonesia"], "rows": [{"elements": [{"distance": {"text": "1.4 km", "value": 1361}, "duration": {"text": "6 mins", "value": 330}, "status": "OK"}]}], "status": "OK"}}, {"origin": [-7.8119357, 110.363194], "destination": [-7.7829118, 110.3853717], "distance_matrix": {"destination_addresses": ["Jl. Urip Sumoharjo No.64, Klitren, Kec. Gondokusuman, Kota Yogyakarta, Daerah Istimewa Yogyakarta 55222, Indonesia"], "origin_addresses": ["Jl. Gading No.1, Panembahan, Kecamatan Kraton, Kota Yogyakarta, Daerah Istimewa Yogyakarta 55133, Indonesia"], "rows": [{"elements": [{"distance": {"text": "6.3 km", "value": 6335}, "duration": {"text": "19 mins", "value": 1126}, "status": "OK"}]}], "status": "OK"}}, {"origin": [-7.8119357, 110.363194], "destination": [-7.7908228, 110.3604696], "distance_matrix": {"destination_addresses": ["Jl. Jlagran Lor No.10, Pringgokusuman, Gedong Tengen, Kota Yogyakarta, Daerah Istimewa Yogyakarta 55272, Indonesia"], "origin_addresses": ["Jl. Gading No.1, Panembahan, Kecamatan Kraton, Kota Yogyakarta, Daerah Istimewa Yogyakarta 55133, Indonesia"], "rows": [{"elements": [{"distance": {"text": "4.3 km", "value": 4278}, "duration": {"text": "13 mins", "value": 773}, "status": "OK"}]}], "status": "OK"}}, {"origin": [-7.8119357, 110.363194], "destination": [-7.781765, 110.3790782], "distance_matrix": {"destination_addresses": ["Jl. Prof. Herman Yohanes No.1, Terban, Kec. Gondokusuman, Kota Yogyakarta, Daerah Istimewa Yogyakarta 55223, Indonesia"], "origin_addresses": ["Jl. Gading No.1, Panembahan, Kecamatan Kraton, Kota Yogyakarta, Daerah Istimewa Yogyakarta 55133, Indonesia"], "rows": [{"elements": [{"distance": {"text": "5.4 km", "value": 5441}, "duration": {"text": "17 mins", "value": 1015}, "status": "OK"}]}], "status": "OK"}}, {"origin": [-7.8119357, 110.363194], "destination": [-7.7918185, 110.3642496], "distance_matrix": {"destination_addresses": ["Jl. Sosrowijayan No.23 - 25, Sosromenduran, Gedong Tengen, Kota Yogyakarta, Daerah Istimewa Yogyakarta 55271, Indonesia"], "origin_addresses": ["Jl. Gading No.1, Panembahan, Kecamatan Kraton, Kota Yogyakarta, Daerah Istimewa Yogyakarta 55133, Indonesia"], "rows": [{"elements": [{"distance": {"text": "4.2 km", "value": 4199}, "duration": {"text": "14 mins", "value": 838}, "status": "OK"}]}], "status": "OK"}}, {"origin": [-7.8119357, 110.363194], "destination": [-7.7954415, 110.3535053], "distance_matrix": {"destination_addresses": ["Jl. HOS Cokroaminoto No.60, Pakuncen, Wirobrajan, Kota Yogyakarta, Daerah Istimewa Yogyakarta 55253, Indonesia"], "origin_addresses": ["Jl. Gading No.1, Panembahan, Kecamatan Kraton, Kota Yogyakarta, Daerah Istimewa Yogyakarta 55133, Indonesia"], "rows": [{"elements": [{"distance": {"text": "4.2 km", "value": 4162}, "duration": {"text": "14 mins", "value": 832}, "status": "OK"}]}], "status": "OK"}}, {"origin": [-7.8119357, 110.363194], "destination": [-7.795443799999999, 110.3621311], "distance_matrix": {"destination_addresses": ["Jl. Jogonegaran Jl. Sosrowijayan GT I No.993, Sosromenduran, Gedong Tengen, Kota Yogyakarta, Daerah Istimewa Yogyakarta 55271, Indonesia"], "origin_addresses": ["Jl. Gading No.1, Panembahan, Kecamatan Kraton, Kota Yogyakarta, Daerah Istimewa Yogyakarta 55133, Indonesia"], "rows": [{"elements": [{"distance": {"text": "3.3 km", "value": 3278}, "duration": {"text": "11 mins", "value": 633}, "status": "OK"}]}], "status": "OK"}}, {"origin": [-7.8119357, 110.363194], "destination": [-7.7669396, 110.39149909999999], "distance_matrix": {"destination_addresses": ["Jl. Affandi No.37, Karang Gayam, Caturtunggal, Kec. Depok, Kabupaten Sleman, Daerah Istimewa Yogyakarta 55281, Indonesia"], "origin_addresses": ["Jl. Gading No.1, Panembahan, Kecamatan Kraton, Kota Yogyakarta, Daerah Istimewa Yogyakarta 55133, Indonesia"], "rows": [{"elements": [{"distance": {"text": "8.0 km", "value": 7980}, "duration": {"text": "23 mins", "value": 1378}, "status": "OK"}]}], "status": "OK"}}, {"origin": [-7.8119357, 110.363194], "destination": [-7.7913443, 110.3622759], "distance_matrix": {"destination_addresses": ["Jl. Sosrowijayan No.242, Sosromenduran, Gedong Tengen, Kota Yogyakarta, Daerah Istimewa Yogyakarta 55271, Indonesia"], "origin_addresses": ["Jl. Gading No.1, Panembahan, Kecamatan Kraton, Kota Yogyakarta, Daerah Istimewa Yogyakarta 55133, Indonesia"], "rows": [{"elements": [{"distance": {"text": "4.4 km", "value": 4404}, "duration": {"text": "15 mins", "value": 912}, "status": "OK"}]}], "status": "OK"}}, {"origin": [-7.8119357, 110.363194], "destination": [-7.7801399, 110.36065669999999], "distance_matrix": {"destination_addresses": ["Jl. Magelang No.31, Bumijo, Kec. Jetis, Kota Yogyakarta, Daerah Istimewa Yogyakarta 55231, Indonesia"], "origin_addresses": ["Jl. Gading No.1, Panembahan, Kecamatan Kraton, Kota Yogyakarta, Daerah Istimewa Yogyakarta 55133, Indonesia"], "rows": [{"elements": [{"distance": {"text": "5.4 km", "value": 5377}, "duration": {"text": "16 mins", "value": 951}, "status": "OK"}]}], "status": "OK"}}], [{"origin": [-7.7956378, 110.3653538], "destination": [-7.7738153, 110.3684775], "distance_matrix": {"destination_addresses": ["Jl. P. Mangkubumi No.72a, Cokrodiningratan, Kec. Jetis, Kota Yogyakarta, Daerah Istimewa Yogyakarta 55233, Indonesia"], "origin_addresses": ["6938+P4X, Jl. Malioboro, Sosromenduran, Gedong Tengen, Kota Yogyakarta, Daerah Istimewa Yogyakarta, Indonesia"], "rows": [{"elements": [{"distance": {"text": "4.5 km", "value": 4452}, "duration": {"text": "14 mins", "value": 849}, "status": "OK"}]}], "status": "OK"}}, {"origin": [-7.7956378, 110.3653538], "destination": [-7.782622699999999, 110.36850659999999], "distance_matrix": {"destination_addresses": ["Jl. Jend. Sudirman No.9, Cokrodiningratan, Kec. Jetis, Kota Yogyakarta, Daerah Istimewa Yogyakarta 55233, Indonesia"], "origin_addresses": ["6938+P4X, Jl. Malioboro, Sosromenduran, Gedong Tengen, Kota Yogyakarta, Daerah Istimewa Yogyakarta, Indonesia"], "rows": [{"elements": [{"distance": {"text": "2.9 km", "value": 2894}, "duration": {"text": "9 mins", "value": 559}, "status": "OK"}]}], "status": "OK"}}, {"origin": [-7.7956378, 110.3653538], "destination": [-7.7931709, 110.36656289999999], "distance_matrix": {"destination_addresses": ["Jl. Malioboro No.52-58, Suryatmajan, Kec. Danurejan, Kota Yogyakarta, Daerah Istimewa Yogyakarta 55213, Indonesia"], "origin_addresses": ["6938+P4X, Jl. Malioboro, Sosromenduran, Gedong Tengen, Kota Yogyakarta, Daerah Istimewa Yogyakarta, Indonesia"], "rows": [{"elements": [{"distance": {"text": "1.1 km", "value": 1103}, "duration": {"text": "4 mins", "value": 222}, "status": "OK"}]}], "status": "OK"}}, {"origin": [-7.7956378, 110.3653538], "destination": [-7.7615123, 110.3984402], "distance_matrix": {"destination_addresses": ["69QX+C8C, Jl. Kaliwaru, Kaliwaru, Condongcatur, Kec. Depok, Kabupaten Sleman, Daerah Istimewa Yogyakarta 55281, Indonesia"], "origin_addresses": ["6938+P4X, Jl. Malioboro, Sosromenduran, Gedong Tengen, Kota Yogyakarta, Daerah Istimewa Yogyakarta, Indonesia"], "rows": [{"elements": [{"distance": {"text": "7.5 km", "value": 7471}, "duration": {"text": "23 mins", "value": 1368}, "status": "OK"}]}], "status": "OK"}}, {"origin": [-7.7956378, 110.3653538], "destination": [-7.7973538, 110.3689898], "distance_matrix": {"destination_addresses": ["Jl. Mayor Suryotomo No.31, Ngupasan, Kec. Gondomanan, Kota Yogyakarta, Daerah Istimewa Yogyakarta 55122, Indonesia"], "origin_addresses": ["6938+P4X, Jl. Malioboro, Sosromenduran, Gedong Tengen, Kota Yogyakarta, Daerah Istimewa Yogyakarta, Indonesia"], "rows": [{"elements": [{"distance": {"text": "0.6 km", "value": 560}, "duration": {"text": "2 mins", "value": 122}, "status": "OK"}]}], "status": "OK"}}, {"origin": [-7.7956378, 110.3653538], "destination": [-7.7938589, 110.3649049], "distance_matrix": {"destination_addresses": ["Jl. Dagen No.6, Sosromenduran, Gedong Tengen, Kota Yogyakarta, Daerah Istimewa Yogyakarta 55271, Indonesia"], "origin_addresses": ["6938+P4X, Jl. Malioboro, Sosromenduran, Gedong Tengen, Kota Yogyakarta, Daerah Istimewa Yogyakarta, Indonesia"], "rows": [{"elements": [{"distance": {"text": "1.4 km", "value": 1429}, "duration": {"text": "6 mins", "value": 344}, "status": "OK"}]}], "status": "OK"}}, {"origin": [-7.7956378, 110.3653538], "destination": [-7.782607499999999, 110.37423779999999], "distance_matrix": {"destination_addresses": ["Jl. Jend. Sudirman No.69, Terban, Kec. Gondokusuman, Kota Yogyakarta, Daerah Istimewa Yogyakarta 55224, Indonesia"], "origin_addresses": ["6938+P4X, Jl. Malioboro, Sosromenduran, Gedong Tengen, Kota Yogyakarta, Daerah Istimewa Yogyakarta, Indonesia"], "rows": [{"elements": [{"distance": {"text": "2.7 km", "value": 2696}, "duration": {"text": "8 mins", "value": 504}, "status": "OK"}]}], "status": "OK"}}, {"origin": [-7.7956378, 110.3653538], "destination": [-7.7938902, 110.36581659999999], "distance_matrix": {"destination_addresses": ["Jl. Malioboro No.42, Suryatmajan, Kec. Danurejan, Kota Yogyakarta, Daerah Istimewa Yogyakarta 55271, Indonesia"], "origin_addresses": ["6938+P4X, Jl. Malioboro, Sosromenduran, Gedong Tengen, Kota Yogyakarta, Daerah Istimewa Yogyakarta, Indonesia"], "rows": [{"elements": [{"distance": {"text": "1.3 km", "value": 1324}, "duration": {"text": "5 mins", "value": 298}, "status": "OK"}]}], "status": "OK"}}, {"origin": [-7.7956378, 110.3653538], "destination": [-7.7989469, 110.3929241], "distance_matrix": {"destination_addresses": ["Jl. Ipda Tut Harsono No.16, Muja Muju, Kec. Umbulharjo, Kota Yogyakarta, Daerah Istimewa Yogyakarta 55165, Indonesia"], "origin_addresses": ["6938+P4X, Jl. Malioboro, Sosromenduran, Gedong Tengen, Kota Yogyakarta, Daerah Istimewa Yogyakarta, Indonesia"], "rows": [{"elements": [{"distance": {"text": "3.2 km", "value": 3194}, "duration": {"text": "10 mins", "value": 621}, "status": "OK"}]}], "status": "OK"}}, {"origin": [-7.7956378, 110.3653538], "destination": [-7.7837159, 110.3923981], "distance_matrix": {"destination_addresses": ["Ambarrukmo Plaza (Inside Urban Icon Store 1st Floor, Unit #B46-49, Jl. Laksda Adisucipto No.80, Demangan Baru, Caturtunggal, Kec. Depok, Kabupaten Sleman, Daerah Istimewa Yogyakarta 55281, Indonesia"], "origin_addresses": ["6938+P4X, Jl. Malioboro, Sosromenduran, Gedong Tengen, Kota Yogyakarta, Daerah Istimewa Yogyakarta, Indonesia"], "rows": [{"elements": [{"distance": {"text": "4.5 km", "value": 4483}, "duration": {"text": "13 mins", "value": 782}, "status": "OK"}]}], "status": "OK"}}, {"origin": [-7.7956378, 110.3653538], "destination": [-7.790049, 110.36519], "distance_matrix": {"destination_addresses": ["Jl. Ps. Kembang No.9, Sosromenduran, Gedong Tengen, Kota Yogyakarta, Daerah Istimewa Yogyakarta 55271, Indonesia"], "origin_addresses": ["6938+P4X, Jl. Malioboro, Sosromenduran, Gedong Tengen, Kota Yogyakarta, Daerah Istimewa Yogyakarta, Indonesia"], "rows": [{"elements": [{"distance": {"text": "1.5 km", "value": 1537}, "duration": {"text": "5 mins", "value": 318}, "status": "OK"}]}], "status": "OK"}}, {"origin": [-7.7956378, 110.3653538], "destination": [-7.787678, 110.36669839999999], "distance_matrix": {"destination_addresses": ["Jl. Margo Utomo No.30, Gowongan, Kec. Jetis, Kota Yogyakarta, Daerah Istimewa Yogyakarta 55233, Indonesia"], "origin_addresses": ["6938+P4X, Jl. Malioboro, Sosromenduran, Gedong Tengen, Kota Yogyakarta, Daerah Istimewa Yogyakarta, Indonesia"], "rows": [{"elements": [{"distance": {"text": "3.4 km", "value": 3417}, "duration": {"text": "9 mins", "value": 556}, "status": "OK"}]}], "status": "OK"}}, {"origin": [-7.7956378, 110.3653538], "destination": [-7.782889399999999, 110.38191619999999], "distance_matrix": {"destination_addresses": ["Jl. Urip Sumoharjo No.37, Klitren, Kec. Gondokusuman, Kota Yogyakarta, Daerah Istimewa Yogyakarta 55222, Indonesia"], "origin_addresses": ["6938+P4X, Jl. Malioboro, Sosromenduran, Gedong Tengen, Kota Yogyakarta, Daerah Istimewa Yogyakarta, Indonesia"], "rows": [{"elements": [{"distance": {"text": "3.6 km", "value": 3555}, "duration": {"text": "12 mins", "value": 703}, "status": "OK"}]}], "status": "OK"}}, {"origin": [-7.7956378, 110.3653538], "destination": [-7.824458699999999, 110.36685349999999], "distance_matrix": {"destination_addresses": ["Jl. Jogokaryan No.82, Mantrijeron, Kec. Mantrijeron, Kota Yogyakarta, Daerah Istimewa Yogyakarta 55143, Indonesia"], "origin_addresses": ["6938+P4X, Jl. Malioboro, Sosromenduran, Gedong Tengen, Kota Yogyakarta, Daerah Istimewa Yogyakarta, Indonesia"], "rows": [{"elements": [{"distance": {"text": "3.8 km", "value": 3807}, "duration": {"text": "11 mins", "value": 675}, "status": "OK"}]}], "status": "OK"}}, {"origin": [-7.7956378, 110.3653538], "destination": [-7.8152832, 110.36558529999999], "distance_matrix": {"destination_addresses": ["Jl. Mayjend Sutoyo No.52, Mantrijeron, Kec. Mantrijeron, Kota Yogyakarta, Daerah Istimewa Yogyakarta 55143, Indonesia"], "origin_addresses": ["6938+P4X, Jl. Malioboro, Sosromenduran, Gedong Tengen, Kota Yogyakarta, Daerah Istimewa Yogyakarta, Indonesia"], "rows": [{"elements": [{"distance": {"text": "3.0 km", "value": 3023}, "duration": {"text": "9 mins", "value": 531}, "status": "OK"}]}], "status": "OK"}}, {"origin": [-7.7956378, 110.3653538], "destination": [-7.774500499999999, 110.38917359999999], "distance_matrix": {"destination_addresses": ["Jl. Affandi No.35, Santren, Caturtunggal, Kec. Depok, Kabupaten Sleman, Daerah Istimewa Yogyakarta 55281, Indonesia"], "origin_addresses": ["6938+P4X, Jl. Malioboro, Sosromenduran, Gedong Tengen, Kota Yogyakarta, Daerah Istimewa Yogyakarta, Indonesia"], "rows": [{"elements": [{"distance": {"text": "4.7 km", "value": 4701}, "duration": {"text": "14 mins", "value": 821}, "status": "OK"}]}], "status": "OK"}}, {"origin": [-7.7956378, 110.3653538], "destination": [-7.7841438, 110.3667813], "distance_matrix": {"destination_addresses": ["Jl. Pangeran Mangkubumi No.101, Gowongan, Kec. Jetis, Kota Yogyakarta, Daerah Istimewa Yogyakarta 55224, Indonesia"], "origin_addresses": ["6938+P4X, Jl. Malioboro, Sosromenduran, Gedong Tengen, Kota Yogyakarta, Daerah Istimewa Yogyakarta, Indonesia"], "rows": [{"elements": [{"distance": {"text": "3.0 km", "value": 3026}, "duration": {"text": "8 mins", "value": 506}, "status": "OK"}]}], "status": "OK"}}, {"origin": [-7.7956378, 110.3653538], "destination": [-7.7917305, 110.3637213], "distance_matrix": {"destination_addresses": ["Jl. Sosrowijayan No.35, Sosromenduran, Gedong Tengen, Kota Yogyakarta, Daerah Istimewa Yogyakarta 55271, Indonesia"], "origin_addresses": ["6938+P4X, Jl. Malioboro, Sosromenduran, Gedong Tengen, Kota Yogyakarta, Daerah Istimewa Yogyakarta, Indonesia"], "rows": [{"elements": [{"distance": {"text": "1.9 km", "value": 1857}, "duration": {"text": "7 mins", "value": 448}, "status": "OK"}]}], "status": "OK"}}, {"origin": [-7.7956378, 110.3653538], "destination": [-7.801747199999999, 110.37002779999999], "distance_matrix": {"destination_addresses": ["Jl. Panembahan Senopati No.40, Prawirodirjan, Kec. Gondomanan, Kota Yogyakarta, Daerah Istimewa Yogyakarta 55121, Indonesia"], "origin_addresses": ["6938+P4X, Jl. Malioboro, Sosromenduran, Gedong Tengen, Kota Yogyakarta, Daerah Istimewa Yogyakarta, Indonesia"], "rows": [{"elements": [{"distance": {"text": "1.2 km", "value": 1229}, "duration": {"text": "5 mins", "value": 278}, "status": "OK"}]}], "status": "OK"}}, {"origin": [-7.7956378, 110.3653538], "destination": [-7.7824228, 110.3697363], "distance_matrix": {"destination_addresses": ["Jl. Jend. Sudirman No.19, Cokrodiningratan, Kec. Jetis, Kota Yogyakarta, Daerah Istimewa Yogyakarta 55233, Indonesia"], "origin_addresses": ["6938+P4X, Jl. Malioboro, Sosromenduran, Gedong Tengen, Kota Yogyakarta, Daerah Istimewa Yogyakarta, Indonesia"], "rows": [{"elements": [{"distance": {"text": "2.7 km", "value": 2660}, "duration": {"text": "8 mins", "value": 476}, "status": "OK"}]}], "status": "OK"}}, {"origin": [-7.7956378, 110.3653538], "destination": [-7.801747199999999, 110.37002779999999], "distance_matrix": {"destination_addresses": ["Jl. Panembahan Senopati No.40, Prawirodirjan, Kec. Gondomanan, Kota Yogyakarta, Daerah Istimewa Yogyakarta 55121, Indonesia"], "origin_addresses": ["6938+P4X, Jl. Malioboro, Sosromenduran, Gedong Tengen, Kota Yogyakarta, Daerah Istimewa Yogyakarta, Indonesia"], "rows": [{"elements": [{"distance": {"text": "1.2 km", "value": 1229}, "duration": {"text": "5 mins", "value": 278}, "status": "OK"}]}], "status": "OK"}}, {"origin": [-7.7956378, 110.3653538], "destination": [-7.784761199999999, 110.36722999999999], "distance_matrix": {"destination_addresses": ["Jl. Margo Utomo No.52, Gowongan, Kec. Jetis, Kota Yogyakarta, Daerah Istimewa Yogyakarta 55233, Indonesia"], "origin_addresses": ["6938+P4X, Jl. Malioboro, Sosromenduran, Gedong Tengen, Kota Yogyakarta, Daerah Istimewa Yogyakarta, Indonesia"], "rows": [{"elements": [{"distance": {"text": "3.1 km", "value": 3133}, "duration": {"text": "10 mins", "value": 571}, "status": "OK"}]}], "status": "OK"}}, {"origin": [-7.7956378, 110.3653538], "destination": [-7.783555, 110.391437], "distance_matrix": {"destination_addresses": ["Jl. Laksda Adisucipto No.38, Demangan, Kec. Gondokusuman, Kota Yogyakarta, Daerah Istimewa Yogyakarta 55221, Indonesia"], "origin_addresses": ["6938+P4X, Jl. Malioboro, Sosromenduran, Gedong Tengen, Kota Yogyakarta, Daerah Istimewa Yogyakarta, Indonesia"], "rows": [{"elements": [{"distance": {"text": "4.6 km", "value": 4617}, "duration": {"text": "13 mins", "value": 780}, "status": "OK"}]}], "status": "OK"}}, {"origin": [-7.7956378, 110.3653538], "destination": [-7.8224427, 110.3673455], "distance_matrix": {"destination_addresses": ["Jl. Parangtritis No.120, Mantrijeron, Kec. Mantrijeron, Kota Yogyakarta, Daerah Istimewa Yogyakarta 55143, Indonesia"], "origin_addresses": ["6938+P4X, Jl. Malioboro, Sosromenduran, Gedong Tengen, Kota Yogyakarta, Daerah Istimewa Yogyakarta, Indonesia"], "rows": [{"elements": [{"distance": {"text": "3.6 km", "value": 3610}, "duration": {"text": "10 mins", "value": 624}, "status": "OK"}]}], "status": "OK"}}, {"origin": [-7.7956378, 110.3653538], "destination": [-7.7899967, 110.3622553], "distance_matrix": {"destination_addresses": ["Jl. Ps. Kembang No.53, Sosromenduran, Gedong Tengen, Kota Yogyakarta, Daerah Istimewa Yogyakarta 55271, Indonesia"], "origin_addresses": ["6938+P4X, Jl. Malioboro, Sosromenduran, Gedong Tengen, Kota Yogyakarta, Daerah Istimewa Yogyakarta, Indonesia"], "rows": [{"elements": [{"distance": {"text": "1.2 km", "value": 1187}, "duration": {"text": "4 mins", "value": 221}, "status": "OK"}]}], "status": "OK"}}, {"origin": [-7.7956378, 110.3653538], "destination": [-7.787678, 110.36669839999999], "distance_matrix": {"destination_addresses": ["Jl. Margo Utomo No.30, Gowongan, Kec. Jetis, Kota Yogyakarta, Daerah Istimewa Yogyakarta 55233, Indonesia"], "origin_addresses": ["6938+P4X, Jl. Malioboro, Sosromenduran, Gedong Tengen, Kota Yogyakarta, Daerah Istimewa Yogyakarta, Indonesia"], "rows": [{"elements": [{"distance": {"text": "3.4 km", "value": 3417}, "duration": {"text": "9 mins", "value": 556}, "status": "OK"}]}], "status": "OK"}}, {"origin": [-7.7956378, 110.3653538], "destination": [-7.7938979999999995, 110.3614602], "distance_matrix": {"destination_addresses": ["Jl. Dagen No.109, Sosromenduran, Gedong Tengen, Kota Yogyakarta, Daerah Istimewa Yogyakarta 55271, Indonesia"], "origin_addresses": ["6938+P4X, Jl. Malioboro, Sosromenduran, Gedong Tengen, Kota Yogyakarta, Daerah Istimewa Yogyakarta, Indonesia"], "rows": [{"elements": [{"distance": {"text": "0.7 km", "value": 741}, "duration": {"text": "2 mins", "value": 147}, "status": "OK"}]}], "status": "OK"}}, {"origin": [-7.7956378, 110.3653538], "destination": [-7.7917305, 110.3637213], "distance_matrix": {"destination_addresses": ["Jl. Sosrowijayan No.35, Sosromenduran, Gedong Tengen, Kota Yogyakarta, Daerah Istimewa Yogyakarta 55271, Indonesia"], "origin_addresses": ["6938+P4X, Jl. Malioboro, Sosromenduran, Gedong Tengen, Kota Yogyakarta, Daerah Istimewa Yogyakarta, Indonesia"], "rows": [{"elements": [{"distance": {"text": "1.9 km", "value": 1857}, "duration": {"text": "7 mins", "value": 448}, "status": "OK"}]}], "status": "OK"}}, {"origin": [-7.7956378, 110.3653538], "destination": [-7.783135, 110.3628832], "distance_matrix": {"destination_addresses": ["Jl. Pangeran Diponegoro No.87, Bumijo, Kec. Jetis, Kota Yogyakarta, Daerah Istimewa Yogyakarta 55231, Indonesia"], "origin_addresses": ["6938+P4X, Jl. Malioboro, Sosromenduran, Gedong Tengen, Kota Yogyakarta, Daerah Istimewa Yogyakarta, Indonesia"], "rows": [{"elements": [{"distance": {"text": "3.4 km", "value": 3367}, "duration": {"text": "9 mins", "value": 558}, "status": "OK"}]}], "status": "OK"}}, {"origin": [-7.7956378, 110.3653538], "destination": [-7.8087447999999995, 110.3711512], "distance_matrix": {"destination_addresses": ["Jl. Ireda No.25, RW.08, Prawirodirjan, Kec. Gondomanan, Kota Yogyakarta, Daerah Istimewa Yogyakarta 55131, Indonesia"], "origin_addresses": ["6938+P4X, Jl. Malioboro, Sosromenduran, Gedong Tengen, Kota Yogyakarta, Daerah Istimewa Yogyakarta, Indonesia"], "rows": [{"elements": [{"distance": {"text": "2.2 km", "value": 2174}, "duration": {"text": "7 mins", "value": 396}, "status": "OK"}]}], "status": "OK"}}, {"origin": [-7.7956378, 110.3653538], "destination": [-7.768796, 110.361195], "distance_matrix": {"destination_addresses": ["Jalan Magelang KM.4 No.145, Rogoyudan, Sinduadi, Kec. Mlati, Kabupaten Sleman, Daerah Istimewa Yogyakarta 55284, Indonesia"], "origin_addresses": ["6938+P4X, Jl. Malioboro, Sosromenduran, Gedong Tengen, Kota Yogyakarta, Daerah Istimewa Yogyakarta, Indonesia"], "rows": [{"elements": [{"distance": {"text": "4.2 km", "value": 4215}, "duration": {"text": "12 mins", "value": 725}, "status": "OK"}]}], "status": "OK"}}, {"origin": [-7.7956378, 110.3653538], "destination": [-7.798237899999999, 110.4051231], "distance_matrix": {"destination_addresses": ["Jl. Raya Janti Jl. Gedongkuning No.336, Modalan, Banguntapan, Kec. Banguntapan, Kabupaten Bantul, Daerah Istimewa Yogyakarta 55198, Indonesia"], "origin_addresses": ["6938+P4X, Jl. Malioboro, Sosromenduran, Gedong Tengen, Kota Yogyakarta, Daerah Istimewa Yogyakarta, Indonesia"], "rows": [{"elements": [{"distance": {"text": "5.1 km", "value": 5141}, "duration": {"text": "16 mins", "value": 948}, "status": "OK"}]}], "status": "OK"}}, {"origin": [-7.7956378, 110.3653538], "destination": [-7.796214399999999, 110.3646619], "distance_matrix": {"destination_addresses": ["Jl. Pajeksan No.10, Sosromenduran, Gedong Tengen, Kota Yogyakarta, Daerah Istimewa Yogyakarta 55122, Indonesia"], "origin_addresses": ["6938+P4X, Jl. Malioboro, Sosromenduran, Gedong Tengen, Kota Yogyakarta, Daerah Istimewa Yogyakarta, Indonesia"], "rows": [{"elements": [{"distance": {"text": "0.2 km", "value": 160}, "duration": {"text": "1 min", "value": 40}, "status": "OK"}]}], "status": "OK"}}, {"origin": [-7.7956378, 110.3653538], "destination": [-7.7937804999999996, 110.3648101], "distance_matrix": {"destination_addresses": ["Jl. Dagen No.8, Sosromenduran, Gedong Tengen, Kota Yogyakarta, Daerah Istimewa Yogyakarta 55271, Indonesia"], "origin_addresses": ["6938+P4X, Jl. Malioboro, Sosromenduran, Gedong Tengen, Kota Yogyakarta, Daerah Istimewa Yogyakarta, Indonesia"], "rows": [{"elements": [{"distance": {"text": "1.4 km", "value": 1441}, "duration": {"text": "6 mins", "value": 348}, "status": "OK"}]}], "status": "OK"}}, {"origin": [-7.7956378, 110.3653538], "destination": [-7.7876435, 110.3644008], "distance_matrix": {"destination_addresses": ["Jl. Gowongan Kidul No.33-49, Sosromenduran, Gedong Tengen, Kota Yogyakarta, Daerah Istimewa Yogyakarta 55271, Indonesia"], "origin_addresses": ["6938+P4X, Jl. Malioboro, Sosromenduran, Gedong Tengen, Kota Yogyakarta, Daerah Istimewa Yogyakarta, Indonesia"], "rows": [{"elements": [{"distance": {"text": "3.7 km", "value": 3668}, "duration": {"text": "11 mins", "value": 641}, "status": "OK"}]}], "status": "OK"}}, {"origin": [-7.7956378, 110.3653538], "destination": [-7.776762199999999, 110.38233659999999], "distance_matrix": {"destination_addresses": ["Jl. Colombo Yogyakarta No.7, Karang Malang, Caturtunggal, Kec. Depok, Kabupaten Sleman, Daerah Istimewa Yogyakarta 55281, Indonesia"], "origin_addresses": ["6938+P4X, Jl. Malioboro, Sosromenduran, Gedong Tengen, Kota Yogyakarta, Daerah Istimewa Yogyakarta, Indonesia"], "rows": [{"elements": [{"distance": {"text": "4.1 km", "value": 4141}, "duration": {"text": "11 mins", "value": 681}, "status": "OK"}]}], "status": "OK"}}, {"origin": [-7.7956378, 110.3653538], "destination": [-7.7982187, 110.3633193], "distance_matrix": {"destination_addresses": ["Jl. Gadean No.3, Ngupasan, Kec. Gondomanan, Kota Yogyakarta, Daerah Istimewa Yogyakarta 55122, Indonesia"], "origin_addresses": ["6938+P4X, Jl. Malioboro, Sosromenduran, Gedong Tengen, Kota Yogyakarta, Daerah Istimewa Yogyakarta, Indonesia"], "rows": [{"elements": [{"distance": {"text": "0.6 km", "value": 581}, "duration": {"text": "3 mins", "value": 163}, "status": "OK"}]}], "status": "OK"}}, {"origin": [-7.7956378, 110.3653538], "destination": [-7.7942029999999995, 110.366817], "distance_matrix": {"destination_addresses": ["DN I/163 Malioboro, Jl. Mataram Jl. Sosrokusuman, Suryatmajan, Kec. Danurejan, Kota Yogyakarta, Daerah Istimewa Yogyakarta 55213, Indonesia"], "origin_addresses": ["6938+P4X, Jl. Malioboro, Sosromenduran, Gedong Tengen, Kota Yogyakarta, Daerah Istimewa Yogyakarta, Indonesia"], "rows": [{"elements": [{"distance": {"text": "0.3 km", "value": 320}, "duration": {"text": "2 mins", "value": 148}, "status": "OK"}]}], "status": "OK"}}, {"origin": [-7.7956378, 110.3653538], "destination": [-7.7874194999999995, 110.3636363], "distance_matrix": {"destination_addresses": ["Jl. Gowongan Kidul No.57, Sosromenduran, Gedong Tengen, Kota Yogyakarta, Daerah Istimewa Yogyakarta 55271, Indonesia"], "origin_addresses": ["6938+P4X, Jl. Malioboro, Sosromenduran, Gedong Tengen, Kota Yogyakarta, Daerah Istimewa Yogyakarta, Indonesia"], "rows": [{"elements": [{"distance": {"text": "3.7 km", "value": 3739}, "duration": {"text": "10 mins", "value": 604}, "status": "OK"}]}], "status": "OK"}}, {"origin": [-7.7956378, 110.3653538], "destination": [-7.774500499999999, 110.38917359999999], "distance_matrix": {"destination_addresses": ["Jl. Affandi No.35, Santren, Caturtunggal, Kec. Depok, Kabupaten Sleman, Daerah Istimewa Yogyakarta 55281, Indonesia"], "origin_addresses": ["6938+P4X, Jl. Malioboro, Sosromenduran, Gedong Tengen, Kota Yogyakarta, Daerah Istimewa Yogyakarta, Indonesia"], "rows": [{"elements": [{"distance": {"text": "4.7 km", "value": 4701}, "duration": {"text": "14 mins", "value": 821}, "status": "OK"}]}], "status": "OK"}}, {"origin": [-7.7956378, 110.3653538], "destination": [-7.7982187, 110.3633193], "distance_matrix": {"destination_addresses": ["Jl. Gadean No.3, Ngupasan, Kec. Gondomanan, Kota Yogyakarta, Daerah Istimewa Yogyakarta 55122, Indonesia"], "origin_addresses": ["6938+P4X, Jl. Malioboro, Sosromenduran, Gedong Tengen, Kota Yogyakarta, Daerah Istimewa Yogyakarta, Indonesia"], "rows": [{"elements": [{"distance": {"text": "0.6 km", "value": 581}, "duration": {"text": "3 mins", "value": 163}, "status": "OK"}]}], "status": "OK"}}, {"origin": [-7.7956378, 110.3653538], "destination": [-7.7942029999999995, 110.366817], "distance_matrix": {"destination_addresses": ["DN I/163 Malioboro, Jl. Mataram Jl. Sosrokusuman, Suryatmajan, Kec. Danurejan, Kota Yogyakarta, Daerah Istimewa Yogyakarta 55213, Indonesia"], "origin_addresses": ["6938+P4X, Jl. Malioboro, Sosromenduran, Gedong Tengen, Kota Yogyakarta, Daerah Istimewa Yogyakarta, Indonesia"], "rows": [{"elements": [{"distance": {"text": "0.3 km", "value": 320}, "duration": {"text": "2 mins", "value": 148}, "status": "OK"}]}], "status": "OK"}}, {"origin": [-7.7956378, 110.3653538], "destination": [-7.7955906, 110.3772754], "distance_matrix": {"destination_addresses": ["Jl. Doktor Sutomo No.13A, Bausasran, Kec. Danurejan, Kota Yogyakarta, Daerah Istimewa Yogyakarta 55211, Indonesia"], "origin_addresses": ["6938+P4X, Jl. Malioboro, Sosromenduran, Gedong Tengen, Kota Yogyakarta, Daerah Istimewa Yogyakarta, Indonesia"], "rows": [{"elements": [{"distance": {"text": "1.7 km", "value": 1690}, "duration": {"text": "6 mins", "value": 359}, "status": "OK"}]}], "status": "OK"}}, {"origin": [-7.7956378, 110.3653538], "destination": [-7.7874194999999995, 110.3636363], "distance_matrix": {"destination_addresses": ["Jl. Gowongan Kidul No.57, Sosromenduran, Gedong Tengen, Kota Yogyakarta, Daerah Istimewa Yogyakarta 55271, Indonesia"], "origin_addresses": ["6938+P4X, Jl. Malioboro, Sosromenduran, Gedong Tengen, Kota Yogyakarta, Daerah Istimewa Yogyakarta, Indonesia"], "rows": [{"elements": [{"distance": {"text": "3.7 km", "value": 3739}, "duration": {"text": "10 mins", "value": 604}, "status": "OK"}]}], "status": "OK"}}, {"origin": [-7.7956378, 110.3653538], "destination": [-7.7959233999999995, 110.3688956], "distance_matrix": {"destination_addresses": ["Jl. Mataram No.9, Suryatmajan, Kec. Danurejan, Kota Yogyakarta, Daerah Istimewa Yogyakarta 55213, Indonesia"], "origin_addresses": ["6938+P4X, Jl. Malioboro, Sosromenduran, Gedong Tengen, Kota Yogyakarta, Daerah Istimewa Yogyakarta, Indonesia"], "rows": [{"elements": [{"distance": {"text": "0.6 km", "value": 568}, "duration": {"text": "2 mins", "value": 111}, "status": "OK"}]}], "status": "OK"}}, {"origin": [-7.7956378, 110.3653538], "destination": [-7.7937897, 110.3672539], "distance_matrix": {"destination_addresses": ["6948+FWM, Suryatmajan, Danurejan, Yogyakarta City, Special Region of Yogyakarta 55213, Indonesia"], "origin_addresses": ["6938+P4X, Jl. Malioboro, Sosromenduran, Gedong Tengen, Kota Yogyakarta, Daerah Istimewa Yogyakarta, Indonesia"], "rows": [{"elements": [{"distance": {"text": "1.5 km", "value": 1474}, "duration": {"text": "6 mins", "value": 373}, "status": "OK"}]}], "status": "OK"}}, {"origin": [-7.7956378, 110.3653538], "destination": [-7.774500499999999, 110.38917359999999], "distance_matrix": {"destination_addresses": ["Jl. Affandi No.35, Santren, Caturtunggal, Kec. Depok, Kabupaten Sleman, Daerah Istimewa Yogyakarta 55281, Indonesia"], "origin_addresses": ["6938+P4X, Jl. Malioboro, Sosromenduran, Gedong Tengen, Kota Yogyakarta, Daerah Istimewa Yogyakarta, Indonesia"], "rows": [{"elements": [{"distance": {"text": "4.7 km", "value": 4701}, "duration": {"text": "14 mins", "value": 821}, "status": "OK"}]}], "status": "OK"}}, {"origin": [-7.7956378, 110.3653538], "destination": [-7.779761199999999, 110.4139668], "distance_matrix": {"destination_addresses": ["Jl. Babarsari No.2, Janti, Caturtunggal, Kec. Depok, Kabupaten Sleman, Daerah Istimewa Yogyakarta 55281, Indonesia"], "origin_addresses": ["6938+P4X, Jl. Malioboro, Sosromenduran, Gedong Tengen, Kota Yogyakarta, Daerah Istimewa Yogyakarta, Indonesia"], "rows": [{"elements": [{"distance": {"text": "7.1 km", "value": 7070}, "duration": {"text": "19 mins", "value": 1142}, "status": "OK"}]}], "status": "OK"}}, {"origin": [-7.7956378, 110.3653538], "destination": [-7.7887602, 110.37275629999999], "distance_matrix": {"destination_addresses": ["Jl. Krasak No.9, Kotabaru, Kec. Gondokusuman, Kota Yogyakarta, Daerah Istimewa Yogyakarta 55224, Indonesia"], "origin_addresses": ["6938+P4X, Jl. Malioboro, Sosromenduran, Gedong Tengen, Kota Yogyakarta, Daerah Istimewa Yogyakarta, Indonesia"], "rows": [{"elements": [{"distance": {"text": "2.1 km", "value": 2148}, "duration": {"text": "7 mins", "value": 428}, "status": "OK"}]}], "status": "OK"}}, {"origin": [-7.7956378, 110.3653538], "destination": [-7.8008378, 110.35603499999999], "distance_matrix": {"destination_addresses": ["Jl. Letjen Suprapto No.1, Ngampilan, Kota Yogyakarta, Daerah Istimewa Yogyakarta 55261, Indonesia"], "origin_addresses": ["6938+P4X, Jl. Malioboro, Sosromenduran, Gedong Tengen, Kota Yogyakarta, Daerah Istimewa Yogyakarta, Indonesia"], "rows": [{"elements": [{"distance": {"text": "2.1 km", "value": 2148}, "duration": {"text": "6 mins", "value": 355}, "status": "OK"}]}], "status": "OK"}}, {"origin": [-7.7956378, 110.3653538], "destination": [-7.7839979999999995, 110.4197006], "distance_matrix": {"destination_addresses": ["JL Solo (Jayakarta), Jl. Laksda Adisucipto No.7-8, Kalongan, Maguwoharjo, Kec. Depok, Kabupaten Sleman, Daerah Istimewa Yogyakarta 55281, Indonesia"], "origin_addresses": ["6938+P4X, Jl. Malioboro, Sosromenduran, Gedong Tengen, Kota Yogyakarta, Daerah Istimewa Yogyakarta, Indonesia"], "rows": [{"elements": [{"distance": {"text": "9.0 km", "value": 8961}, "duration": {"text": "21 mins", "value": 1281}, "status": "OK"}]}], "status": "OK"}}, {"origin": [-7.7956378, 110.3653538], "destination": [-7.7834794, 110.3975966], "distance_matrix": {"destination_addresses": ["Jl. Laksda Adisucipto No.23, Papringan, Demangan, Kec. Depok, Kabupaten Sleman, Daerah Istimewa Yogyakarta 55281, Indonesia"], "origin_addresses": ["6938+P4X, Jl. Malioboro, Sosromenduran, Gedong Tengen, Kota Yogyakarta, Daerah Istimewa Yogyakarta, Indonesia"], "rows": [{"elements": [{"distance": {"text": "4.8 km", "value": 4770}, "duration": {"text": "14 mins", "value": 818}, "status": "OK"}]}], "status": "OK"}}, {"origin": [-7.7956378, 110.3653538], "destination": [-7.792075799999999, 110.36449929999999], "distance_matrix": {"destination_addresses": ["6957+5Q4, Jl. Sosrowijayan, Sosromenduran, Gedong Tengen, Kota Yogyakarta, Daerah Istimewa Yogyakarta 55271, Indonesia"], "origin_addresses": ["6938+P4X, Jl. Malioboro, Sosromenduran, Gedong Tengen, Kota Yogyakarta, Daerah Istimewa Yogyakarta, Indonesia"], "rows": [{"elements": [{"distance": {"text": "1.8 km", "value": 1774}, "duration": {"text": "8 mins", "value": 486}, "status": "OK"}]}], "status": "OK"}}, {"origin": [-7.7956378, 110.3653538], "destination": [-7.8237862, 110.3666306], "distance_matrix": {"destination_addresses": ["Jl. Jogokaryan No.61-63, Mantrijeron, Kec. Mantrijeron, Kota Yogyakarta, Daerah Istimewa Yogyakarta 55143, Indonesia"], "origin_addresses": ["6938+P4X, Jl. Malioboro, Sosromenduran, Gedong Tengen, Kota Yogyakarta, Daerah Istimewa Yogyakarta, Indonesia"], "rows": [{"elements": [{"distance": {"text": "3.9 km", "value": 3909}, "duration": {"text": "12 mins", "value": 715}, "status": "OK"}]}], "status": "OK"}}, {"origin": [-7.7956378, 110.3653538], "destination": [-7.7393398, 110.37719589999999], "distance_matrix": {"destination_addresses": ["The Alana Yogyakarta Hotel & Convention Center Area,Jalan Palagan Tentara, 796G+7V9, Pelaja, Mudal, Sariharjo, Kec. Ngaglik, Kabupaten Sleman, Daerah Istimewa Yogyakarta 55581, Indonesia"], "origin_addresses": ["6938+P4X, Jl. Malioboro, Sosromenduran, Gedong Tengen, Kota Yogyakarta, Daerah Istimewa Yogyakarta, Indonesia"], "rows": [{"elements": [{"distance": {"text": "8.7 km", "value": 8727}, "duration": {"text": "24 mins", "value": 1433}, "status": "OK"}]}], "status": "OK"}}, {"origin": [-7.7956378, 110.3653538], "destination": [-7.791444899999999, 110.35396019999999], "distance_matrix": {"destination_addresses": ["Jl. HOS Cokroaminoto No.108, Tegalrejo, Kec. Tegalrejo, Kota Yogyakarta, Daerah Istimewa Yogyakarta 55253, Indonesia"], "origin_addresses": ["6938+P4X, Jl. Malioboro, Sosromenduran, Gedong Tengen, Kota Yogyakarta, Daerah Istimewa Yogyakarta, Indonesia"], "rows": [{"elements": [{"distance": {"text": "2.4 km", "value": 2358}, "duration": {"text": "7 mins", "value": 449}, "status": "OK"}]}], "status": "OK"}}, {"origin": [-7.7956378, 110.3653538], "destination": [-7.7802114, 110.3879623], "distance_matrix": {"destination_addresses": ["Jl. Affandi No.17C, Klitren, Kec. Gondokusuman, Kota Yogyakarta, Daerah Istimewa Yogyakarta 55222, Indonesia"], "origin_addresses": ["6938+P4X, Jl. Malioboro, Sosromenduran, Gedong Tengen, Kota Yogyakarta, Daerah Istimewa Yogyakarta, Indonesia"], "rows": [{"elements": [{"distance": {"text": "4.1 km", "value": 4080}, "duration": {"text": "12 mins", "value": 724}, "status": "OK"}]}], "status": "OK"}}, {"origin": [-7.7956378, 110.3653538], "destination": [-7.771604, 110.3608098], "distance_matrix": {"destination_addresses": ["Jl. Magelang No.129, Kricak, Kec. Tegalrejo, Kota Yogyakarta, Daerah Istimewa Yogyakarta 55242, Indonesia"], "origin_addresses": ["6938+P4X, Jl. Malioboro, Sosromenduran, Gedong Tengen, Kota Yogyakarta, Daerah Istimewa Yogyakarta, Indonesia"], "rows": [{"elements": [{"distance": {"text": "4.0 km", "value": 4030}, "duration": {"text": "12 mins", "value": 716}, "status": "OK"}]}], "status": "OK"}}, {"origin": [-7.7956378, 110.3653538], "destination": [-7.7986173999999995, 110.3914401], "distance_matrix": {"destination_addresses": ["Jl. Ipda Tut Harsono Jl. Timoho No.21, Muja Muju, Kec. Umbulharjo, Kota Yogyakarta, Daerah Istimewa Yogyakarta 55165, Indonesia"], "origin_addresses": ["6938+P4X, Jl. Malioboro, Sosromenduran, Gedong Tengen, Kota Yogyakarta, Daerah Istimewa Yogyakarta, Indonesia"], "rows": [{"elements": [{"distance": {"text": "3.1 km", "value": 3122}, "duration": {"text": "10 mins", "value": 596}, "status": "OK"}]}], "status": "OK"}}, {"origin": [-7.7956378, 110.3653538], "destination": [-7.791408499999999, 110.3629208], "distance_matrix": {"destination_addresses": ["Jl. Sosrowijayan No.70, Sosromenduran, Gedong Tengen, Kota Yogyakarta, Daerah Istimewa Yogyakarta 55271, Indonesia"], "origin_addresses": ["6938+P4X, Jl. Malioboro, Sosromenduran, Gedong Tengen, Kota Yogyakarta, Daerah Istimewa Yogyakarta, Indonesia"], "rows": [{"elements": [{"distance": {"text": "1.9 km", "value": 1937}, "duration": {"text": "8 mins", "value": 478}, "status": "OK"}]}], "status": "OK"}}, {"origin": [-7.7956378, 110.3653538], "destination": [-7.7775981, 110.3607775], "distance_matrix": {"destination_addresses": ["Jl. Magelang No.61, Kricak, Kec. Tegalrejo, Kota Yogyakarta, Daerah Istimewa Yogyakarta 55242, Indonesia"], "origin_addresses": ["6938+P4X, Jl. Malioboro, Sosromenduran, Gedong Tengen, Kota Yogyakarta, Daerah Istimewa Yogyakarta, Indonesia"], "rows": [{"elements": [{"distance": {"text": "3.2 km", "value": 3207}, "duration": {"text": "10 mins", "value": 597}, "status": "OK"}]}], "status": "OK"}}, {"origin": [-7.7956378, 110.3653538], "destination": [-7.771604, 110.3608098], "distance_matrix": {"destination_addresses": ["Jl. Magelang No.129, Kricak, Kec. Tegalrejo, Kota Yogyakarta, Daerah Istimewa Yogyakarta 55242, Indonesia"], "origin_addresses": ["6938+P4X, Jl. Malioboro, Sosromenduran, Gedong Tengen, Kota Yogyakarta, Daerah Istimewa Yogyakarta, Indonesia"], "rows": [{"elements": [{"distance": {"text": "4.0 km", "value": 4030}, "duration": {"text": "12 mins", "value": 716}, "status": "OK"}]}], "status": "OK"}}, {"origin": [-7.7956378, 110.3653538], "destination": [-7.7801874, 110.36768389999999], "distance_matrix": {"destination_addresses": ["Jl. A.M. Sangaji No.28, Cokrodiningratan, Kec. Jetis, Kota Yogyakarta, Daerah Istimewa Yogyakarta 55233, Indonesia"], "origin_addresses": ["6938+P4X, Jl. Malioboro, Sosromenduran, Gedong Tengen, Kota Yogyakarta, Daerah Istimewa Yogyakarta, Indonesia"], "rows": [{"elements": [{"distance": {"text": "3.7 km", "value": 3675}, "duration": {"text": "12 mins", "value": 694}, "status": "OK"}]}], "status": "OK"}}, {"origin": [-7.7956378, 110.3653538], "destination": [-7.791408499999999, 110.3629208], "distance_matrix": {"destination_addresses": ["Jl. Sosrowijayan No.70, Sosromenduran, Gedong Tengen, Kota Yogyakarta, Daerah Istimewa Yogyakarta 55271, Indonesia"], "origin_addresses": ["6938+P4X, Jl. Malioboro, Sosromenduran, Gedong Tengen, Kota Yogyakarta, Daerah Istimewa Yogyakarta, Indonesia"], "rows": [{"elements": [{"distance": {"text": "1.9 km", "value": 1937}, "duration": {"text": "8 mins", "value": 478}, "status": "OK"}]}], "status": "OK"}}, {"origin": [-7.7956378, 110.3653538], "destination": [-7.791444899999999, 110.35396019999999], "distance_matrix": {"destination_addresses": ["Jl. HOS Cokroaminoto No.108, Tegalrejo, Kec. Tegalrejo, Kota Yogyakarta, Daerah Istimewa Yogyakarta 55253, Indonesia"], "origin_addresses": ["6938+P4X, Jl. Malioboro, Sosromenduran, Gedong Tengen, Kota Yogyakarta, Daerah Istimewa Yogyakarta, Indonesia"], "rows": [{"elements": [{"distance": {"text": "2.4 km", "value": 2358}, "duration": {"text": "7 mins", "value": 449}, "status": "OK"}]}], "status": "OK"}}, {"origin": [-7.7956378, 110.3653538], "destination": [-7.7524542, 110.36108229999999], "distance_matrix": {"destination_addresses": ["Jl. Magelang No.KM.6 No.18, Kutu Patran, Sinduadi, Kec. Mlati, Kabupaten Sleman, Daerah Istimewa Yogyakarta 55284, Indonesia"], "origin_addresses": ["6938+P4X, Jl. Malioboro, Sosromenduran, Gedong Tengen, Kota Yogyakarta, Daerah Istimewa Yogyakarta, Indonesia"], "rows": [{"elements": [{"distance": {"text": "6.1 km", "value": 6126}, "duration": {"text": "18 mins", "value": 1066}, "status": "OK"}]}], "status": "OK"}}, {"origin": [-7.7956378, 110.3653538], "destination": [-7.7796239, 110.40378869999999], "distance_matrix": {"destination_addresses": ["Jl. Laksda Adisucipto Jl. Tempel No.320, Tempel, Caturtunggal, Kec. Depok, Kota Yogyakarta, Daerah Istimewa Yogyakarta 55281, Indonesia"], "origin_addresses": ["6938+P4X, Jl. Malioboro, Sosromenduran, Gedong Tengen, Kota Yogyakarta, Daerah Istimewa Yogyakarta, Indonesia"], "rows": [{"elements": [{"distance": {"text": "5.8 km", "value": 5841}, "duration": {"text": "16 mins", "value": 983}, "status": "OK"}]}], "status": "OK"}}, {"origin": [-7.7956378, 110.3653538], "destination": [-7.7903142999999995, 110.3632615], "distance_matrix": {"destination_addresses": ["Jl. Ps. Kembang No.49, Sosromenduran, Gedong Tengen, Kota Yogyakarta, Daerah Istimewa Yogyakarta 55271, Indonesia"], "origin_addresses": ["6938+P4X, Jl. Malioboro, Sosromenduran, Gedong Tengen, Kota Yogyakarta, Daerah Istimewa Yogyakarta, Indonesia"], "rows": [{"elements": [{"distance": {"text": "1.8 km", "value": 1792}, "duration": {"text": "8 mins", "value": 464}, "status": "OK"}]}], "status": "OK"}}, {"origin": [-7.7956378, 110.3653538], "destination": [-7.8185351, 110.3729171], "distance_matrix": {"destination_addresses": ["Jl. Sisingamangaraja No.74, Brontokusuman, Kec. Mergangsan, Kota Yogyakarta, Daerah Istimewa Yogyakarta 55153, Indonesia"], "origin_addresses": ["6938+P4X, Jl. Malioboro, Sosromenduran, Gedong Tengen, Kota Yogyakarta, Daerah Istimewa Yogyakarta, Indonesia"], "rows": [{"elements": [{"distance": {"text": "3.5 km", "value": 3477}, "duration": {"text": "9 mins", "value": 566}, "status": "OK"}]}], "status": "OK"}}, {"origin": [-7.7956378, 110.3653538], "destination": [-7.7933718999999995, 110.36297309999999], "distance_matrix": {"destination_addresses": ["Jl. Malioboro Jl. Dagen No.60, Sosromenduran, Gedong Tengen, Kota Yogyakarta, Daerah Istimewa Yogyakarta 55271, Indonesia"], "origin_addresses": ["6938+P4X, Jl. Malioboro, Sosromenduran, Gedong Tengen, Kota Yogyakarta, Daerah Istimewa Yogyakarta, Indonesia"], "rows": [{"elements": [{"distance": {"text": "1.6 km", "value": 1647}, "duration": {"text": "7 mins", "value": 419}, "status": "OK"}]}], "status": "OK"}}, {"origin": [-7.7956378, 110.3653538], "destination": [-7.7917673999999995, 110.3651953], "distance_matrix": {"destination_addresses": ["6958+73W, Jl. Sosrowijayan, Sosromenduran, Gedong Tengen, Kota Yogyakarta, Daerah Istimewa Yogyakarta 55271, Indonesia"], "origin_addresses": ["6938+P4X, Jl. Malioboro, Sosromenduran, Gedong Tengen, Kota Yogyakarta, Daerah Istimewa Yogyakarta, Indonesia"], "rows": [{"elements": [{"distance": {"text": "1.7 km", "value": 1695}, "duration": {"text": "6 mins", "value": 386}, "status": "OK"}]}], "status": "OK"}}, {"origin": [-7.7956378, 110.3653538], "destination": [-7.8167503, 110.3695223], "distance_matrix": {"destination_addresses": ["Timuran Jl. Parangtritis No.103, Brontokusuman, Kec. Mergangsan, Kota Yogyakarta, Daerah Istimewa Yogyakarta 55153, Indonesia"], "origin_addresses": ["6938+P4X, Jl. Malioboro, Sosromenduran, Gedong Tengen, Kota Yogyakarta, Daerah Istimewa Yogyakarta, Indonesia"], "rows": [{"elements": [{"distance": {"text": "3.2 km", "value": 3210}, "duration": {"text": "10 mins", "value": 607}, "status": "OK"}]}], "status": "OK"}}, {"origin": [-7.7956378, 110.3653538], "destination": [-7.819400699999999, 110.37123989999999], "distance_matrix": {"destination_addresses": ["Jl. Prawirotaman No.28, Brontokusuman, Kec. Mergangsan, Kota Yogyakarta, Daerah Istimewa Yogyakarta 55153, Indonesia"], "origin_addresses": ["6938+P4X, Jl. Malioboro, Sosromenduran, Gedong Tengen, Kota Yogyakarta, Daerah Istimewa Yogyakarta, Indonesia"], "rows": [{"elements": [{"distance": {"text": "3.4 km", "value": 3449}, "duration": {"text": "10 mins", "value": 590}, "status": "OK"}]}], "status": "OK"}}, {"origin": [-7.7956378, 110.3653538], "destination": [-7.8135292, 110.40140749999999], "distance_matrix": {"destination_addresses": ["Jl. Gedongkuning No.118, Rejowinangun, Kec. Kotagede, Kota Yogyakarta, Daerah Istimewa Yogyakarta 55171, Indonesia"], "origin_addresses": ["6938+P4X, Jl. Malioboro, Sosromenduran, Gedong Tengen, Kota Yogyakarta, Daerah Istimewa Yogyakarta, Indonesia"], "rows": [{"elements": [{"distance": {"text": "5.9 km", "value": 5896}, "duration": {"text": "17 mins", "value": 1018}, "status": "OK"}]}], "status": "OK"}}, {"origin": [-7.7956378, 110.3653538], "destination": [-7.7912164, 110.35327199999999], "distance_matrix": {"destination_addresses": ["Jl. HOS Cokroaminoto No.145, Tegalrejo, Kec. Tegalrejo, Kota Yogyakarta, Daerah Istimewa Yogyakarta 55244, Indonesia"], "origin_addresses": ["6938+P4X, Jl. Malioboro, Sosromenduran, Gedong Tengen, Kota Yogyakarta, Daerah Istimewa Yogyakarta, Indonesia"], "rows": [{"elements": [{"distance": {"text": "3.2 km", "value": 3212}, "duration": {"text": "9 mins", "value": 566}, "status": "OK"}]}], "status": "OK"}}, {"origin": [-7.7956378, 110.3653538], "destination": [-7.7658154999999995, 110.4108134], "distance_matrix": {"destination_addresses": ["Jl. Seturan Raya No.4b, Kledokan, Caturtunggal, Kec. Depok, Kabupaten Sleman, Daerah Istimewa Yogyakarta 55281, Indonesia"], "origin_addresses": ["6938+P4X, Jl. Malioboro, Sosromenduran, Gedong Tengen, Kota Yogyakarta, Daerah Istimewa Yogyakarta, Indonesia"], "rows": [{"elements": [{"distance": {"text": "7.9 km", "value": 7926}, "duration": {"text": "21 mins", "value": 1246}, "status": "OK"}]}], "status": "OK"}}, {"origin": [-7.7956378, 110.3653538], "destination": [-7.817778, 110.3599488], "distance_matrix": {"destination_addresses": ["Jl. Suryodiningratan No.26, Suryodiningratan, Kec. Mantrijeron, Kota Yogyakarta, Daerah Istimewa Yogyakarta 55141, Indonesia"], "origin_addresses": ["6938+P4X, Jl. Malioboro, Sosromenduran, Gedong Tengen, Kota Yogyakarta, Daerah Istimewa Yogyakarta, Indonesia"], "rows": [{"elements": [{"distance": {"text": "4.0 km", "value": 3974}, "duration": {"text": "11 mins", "value": 670}, "status": "OK"}]}], "status": "OK"}}, {"origin": [-7.7956378, 110.3653538], "destination": [-7.7836064, 110.42206499999999], "distance_matrix": {"destination_addresses": ["Jl. Raya Solo - Yogyakarta No.8, Kalongan, Maguwoharjo, Kec. Depok, Kabupaten Sleman, Daerah Istimewa Yogyakarta 55282, Indonesia"], "origin_addresses": ["6938+P4X, Jl. Malioboro, Sosromenduran, Gedong Tengen, Kota Yogyakarta, Daerah Istimewa Yogyakarta, Indonesia"], "rows": [{"elements": [{"distance": {"text": "8.7 km", "value": 8667}, "duration": {"text": "22 mins", "value": 1297}, "status": "OK"}]}], "status": "OK"}}, {"origin": [-7.7956378, 110.3653538], "destination": [-7.810461999999999, 110.37723799999999], "distance_matrix": {"destination_addresses": ["Jl. Taman Siswa No.91, Wirogunan, Kec. Mergangsan, Kota Yogyakarta, Daerah Istimewa Yogyakarta 55151, Indonesia"], "origin_addresses": ["6938+P4X, Jl. Malioboro, Sosromenduran, Gedong Tengen, Kota Yogyakarta, Daerah Istimewa Yogyakarta, Indonesia"], "rows": [{"elements": [{"distance": {"text": "2.9 km", "value": 2913}, "duration": {"text": "9 mins", "value": 558}, "status": "OK"}]}], "status": "OK"}}, {"origin": [-7.7956378, 110.3653538], "destination": [-7.7907481999999995, 110.3620009], "distance_matrix": {"destination_addresses": ["Jl. Gandekan No.92, Sosromenduran, Gedong Tengen, Kota Yogyakarta, Daerah Istimewa Yogyakarta 55272, Indonesia"], "origin_addresses": ["6938+P4X, Jl. Malioboro, Sosromenduran, Gedong Tengen, Kota Yogyakarta, Daerah Istimewa Yogyakarta, Indonesia"], "rows": [{"elements": [{"distance": {"text": "1.1 km", "value": 1098}, "duration": {"text": "3 mins", "value": 203}, "status": "OK"}]}], "status": "OK"}}, {"origin": [-7.7956378, 110.3653538], "destination": [-7.7985481, 110.3927832], "distance_matrix": {"destination_addresses": ["Jl. Ipda Tut Harsono No.24, Muja Muju, Kec. Umbulharjo, Kota Yogyakarta, Daerah Istimewa Yogyakarta 55165, Indonesia"], "origin_addresses": ["6938+P4X, Jl. Malioboro, Sosromenduran, Gedong Tengen, Kota Yogyakarta, Daerah Istimewa Yogyakarta, Indonesia"], "rows": [{"elements": [{"distance": {"text": "3.3 km", "value": 3275}, "duration": {"text": "11 mins", "value": 633}, "status": "OK"}]}], "status": "OK"}}, {"origin": [-7.7956378, 110.3653538], "destination": [-7.7907481999999995, 110.3620009], "distance_matrix": {"destination_addresses": ["Jl. Gandekan No.92, Sosromenduran, Gedong Tengen, Kota Yogyakarta, Daerah Istimewa Yogyakarta 55272, Indonesia"], "origin_addresses": ["6938+P4X, Jl. Malioboro, Sosromenduran, Gedong Tengen, Kota Yogyakarta, Daerah Istimewa Yogyakarta, Indonesia"], "rows": [{"elements": [{"distance": {"text": "1.1 km", "value": 1098}, "duration": {"text": "3 mins", "value": 203}, "status": "OK"}]}], "status": "OK"}}, {"origin": [-7.7956378, 110.3653538], "destination": [-7.7922148, 110.3601348], "distance_matrix": {"destination_addresses": ["Jl. Kemetiran No.21, Pringgokusuman, Gedong Tengen, Kota Yogyakarta, Daerah Istimewa Yogyakarta 55272, Indonesia"], "origin_addresses": ["6938+P4X, Jl. Malioboro, Sosromenduran, Gedong Tengen, Kota Yogyakarta, Daerah Istimewa Yogyakarta, Indonesia"], "rows": [{"elements": [{"distance": {"text": "1.2 km", "value": 1229}, "duration": {"text": "4 mins", "value": 238}, "status": "OK"}]}], "status": "OK"}}, {"origin": [-7.7956378, 110.3653538], "destination": [-7.7813117, 110.367661], "distance_matrix": {"destination_addresses": ["Jl. A.M. Sangaji No.20, Cokrodiningratan, Kec. Jetis, Kota Yogyakarta, Daerah Istimewa Yogyakarta 55233, Indonesia"], "origin_addresses": ["6938+P4X, Jl. Malioboro, Sosromenduran, Gedong Tengen, Kota Yogyakarta, Daerah Istimewa Yogyakarta, Indonesia"], "rows": [{"elements": [{"distance": {"text": "3.6 km", "value": 3611}, "duration": {"text": "11 mins", "value": 685}, "status": "OK"}]}], "status": "OK"}}, {"origin": [-7.7956378, 110.3653538], "destination": [-7.8035485, 110.368612], "distance_matrix": {"destination_addresses": ["Jl. Ibu Ruswo No.57, Prawirodirjan, Kec. Gondomanan, Kota Yogyakarta, Daerah Istimewa Yogyakarta 55121, Indonesia"], "origin_addresses": ["6938+P4X, Jl. Malioboro, Sosromenduran, Gedong Tengen, Kota Yogyakarta, Daerah Istimewa Yogyakarta, Indonesia"], "rows": [{"elements": [{"distance": {"text": "1.3 km", "value": 1280}, "duration": {"text": "5 mins", "value": 271}, "status": "OK"}]}], "status": "OK"}}, {"origin": [-7.7956378, 110.3653538], "destination": [-7.7589596, 110.3959946], "distance_matrix": {"destination_addresses": ["Jl. Affandi No.3, Gejayan, Condongcatur, Kec. Depok, Kabupaten Sleman, Daerah Istimewa Yogyakarta 55281, Indonesia"], "origin_addresses": ["6938+P4X, Jl. Malioboro, Sosromenduran, Gedong Tengen, Kota Yogyakarta, Daerah Istimewa Yogyakarta, Indonesia"], "rows": [{"elements": [{"distance": {"text": "7.8 km", "value": 7764}, "duration": {"text": "21 mins", "value": 1232}, "status": "OK"}]}], "status": "OK"}}, {"origin": [-7.7956378, 110.3653538], "destination": [-7.795883099999999, 110.39088679999999], "distance_matrix": {"destination_addresses": ["Jl. Timoho No.31-37, Muja Muju, Kec. Umbulharjo, Kota Yogyakarta, Daerah Istimewa Yogyakarta 55165, Indonesia"], "origin_addresses": ["6938+P4X, Jl. Malioboro, Sosromenduran, Gedong Tengen, Kota Yogyakarta, Daerah Istimewa Yogyakarta, Indonesia"], "rows": [{"elements": [{"distance": {"text": "3.7 km", "value": 3673}, "duration": {"text": "11 mins", "value": 689}, "status": "OK"}]}], "status": "OK"}}, {"origin": [-7.7956378, 110.3653538], "destination": [-7.8072349, 110.3773569], "distance_matrix": {"destination_addresses": ["Jl. Taman Siswa No.56, Wirogunan, Kec. Mergangsan, Kota Yogyakarta, Daerah Istimewa Yogyakarta 55151, Indonesia"], "origin_addresses": ["6938+P4X, Jl. Malioboro, Sosromenduran, Gedong Tengen, Kota Yogyakarta, Daerah Istimewa Yogyakarta, Indonesia"], "rows": [{"elements": [{"distance": {"text": "2.6 km", "value": 2557}, "duration": {"text": "9 mins", "value": 511}, "status": "OK"}]}], "status": "OK"}}, {"origin": [-7.7956378, 110.3653538], "destination": [-7.7970350999999996, 110.3704515], "distance_matrix": {"destination_addresses": ["Jl. Jagalan - Beji Jl. Beji No.61, Purwokinanti, Pakualaman, Kota Yogyakarta, Daerah Istimewa Yogyakarta 55166, Indonesia"], "origin_addresses": ["6938+P4X, Jl. Malioboro, Sosromenduran, Gedong Tengen, Kota Yogyakarta, Daerah Istimewa Yogyakarta, Indonesia"], "rows": [{"elements": [{"distance": {"text": "0.6 km", "value": 643}, "duration": {"text": "2 mins", "value": 133}, "status": "OK"}]}], "status": "OK"}}, {"origin": [-7.7956378, 110.3653538], "destination": [-7.790546699999999, 110.3654284], "distance_matrix": {"destination_addresses": ["Jl. Ps. Kembang Gg. 1 No.102, Sosromenduran, Gedong Tengen, Kota Yogyakarta, Daerah Istimewa Yogyakarta 55271, Indonesia"], "origin_addresses": ["6938+P4X, Jl. Malioboro, Sosromenduran, Gedong Tengen, Kota Yogyakarta, Daerah Istimewa Yogyakarta, Indonesia"], "rows": [{"elements": [{"distance": {"text": "1.5 km", "value": 1493}, "duration": {"text": "5 mins", "value": 308}, "status": "OK"}]}], "status": "OK"}}, {"origin": [-7.7956378, 110.3653538], "destination": [-7.8180361, 110.3699946], "distance_matrix": {"destination_addresses": ["Gg. Batik Gringsing No.509, Brontokusuman, Kec. Mergangsan, Kota Yogyakarta, Daerah Istimewa Yogyakarta 55153, Indonesia"], "origin_addresses": ["6938+P4X, Jl. Malioboro, Sosromenduran, Gedong Tengen, Kota Yogyakarta, Daerah Istimewa Yogyakarta, Indonesia"], "rows": [{"elements": [{"distance": {"text": "3.2 km", "value": 3204}, "duration": {"text": "10 mins", "value": 595}, "status": "OK"}]}], "status": "OK"}}, {"origin": [-7.7956378, 110.3653538], "destination": [-7.7829118, 110.3853717], "distance_matrix": {"destination_addresses": ["Jl. Urip Sumoharjo No.64, Klitren, Kec. Gondokusuman, Kota Yogyakarta, Daerah Istimewa Yogyakarta 55222, Indonesia"], "origin_addresses": ["6938+P4X, Jl. Malioboro, Sosromenduran, Gedong Tengen, Kota Yogyakarta, Daerah Istimewa Yogyakarta, Indonesia"], "rows": [{"elements": [{"distance": {"text": "3.9 km", "value": 3948}, "duration": {"text": "12 mins", "value": 719}, "status": "OK"}]}], "status": "OK"}}, {"origin": [-7.7956378, 110.3653538], "destination": [-7.7908228, 110.3604696], "distance_matrix": {"destination_addresses": ["Jl. Jlagran Lor No.10, Pringgokusuman, Gedong Tengen, Kota Yogyakarta, Daerah Istimewa Yogyakarta 55272, Indonesia"], "origin_addresses": ["6938+P4X, Jl. Malioboro, Sosromenduran, Gedong Tengen, Kota Yogyakarta, Daerah Istimewa Yogyakarta, Indonesia"], "rows": [{"elements": [{"distance": {"text": "1.5 km", "value": 1530}, "duration": {"text": "5 mins", "value": 292}, "status": "OK"}]}], "status": "OK"}}, {"origin": [-7.7956378, 110.3653538], "destination": [-7.781765, 110.3790782], "distance_matrix": {"destination_addresses": ["Jl. Prof. Herman Yohanes No.1, Terban, Kec. Gondokusuman, Kota Yogyakarta, Daerah Istimewa Yogyakarta 55223, Indonesia"], "origin_addresses": ["6938+P4X, Jl. Malioboro, Sosromenduran, Gedong Tengen, Kota Yogyakarta, Daerah Istimewa Yogyakarta, Indonesia"], "rows": [{"elements": [{"distance": {"text": "3.1 km", "value": 3061}, "duration": {"text": "10 mins", "value": 605}, "status": "OK"}]}], "status": "OK"}}, {"origin": [-7.7956378, 110.3653538], "destination": [-7.7918185, 110.3642496], "distance_matrix": {"destination_addresses": ["Jl. Sosrowijayan No.23 - 25, Sosromenduran, Gedong Tengen, Kota Yogyakarta, Daerah Istimewa Yogyakarta 55271, Indonesia"], "origin_addresses": ["6938+P4X, Jl. Malioboro, Sosromenduran, Gedong Tengen, Kota Yogyakarta, Daerah Istimewa Yogyakarta, Indonesia"], "rows": [{"elements": [{"distance": {"text": "1.8 km", "value": 1812}, "duration": {"text": "7 mins", "value": 431}, "status": "OK"}]}], "status": "OK"}}, {"origin": [-7.7956378, 110.3653538], "destination": [-7.7954415, 110.3535053], "distance_matrix": {"destination_addresses": ["Jl. HOS Cokroaminoto No.60, Pakuncen, Wirobrajan, Kota Yogyakarta, Daerah Istimewa Yogyakarta 55253, Indonesia"], "origin_addresses": ["6938+P4X, Jl. Malioboro, Sosromenduran, Gedong Tengen, Kota Yogyakarta, Daerah Istimewa Yogyakarta, Indonesia"], "rows": [{"elements": [{"distance": {"text": "2.9 km", "value": 2885}, "duration": {"text": "9 mins", "value": 530}, "status": "OK"}]}], "status": "OK"}}, {"origin": [-7.7956378, 110.3653538], "destination": [-7.795443799999999, 110.3621311], "distance_matrix": {"destination_addresses": ["Jl. Jogonegaran Jl. Sosrowijayan GT I No.993, Sosromenduran, Gedong Tengen, Kota Yogyakarta, Daerah Istimewa Yogyakarta 55271, Indonesia"], "origin_addresses": ["6938+P4X, Jl. Malioboro, Sosromenduran, Gedong Tengen, Kota Yogyakarta, Daerah Istimewa Yogyakarta, Indonesia"], "rows": [{"elements": [{"distance": {"text": "0.5 km", "value": 498}, "duration": {"text": "2 mins", "value": 143}, "status": "OK"}]}], "status": "OK"}}, {"origin": [-7.7956378, 110.3653538], "destination": [-7.7669396, 110.39149909999999], "distance_matrix": {"destination_addresses": ["Jl. Affandi No.37, Karang Gayam, Caturtunggal, Kec. Depok, Kabupaten Sleman, Daerah Istimewa Yogyakarta 55281, Indonesia"], "origin_addresses": ["6938+P4X, Jl. Malioboro, Sosromenduran, Gedong Tengen, Kota Yogyakarta, Daerah Istimewa Yogyakarta, Indonesia"], "rows": [{"elements": [{"distance": {"text": "5.6 km", "value": 5594}, "duration": {"text": "16 mins", "value": 971}, "status": "OK"}]}], "status": "OK"}}, {"origin": [-7.7956378, 110.3653538], "destination": [-7.7913443, 110.3622759], "distance_matrix": {"destination_addresses": ["Jl. Sosrowijayan No.242, Sosromenduran, Gedong Tengen, Kota Yogyakarta, Daerah Istimewa Yogyakarta 55271, Indonesia"], "origin_addresses": ["6938+P4X, Jl. Malioboro, Sosromenduran, Gedong Tengen, Kota Yogyakarta, Daerah Istimewa Yogyakarta, Indonesia"], "rows": [{"elements": [{"distance": {"text": "2.0 km", "value": 2018}, "duration": {"text": "8 mins", "value": 505}, "status": "OK"}]}], "status": "OK"}}, {"origin": [-7.7956378, 110.3653538], "destination": [-7.7801399, 110.36065669999999], "distance_matrix": {"destination_addresses": ["Jl. Magelang No.31, Bumijo, Kec. Jetis, Kota Yogyakarta, Daerah Istimewa Yogyakarta 55231, Indonesia"], "origin_addresses": ["6938+P4X, Jl. Malioboro, Sosromenduran, Gedong Tengen, Kota Yogyakarta, Daerah Istimewa Yogyakarta, Indonesia"], "rows": [{"elements": [{"distance": {"text": "2.9 km", "value": 2924}, "duration": {"text": "9 mins", "value": 551}, "status": "OK"}]}], "status": "OK"}}], [{"origin": [-7.800293, 110.3661642], "destination": [-7.7738153, 110.3684775], "distance_matrix": {"destination_addresses": ["Jl. P. Mangkubumi No.72a, Cokrodiningratan, Kec. Jetis, Kota Yogyakarta, Daerah Istimewa Yogyakarta 55233, Indonesia"], "origin_addresses": ["Jl. Margo Mulyo No.6, Ngupasan, Kec. Gondomanan, Kota Yogyakarta, Daerah Istimewa Yogyakarta 55122, Indonesia"], "rows": [{"elements": [{"distance": {"text": "5.1 km", "value": 5116}, "duration": {"text": "16 mins", "value": 949}, "status": "OK"}]}], "status": "OK"}}, {"origin": [-7.800293, 110.3661642], "destination": [-7.782622699999999, 110.36850659999999], "distance_matrix": {"destination_addresses": ["Jl. Jend. Sudirman No.9, Cokrodiningratan, Kec. Jetis, Kota Yogyakarta, Daerah Istimewa Yogyakarta 55233, Indonesia"], "origin_addresses": ["Jl. Margo Mulyo No.6, Ngupasan, Kec. Gondomanan, Kota Yogyakarta, Daerah Istimewa Yogyakarta 55122, Indonesia"], "rows": [{"elements": [{"distance": {"text": "3.7 km", "value": 3684}, "duration": {"text": "11 mins", "value": 685}, "status": "OK"}]}], "status": "OK"}}, {"origin": [-7.800293, 110.3661642], "destination": [-7.7931709, 110.36656289999999], "distance_matrix": {"destination_addresses": ["Jl. Malioboro No.52-58, Suryatmajan, Kec. Danurejan, Kota Yogyakarta, Daerah Istimewa Yogyakarta 55213, Indonesia"], "origin_addresses": ["Jl. Margo Mulyo No.6, Ngupasan, Kec. Gondomanan, Kota Yogyakarta, Daerah Istimewa Yogyakarta 55122, Indonesia"], "rows": [{"elements": [{"distance": {"text": "1.9 km", "value": 1888}, "duration": {"text": "6 mins", "value": 349}, "status": "OK"}]}], "status": "OK"}}, {"origin": [-7.800293, 110.3661642], "destination": [-7.7615123, 110.3984402], "distance_matrix": {"destination_addresses": ["69QX+C8C, Jl. Kaliwaru, Kaliwaru, Condongcatur, Kec. Depok, Kabupaten Sleman, Daerah Istimewa Yogyakarta 55281, Indonesia"], "origin_addresses": ["Jl. Margo Mulyo No.6, Ngupasan, Kec. Gondomanan, Kota Yogyakarta, Daerah Istimewa Yogyakarta 55122, Indonesia"], "rows": [{"elements": [{"distance": {"text": "8.3 km", "value": 8261}, "duration": {"text": "25 mins", "value": 1494}, "status": "OK"}]}], "status": "OK"}}, {"origin": [-7.800293, 110.3661642], "destination": [-7.7973538, 110.3689898], "distance_matrix": {"destination_addresses": ["Jl. Mayor Suryotomo No.31, Ngupasan, Kec. Gondomanan, Kota Yogyakarta, Daerah Istimewa Yogyakarta 55122, Indonesia"], "origin_addresses": ["Jl. Margo Mulyo No.6, Ngupasan, Kec. Gondomanan, Kota Yogyakarta, Daerah Istimewa Yogyakarta 55122, Indonesia"], "rows": [{"elements": [{"distance": {"text": "1.2 km", "value": 1185}, "duration": {"text": "4 mins", "value": 217}, "status": "OK"}]}], "status": "OK"}}, {"origin": [-7.800293, 110.3661642], "destination": [-7.7938589, 110.3649049], "distance_matrix": {"destination_addresses": ["Jl. Dagen No.6, Sosromenduran, Gedong Tengen, Kota Yogyakarta, Daerah Istimewa Yogyakarta 55271, Indonesia"], "origin_addresses": ["Jl. Margo Mulyo No.6, Ngupasan, Kec. Gondomanan, Kota Yogyakarta, Daerah Istimewa Yogyakarta 55122, Indonesia"], "rows": [{"elements": [{"distance": {"text": "2.2 km", "value": 2219}, "duration": {"text": "8 mins", "value": 470}, "status": "OK"}]}], "status": "OK"}}, {"origin": [-7.800293, 110.3661642], "destination": [-7.782607499999999, 110.37423779999999], "distance_matrix": {"destination_addresses": ["Jl. Jend. Sudirman No.69, Terban, Kec. Gondokusuman, Kota Yogyakarta, Daerah Istimewa Yogyakarta 55224, Indonesia"], "origin_addresses": ["Jl. Margo Mulyo No.6, Ngupasan, Kec. Gondomanan, Kota Yogyakarta, Daerah Istimewa Yogyakarta 55122, Indonesia"], "rows": [{"elements": [{"distance": {"text": "3.5 km", "value": 3486}, "duration": {"text": "11 mins", "value": 630}, "status": "OK"}]}], "status": "OK"}}, {"origin": [-7.800293, 110.3661642], "destination": [-7.7938902, 110.36581659999999], "distance_matrix": {"destination_addresses": ["Jl. Malioboro No.42, Suryatmajan, Kec. Danurejan, Kota Yogyakarta, Daerah Istimewa Yogyakarta 55271, Indonesia"], "origin_addresses": ["Jl. Margo Mulyo No.6, Ngupasan, Kec. Gondomanan, Kota Yogyakarta, Daerah Istimewa Yogyakarta 55122, Indonesia"], "rows": [{"elements": [{"distance": {"text": "2.1 km", "value": 2114}, "duration": {"text": "7 mins", "value": 424}, "status": "OK"}]}], "status": "OK"}}, {"origin": [-7.800293, 110.3661642], "destination": [-7.7989469, 110.3929241], "distance_matrix": {"destination_addresses": ["Jl. Ipda Tut Harsono No.16, Muja Muju, Kec. Umbulharjo, Kota Yogyakarta, Daerah Istimewa Yogyakarta 55165, Indonesia"], "origin_addresses": ["Jl. Margo Mulyo No.6, Ngupasan, Kec. Gondomanan, Kota Yogyakarta, Daerah Istimewa Yogyakarta 55122, Indonesia"], "rows": [{"elements": [{"distance": {"text": "3.6 km", "value": 3617}, "duration": {"text": "12 mins", "value": 712}, "status": "OK"}]}], "status": "OK"}}, {"origin": [-7.800293, 110.3661642], "destination": [-7.7837159, 110.3923981], "distance_matrix": {"destination_addresses": ["Ambarrukmo Plaza (Inside Urban Icon Store 1st Floor, Unit #B46-49, Jl. Laksda Adisucipto No.80, Demangan Baru, Caturtunggal, Kec. Depok, Kabupaten Sleman, Daerah Istimewa Yogyakarta 55281, Indonesia"], "origin_addresses": ["Jl. Margo Mulyo No.6, Ngupasan, Kec. Gondomanan, Kota Yogyakarta, Daerah Istimewa Yogyakarta 55122, Indonesia"], "rows": [{"elements": [{"distance": {"text": "5.3 km", "value": 5273}, "duration": {"text": "15 mins", "value": 908}, "status": "OK"}]}], "status": "OK"}}, {"origin": [-7.800293, 110.3661642], "destination": [-7.790049, 110.36519], "distance_matrix": {"destination_addresses": ["Jl. Ps. Kembang No.9, Sosromenduran, Gedong Tengen, Kota Yogyakarta, Daerah Istimewa Yogyakarta 55271, Indonesia"], "origin_addresses": ["Jl. Margo Mulyo No.6, Ngupasan, Kec. Gondomanan, Kota Yogyakarta, Daerah Istimewa Yogyakarta 55122, Indonesia"], "rows": [{"elements": [{"distance": {"text": "2.3 km", "value": 2327}, "duration": {"text": "7 mins", "value": 443}, "status": "OK"}]}], "status": "OK"}}, {"origin": [-7.800293, 110.3661642], "destination": [-7.787678, 110.36669839999999], "distance_matrix": {"destination_addresses": ["Jl. Margo Utomo No.30, Gowongan, Kec. Jetis, Kota Yogyakarta, Daerah Istimewa Yogyakarta 55233, Indonesia"], "origin_addresses": ["Jl. Margo Mulyo No.6, Ngupasan, Kec. Gondomanan, Kota Yogyakarta, Daerah Istimewa Yogyakarta 55122, Indonesia"], "rows": [{"elements": [{"distance": {"text": "4.2 km", "value": 4207}, "duration": {"text": "11 mins", "value": 682}, "status": "OK"}]}], "status": "OK"}}, {"origin": [-7.800293, 110.3661642], "destination": [-7.782889399999999, 110.38191619999999], "distance_matrix": {"destination_addresses": ["Jl. Urip Sumoharjo No.37, Klitren, Kec. Gondokusuman, Kota Yogyakarta, Daerah Istimewa Yogyakarta 55222, Indonesia"], "origin_addresses": ["Jl. Margo Mulyo No.6, Ngupasan, Kec. Gondomanan, Kota Yogyakarta, Daerah Istimewa Yogyakarta 55122, Indonesia"], "rows": [{"elements": [{"distance": {"text": "4.3 km", "value": 4345}, "duration": {"text": "14 mins", "value": 829}, "status": "OK"}]}], "status": "OK"}}, {"origin": [-7.800293, 110.3661642], "destination": [-7.824458699999999, 110.36685349999999], "distance_matrix": {"destination_addresses": ["Jl. Jogokaryan No.82, Mantrijeron, Kec. Mantrijeron, Kota Yogyakarta, Daerah Istimewa Yogyakarta 55143, Indonesia"], "origin_addresses": ["Jl. Margo Mulyo No.6, Ngupasan, Kec. Gondomanan, Kota Yogyakarta, Daerah Istimewa Yogyakarta 55122, Indonesia"], "rows": [{"elements": [{"distance": {"text": "3.4 km", "value": 3393}, "duration": {"text": "10 mins", "value": 586}, "status": "OK"}]}], "status": "OK"}}, {"origin": [-7.800293, 110.3661642], "destination": [-7.8152832, 110.36558529999999], "distance_matrix": {"destination_addresses": ["Jl. Mayjend Sutoyo No.52, Mantrijeron, Kec. Mantrijeron, Kota Yogyakarta, Daerah Istimewa Yogyakarta 55143, Indonesia"], "origin_addresses": ["Jl. Margo Mulyo No.6, Ngupasan, Kec. Gondomanan, Kota Yogyakarta, Daerah Istimewa Yogyakarta 55122, Indonesia"], "rows": [{"elements": [{"distance": {"text": "2.6 km", "value": 2610}, "duration": {"text": "7 mins", "value": 443}, "status": "OK"}]}], "status": "OK"}}, {"origin": [-7.800293, 110.3661642], "destination": [-7.774500499999999, 110.38917359999999], "distance_matrix": {"destination_addresses": ["Jl. Affandi No.35, Santren, Caturtunggal, Kec. Depok, Kabupaten Sleman, Daerah Istimewa Yogyakarta 55281, Indonesia"], "origin_addresses": ["Jl. Margo Mulyo No.6, Ngupasan, Kec. Gondomanan, Kota Yogyakarta, Daerah Istimewa Yogyakarta 55122, Indonesia"], "rows": [{"elements": [{"distance": {"text": "5.5 km", "value": 5486}, "duration": {"text": "16 mins", "value": 946}, "status": "OK"}]}], "status": "OK"}}, {"origin": [-7.800293, 110.3661642], "destination": [-7.7841438, 110.3667813], "distance_matrix": {"destination_addresses": ["Jl. Pangeran Mangkubumi No.101, Gowongan, Kec. Jetis, Kota Yogyakarta, Daerah Istimewa Yogyakarta 55224, Indonesia"], "origin_addresses": ["Jl. Margo Mulyo No.6, Ngupasan, Kec. Gondomanan, Kota Yogyakarta, Daerah Istimewa Yogyakarta 55122, Indonesia"], "rows": [{"elements": [{"distance": {"text": "3.8 km", "value": 3816}, "duration": {"text": "11 mins", "value": 631}, "status": "OK"}]}], "status": "OK"}}, {"origin": [-7.800293, 110.3661642], "destination": [-7.7917305, 110.3637213], "distance_matrix": {"destination_addresses": ["Jl. Sosrowijayan No.35, Sosromenduran, Gedong Tengen, Kota Yogyakarta, Daerah Istimewa Yogyakarta 55271, Indonesia"], "origin_addresses": ["Jl. Margo Mulyo No.6, Ngupasan, Kec. Gondomanan, Kota Yogyakarta, Daerah Istimewa Yogyakarta 55122, Indonesia"], "rows": [{"elements": [{"distance": {"text": "2.6 km", "value": 2647}, "duration": {"text": "10 mins", "value": 573}, "status": "OK"}]}], "status": "OK"}}, {"origin": [-7.800293, 110.3661642], "destination": [-7.801747199999999, 110.37002779999999], "distance_matrix": {"destination_addresses": ["Jl. Panembahan Senopati No.40, Prawirodirjan, Kec. Gondomanan, Kota Yogyakarta, Daerah Istimewa Yogyakarta 55121, Indonesia"], "origin_addresses": ["Jl. Margo Mulyo No.6, Ngupasan, Kec. Gondomanan, Kota Yogyakarta, Daerah Istimewa Yogyakarta 55122, Indonesia"], "rows": [{"elements": [{"distance": {"text": "0.8 km", "value": 815}, "duration": {"text": "3 mins", "value": 189}, "status": "OK"}]}], "status": "OK"}}, {"origin": [-7.800293, 110.3661642], "destination": [-7.7824228, 110.3697363], "distance_matrix": {"destination_addresses": ["Jl. Jend. Sudirman No.19, Cokrodiningratan, Kec. Jetis, Kota Yogyakarta, Daerah Istimewa Yogyakarta 55233, Indonesia"], "origin_addresses": ["Jl. Margo Mulyo No.6, Ngupasan, Kec. Gondomanan, Kota Yogyakarta, Daerah Istimewa Yogyakarta 55122, Indonesia"], "rows": [{"elements": [{"distance": {"text": "3.4 km", "value": 3450}, "duration": {"text": "10 mins", "value": 602}, "status": "OK"}]}], "status": "OK"}}, {"origin": [-7.800293, 110.3661642], "destination": [-7.801747199999999, 110.37002779999999], "distance_matrix": {"destination_addresses": ["Jl. Panembahan Senopati No.40, Prawirodirjan, Kec. Gondomanan, Kota Yogyakarta, Daerah Istimewa Yogyakarta 55121, Indonesia"], "origin_addresses": ["Jl. Margo Mulyo No.6, Ngupasan, Kec. Gondomanan, Kota Yogyakarta, Daerah Istimewa Yogyakarta 55122, Indonesia"], "rows": [{"elements": [{"distance": {"text": "0.8 km", "value": 815}, "duration": {"text": "3 mins", "value": 189}, "status": "OK"}]}], "status": "OK"}}, {"origin": [-7.800293, 110.3661642], "destination": [-7.784761199999999, 110.36722999999999], "distance_matrix": {"destination_addresses": ["Jl. Margo Utomo No.52, Gowongan, Kec. Jetis, Kota Yogyakarta, Daerah Istimewa Yogyakarta 55233, Indonesia"], "origin_addresses": ["Jl. Margo Mulyo No.6, Ngupasan, Kec. Gondomanan, Kota Yogyakarta, Daerah Istimewa Yogyakarta 55122, Indonesia"], "rows": [{"elements": [{"distance": {"text": "3.9 km", "value": 3924}, "duration": {"text": "12 mins", "value": 697}, "status": "OK"}]}], "status": "OK"}}, {"origin": [-7.800293, 110.3661642], "destination": [-7.783555, 110.391437], "distance_matrix": {"destination_addresses": ["Jl. Laksda Adisucipto No.38, Demangan, Kec. Gondokusuman, Kota Yogyakarta, Daerah Istimewa Yogyakarta 55221, Indonesia"], "origin_addresses": ["Jl. Margo Mulyo No.6, Ngupasan, Kec. Gondomanan, Kota Yogyakarta, Daerah Istimewa Yogyakarta 55122, Indonesia"], "rows": [{"elements": [{"distance": {"text": "5.4 km", "value": 5407}, "duration": {"text": "15 mins", "value": 907}, "status": "OK"}]}], "status": "OK"}}, {"origin": [-7.800293, 110.3661642], "destination": [-7.8224427, 110.3673455], "distance_matrix": {"destination_addresses": ["Jl. Parangtritis No.120, Mantrijeron, Kec. Mantrijeron, Kota Yogyakarta, Daerah Istimewa Yogyakarta 55143, Indonesia"], "origin_addresses": ["Jl. Margo Mulyo No.6, Ngupasan, Kec. Gondomanan, Kota Yogyakarta, Daerah Istimewa Yogyakarta 55122, Indonesia"], "rows": [{"elements": [{"distance": {"text": "3.2 km", "value": 3196}, "duration": {"text": "9 mins", "value": 535}, "status": "OK"}]}], "status": "OK"}}, {"origin": [-7.800293, 110.3661642], "destination": [-7.7899967, 110.3622553], "distance_matrix": {"destination_addresses": ["Jl. Ps. Kembang No.53, Sosromenduran, Gedong Tengen, Kota Yogyakarta, Daerah Istimewa Yogyakarta 55271, Indonesia"], "origin_addresses": ["Jl. Margo Mulyo No.6, Ngupasan, Kec. Gondomanan, Kota Yogyakarta, Daerah Istimewa Yogyakarta 55122, Indonesia"], "rows": [{"elements": [{"distance": {"text": "1.9 km", "value": 1851}, "duration": {"text": "5 mins", "value": 321}, "status": "OK"}]}], "status": "OK"}}, {"origin": [-7.800293, 110.3661642], "destination": [-7.787678, 110.36669839999999], "distance_matrix": {"destination_addresses": ["Jl. Margo Utomo No.30, Gowongan, Kec. Jetis, Kota Yogyakarta, Daerah Istimewa Yogyakarta 55233, Indonesia"], "origin_addresses": ["Jl. Margo Mulyo No.6, Ngupasan, Kec. Gondomanan, Kota Yogyakarta, Daerah Istimewa Yogyakarta 55122, Indonesia"], "rows": [{"elements": [{"distance": {"text": "4.2 km", "value": 4207}, "duration": {"text": "11 mins", "value": 682}, "status": "OK"}]}], "status": "OK"}}, {"origin": [-7.800293, 110.3661642], "destination": [-7.7938979999999995, 110.3614602], "distance_matrix": {"destination_addresses": ["Jl. Dagen No.109, Sosromenduran, Gedong Tengen, Kota Yogyakarta, Daerah Istimewa Yogyakarta 55271, Indonesia"], "origin_addresses": ["Jl. Margo Mulyo No.6, Ngupasan, Kec. Gondomanan, Kota Yogyakarta, Daerah Istimewa Yogyakarta 55122, Indonesia"], "rows": [{"elements": [{"distance": {"text": "1.4 km", "value": 1405}, "duration": {"text": "4 mins", "value": 248}, "status": "OK"}]}], "status": "OK"}}, {"origin": [-7.800293, 110.3661642], "destination": [-7.7917305, 110.3637213], "distance_matrix": {"destination_addresses": ["Jl. Sosrowijayan No.35, Sosromenduran, Gedong Tengen, Kota Yogyakarta, Daerah Istimewa Yogyakarta 55271, Indonesia"], "origin_addresses": ["Jl. Margo Mulyo No.6, Ngupasan, Kec. Gondomanan, Kota Yogyakarta, Daerah Istimewa Yogyakarta 55122, Indonesia"], "rows": [{"elements": [{"distance": {"text": "2.6 km", "value": 2647}, "duration": {"text": "10 mins", "value": 573}, "status": "OK"}]}], "status": "OK"}}, {"origin": [-7.800293, 110.3661642], "destination": [-7.783135, 110.3628832], "distance_matrix": {"destination_addresses": ["Jl. Pangeran Diponegoro No.87, Bumijo, Kec. Jetis, Kota Yogyakarta, Daerah Istimewa Yogyakarta 55231, Indonesia"], "origin_addresses": ["Jl. Margo Mulyo No.6, Ngupasan, Kec. Gondomanan, Kota Yogyakarta, Daerah Istimewa Yogyakarta 55122, Indonesia"], "rows": [{"elements": [{"distance": {"text": "3.8 km", "value": 3790}, "duration": {"text": "11 mins", "value": 661}, "status": "OK"}]}], "status": "OK"}}, {"origin": [-7.800293, 110.3661642], "destination": [-7.8087447999999995, 110.3711512], "distance_matrix": {"destination_addresses": ["Jl. Ireda No.25, RW.08, Prawirodirjan, Kec. Gondomanan, Kota Yogyakarta, Daerah Istimewa Yogyakarta 55131, Indonesia"], "origin_addresses": ["Jl. Margo Mulyo No.6, Ngupasan, Kec. Gondomanan, Kota Yogyakarta, Daerah Istimewa Yogyakarta 55122, Indonesia"], "rows": [{"elements": [{"distance": {"text": "1.8 km", "value": 1760}, "duration": {"text": "5 mins", "value": 307}, "status": "OK"}]}], "status": "OK"}}, {"origin": [-7.800293, 110.3661642], "destination": [-7.768796, 110.361195], "distance_matrix": {"destination_addresses": ["Jalan Magelang KM.4 No.145, Rogoyudan, Sinduadi, Kec. Mlati, Kabupaten Sleman, Daerah Istimewa Yogyakarta 55284, Indonesia"], "origin_addresses": ["Jl. Margo Mulyo No.6, Ngupasan, Kec. Gondomanan, Kota Yogyakarta, Daerah Istimewa Yogyakarta 55122, Indonesia"], "rows": [{"elements": [{"distance": {"text": "4.9 km", "value": 4879}, "duration": {"text": "14 mins", "value": 826}, "status": "OK"}]}], "status": "OK"}}, {"origin": [-7.800293, 110.3661642], "destination": [-7.798237899999999, 110.4051231], "distance_matrix": {"destination_addresses": ["Jl. Raya Janti Jl. Gedongkuning No.336, Modalan, Banguntapan, Kec. Banguntapan, Kabupaten Bantul, Daerah Istimewa Yogyakarta 55198, Indonesia"], "origin_addresses": ["Jl. Margo Mulyo No.6, Ngupasan, Kec. Gondomanan, Kota Yogyakarta, Daerah Istimewa Yogyakarta 55122, Indonesia"], "rows": [{"elements": [{"distance": {"text": "5.1 km", "value": 5102}, "duration": {"text": "16 mins", "value": 944}, "status": "OK"}]}], "status": "OK"}}, {"origin": [-7.800293, 110.3661642], "destination": [-7.796214399999999, 110.3646619], "distance_matrix": {"destination_addresses": ["Jl. Pajeksan No.10, Sosromenduran, Gedong Tengen, Kota Yogyakarta, Daerah Istimewa Yogyakarta 55122, Indonesia"], "origin_addresses": ["Jl. Margo Mulyo No.6, Ngupasan, Kec. Gondomanan, Kota Yogyakarta, Daerah Istimewa Yogyakarta 55122, Indonesia"], "rows": [{"elements": [{"distance": {"text": "2.5 km", "value": 2474}, "duration": {"text": "8 mins", "value": 504}, "status": "OK"}]}], "status": "OK"}}, {"origin": [-7.800293, 110.3661642], "destination": [-7.7937804999999996, 110.3648101], "distance_matrix": {"destination_addresses": ["Jl. Dagen No.8, Sosromenduran, Gedong Tengen, Kota Yogyakarta, Daerah Istimewa Yogyakarta 55271, Indonesia"], "origin_addresses": ["Jl. Margo Mulyo No.6, Ngupasan, Kec. Gondomanan, Kota Yogyakarta, Daerah Istimewa Yogyakarta 55122, Indonesia"], "rows": [{"elements": [{"distance": {"text": "2.2 km", "value": 2231}, "duration": {"text": "8 mins", "value": 474}, "status": "OK"}]}], "status": "OK"}}, {"origin": [-7.800293, 110.3661642], "destination": [-7.7876435, 110.3644008], "distance_matrix": {"destination_addresses": ["Jl. Gowongan Kidul No.33-49, Sosromenduran, Gedong Tengen, Kota Yogyakarta, Daerah Istimewa Yogyakarta 55271, Indonesia"], "origin_addresses": ["Jl. Margo Mulyo No.6, Ngupasan, Kec. Gondomanan, Kota Yogyakarta, Daerah Istimewa Yogyakarta 55122, Indonesia"], "rows": [{"elements": [{"distance": {"text": "4.5 km", "value": 4458}, "duration": {"text": "13 mins", "value": 767}, "status": "OK"}]}], "status": "OK"}}, {"origin": [-7.800293, 110.3661642], "destination": [-7.776762199999999, 110.38233659999999], "distance_matrix": {"destination_addresses": ["Jl. Colombo Yogyakarta No.7, Karang Malang, Caturtunggal, Kec. Depok, Kabupaten Sleman, Daerah Istimewa Yogyakarta 55281, Indonesia"], "origin_addresses": ["Jl. Margo Mulyo No.6, Ngupasan, Kec. Gondomanan, Kota Yogyakarta, Daerah Istimewa Yogyakarta 55122, Indonesia"], "rows": [{"elements": [{"distance": {"text": "4.9 km", "value": 4931}, "duration": {"text": "13 mins", "value": 806}, "status": "OK"}]}], "status": "OK"}}, {"origin": [-7.800293, 110.3661642], "destination": [-7.7982187, 110.3633193], "distance_matrix": {"destination_addresses": ["Jl. Gadean No.3, Ngupasan, Kec. Gondomanan, Kota Yogyakarta, Daerah Istimewa Yogyakarta 55122, Indonesia"], "origin_addresses": ["Jl. Margo Mulyo No.6, Ngupasan, Kec. Gondomanan, Kota Yogyakarta, Daerah Istimewa Yogyakarta 55122, Indonesia"], "rows": [{"elements": [{"distance": {"text": "1.1 km", "value": 1132}, "duration": {"text": "4 mins", "value": 232}, "status": "OK"}]}], "status": "OK"}}, {"origin": [-7.800293, 110.3661642], "destination": [-7.7942029999999995, 110.366817], "distance_matrix": {"destination_addresses": ["DN I/163 Malioboro, Jl. Mataram Jl. Sosrokusuman, Suryatmajan, Kec. Danurejan, Kota Yogyakarta, Daerah Istimewa Yogyakarta 55213, Indonesia"], "origin_addresses": ["Jl. Margo Mulyo No.6, Ngupasan, Kec. Gondomanan, Kota Yogyakarta, Daerah Istimewa Yogyakarta 55122, Indonesia"], "rows": [{"elements": [{"distance": {"text": "2.6 km", "value": 2633}, "duration": {"text": "10 mins", "value": 612}, "status": "OK"}]}], "status": "OK"}}, {"origin": [-7.800293, 110.3661642], "destination": [-7.7874194999999995, 110.3636363], "distance_matrix": {"destination_addresses": ["Jl. Gowongan Kidul No.57, Sosromenduran, Gedong Tengen, Kota Yogyakarta, Daerah Istimewa Yogyakarta 55271, Indonesia"], "origin_addresses": ["Jl. Margo Mulyo No.6, Ngupasan, Kec. Gondomanan, Kota Yogyakarta, Daerah Istimewa Yogyakarta 55122, Indonesia"], "rows": [{"elements": [{"distance": {"text": "4.5 km", "value": 4529}, "duration": {"text": "12 mins", "value": 730}, "status": "OK"}]}], "status": "OK"}}, {"origin": [-7.800293, 110.3661642], "destination": [-7.774500499999999, 110.38917359999999], "distance_matrix": {"destination_addresses": ["Jl. Affandi No.35, Santren, Caturtunggal, Kec. Depok, Kabupaten Sleman, Daerah Istimewa Yogyakarta 55281, Indonesia"], "origin_addresses": ["Jl. Margo Mulyo No.6, Ngupasan, Kec. Gondomanan, Kota Yogyakarta, Daerah Istimewa Yogyakarta 55122, Indonesia"], "rows": [{"elements": [{"distance": {"text": "5.5 km", "value": 5486}, "duration": {"text": "16 mins", "value": 946}, "status": "OK"}]}], "status": "OK"}}, {"origin": [-7.800293, 110.3661642], "destination": [-7.7982187, 110.3633193], "distance_matrix": {"destination_addresses": ["Jl. Gadean No.3, Ngupasan, Kec. Gondomanan, Kota Yogyakarta, Daerah Istimewa Yogyakarta 55122, Indonesia"], "origin_addresses": ["Jl. Margo Mulyo No.6, Ngupasan, Kec. Gondomanan, Kota Yogyakarta, Daerah Istimewa Yogyakarta 55122, Indonesia"], "rows": [{"elements": [{"distance": {"text": "1.1 km", "value": 1132}, "duration": {"text": "4 mins", "value": 232}, "status": "OK"}]}], "status": "OK"}}, {"origin": [-7.800293, 110.3661642], "destination": [-7.7942029999999995, 110.366817], "distance_matrix": {"destination_addresses": ["DN I/163 Malioboro, Jl. Mataram Jl. Sosrokusuman, Suryatmajan, Kec. Danurejan, Kota Yogyakarta, Daerah Istimewa Yogyakarta 55213, Indonesia"], "origin_addresses": ["Jl. Margo Mulyo No.6, Ngupasan, Kec. Gondomanan, Kota Yogyakarta, Daerah Istimewa Yogyakarta 55122, Indonesia"], "rows": [{"elements": [{"distance": {"text": "2.6 km", "value": 2633}, "duration": {"text": "10 mins", "value": 612}, "status": "OK"}]}], "status": "OK"}}, {"origin": [-7.800293, 110.3661642], "destination": [-7.7955906, 110.3772754], "distance_matrix": {"destination_addresses": ["Jl. Doktor Sutomo No.13A, Bausasran, Kec. Danurejan, Kota Yogyakarta, Daerah Istimewa Yogyakarta 55211, Indonesia"], "origin_addresses": ["Jl. Margo Mulyo No.6, Ngupasan, Kec. Gondomanan, Kota Yogyakarta, Daerah Istimewa Yogyakarta 55122, Indonesia"], "rows": [{"elements": [{"distance": {"text": "2.4 km", "value": 2424}, "duration": {"text": "8 mins", "value": 468}, "status": "OK"}]}], "status": "OK"}}, {"origin": [-7.800293, 110.3661642], "destination": [-7.7874194999999995, 110.3636363], "distance_matrix": {"destination_addresses": ["Jl. Gowongan Kidul No.57, Sosromenduran, Gedong Tengen, Kota Yogyakarta, Daerah Istimewa Yogyakarta 55271, Indonesia"], "origin_addresses": ["Jl. Margo Mulyo No.6, Ngupasan, Kec. Gondomanan, Kota Yogyakarta, Daerah Istimewa Yogyakarta 55122, Indonesia"], "rows": [{"elements": [{"distance": {"text": "4.5 km", "value": 4529}, "duration": {"text": "12 mins", "value": 730}, "status": "OK"}]}], "status": "OK"}}, {"origin": [-7.800293, 110.3661642], "destination": [-7.7959233999999995, 110.3688956], "distance_matrix": {"destination_addresses": ["Jl. Mataram No.9, Suryatmajan, Kec. Danurejan, Kota Yogyakarta, Daerah Istimewa Yogyakarta 55213, Indonesia"], "origin_addresses": ["Jl. Margo Mulyo No.6, Ngupasan, Kec. Gondomanan, Kota Yogyakarta, Daerah Istimewa Yogyakarta 55122, Indonesia"], "rows": [{"elements": [{"distance": {"text": "1.4 km", "value": 1358}, "duration": {"text": "4 mins", "value": 237}, "status": "OK"}]}], "status": "OK"}}, {"origin": [-7.800293, 110.3661642], "destination": [-7.7937897, 110.3672539], "distance_matrix": {"destination_addresses": ["6948+FWM, Suryatmajan, Danurejan, Yogyakarta City, Special Region of Yogyakarta 55213, Indonesia"], "origin_addresses": ["Jl. Margo Mulyo No.6, Ngupasan, Kec. Gondomanan, Kota Yogyakarta, Daerah Istimewa Yogyakarta 55122, Indonesia"], "rows": [{"elements": [{"distance": {"text": "2.3 km", "value": 2259}, "duration": {"text": "8 mins", "value": 500}, "status": "OK"}]}], "status": "OK"}}, {"origin": [-7.800293, 110.3661642], "destination": [-7.774500499999999, 110.38917359999999], "distance_matrix": {"destination_addresses": ["Jl. Affandi No.35, Santren, Caturtunggal, Kec. Depok, Kabupaten Sleman, Daerah Istimewa Yogyakarta 55281, Indonesia"], "origin_addresses": ["Jl. Margo Mulyo No.6, Ngupasan, Kec. Gondomanan, Kota Yogyakarta, Daerah Istimewa Yogyakarta 55122, Indonesia"], "rows": [{"elements": [{"distance": {"text": "5.5 km", "value": 5486}, "duration": {"text": "16 mins", "value": 946}, "status": "OK"}]}], "status": "OK"}}, {"origin": [-7.800293, 110.3661642], "destination": [-7.779761199999999, 110.4139668], "distance_matrix": {"destination_addresses": ["Jl. Babarsari No.2, Janti, Caturtunggal, Kec. Depok, Kabupaten Sleman, Daerah Istimewa Yogyakarta 55281, Indonesia"], "origin_addresses": ["Jl. Margo Mulyo No.6, Ngupasan, Kec. Gondomanan, Kota Yogyakarta, Daerah Istimewa Yogyakarta 55122, Indonesia"], "rows": [{"elements": [{"distance": {"text": "8.2 km", "value": 8156}, "duration": {"text": "21 mins", "value": 1236}, "status": "OK"}]}], "status": "OK"}}, {"origin": [-7.800293, 110.3661642], "destination": [-7.7887602, 110.37275629999999], "distance_matrix": {"destination_addresses": ["Jl. Krasak No.9, Kotabaru, Kec. Gondokusuman, Kota Yogyakarta, Daerah Istimewa Yogyakarta 55224, Indonesia"], "origin_addresses": ["Jl. Margo Mulyo No.6, Ngupasan, Kec. Gondomanan, Kota Yogyakarta, Daerah Istimewa Yogyakarta 55122, Indonesia"], "rows": [{"elements": [{"distance": {"text": "2.9 km", "value": 2938}, "duration": {"text": "9 mins", "value": 553}, "status": "OK"}]}], "status": "OK"}}, {"origin": [-7.800293, 110.3661642], "destination": [-7.8008378, 110.35603499999999], "distance_matrix": {"destination_addresses": ["Jl. Letjen Suprapto No.1, Ngampilan, Kota Yogyakarta, Daerah Istimewa Yogyakarta 55261, Indonesia"], "origin_addresses": ["Jl. Margo Mulyo No.6, Ngupasan, Kec. Gondomanan, Kota Yogyakarta, Daerah Istimewa Yogyakarta 55122, Indonesia"], "rows": [{"elements": [{"distance": {"text": "1.3 km", "value": 1301}, "duration": {"text": "5 mins", "value": 303}, "status": "OK"}]}], "status": "OK"}}, {"origin": [-7.800293, 110.3661642], "destination": [-7.7839979999999995, 110.4197006], "distance_matrix": {"destination_addresses": ["JL Solo (Jayakarta), Jl. Laksda Adisucipto No.7-8, Kalongan, Maguwoharjo, Kec. Depok, Kabupaten Sleman, Daerah Istimewa Yogyakarta 55281, Indonesia"], "origin_addresses": ["Jl. Margo Mulyo No.6, Ngupasan, Kec. Gondomanan, Kota Yogyakarta, Daerah Istimewa Yogyakarta 55122, Indonesia"], "rows": [{"elements": [{"distance": {"text": "10.0 km", "value": 10047}, "duration": {"text": "23 mins", "value": 1375}, "status": "OK"}]}], "status": "OK"}}, {"origin": [-7.800293, 110.3661642], "destination": [-7.7834794, 110.3975966], "distance_matrix": {"destination_addresses": ["Jl. Laksda Adisucipto No.23, Papringan, Demangan, Kec. Depok, Kabupaten Sleman, Daerah Istimewa Yogyakarta 55281, Indonesia"], "origin_addresses": ["Jl. Margo Mulyo No.6, Ngupasan, Kec. Gondomanan, Kota Yogyakarta, Daerah Istimewa Yogyakarta 55122, Indonesia"], "rows": [{"elements": [{"distance": {"text": "5.6 km", "value": 5560}, "duration": {"text": "16 mins", "value": 944}, "status": "OK"}]}], "status": "OK"}}, {"origin": [-7.800293, 110.3661642], "destination": [-7.792075799999999, 110.36449929999999], "distance_matrix": {"destination_addresses": ["6957+5Q4, Jl. Sosrowijayan, Sosromenduran, Gedong Tengen, Kota Yogyakarta, Daerah Istimewa Yogyakarta 55271, Indonesia"], "origin_addresses": ["Jl. Margo Mulyo No.6, Ngupasan, Kec. Gondomanan, Kota Yogyakarta, Daerah Istimewa Yogyakarta 55122, Indonesia"], "rows": [{"elements": [{"distance": {"text": "2.6 km", "value": 2564}, "duration": {"text": "10 mins", "value": 612}, "status": "OK"}]}], "status": "OK"}}, {"origin": [-7.800293, 110.3661642], "destination": [-7.8237862, 110.3666306], "distance_matrix": {"destination_addresses": ["Jl. Jogokaryan No.61-63, Mantrijeron, Kec. Mantrijeron, Kota Yogyakarta, Daerah Istimewa Yogyakarta 55143, Indonesia"], "origin_addresses": ["Jl. Margo Mulyo No.6, Ngupasan, Kec. Gondomanan, Kota Yogyakarta, Daerah Istimewa Yogyakarta 55122, Indonesia"], "rows": [{"elements": [{"distance": {"text": "3.5 km", "value": 3496}, "duration": {"text": "10 mins", "value": 626}, "status": "OK"}]}], "status": "OK"}}, {"origin": [-7.800293, 110.3661642], "destination": [-7.7393398, 110.37719589999999], "distance_matrix": {"destination_addresses": ["The Alana Yogyakarta Hotel & Convention Center Area,Jalan Palagan Tentara, 796G+7V9, Pelaja, Mudal, Sariharjo, Kec. Ngaglik, Kabupaten Sleman, Daerah Istimewa Yogyakarta 55581, Indonesia"], "origin_addresses": ["Jl. Margo Mulyo No.6, Ngupasan, Kec. Gondomanan, Kota Yogyakarta, Daerah Istimewa Yogyakarta 55122, Indonesia"], "rows": [{"elements": [{"distance": {"text": "9.4 km", "value": 9391}, "duration": {"text": "26 mins", "value": 1534}, "status": "OK"}]}], "status": "OK"}}, {"origin": [-7.800293, 110.3661642], "destination": [-7.791444899999999, 110.35396019999999], "distance_matrix": {"destination_addresses": ["Jl. HOS Cokroaminoto No.108, Tegalrejo, Kec. Tegalrejo, Kota Yogyakarta, Daerah Istimewa Yogyakarta 55253, Indonesia"], "origin_addresses": ["Jl. Margo Mulyo No.6, Ngupasan, Kec. Gondomanan, Kota Yogyakarta, Daerah Istimewa Yogyakarta 55122, Indonesia"], "rows": [{"elements": [{"distance": {"text": "3.0 km", "value": 3022}, "duration": {"text": "9 mins", "value": 549}, "status": "OK"}]}], "status": "OK"}}, {"origin": [-7.800293, 110.3661642], "destination": [-7.7802114, 110.3879623], "distance_matrix": {"destination_addresses": ["Jl. Affandi No.17C, Klitren, Kec. Gondokusuman, Kota Yogyakarta, Daerah Istimewa Yogyakarta 55222, Indonesia"], "origin_addresses": ["Jl. Margo Mulyo No.6, Ngupasan, Kec. Gondomanan, Kota Yogyakarta, Daerah Istimewa Yogyakarta 55122, Indonesia"], "rows": [{"elements": [{"distance": {"text": "4.9 km", "value": 4871}, "duration": {"text": "14 mins", "value": 849}, "status": "OK"}]}], "status": "OK"}}, {"origin": [-7.800293, 110.3661642], "destination": [-7.771604, 110.3608098], "distance_matrix": {"destination_addresses": ["Jl. Magelang No.129, Kricak, Kec. Tegalrejo, Kota Yogyakarta, Daerah Istimewa Yogyakarta 55242, Indonesia"], "origin_addresses": ["Jl. Margo Mulyo No.6, Ngupasan, Kec. Gondomanan, Kota Yogyakarta, Daerah Istimewa Yogyakarta 55122, Indonesia"], "rows": [{"elements": [{"distance": {"text": "4.7 km", "value": 4694}, "duration": {"text": "14 mins", "value": 817}, "status": "OK"}]}], "status": "OK"}}, {"origin": [-7.800293, 110.3661642], "destination": [-7.7986173999999995, 110.3914401], "distance_matrix": {"destination_addresses": ["Jl. Ipda Tut Harsono Jl. Timoho No.21, Muja Muju, Kec. Umbulharjo, Kota Yogyakarta, Daerah Istimewa Yogyakarta 55165, Indonesia"], "origin_addresses": ["Jl. Margo Mulyo No.6, Ngupasan, Kec. Gondomanan, Kota Yogyakarta, Daerah Istimewa Yogyakarta 55122, Indonesia"], "rows": [{"elements": [{"distance": {"text": "3.6 km", "value": 3644}, "duration": {"text": "12 mins", "value": 714}, "status": "OK"}]}], "status": "OK"}}, {"origin": [-7.800293, 110.3661642], "destination": [-7.791408499999999, 110.3629208], "distance_matrix": {"destination_addresses": ["Jl. Sosrowijayan No.70, Sosromenduran, Gedong Tengen, Kota Yogyakarta, Daerah Istimewa Yogyakarta 55271, Indonesia"], "origin_addresses": ["Jl. Margo Mulyo No.6, Ngupasan, Kec. Gondomanan, Kota Yogyakarta, Daerah Istimewa Yogyakarta 55122, Indonesia"], "rows": [{"elements": [{"distance": {"text": "2.7 km", "value": 2727}, "duration": {"text": "10 mins", "value": 603}, "status": "OK"}]}], "status": "OK"}}, {"origin": [-7.800293, 110.3661642], "destination": [-7.7775981, 110.3607775], "distance_matrix": {"destination_addresses": ["Jl. Magelang No.61, Kricak, Kec. Tegalrejo, Kota Yogyakarta, Daerah Istimewa Yogyakarta 55242, Indonesia"], "origin_addresses": ["Jl. Margo Mulyo No.6, Ngupasan, Kec. Gondomanan, Kota Yogyakarta, Daerah Istimewa Yogyakarta 55122, Indonesia"], "rows": [{"elements": [{"distance": {"text": "3.9 km", "value": 3871}, "duration": {"text": "12 mins", "value": 697}, "status": "OK"}]}], "status": "OK"}}, {"origin": [-7.800293, 110.3661642], "destination": [-7.771604, 110.3608098], "distance_matrix": {"destination_addresses": ["Jl. Magelang No.129, Kricak, Kec. Tegalrejo, Kota Yogyakarta, Daerah Istimewa Yogyakarta 55242, Indonesia"], "origin_addresses": ["Jl. Margo Mulyo No.6, Ngupasan, Kec. Gondomanan, Kota Yogyakarta, Daerah Istimewa Yogyakarta 55122, Indonesia"], "rows": [{"elements": [{"distance": {"text": "4.7 km", "value": 4694}, "duration": {"text": "14 mins", "value": 817}, "status": "OK"}]}], "status": "OK"}}, {"origin": [-7.800293, 110.3661642], "destination": [-7.7801874, 110.36768389999999], "distance_matrix": {"destination_addresses": ["Jl. A.M. Sangaji No.28, Cokrodiningratan, Kec. Jetis, Kota Yogyakarta, Daerah Istimewa Yogyakarta 55233, Indonesia"], "origin_addresses": ["Jl. Margo Mulyo No.6, Ngupasan, Kec. Gondomanan, Kota Yogyakarta, Daerah Istimewa Yogyakarta 55122, Indonesia"], "rows": [{"elements": [{"distance": {"text": "4.3 km", "value": 4339}, "duration": {"text": "13 mins", "value": 795}, "status": "OK"}]}], "status": "OK"}}, {"origin": [-7.800293, 110.3661642], "destination": [-7.791408499999999, 110.3629208], "distance_matrix": {"destination_addresses": ["Jl. Sosrowijayan No.70, Sosromenduran, Gedong Tengen, Kota Yogyakarta, Daerah Istimewa Yogyakarta 55271, Indonesia"], "origin_addresses": ["Jl. Margo Mulyo No.6, Ngupasan, Kec. Gondomanan, Kota Yogyakarta, Daerah Istimewa Yogyakarta 55122, Indonesia"], "rows": [{"elements": [{"distance": {"text": "2.7 km", "value": 2727}, "duration": {"text": "10 mins", "value": 603}, "status": "OK"}]}], "status": "OK"}}, {"origin": [-7.800293, 110.3661642], "destination": [-7.791444899999999, 110.35396019999999], "distance_matrix": {"destination_addresses": ["Jl. HOS Cokroaminoto No.108, Tegalrejo, Kec. Tegalrejo, Kota Yogyakarta, Daerah Istimewa Yogyakarta 55253, Indonesia"], "origin_addresses": ["Jl. Margo Mulyo No.6, Ngupasan, Kec. Gondomanan, Kota Yogyakarta, Daerah Istimewa Yogyakarta 55122, Indonesia"], "rows": [{"elements": [{"distance": {"text": "3.0 km", "value": 3022}, "duration": {"text": "9 mins", "value": 549}, "status": "OK"}]}], "status": "OK"}}, {"origin": [-7.800293, 110.3661642], "destination": [-7.7524542, 110.36108229999999], "distance_matrix": {"destination_addresses": ["Jl. Magelang No.KM.6 No.18, Kutu Patran, Sinduadi, Kec. Mlati, Kabupaten Sleman, Daerah Istimewa Yogyakarta 55284, Indonesia"], "origin_addresses": ["Jl. Margo Mulyo No.6, Ngupasan, Kec. Gondomanan, Kota Yogyakarta, Daerah Istimewa Yogyakarta 55122, Indonesia"], "rows": [{"elements": [{"distance": {"text": "6.8 km", "value": 6790}, "duration": {"text": "19 mins", "value": 1167}, "status": "OK"}]}], "status": "OK"}}, {"origin": [-7.800293, 110.3661642], "destination": [-7.7796239, 110.40378869999999], "distance_matrix": {"destination_addresses": ["Jl. Laksda Adisucipto Jl. Tempel No.320, Tempel, Caturtunggal, Kec. Depok, Kota Yogyakarta, Daerah Istimewa Yogyakarta 55281, Indonesia"], "origin_addresses": ["Jl. Margo Mulyo No.6, Ngupasan, Kec. Gondomanan, Kota Yogyakarta, Daerah Istimewa Yogyakarta 55122, Indonesia"], "rows": [{"elements": [{"distance": {"text": "6.6 km", "value": 6631}, "duration": {"text": "18 mins", "value": 1109}, "status": "OK"}]}], "status": "OK"}}, {"origin": [-7.800293, 110.3661642], "destination": [-7.7903142999999995, 110.3632615], "distance_matrix": {"destination_addresses": ["Jl. Ps. Kembang No.49, Sosromenduran, Gedong Tengen, Kota Yogyakarta, Daerah Istimewa Yogyakarta 55271, Indonesia"], "origin_addresses": ["Jl. Margo Mulyo No.6, Ngupasan, Kec. Gondomanan, Kota Yogyakarta, Daerah Istimewa Yogyakarta 55122, Indonesia"], "rows": [{"elements": [{"distance": {"text": "2.6 km", "value": 2582}, "duration": {"text": "10 mins", "value": 589}, "status": "OK"}]}], "status": "OK"}}, {"origin": [-7.800293, 110.3661642], "destination": [-7.8185351, 110.3729171], "distance_matrix": {"destination_addresses": ["Jl. Sisingamangaraja No.74, Brontokusuman, Kec. Mergangsan, Kota Yogyakarta, Daerah Istimewa Yogyakarta 55153, Indonesia"], "origin_addresses": ["Jl. Margo Mulyo No.6, Ngupasan, Kec. Gondomanan, Kota Yogyakarta, Daerah Istimewa Yogyakarta 55122, Indonesia"], "rows": [{"elements": [{"distance": {"text": "3.1 km", "value": 3064}, "duration": {"text": "8 mins", "value": 477}, "status": "OK"}]}], "status": "OK"}}, {"origin": [-7.800293, 110.3661642], "destination": [-7.7933718999999995, 110.36297309999999], "distance_matrix": {"destination_addresses": ["Jl. Malioboro Jl. Dagen No.60, Sosromenduran, Gedong Tengen, Kota Yogyakarta, Daerah Istimewa Yogyakarta 55271, Indonesia"], "origin_addresses": ["Jl. Margo Mulyo No.6, Ngupasan, Kec. Gondomanan, Kota Yogyakarta, Daerah Istimewa Yogyakarta 55122, Indonesia"], "rows": [{"elements": [{"distance": {"text": "2.4 km", "value": 2437}, "duration": {"text": "9 mins", "value": 545}, "status": "OK"}]}], "status": "OK"}}, {"origin": [-7.800293, 110.3661642], "destination": [-7.7917673999999995, 110.3651953], "distance_matrix": {"destination_addresses": ["6958+73W, Jl. Sosrowijayan, Sosromenduran, Gedong Tengen, Kota Yogyakarta, Daerah Istimewa Yogyakarta 55271, Indonesia"], "origin_addresses": ["Jl. Margo Mulyo No.6, Ngupasan, Kec. Gondomanan, Kota Yogyakarta, Daerah Istimewa Yogyakarta 55122, Indonesia"], "rows": [{"elements": [{"distance": {"text": "2.5 km", "value": 2485}, "duration": {"text": "9 mins", "value": 512}, "status": "OK"}]}], "status": "OK"}}, {"origin": [-7.800293, 110.3661642], "destination": [-7.8167503, 110.3695223], "distance_matrix": {"destination_addresses": ["Timuran Jl. Parangtritis No.103, Brontokusuman, Kec. Mergangsan, Kota Yogyakarta, Daerah Istimewa Yogyakarta 55153, Indonesia"], "origin_addresses": ["Jl. Margo Mulyo No.6, Ngupasan, Kec. Gondomanan, Kota Yogyakarta, Daerah Istimewa Yogyakarta 55122, Indonesia"], "rows": [{"elements": [{"distance": {"text": "2.8 km", "value": 2796}, "duration": {"text": "9 mins", "value": 518}, "status": "OK"}]}], "status": "OK"}}, {"origin": [-7.800293, 110.3661642], "destination": [-7.819400699999999, 110.37123989999999], "distance_matrix": {"destination_addresses": ["Jl. Prawirotaman No.28, Brontokusuman, Kec. Mergangsan, Kota Yogyakarta, Daerah Istimewa Yogyakarta 55153, Indonesia"], "origin_addresses": ["Jl. Margo Mulyo No.6, Ngupasan, Kec. Gondomanan, Kota Yogyakarta, Daerah Istimewa Yogyakarta 55122, Indonesia"], "rows": [{"elements": [{"distance": {"text": "3.0 km", "value": 3035}, "duration": {"text": "8 mins", "value": 502}, "status": "OK"}]}], "status": "OK"}}, {"origin": [-7.800293, 110.3661642], "destination": [-7.8135292, 110.40140749999999], "distance_matrix": {"destination_addresses": ["Jl. Gedongkuning No.118, Rejowinangun, Kec. Kotagede, Kota Yogyakarta, Daerah Istimewa Yogyakarta 55171, Indonesia"], "origin_addresses": ["Jl. Margo Mulyo No.6, Ngupasan, Kec. Gondomanan, Kota Yogyakarta, Daerah Istimewa Yogyakarta 55122, Indonesia"], "rows": [{"elements": [{"distance": {"text": "6.7 km", "value": 6702}, "duration": {"text": "16 mins", "value": 978}, "status": "OK"}]}], "status": "OK"}}, {"origin": [-7.800293, 110.3661642], "destination": [-7.7912164, 110.35327199999999], "distance_matrix": {"destination_addresses": ["Jl. HOS Cokroaminoto No.145, Tegalrejo, Kec. Tegalrejo, Kota Yogyakarta, Daerah Istimewa Yogyakarta 55244, Indonesia"], "origin_addresses": ["Jl. Margo Mulyo No.6, Ngupasan, Kec. Gondomanan, Kota Yogyakarta, Daerah Istimewa Yogyakarta 55122, Indonesia"], "rows": [{"elements": [{"distance": {"text": "2.8 km", "value": 2798}, "duration": {"text": "8 mins", "value": 477}, "status": "OK"}]}], "status": "OK"}}, {"origin": [-7.800293, 110.3661642], "destination": [-7.7658154999999995, 110.4108134], "distance_matrix": {"destination_addresses": ["Jl. Seturan Raya No.4b, Kledokan, Caturtunggal, Kec. Depok, Kabupaten Sleman, Daerah Istimewa Yogyakarta 55281, Indonesia"], "origin_addresses": ["Jl. Margo Mulyo No.6, Ngupasan, Kec. Gondomanan, Kota Yogyakarta, Daerah Istimewa Yogyakarta 55122, Indonesia"], "rows": [{"elements": [{"distance": {"text": "8.7 km", "value": 8716}, "duration": {"text": "23 mins", "value": 1371}, "status": "OK"}]}], "status": "OK"}}, {"origin": [-7.800293, 110.3661642], "destination": [-7.817778, 110.3599488], "distance_matrix": {"destination_addresses": ["Jl. Suryodiningratan No.26, Suryodiningratan, Kec. Mantrijeron, Kota Yogyakarta, Daerah Istimewa Yogyakarta 55141, Indonesia"], "origin_addresses": ["Jl. Margo Mulyo No.6, Ngupasan, Kec. Gondomanan, Kota Yogyakarta, Daerah Istimewa Yogyakarta 55122, Indonesia"], "rows": [{"elements": [{"distance": {"text": "3.6 km", "value": 3560}, "duration": {"text": "10 mins", "value": 581}, "status": "OK"}]}], "status": "OK"}}, {"origin": [-7.800293, 110.3661642], "destination": [-7.7836064, 110.42206499999999], "distance_matrix": {"destination_addresses": ["Jl. Raya Solo - Yogyakarta No.8, Kalongan, Maguwoharjo, Kec. Depok, Kabupaten Sleman, Daerah Istimewa Yogyakarta 55282, Indonesia"], "origin_addresses": ["Jl. Margo Mulyo No.6, Ngupasan, Kec. Gondomanan, Kota Yogyakarta, Daerah Istimewa Yogyakarta 55122, Indonesia"], "rows": [{"elements": [{"distance": {"text": "9.8 km", "value": 9752}, "duration": {"text": "23 mins", "value": 1391}, "status": "OK"}]}], "status": "OK"}}, {"origin": [-7.800293, 110.3661642], "destination": [-7.810461999999999, 110.37723799999999], "distance_matrix": {"destination_addresses": ["Jl. Taman Siswa No.91, Wirogunan, Kec. Mergangsan, Kota Yogyakarta, Daerah Istimewa Yogyakarta 55151, Indonesia"], "origin_addresses": ["Jl. Margo Mulyo No.6, Ngupasan, Kec. Gondomanan, Kota Yogyakarta, Daerah Istimewa Yogyakarta 55122, Indonesia"], "rows": [{"elements": [{"distance": {"text": "2.6 km", "value": 2636}, "duration": {"text": "8 mins", "value": 498}, "status": "OK"}]}], "status": "OK"}}, {"origin": [-7.800293, 110.3661642], "destination": [-7.7907481999999995, 110.3620009], "distance_matrix": {"destination_addresses": ["Jl. Gandekan No.92, Sosromenduran, Gedong Tengen, Kota Yogyakarta, Daerah Istimewa Yogyakarta 55272, Indonesia"], "origin_addresses": ["Jl. Margo Mulyo No.6, Ngupasan, Kec. Gondomanan, Kota Yogyakarta, Daerah Istimewa Yogyakarta 55122, Indonesia"], "rows": [{"elements": [{"distance": {"text": "1.8 km", "value": 1762}, "duration": {"text": "5 mins", "value": 304}, "status": "OK"}]}], "status": "OK"}}, {"origin": [-7.800293, 110.3661642], "destination": [-7.7985481, 110.3927832], "distance_matrix": {"destination_addresses": ["Jl. Ipda Tut Harsono No.24, Muja Muju, Kec. Umbulharjo, Kota Yogyakarta, Daerah Istimewa Yogyakarta 55165, Indonesia"], "origin_addresses": ["Jl. Margo Mulyo No.6, Ngupasan, Kec. Gondomanan, Kota Yogyakarta, Daerah Istimewa Yogyakarta 55122, Indonesia"], "rows": [{"elements": [{"distance": {"text": "3.7 km", "value": 3698}, "duration": {"text": "12 mins", "value": 724}, "status": "OK"}]}], "status": "OK"}}, {"origin": [-7.800293, 110.3661642], "destination": [-7.7907481999999995, 110.3620009], "distance_matrix": {"destination_addresses": ["Jl. Gandekan No.92, Sosromenduran, Gedong Tengen, Kota Yogyakarta, Daerah Istimewa Yogyakarta 55272, Indonesia"], "origin_addresses": ["Jl. Margo Mulyo No.6, Ngupasan, Kec. Gondomanan, Kota Yogyakarta, Daerah Istimewa Yogyakarta 55122, Indonesia"], "rows": [{"elements": [{"distance": {"text": "1.8 km", "value": 1762}, "duration": {"text": "5 mins", "value": 304}, "status": "OK"}]}], "status": "OK"}}, {"origin": [-7.800293, 110.3661642], "destination": [-7.7922148, 110.3601348], "distance_matrix": {"destination_addresses": ["Jl. Kemetiran No.21, Pringgokusuman, Gedong Tengen, Kota Yogyakarta, Daerah Istimewa Yogyakarta 55272, Indonesia"], "origin_addresses": ["Jl. Margo Mulyo No.6, Ngupasan, Kec. Gondomanan, Kota Yogyakarta, Daerah Istimewa Yogyakarta 55122, Indonesia"], "rows": [{"elements": [{"distance": {"text": "1.9 km", "value": 1893}, "duration": {"text": "6 mins", "value": 339}, "status": "OK"}]}], "status": "OK"}}, {"origin": [-7.800293, 110.3661642], "destination": [-7.7813117, 110.367661], "distance_matrix": {"destination_addresses": ["Jl. A.M. Sangaji No.20, Cokrodiningratan, Kec. Jetis, Kota Yogyakarta, Daerah Istimewa Yogyakarta 55233, Indonesia"], "origin_addresses": ["Jl. Margo Mulyo No.6, Ngupasan, Kec. Gondomanan, Kota Yogyakarta, Daerah Istimewa Yogyakarta 55122, Indonesia"], "rows": [{"elements": [{"distance": {"text": "4.3 km", "value": 4275}, "duration": {"text": "13 mins", "value": 786}, "status": "OK"}]}], "status": "OK"}}, {"origin": [-7.800293, 110.3661642], "destination": [-7.8035485, 110.368612], "distance_matrix": {"destination_addresses": ["Jl. Ibu Ruswo No.57, Prawirodirjan, Kec. Gondomanan, Kota Yogyakarta, Daerah Istimewa Yogyakarta 55121, Indonesia"], "origin_addresses": ["Jl. Margo Mulyo No.6, Ngupasan, Kec. Gondomanan, Kota Yogyakarta, Daerah Istimewa Yogyakarta 55122, Indonesia"], "rows": [{"elements": [{"distance": {"text": "0.9 km", "value": 866}, "duration": {"text": "3 mins", "value": 182}, "status": "OK"}]}], "status": "OK"}}, {"origin": [-7.800293, 110.3661642], "destination": [-7.7589596, 110.3959946], "distance_matrix": {"destination_addresses": ["Jl. Affandi No.3, Gejayan, Condongcatur, Kec. Depok, Kabupaten Sleman, Daerah Istimewa Yogyakarta 55281, Indonesia"], "origin_addresses": ["Jl. Margo Mulyo No.6, Ngupasan, Kec. Gondomanan, Kota Yogyakarta, Daerah Istimewa Yogyakarta 55122, Indonesia"], "rows": [{"elements": [{"distance": {"text": "8.6 km", "value": 8554}, "duration": {"text": "23 mins", "value": 1358}, "status": "OK"}]}], "status": "OK"}}, {"origin": [-7.800293, 110.3661642], "destination": [-7.795883099999999, 110.39088679999999], "distance_matrix": {"destination_addresses": ["Jl. Timoho No.31-37, Muja Muju, Kec. Umbulharjo, Kota Yogyakarta, Daerah Istimewa Yogyakarta 55165, Indonesia"], "origin_addresses": ["Jl. Margo Mulyo No.6, Ngupasan, Kec. Gondomanan, Kota Yogyakarta, Daerah Istimewa Yogyakarta 55122, Indonesia"], "rows": [{"elements": [{"distance": {"text": "4.1 km", "value": 4097}, "duration": {"text": "13 mins", "value": 780}, "status": "OK"}]}], "status": "OK"}}, {"origin": [-7.800293, 110.3661642], "destination": [-7.8072349, 110.3773569], "distance_matrix": {"destination_addresses": ["Jl. Taman Siswa No.56, Wirogunan, Kec. Mergangsan, Kota Yogyakarta, Daerah Istimewa Yogyakarta 55151, Indonesia"], "origin_addresses": ["Jl. Margo Mulyo No.6, Ngupasan, Kec. Gondomanan, Kota Yogyakarta, Daerah Istimewa Yogyakarta 55122, Indonesia"], "rows": [{"elements": [{"distance": {"text": "2.3 km", "value": 2280}, "duration": {"text": "8 mins", "value": 451}, "status": "OK"}]}], "status": "OK"}}, {"origin": [-7.800293, 110.3661642], "destination": [-7.7970350999999996, 110.3704515], "distance_matrix": {"destination_addresses": ["Jl. Jagalan - Beji Jl. Beji No.61, Purwokinanti, Pakualaman, Kota Yogyakarta, Daerah Istimewa Yogyakarta 55166, Indonesia"], "origin_addresses": ["Jl. Margo Mulyo No.6, Ngupasan, Kec. Gondomanan, Kota Yogyakarta, Daerah Istimewa Yogyakarta 55122, Indonesia"], "rows": [{"elements": [{"distance": {"text": "1.4 km", "value": 1377}, "duration": {"text": "4 mins", "value": 242}, "status": "OK"}]}], "status": "OK"}}, {"origin": [-7.800293, 110.3661642], "destination": [-7.790546699999999, 110.3654284], "distance_matrix": {"destination_addresses": ["Jl. Ps. Kembang Gg. 1 No.102, Sosromenduran, Gedong Tengen, Kota Yogyakarta, Daerah Istimewa Yogyakarta 55271, Indonesia"], "origin_addresses": ["Jl. Margo Mulyo No.6, Ngupasan, Kec. Gondomanan, Kota Yogyakarta, Daerah Istimewa Yogyakarta 55122, Indonesia"], "rows": [{"elements": [{"distance": {"text": "2.3 km", "value": 2283}, "duration": {"text": "7 mins", "value": 434}, "status": "OK"}]}], "status": "OK"}}, {"origin": [-7.800293, 110.3661642], "destination": [-7.8180361, 110.3699946], "distance_matrix": {"destination_addresses": ["Gg. Batik Gringsing No.509, Brontokusuman, Kec. Mergangsan, Kota Yogyakarta, Daerah Istimewa Yogyakarta 55153, Indonesia"], "origin_addresses": ["Jl. Margo Mulyo No.6, Ngupasan, Kec. Gondomanan, Kota Yogyakarta, Daerah Istimewa Yogyakarta 55122, Indonesia"], "rows": [{"elements": [{"distance": {"text": "2.8 km", "value": 2790}, "duration": {"text": "8 mins", "value": 506}, "status": "OK"}]}], "status": "OK"}}, {"origin": [-7.800293, 110.3661642], "destination": [-7.7829118, 110.3853717], "distance_matrix": {"destination_addresses": ["Jl. Urip Sumoharjo No.64, Klitren, Kec. Gondokusuman, Kota Yogyakarta, Daerah Istimewa Yogyakarta 55222, Indonesia"], "origin_addresses": ["Jl. Margo Mulyo No.6, Ngupasan, Kec. Gondomanan, Kota Yogyakarta, Daerah Istimewa Yogyakarta 55122, Indonesia"], "rows": [{"elements": [{"distance": {"text": "4.7 km", "value": 4738}, "duration": {"text": "14 mins", "value": 844}, "status": "OK"}]}], "status": "OK"}}, {"origin": [-7.800293, 110.3661642], "destination": [-7.7908228, 110.3604696], "distance_matrix": {"destination_addresses": ["Jl. Jlagran Lor No.10, Pringgokusuman, Gedong Tengen, Kota Yogyakarta, Daerah Istimewa Yogyakarta 55272, Indonesia"], "origin_addresses": ["Jl. Margo Mulyo No.6, Ngupasan, Kec. Gondomanan, Kota Yogyakarta, Daerah Istimewa Yogyakarta 55122, Indonesia"], "rows": [{"elements": [{"distance": {"text": "2.2 km", "value": 2194}, "duration": {"text": "7 mins", "value": 392}, "status": "OK"}]}], "status": "OK"}}, {"origin": [-7.800293, 110.3661642], "destination": [-7.781765, 110.3790782], "distance_matrix": {"destination_addresses": ["Jl. Prof. Herman Yohanes No.1, Terban, Kec. Gondokusuman, Kota Yogyakarta, Daerah Istimewa Yogyakarta 55223, Indonesia"], "origin_addresses": ["Jl. Margo Mulyo No.6, Ngupasan, Kec. Gondomanan, Kota Yogyakarta, Daerah Istimewa Yogyakarta 55122, Indonesia"], "rows": [{"elements": [{"distance": {"text": "3.9 km", "value": 3851}, "duration": {"text": "12 mins", "value": 731}, "status": "OK"}]}], "status": "OK"}}, {"origin": [-7.800293, 110.3661642], "destination": [-7.7918185, 110.3642496], "distance_matrix": {"destination_addresses": ["Jl. Sosrowijayan No.23 - 25, Sosromenduran, Gedong Tengen, Kota Yogyakarta, Daerah Istimewa Yogyakarta 55271, Indonesia"], "origin_addresses": ["Jl. Margo Mulyo No.6, Ngupasan, Kec. Gondomanan, Kota Yogyakarta, Daerah Istimewa Yogyakarta 55122, Indonesia"], "rows": [{"elements": [{"distance": {"text": "2.6 km", "value": 2603}, "duration": {"text": "9 mins", "value": 556}, "status": "OK"}]}], "status": "OK"}}, {"origin": [-7.800293, 110.3661642], "destination": [-7.7954415, 110.3535053], "distance_matrix": {"destination_addresses": ["Jl. HOS Cokroaminoto No.60, Pakuncen, Wirobrajan, Kota Yogyakarta, Daerah Istimewa Yogyakarta 55253, Indonesia"], "origin_addresses": ["Jl. Margo Mulyo No.6, Ngupasan, Kec. Gondomanan, Kota Yogyakarta, Daerah Istimewa Yogyakarta 55122, Indonesia"], "rows": [{"elements": [{"distance": {"text": "3.5 km", "value": 3549}, "duration": {"text": "11 mins", "value": 631}, "status": "OK"}]}], "status": "OK"}}, {"origin": [-7.800293, 110.3661642], "destination": [-7.795443799999999, 110.3621311], "distance_matrix": {"destination_addresses": ["Jl. Jogonegaran Jl. Sosrowijayan GT I No.993, Sosromenduran, Gedong Tengen, Kota Yogyakarta, Daerah Istimewa Yogyakarta 55271, Indonesia"], "origin_addresses": ["Jl. Margo Mulyo No.6, Ngupasan, Kec. Gondomanan, Kota Yogyakarta, Daerah Istimewa Yogyakarta 55122, Indonesia"], "rows": [{"elements": [{"distance": {"text": "1.2 km", "value": 1194}, "duration": {"text": "4 mins", "value": 253}, "status": "OK"}]}], "status": "OK"}}, {"origin": [-7.800293, 110.3661642], "destination": [-7.7669396, 110.39149909999999], "distance_matrix": {"destination_addresses": ["Jl. Affandi No.37, Karang Gayam, Caturtunggal, Kec. Depok, Kabupaten Sleman, Daerah Istimewa Yogyakarta 55281, Indonesia"], "origin_addresses": ["Jl. Margo Mulyo No.6, Ngupasan, Kec. Gondomanan, Kota Yogyakarta, Daerah Istimewa Yogyakarta 55122, Indonesia"], "rows": [{"elements": [{"distance": {"text": "6.4 km", "value": 6384}, "duration": {"text": "18 mins", "value": 1097}, "status": "OK"}]}], "status": "OK"}}, {"origin": [-7.800293, 110.3661642], "destination": [-7.7913443, 110.3622759], "distance_matrix": {"destination_addresses": ["Jl. Sosrowijayan No.242, Sosromenduran, Gedong Tengen, Kota Yogyakarta, Daerah Istimewa Yogyakarta 55271, Indonesia"], "origin_addresses": ["Jl. Margo Mulyo No.6, Ngupasan, Kec. Gondomanan, Kota Yogyakarta, Daerah Istimewa Yogyakarta 55122, Indonesia"], "rows": [{"elements": [{"distance": {"text": "2.8 km", "value": 2802}, "duration": {"text": "10 mins", "value": 628}, "status": "OK"}]}], "status": "OK"}}, {"origin": [-7.800293, 110.3661642], "destination": [-7.7801399, 110.36065669999999], "distance_matrix": {"destination_addresses": ["Jl. Magelang No.31, Bumijo, Kec. Jetis, Kota Yogyakarta, Daerah Istimewa Yogyakarta 55231, Indonesia"], "origin_addresses": ["Jl. Margo Mulyo No.6, Ngupasan, Kec. Gondomanan, Kota Yogyakarta, Daerah Istimewa Yogyakarta 55122, Indonesia"], "rows": [{"elements": [{"distance": {"text": "3.6 km", "value": 3588}, "duration": {"text": "11 mins", "value": 652}, "status": "OK"}]}], "status": "OK"}}], [{"origin": [-7.8013966, 110.3647641], "destination": [-7.7738153, 110.3684775], "distance_matrix": {"destination_addresses": ["Jl. P. Mangkubumi No.72a, Cokrodiningratan, Kec. Jetis, Kota Yogyakarta, Daerah Istimewa Yogyakarta 55233, Indonesia"], "origin_addresses": ["Jl. Pangurakan No.1, Ngupasan, Kec. Gondomanan, Kota Yogyakarta, Daerah Istimewa Yogyakarta 55122, Indonesia"], "rows": [{"elements": [{"distance": {"text": "4.9 km", "value": 4887}, "duration": {"text": "15 mins", "value": 900}, "status": "OK"}]}], "status": "OK"}}, {"origin": [-7.8013966, 110.3647641], "destination": [-7.782622699999999, 110.36850659999999], "distance_matrix": {"destination_addresses": ["Jl. Jend. Sudirman No.9, Cokrodiningratan, Kec. Jetis, Kota Yogyakarta, Daerah Istimewa Yogyakarta 55233, Indonesia"], "origin_addresses": ["Jl. Pangurakan No.1, Ngupasan, Kec. Gondomanan, Kota Yogyakarta, Daerah Istimewa Yogyakarta 55122, Indonesia"], "rows": [{"elements": [{"distance": {"text": "3.5 km", "value": 3461}, "duration": {"text": "11 mins", "value": 637}, "status": "OK"}]}], "status": "OK"}}, {"origin": [-7.8013966, 110.3647641], "destination": [-7.7931709, 110.36656289999999], "distance_matrix": {"destination_addresses": ["Jl. Malioboro No.52-58, Suryatmajan, Kec. Danurejan, Kota Yogyakarta, Daerah Istimewa Yogyakarta 55213, Indonesia"], "origin_addresses": ["Jl. Pangurakan No.1, Ngupasan, Kec. Gondomanan, Kota Yogyakarta, Daerah Istimewa Yogyakarta 55122, Indonesia"], "rows": [{"elements": [{"distance": {"text": "1.7 km", "value": 1664}, "duration": {"text": "5 mins", "value": 302}, "status": "OK"}]}], "status": "OK"}}, {"origin": [-7.8013966, 110.3647641], "destination": [-7.7615123, 110.3984402], "distance_matrix": {"destination_addresses": ["69QX+C8C, Jl. Kaliwaru, Kaliwaru, Condongcatur, Kec. Depok, Kabupaten Sleman, Daerah Istimewa Yogyakarta 55281, Indonesia"], "origin_addresses": ["Jl. Pangurakan No.1, Ngupasan, Kec. Gondomanan, Kota Yogyakarta, Daerah Istimewa Yogyakarta 55122, Indonesia"], "rows": [{"elements": [{"distance": {"text": "8.0 km", "value": 8037}, "duration": {"text": "24 mins", "value": 1447}, "status": "OK"}]}], "status": "OK"}}, {"origin": [-7.8013966, 110.3647641], "destination": [-7.7973538, 110.3689898], "distance_matrix": {"destination_addresses": ["Jl. Mayor Suryotomo No.31, Ngupasan, Kec. Gondomanan, Kota Yogyakarta, Daerah Istimewa Yogyakarta 55122, Indonesia"], "origin_addresses": ["Jl. Pangurakan No.1, Ngupasan, Kec. Gondomanan, Kota Yogyakarta, Daerah Istimewa Yogyakarta 55122, Indonesia"], "rows": [{"elements": [{"distance": {"text": "1.0 km", "value": 962}, "duration": {"text": "3 mins", "value": 170}, "status": "OK"}]}], "status": "OK"}}, {"origin": [-7.8013966, 110.3647641], "destination": [-7.7938589, 110.3649049], "distance_matrix": {"destination_addresses": ["Jl. Dagen No.6, Sosromenduran, Gedong Tengen, Kota Yogyakarta, Daerah Istimewa Yogyakarta 55271, Indonesia"], "origin_addresses": ["Jl. Pangurakan No.1, Ngupasan, Kec. Gondomanan, Kota Yogyakarta, Daerah Istimewa Yogyakarta 55122, Indonesia"], "rows": [{"elements": [{"distance": {"text": "2.0 km", "value": 1996}, "duration": {"text": "7 mins", "value": 423}, "status": "OK"}]}], "status": "OK"}}, {"origin": [-7.8013966, 110.3647641], "destination": [-7.782607499999999, 110.37423779999999], "distance_matrix": {"destination_addresses": ["Jl. Jend. Sudirman No.69, Terban, Kec. Gondokusuman, Kota Yogyakarta, Daerah Istimewa Yogyakarta 55224, Indonesia"], "origin_addresses": ["Jl. Pangurakan No.1, Ngupasan, Kec. Gondomanan, Kota Yogyakarta, Daerah Istimewa Yogyakarta 55122, Indonesia"], "rows": [{"elements": [{"distance": {"text": "3.3 km", "value": 3263}, "duration": {"text": "10 mins", "value": 583}, "status": "OK"}]}], "status": "OK"}}, {"origin": [-7.8013966, 110.3647641], "destination": [-7.7938902, 110.36581659999999], "distance_matrix": {"destination_addresses": ["Jl. Malioboro No.42, Suryatmajan, Kec. Danurejan, Kota Yogyakarta, Daerah Istimewa Yogyakarta 55271, Indonesia"], "origin_addresses": ["Jl. Pangurakan No.1, Ngupasan, Kec. Gondomanan, Kota Yogyakarta, Daerah Istimewa Yogyakarta 55122, Indonesia"], "rows": [{"elements": [{"distance": {"text": "1.9 km", "value": 1891}, "duration": {"text": "6 mins", "value": 377}, "status": "OK"}]}], "status": "OK"}}, {"origin": [-7.8013966, 110.3647641], "destination": [-7.7989469, 110.3929241], "distance_matrix": {"destination_addresses": ["Jl. Ipda Tut Harsono No.16, Muja Muju, Kec. Umbulharjo, Kota Yogyakarta, Daerah Istimewa Yogyakarta 55165, Indonesia"], "origin_addresses": ["Jl. Pangurakan No.1, Ngupasan, Kec. Gondomanan, Kota Yogyakarta, Daerah Istimewa Yogyakarta 55122, Indonesia"], "rows": [{"elements": [{"distance": {"text": "3.4 km", "value": 3394}, "duration": {"text": "11 mins", "value": 665}, "status": "OK"}]}], "status": "OK"}}, {"origin": [-7.8013966, 110.3647641], "destination": [-7.7837159, 110.3923981], "distance_matrix": {"destination_addresses": ["Ambarrukmo Plaza (Inside Urban Icon Store 1st Floor, Unit #B46-49, Jl. Laksda Adisucipto No.80, Demangan Baru, Caturtunggal, Kec. Depok, Kabupaten Sleman, Daerah Istimewa Yogyakarta 55281, Indonesia"], "origin_addresses": ["Jl. Pangurakan No.1, Ngupasan, Kec. Gondomanan, Kota Yogyakarta, Daerah Istimewa Yogyakarta 55122, Indonesia"], "rows": [{"elements": [{"distance": {"text": "5.0 km", "value": 5049}, "duration": {"text": "14 mins", "value": 861}, "status": "OK"}]}], "status": "OK"}}, {"origin": [-7.8013966, 110.3647641], "destination": [-7.790049, 110.36519], "distance_matrix": {"destination_addresses": ["Jl. Ps. Kembang No.9, Sosromenduran, Gedong Tengen, Kota Yogyakarta, Daerah Istimewa Yogyakarta 55271, Indonesia"], "origin_addresses": ["Jl. Pangurakan No.1, Ngupasan, Kec. Gondomanan, Kota Yogyakarta, Daerah Istimewa Yogyakarta 55122, Indonesia"], "rows": [{"elements": [{"distance": {"text": "2.1 km", "value": 2104}, "duration": {"text": "7 mins", "value": 396}, "status": "OK"}]}], "status": "OK"}}, {"origin": [-7.8013966, 110.3647641], "destination": [-7.787678, 110.36669839999999], "distance_matrix": {"destination_addresses": ["Jl. Margo Utomo No.30, Gowongan, Kec. Jetis, Kota Yogyakarta, Daerah Istimewa Yogyakarta 55233, Indonesia"], "origin_addresses": ["Jl. Pangurakan No.1, Ngupasan, Kec. Gondomanan, Kota Yogyakarta, Daerah Istimewa Yogyakarta 55122, Indonesia"], "rows": [{"elements": [{"distance": {"text": "4.0 km", "value": 3984}, "duration": {"text": "11 mins", "value": 635}, "status": "OK"}]}], "status": "OK"}}, {"origin": [-7.8013966, 110.3647641], "destination": [-7.782889399999999, 110.38191619999999], "distance_matrix": {"destination_addresses": ["Jl. Urip Sumoharjo No.37, Klitren, Kec. Gondokusuman, Kota Yogyakarta, Daerah Istimewa Yogyakarta 55222, Indonesia"], "origin_addresses": ["Jl. Pangurakan No.1, Ngupasan, Kec. Gondomanan, Kota Yogyakarta, Daerah Istimewa Yogyakarta 55122, Indonesia"], "rows": [{"elements": [{"distance": {"text": "4.1 km", "value": 4122}, "duration": {"text": "13 mins", "value": 782}, "status": "OK"}]}], "status": "OK"}}, {"origin": [-7.8013966, 110.3647641], "destination": [-7.824458699999999, 110.36685349999999], "distance_matrix": {"destination_addresses": ["Jl. Jogokaryan No.82, Mantrijeron, Kec. Mantrijeron, Kota Yogyakarta, Daerah Istimewa Yogyakarta 55143, Indonesia"], "origin_addresses": ["Jl. Pangurakan No.1, Ngupasan, Kec. Gondomanan, Kota Yogyakarta, Daerah Istimewa Yogyakarta 55122, Indonesia"], "rows": [{"elements": [{"distance": {"text": "3.2 km", "value": 3170}, "duration": {"text": "9 mins", "value": 539}, "status": "OK"}]}], "status": "OK"}}, {"origin": [-7.8013966, 110.3647641], "destination": [-7.8152832, 110.36558529999999], "distance_matrix": {"destination_addresses": ["Jl. Mayjend Sutoyo No.52, Mantrijeron, Kec. Mantrijeron, Kota Yogyakarta, Daerah Istimewa Yogyakarta 55143, Indonesia"], "origin_addresses": ["Jl. Pangurakan No.1, Ngupasan, Kec. Gondomanan, Kota Yogyakarta, Daerah Istimewa Yogyakarta 55122, Indonesia"], "rows": [{"elements": [{"distance": {"text": "2.4 km", "value": 2386}, "duration": {"text": "7 mins", "value": 395}, "status": "OK"}]}], "status": "OK"}}, {"origin": [-7.8013966, 110.3647641], "destination": [-7.774500499999999, 110.38917359999999], "distance_matrix": {"destination_addresses": ["Jl. Affandi No.35, Santren, Caturtunggal, Kec. Depok, Kabupaten Sleman, Daerah Istimewa Yogyakarta 55281, Indonesia"], "origin_addresses": ["Jl. Pangurakan No.1, Ngupasan, Kec. Gondomanan, Kota Yogyakarta, Daerah Istimewa Yogyakarta 55122, Indonesia"], "rows": [{"elements": [{"distance": {"text": "5.3 km", "value": 5268}, "duration": {"text": "15 mins", "value": 899}, "status": "OK"}]}], "status": "OK"}}, {"origin": [-7.8013966, 110.3647641], "destination": [-7.7841438, 110.3667813], "distance_matrix": {"destination_addresses": ["Jl. Pangeran Mangkubumi No.101, Gowongan, Kec. Jetis, Kota Yogyakarta, Daerah Istimewa Yogyakarta 55224, Indonesia"], "origin_addresses": ["Jl. Pangurakan No.1, Ngupasan, Kec. Gondomanan, Kota Yogyakarta, Daerah Istimewa Yogyakarta 55122, Indonesia"], "rows": [{"elements": [{"distance": {"text": "3.6 km", "value": 3593}, "duration": {"text": "10 mins", "value": 584}, "status": "OK"}]}], "status": "OK"}}, {"origin": [-7.8013966, 110.3647641], "destination": [-7.7917305, 110.3637213], "distance_matrix": {"destination_addresses": ["Jl. Sosrowijayan No.35, Sosromenduran, Gedong Tengen, Kota Yogyakarta, Daerah Istimewa Yogyakarta 55271, Indonesia"], "origin_addresses": ["Jl. Pangurakan No.1, Ngupasan, Kec. Gondomanan, Kota Yogyakarta, Daerah Istimewa Yogyakarta 55122, Indonesia"], "rows": [{"elements": [{"distance": {"text": "2.4 km", "value": 2424}, "duration": {"text": "9 mins", "value": 526}, "status": "OK"}]}], "status": "OK"}}, {"origin": [-7.8013966, 110.3647641], "destination": [-7.801747199999999, 110.37002779999999], "distance_matrix": {"destination_addresses": ["Jl. Panembahan Senopati No.40, Prawirodirjan, Kec. Gondomanan, Kota Yogyakarta, Daerah Istimewa Yogyakarta 55121, Indonesia"], "origin_addresses": ["Jl. Pangurakan No.1, Ngupasan, Kec. Gondomanan, Kota Yogyakarta, Daerah Istimewa Yogyakarta 55122, Indonesia"], "rows": [{"elements": [{"distance": {"text": "0.6 km", "value": 592}, "duration": {"text": "2 mins", "value": 142}, "status": "OK"}]}], "status": "OK"}}, {"origin": [-7.8013966, 110.3647641], "destination": [-7.7824228, 110.3697363], "distance_matrix": {"destination_addresses": ["Jl. Jend. Sudirman No.19, Cokrodiningratan, Kec. Jetis, Kota Yogyakarta, Daerah Istimewa Yogyakarta 55233, Indonesia"], "origin_addresses": ["Jl. Pangurakan No.1, Ngupasan, Kec. Gondomanan, Kota Yogyakarta, Daerah Istimewa Yogyakarta 55122, Indonesia"], "rows": [{"elements": [{"distance": {"text": "3.2 km", "value": 3227}, "duration": {"text": "9 mins", "value": 555}, "status": "OK"}]}], "status": "OK"}}, {"origin": [-7.8013966, 110.3647641], "destination": [-7.801747199999999, 110.37002779999999], "distance_matrix": {"destination_addresses": ["Jl. Panembahan Senopati No.40, Prawirodirjan, Kec. Gondomanan, Kota Yogyakarta, Daerah Istimewa Yogyakarta 55121, Indonesia"], "origin_addresses": ["Jl. Pangurakan No.1, Ngupasan, Kec. Gondomanan, Kota Yogyakarta, Daerah Istimewa Yogyakarta 55122, Indonesia"], "rows": [{"elements": [{"distance": {"text": "0.6 km", "value": 592}, "duration": {"text": "2 mins", "value": 142}, "status": "OK"}]}], "status": "OK"}}, {"origin": [-7.8013966, 110.3647641], "destination": [-7.784761199999999, 110.36722999999999], "distance_matrix": {"destination_addresses": ["Jl. Margo Utomo No.52, Gowongan, Kec. Jetis, Kota Yogyakarta, Daerah Istimewa Yogyakarta 55233, Indonesia"], "origin_addresses": ["Jl. Pangurakan No.1, Ngupasan, Kec. Gondomanan, Kota Yogyakarta, Daerah Istimewa Yogyakarta 55122, Indonesia"], "rows": [{"elements": [{"distance": {"text": "3.7 km", "value": 3700}, "duration": {"text": "11 mins", "value": 650}, "status": "OK"}]}], "status": "OK"}}, {"origin": [-7.8013966, 110.3647641], "destination": [-7.783555, 110.391437], "distance_matrix": {"destination_addresses": ["Jl. Laksda Adisucipto No.38, Demangan, Kec. Gondokusuman, Kota Yogyakarta, Daerah Istimewa Yogyakarta 55221, Indonesia"], "origin_addresses": ["Jl. Pangurakan No.1, Ngupasan, Kec. Gondomanan, Kota Yogyakarta, Daerah Istimewa Yogyakarta 55122, Indonesia"], "rows": [{"elements": [{"distance": {"text": "5.2 km", "value": 5184}, "duration": {"text": "14 mins", "value": 860}, "status": "OK"}]}], "status": "OK"}}, {"origin": [-7.8013966, 110.3647641], "destination": [-7.8224427, 110.3673455], "distance_matrix": {"destination_addresses": ["Jl. Parangtritis No.120, Mantrijeron, Kec. Mantrijeron, Kota Yogyakarta, Daerah Istimewa Yogyakarta 55143, Indonesia"], "origin_addresses": ["Jl. Pangurakan No.1, Ngupasan, Kec. Gondomanan, Kota Yogyakarta, Daerah Istimewa Yogyakarta 55122, Indonesia"], "rows": [{"elements": [{"distance": {"text": "3.0 km", "value": 2973}, "duration": {"text": "8 mins", "value": 488}, "status": "OK"}]}], "status": "OK"}}, {"origin": [-7.8013966, 110.3647641], "destination": [-7.7899967, 110.3622553], "distance_matrix": {"destination_addresses": ["Jl. Ps. Kembang No.53, Sosromenduran, Gedong Tengen, Kota Yogyakarta, Daerah Istimewa Yogyakarta 55271, Indonesia"], "origin_addresses": ["Jl. Pangurakan No.1, Ngupasan, Kec. Gondomanan, Kota Yogyakarta, Daerah Istimewa Yogyakarta 55122, Indonesia"], "rows": [{"elements": [{"distance": {"text": "1.6 km", "value": 1621}, "duration": {"text": "5 mins", "value": 272}, "status": "OK"}]}], "status": "OK"}}, {"origin": [-7.8013966, 110.3647641], "destination": [-7.787678, 110.36669839999999], "distance_matrix": {"destination_addresses": ["Jl. Margo Utomo No.30, Gowongan, Kec. Jetis, Kota Yogyakarta, Daerah Istimewa Yogyakarta 55233, Indonesia"], "origin_addresses": ["Jl. Pangurakan No.1, Ngupasan, Kec. Gondomanan, Kota Yogyakarta, Daerah Istimewa Yogyakarta 55122, Indonesia"], "rows": [{"elements": [{"distance": {"text": "4.0 km", "value": 3984}, "duration": {"text": "11 mins", "value": 635}, "status": "OK"}]}], "status": "OK"}}, {"origin": [-7.8013966, 110.3647641], "destination": [-7.7938979999999995, 110.3614602], "distance_matrix": {"destination_addresses": ["Jl. Dagen No.109, Sosromenduran, Gedong Tengen, Kota Yogyakarta, Daerah Istimewa Yogyakarta 55271, Indonesia"], "origin_addresses": ["Jl. Pangurakan No.1, Ngupasan, Kec. Gondomanan, Kota Yogyakarta, Daerah Istimewa Yogyakarta 55122, Indonesia"], "rows": [{"elements": [{"distance": {"text": "1.2 km", "value": 1175}, "duration": {"text": "3 mins", "value": 199}, "status": "OK"}]}], "status": "OK"}}, {"origin": [-7.8013966, 110.3647641], "destination": [-7.7917305, 110.3637213], "distance_matrix": {"destination_addresses": ["Jl. Sosrowijayan No.35, Sosromenduran, Gedong Tengen, Kota Yogyakarta, Daerah Istimewa Yogyakarta 55271, Indonesia"], "origin_addresses": ["Jl. Pangurakan No.1, Ngupasan, Kec. Gondomanan, Kota Yogyakarta, Daerah Istimewa Yogyakarta 55122, Indonesia"], "rows": [{"elements": [{"distance": {"text": "2.4 km", "value": 2424}, "duration": {"text": "9 mins", "value": 526}, "status": "OK"}]}], "status": "OK"}}, {"origin": [-7.8013966, 110.3647641], "destination": [-7.783135, 110.3628832], "distance_matrix": {"destination_addresses": ["Jl. Pangeran Diponegoro No.87, Bumijo, Kec. Jetis, Kota Yogyakarta, Daerah Istimewa Yogyakarta 55231, Indonesia"], "origin_addresses": ["Jl. Pangurakan No.1, Ngupasan, Kec. Gondomanan, Kota Yogyakarta, Daerah Istimewa Yogyakarta 55122, Indonesia"], "rows": [{"elements": [{"distance": {"text": "3.6 km", "value": 3560}, "duration": {"text": "10 mins", "value": 612}, "status": "OK"}]}], "status": "OK"}}, {"origin": [-7.8013966, 110.3647641], "destination": [-7.8087447999999995, 110.3711512], "distance_matrix": {"destination_addresses": ["Jl. Ireda No.25, RW.08, Prawirodirjan, Kec. Gondomanan, Kota Yogyakarta, Daerah Istimewa Yogyakarta 55131, Indonesia"], "origin_addresses": ["Jl. Pangurakan No.1, Ngupasan, Kec. Gondomanan, Kota Yogyakarta, Daerah Istimewa Yogyakarta 55122, Indonesia"], "rows": [{"elements": [{"distance": {"text": "1.5 km", "value": 1537}, "duration": {"text": "4 mins", "value": 260}, "status": "OK"}]}], "status": "OK"}}, {"origin": [-7.8013966, 110.3647641], "destination": [-7.768796, 110.361195], "distance_matrix": {"destination_addresses": ["Jalan Magelang KM.4 No.145, Rogoyudan, Sinduadi, Kec. Mlati, Kabupaten Sleman, Daerah Istimewa Yogyakarta 55284, Indonesia"], "origin_addresses": ["Jl. Pangurakan No.1, Ngupasan, Kec. Gondomanan, Kota Yogyakarta, Daerah Istimewa Yogyakarta 55122, Indonesia"], "rows": [{"elements": [{"distance": {"text": "4.6 km", "value": 4649}, "duration": {"text": "13 mins", "value": 777}, "status": "OK"}]}], "status": "OK"}}, {"origin": [-7.8013966, 110.3647641], "destination": [-7.798237899999999, 110.4051231], "distance_matrix": {"destination_addresses": ["Jl. Raya Janti Jl. Gedongkuning No.336, Modalan, Banguntapan, Kec. Banguntapan, Kabupaten Bantul, Daerah Istimewa Yogyakarta 55198, Indonesia"], "origin_addresses": ["Jl. Pangurakan No.1, Ngupasan, Kec. Gondomanan, Kota Yogyakarta, Daerah Istimewa Yogyakarta 55122, Indonesia"], "rows": [{"elements": [{"distance": {"text": "4.9 km", "value": 4879}, "duration": {"text": "15 mins", "value": 897}, "status": "OK"}]}], "status": "OK"}}, {"origin": [-7.8013966, 110.3647641], "destination": [-7.796214399999999, 110.3646619], "distance_matrix": {"destination_addresses": ["Jl. Pajeksan No.10, Sosromenduran, Gedong Tengen, Kota Yogyakarta, Daerah Istimewa Yogyakarta 55122, Indonesia"], "origin_addresses": ["Jl. Pangurakan No.1, Ngupasan, Kec. Gondomanan, Kota Yogyakarta, Daerah Istimewa Yogyakarta 55122, Indonesia"], "rows": [{"elements": [{"distance": {"text": "2.3 km", "value": 2251}, "duration": {"text": "8 mins", "value": 457}, "status": "OK"}]}], "status": "OK"}}, {"origin": [-7.8013966, 110.3647641], "destination": [-7.7937804999999996, 110.3648101], "distance_matrix": {"destination_addresses": ["Jl. Dagen No.8, Sosromenduran, Gedong Tengen, Kota Yogyakarta, Daerah Istimewa Yogyakarta 55271, Indonesia"], "origin_addresses": ["Jl. Pangurakan No.1, Ngupasan, Kec. Gondomanan, Kota Yogyakarta, Daerah Istimewa Yogyakarta 55122, Indonesia"], "rows": [{"elements": [{"distance": {"text": "2.0 km", "value": 2007}, "duration": {"text": "7 mins", "value": 427}, "status": "OK"}]}], "status": "OK"}}, {"origin": [-7.8013966, 110.3647641], "destination": [-7.7876435, 110.3644008], "distance_matrix": {"destination_addresses": ["Jl. Gowongan Kidul No.33-49, Sosromenduran, Gedong Tengen, Kota Yogyakarta, Daerah Istimewa Yogyakarta 55271, Indonesia"], "origin_addresses": ["Jl. Pangurakan No.1, Ngupasan, Kec. Gondomanan, Kota Yogyakarta, Daerah Istimewa Yogyakarta 55122, Indonesia"], "rows": [{"elements": [{"distance": {"text": "4.2 km", "value": 4235}, "duration": {"text": "12 mins", "value": 719}, "status": "OK"}]}], "status": "OK"}}, {"origin": [-7.8013966, 110.3647641], "destination": [-7.776762199999999, 110.38233659999999], "distance_matrix": {"destination_addresses": ["Jl. Colombo Yogyakarta No.7, Karang Malang, Caturtunggal, Kec. Depok, Kabupaten Sleman, Daerah Istimewa Yogyakarta 55281, Indonesia"], "origin_addresses": ["Jl. Pangurakan No.1, Ngupasan, Kec. Gondomanan, Kota Yogyakarta, Daerah Istimewa Yogyakarta 55122, Indonesia"], "rows": [{"elements": [{"distance": {"text": "4.7 km", "value": 4708}, "duration": {"text": "13 mins", "value": 759}, "status": "OK"}]}], "status": "OK"}}, {"origin": [-7.8013966, 110.3647641], "destination": [-7.7982187, 110.3633193], "distance_matrix": {"destination_addresses": ["Jl. Gadean No.3, Ngupasan, Kec. Gondomanan, Kota Yogyakarta, Daerah Istimewa Yogyakarta 55122, Indonesia"], "origin_addresses": ["Jl. Pangurakan No.1, Ngupasan, Kec. Gondomanan, Kota Yogyakarta, Daerah Istimewa Yogyakarta 55122, Indonesia"], "rows": [{"elements": [{"distance": {"text": "0.9 km", "value": 902}, "duration": {"text": "3 mins", "value": 183}, "status": "OK"}]}], "status": "OK"}}, {"origin": [-7.8013966, 110.3647641], "destination": [-7.7942029999999995, 110.366817], "distance_matrix": {"destination_addresses": ["DN I/163 Malioboro, Jl. Mataram Jl. Sosrokusuman, Suryatmajan, Kec. Danurejan, Kota Yogyakarta, Daerah Istimewa Yogyakarta 55213, Indonesia"], "origin_addresses": ["Jl. Pangurakan No.1, Ngupasan, Kec. Gondomanan, Kota Yogyakarta, Daerah Istimewa Yogyakarta 55122, Indonesia"], "rows": [{"elements": [{"distance": {"text": "2.4 km", "value": 2410}, "duration": {"text": "9 mins", "value": 565}, "status": "OK"}]}], "status": "OK"}}, {"origin": [-7.8013966, 110.3647641], "destination": [-7.7874194999999995, 110.3636363], "distance_matrix": {"destination_addresses": ["Jl. Gowongan Kidul No.57, Sosromenduran, Gedong Tengen, Kota Yogyakarta, Daerah Istimewa Yogyakarta 55271, Indonesia"], "origin_addresses": ["Jl. Pangurakan No.1, Ngupasan, Kec. Gondomanan, Kota Yogyakarta, Daerah Istimewa Yogyakarta 55122, Indonesia"], "rows": [{"elements": [{"distance": {"text": "4.3 km", "value": 4306}, "duration": {"text": "11 mins", "value": 683}, "status": "OK"}]}], "status": "OK"}}, {"origin": [-7.8013966, 110.3647641], "destination": [-7.774500499999999, 110.38917359999999], "distance_matrix": {"destination_addresses": ["Jl. Affandi No.35, Santren, Caturtunggal, Kec. Depok, Kabupaten Sleman, Daerah Istimewa Yogyakarta 55281, Indonesia"], "origin_addresses": ["Jl. Pangurakan No.1, Ngupasan, Kec. Gondomanan, Kota Yogyakarta, Daerah Istimewa Yogyakarta 55122, Indonesia"], "rows": [{"elements": [{"distance": {"text": "5.3 km", "value": 5268}, "duration": {"text": "15 mins", "value": 899}, "status": "OK"}]}], "status": "OK"}}, {"origin": [-7.8013966, 110.3647641], "destination": [-7.7982187, 110.3633193], "distance_matrix": {"destination_addresses": ["Jl. Gadean No.3, Ngupasan, Kec. Gondomanan, Kota Yogyakarta, Daerah Istimewa Yogyakarta 55122, Indonesia"], "origin_addresses": ["Jl. Pangurakan No.1, Ngupasan, Kec. Gondomanan, Kota Yogyakarta, Daerah Istimewa Yogyakarta 55122, Indonesia"], "rows": [{"elements": [{"distance": {"text": "0.9 km", "value": 902}, "duration": {"text": "3 mins", "value": 183}, "status": "OK"}]}], "status": "OK"}}, {"origin": [-7.8013966, 110.3647641], "destination": [-7.7942029999999995, 110.366817], "distance_matrix": {"destination_addresses": ["DN I/163 Malioboro, Jl. Mataram Jl. Sosrokusuman, Suryatmajan, Kec. Danurejan, Kota Yogyakarta, Daerah Istimewa Yogyakarta 55213, Indonesia"], "origin_addresses": ["Jl. Pangurakan No.1, Ngupasan, Kec. Gondomanan, Kota Yogyakarta, Daerah Istimewa Yogyakarta 55122, Indonesia"], "rows": [{"elements": [{"distance": {"text": "2.4 km", "value": 2410}, "duration": {"text": "9 mins", "value": 565}, "status": "OK"}]}], "status": "OK"}}, {"origin": [-7.8013966, 110.3647641], "destination": [-7.7955906, 110.3772754], "distance_matrix": {"destination_addresses": ["Jl. Doktor Sutomo No.13A, Bausasran, Kec. Danurejan, Kota Yogyakarta, Daerah Istimewa Yogyakarta 55211, Indonesia"], "origin_addresses": ["Jl. Pangurakan No.1, Ngupasan, Kec. Gondomanan, Kota Yogyakarta, Daerah Istimewa Yogyakarta 55122, Indonesia"], "rows": [{"elements": [{"distance": {"text": "2.2 km", "value": 2201}, "duration": {"text": "7 mins", "value": 421}, "status": "OK"}]}], "status": "OK"}}, {"origin": [-7.8013966, 110.3647641], "destination": [-7.7874194999999995, 110.3636363], "distance_matrix": {"destination_addresses": ["Jl. Gowongan Kidul No.57, Sosromenduran, Gedong Tengen, Kota Yogyakarta, Daerah Istimewa Yogyakarta 55271, Indonesia"], "origin_addresses": ["Jl. Pangurakan No.1, Ngupasan, Kec. Gondomanan, Kota Yogyakarta, Daerah Istimewa Yogyakarta 55122, Indonesia"], "rows": [{"elements": [{"distance": {"text": "4.3 km", "value": 4306}, "duration": {"text": "11 mins", "value": 683}, "status": "OK"}]}], "status": "OK"}}, {"origin": [-7.8013966, 110.3647641], "destination": [-7.7959233999999995, 110.3688956], "distance_matrix": {"destination_addresses": ["Jl. Mataram No.9, Suryatmajan, Kec. Danurejan, Kota Yogyakarta, Daerah Istimewa Yogyakarta 55213, Indonesia"], "origin_addresses": ["Jl. Pangurakan No.1, Ngupasan, Kec. Gondomanan, Kota Yogyakarta, Daerah Istimewa Yogyakarta 55122, Indonesia"], "rows": [{"elements": [{"distance": {"text": "1.1 km", "value": 1134}, "duration": {"text": "3 mins", "value": 190}, "status": "OK"}]}], "status": "OK"}}, {"origin": [-7.8013966, 110.3647641], "destination": [-7.7937897, 110.3672539], "distance_matrix": {"destination_addresses": ["6948+FWM, Suryatmajan, Danurejan, Yogyakarta City, Special Region of Yogyakarta 55213, Indonesia"], "origin_addresses": ["Jl. Pangurakan No.1, Ngupasan, Kec. Gondomanan, Kota Yogyakarta, Daerah Istimewa Yogyakarta 55122, Indonesia"], "rows": [{"elements": [{"distance": {"text": "2.0 km", "value": 2041}, "duration": {"text": "8 mins", "value": 452}, "status": "OK"}]}], "status": "OK"}}, {"origin": [-7.8013966, 110.3647641], "destination": [-7.774500499999999, 110.38917359999999], "distance_matrix": {"destination_addresses": ["Jl. Affandi No.35, Santren, Caturtunggal, Kec. Depok, Kabupaten Sleman, Daerah Istimewa Yogyakarta 55281, Indonesia"], "origin_addresses": ["Jl. Pangurakan No.1, Ngupasan, Kec. Gondomanan, Kota Yogyakarta, Daerah Istimewa Yogyakarta 55122, Indonesia"], "rows": [{"elements": [{"distance": {"text": "5.3 km", "value": 5268}, "duration": {"text": "15 mins", "value": 899}, "status": "OK"}]}], "status": "OK"}}, {"origin": [-7.8013966, 110.3647641], "destination": [-7.779761199999999, 110.4139668], "distance_matrix": {"destination_addresses": ["Jl. Babarsari No.2, Janti, Caturtunggal, Kec. Depok, Kabupaten Sleman, Daerah Istimewa Yogyakarta 55281, Indonesia"], "origin_addresses": ["Jl. Pangurakan No.1, Ngupasan, Kec. Gondomanan, Kota Yogyakarta, Daerah Istimewa Yogyakarta 55122, Indonesia"], "rows": [{"elements": [{"distance": {"text": "7.9 km", "value": 7933}, "duration": {"text": "20 mins", "value": 1189}, "status": "OK"}]}], "status": "OK"}}, {"origin": [-7.8013966, 110.3647641], "destination": [-7.7887602, 110.37275629999999], "distance_matrix": {"destination_addresses": ["Jl. Krasak No.9, Kotabaru, Kec. Gondokusuman, Kota Yogyakarta, Daerah Istimewa Yogyakarta 55224, Indonesia"], "origin_addresses": ["Jl. Pangurakan No.1, Ngupasan, Kec. Gondomanan, Kota Yogyakarta, Daerah Istimewa Yogyakarta 55122, Indonesia"], "rows": [{"elements": [{"distance": {"text": "2.7 km", "value": 2715}, "duration": {"text": "8 mins", "value": 506}, "status": "OK"}]}], "status": "OK"}}, {"origin": [-7.8013966, 110.3647641], "destination": [-7.8008378, 110.35603499999999], "distance_matrix": {"destination_addresses": ["Jl. Letjen Suprapto No.1, Ngampilan, Kota Yogyakarta, Daerah Istimewa Yogyakarta 55261, Indonesia"], "origin_addresses": ["Jl. Pangurakan No.1, Ngupasan, Kec. Gondomanan, Kota Yogyakarta, Daerah Istimewa Yogyakarta 55122, Indonesia"], "rows": [{"elements": [{"distance": {"text": "1.1 km", "value": 1071}, "duration": {"text": "4 mins", "value": 254}, "status": "OK"}]}], "status": "OK"}}, {"origin": [-7.8013966, 110.3647641], "destination": [-7.7839979999999995, 110.4197006], "distance_matrix": {"destination_addresses": ["JL Solo (Jayakarta), Jl. Laksda Adisucipto No.7-8, Kalongan, Maguwoharjo, Kec. Depok, Kabupaten Sleman, Daerah Istimewa Yogyakarta 55281, Indonesia"], "origin_addresses": ["Jl. Pangurakan No.1, Ngupasan, Kec. Gondomanan, Kota Yogyakarta, Daerah Istimewa Yogyakarta 55122, Indonesia"], "rows": [{"elements": [{"distance": {"text": "9.8 km", "value": 9824}, "duration": {"text": "22 mins", "value": 1328}, "status": "OK"}]}], "status": "OK"}}, {"origin": [-7.8013966, 110.3647641], "destination": [-7.7834794, 110.3975966], "distance_matrix": {"destination_addresses": ["Jl. Laksda Adisucipto No.23, Papringan, Demangan, Kec. Depok, Kabupaten Sleman, Daerah Istimewa Yogyakarta 55281, Indonesia"], "origin_addresses": ["Jl. Pangurakan No.1, Ngupasan, Kec. Gondomanan, Kota Yogyakarta, Daerah Istimewa Yogyakarta 55122, Indonesia"], "rows": [{"elements": [{"distance": {"text": "5.3 km", "value": 5336}, "duration": {"text": "15 mins", "value": 897}, "status": "OK"}]}], "status": "OK"}}, {"origin": [-7.8013966, 110.3647641], "destination": [-7.792075799999999, 110.36449929999999], "distance_matrix": {"destination_addresses": ["6957+5Q4, Jl. Sosrowijayan, Sosromenduran, Gedong Tengen, Kota Yogyakarta, Daerah Istimewa Yogyakarta 55271, Indonesia"], "origin_addresses": ["Jl. Pangurakan No.1, Ngupasan, Kec. Gondomanan, Kota Yogyakarta, Daerah Istimewa Yogyakarta 55122, Indonesia"], "rows": [{"elements": [{"distance": {"text": "2.3 km", "value": 2341}, "duration": {"text": "9 mins", "value": 565}, "status": "OK"}]}], "status": "OK"}}, {"origin": [-7.8013966, 110.3647641], "destination": [-7.8237862, 110.3666306], "distance_matrix": {"destination_addresses": ["Jl. Jogokaryan No.61-63, Mantrijeron, Kec. Mantrijeron, Kota Yogyakarta, Daerah Istimewa Yogyakarta 55143, Indonesia"], "origin_addresses": ["Jl. Pangurakan No.1, Ngupasan, Kec. Gondomanan, Kota Yogyakarta, Daerah Istimewa Yogyakarta 55122, Indonesia"], "rows": [{"elements": [{"distance": {"text": "3.3 km", "value": 3272}, "duration": {"text": "10 mins", "value": 579}, "status": "OK"}]}], "status": "OK"}}, {"origin": [-7.8013966, 110.3647641], "destination": [-7.7393398, 110.37719589999999], "distance_matrix": {"destination_addresses": ["The Alana Yogyakarta Hotel & Convention Center Area,Jalan Palagan Tentara, 796G+7V9, Pelaja, Mudal, Sariharjo, Kec. Ngaglik, Kabupaten Sleman, Daerah Istimewa Yogyakarta 55581, Indonesia"], "origin_addresses": ["Jl. Pangurakan No.1, Ngupasan, Kec. Gondomanan, Kota Yogyakarta, Daerah Istimewa Yogyakarta 55122, Indonesia"], "rows": [{"elements": [{"distance": {"text": "9.2 km", "value": 9161}, "duration": {"text": "25 mins", "value": 1485}, "status": "OK"}]}], "status": "OK"}}, {"origin": [-7.8013966, 110.3647641], "destination": [-7.791444899999999, 110.35396019999999], "distance_matrix": {"destination_addresses": ["Jl. HOS Cokroaminoto No.108, Tegalrejo, Kec. Tegalrejo, Kota Yogyakarta, Daerah Istimewa Yogyakarta 55253, Indonesia"], "origin_addresses": ["Jl. Pangurakan No.1, Ngupasan, Kec. Gondomanan, Kota Yogyakarta, Daerah Istimewa Yogyakarta 55122, Indonesia"], "rows": [{"elements": [{"distance": {"text": "2.8 km", "value": 2792}, "duration": {"text": "8 mins", "value": 500}, "status": "OK"}]}], "status": "OK"}}, {"origin": [-7.8013966, 110.3647641], "destination": [-7.7802114, 110.3879623], "distance_matrix": {"destination_addresses": ["Jl. Affandi No.17C, Klitren, Kec. Gondokusuman, Kota Yogyakarta, Daerah Istimewa Yogyakarta 55222, Indonesia"], "origin_addresses": ["Jl. Pangurakan No.1, Ngupasan, Kec. Gondomanan, Kota Yogyakarta, Daerah Istimewa Yogyakarta 55122, Indonesia"], "rows": [{"elements": [{"distance": {"text": "4.6 km", "value": 4647}, "duration": {"text": "13 mins", "value": 802}, "status": "OK"}]}], "status": "OK"}}, {"origin": [-7.8013966, 110.3647641], "destination": [-7.771604, 110.3608098], "distance_matrix": {"destination_addresses": ["Jl. Magelang No.129, Kricak, Kec. Tegalrejo, Kota Yogyakarta, Daerah Istimewa Yogyakarta 55242, Indonesia"], "origin_addresses": ["Jl. Pangurakan No.1, Ngupasan, Kec. Gondomanan, Kota Yogyakarta, Daerah Istimewa Yogyakarta 55122, Indonesia"], "rows": [{"elements": [{"distance": {"text": "4.5 km", "value": 4464}, "duration": {"text": "13 mins", "value": 768}, "status": "OK"}]}], "status": "OK"}}, {"origin": [-7.8013966, 110.3647641], "destination": [-7.7986173999999995, 110.3914401], "distance_matrix": {"destination_addresses": ["Jl. Ipda Tut Harsono Jl. Timoho No.21, Muja Muju, Kec. Umbulharjo, Kota Yogyakarta, Daerah Istimewa Yogyakarta 55165, Indonesia"], "origin_addresses": ["Jl. Pangurakan No.1, Ngupasan, Kec. Gondomanan, Kota Yogyakarta, Daerah Istimewa Yogyakarta 55122, Indonesia"], "rows": [{"elements": [{"distance": {"text": "3.4 km", "value": 3421}, "duration": {"text": "11 mins", "value": 665}, "status": "OK"}]}], "status": "OK"}}, {"origin": [-7.8013966, 110.3647641], "destination": [-7.791408499999999, 110.3629208], "distance_matrix": {"destination_addresses": ["Jl. Sosrowijayan No.70, Sosromenduran, Gedong Tengen, Kota Yogyakarta, Daerah Istimewa Yogyakarta 55271, Indonesia"], "origin_addresses": ["Jl. Pangurakan No.1, Ngupasan, Kec. Gondomanan, Kota Yogyakarta, Daerah Istimewa Yogyakarta 55122, Indonesia"], "rows": [{"elements": [{"distance": {"text": "2.5 km", "value": 2504}, "duration": {"text": "9 mins", "value": 556}, "status": "OK"}]}], "status": "OK"}}, {"origin": [-7.8013966, 110.3647641], "destination": [-7.7775981, 110.3607775], "distance_matrix": {"destination_addresses": ["Jl. Magelang No.61, Kricak, Kec. Tegalrejo, Kota Yogyakarta, Daerah Istimewa Yogyakarta 55242, Indonesia"], "origin_addresses": ["Jl. Pangurakan No.1, Ngupasan, Kec. Gondomanan, Kota Yogyakarta, Daerah Istimewa Yogyakarta 55122, Indonesia"], "rows": [{"elements": [{"distance": {"text": "3.6 km", "value": 3642}, "duration": {"text": "11 mins", "value": 648}, "status": "OK"}]}], "status": "OK"}}, {"origin": [-7.8013966, 110.3647641], "destination": [-7.771604, 110.3608098], "distance_matrix": {"destination_addresses": ["Jl. Magelang No.129, Kricak, Kec. Tegalrejo, Kota Yogyakarta, Daerah Istimewa Yogyakarta 55242, Indonesia"], "origin_addresses": ["Jl. Pangurakan No.1, Ngupasan, Kec. Gondomanan, Kota Yogyakarta, Daerah Istimewa Yogyakarta 55122, Indonesia"], "rows": [{"elements": [{"distance": {"text": "4.5 km", "value": 4464}, "duration": {"text": "13 mins", "value": 768}, "status": "OK"}]}], "status": "OK"}}, {"origin": [-7.8013966, 110.3647641], "destination": [-7.7801874, 110.36768389999999], "distance_matrix": {"destination_addresses": ["Jl. A.M. Sangaji No.28, Cokrodiningratan, Kec. Jetis, Kota Yogyakarta, Daerah Istimewa Yogyakarta 55233, Indonesia"], "origin_addresses": ["Jl. Pangurakan No.1, Ngupasan, Kec. Gondomanan, Kota Yogyakarta, Daerah Istimewa Yogyakarta 55122, Indonesia"], "rows": [{"elements": [{"distance": {"text": "4.1 km", "value": 4109}, "duration": {"text": "12 mins", "value": 746}, "status": "OK"}]}], "status": "OK"}}, {"origin": [-7.8013966, 110.3647641], "destination": [-7.791408499999999, 110.3629208], "distance_matrix": {"destination_addresses": ["Jl. Sosrowijayan No.70, Sosromenduran, Gedong Tengen, Kota Yogyakarta, Daerah Istimewa Yogyakarta 55271, Indonesia"], "origin_addresses": ["Jl. Pangurakan No.1, Ngupasan, Kec. Gondomanan, Kota Yogyakarta, Daerah Istimewa Yogyakarta 55122, Indonesia"], "rows": [{"elements": [{"distance": {"text": "2.5 km", "value": 2504}, "duration": {"text": "9 mins", "value": 556}, "status": "OK"}]}], "status": "OK"}}, {"origin": [-7.8013966, 110.3647641], "destination": [-7.791444899999999, 110.35396019999999], "distance_matrix": {"destination_addresses": ["Jl. HOS Cokroaminoto No.108, Tegalrejo, Kec. Tegalrejo, Kota Yogyakarta, Daerah Istimewa Yogyakarta 55253, Indonesia"], "origin_addresses": ["Jl. Pangurakan No.1, Ngupasan, Kec. Gondomanan, Kota Yogyakarta, Daerah Istimewa Yogyakarta 55122, Indonesia"], "rows": [{"elements": [{"distance": {"text": "2.8 km", "value": 2792}, "duration": {"text": "8 mins", "value": 500}, "status": "OK"}]}], "status": "OK"}}, {"origin": [-7.8013966, 110.3647641], "destination": [-7.7524542, 110.36108229999999], "distance_matrix": {"destination_addresses": ["Jl. Magelang No.KM.6 No.18, Kutu Patran, Sinduadi, Kec. Mlati, Kabupaten Sleman, Daerah Istimewa Yogyakarta 55284, Indonesia"], "origin_addresses": ["Jl. Pangurakan No.1, Ngupasan, Kec. Gondomanan, Kota Yogyakarta, Daerah Istimewa Yogyakarta 55122, Indonesia"], "rows": [{"elements": [{"distance": {"text": "6.6 km", "value": 6561}, "duration": {"text": "19 mins", "value": 1118}, "status": "OK"}]}], "status": "OK"}}, {"origin": [-7.8013966, 110.3647641], "destination": [-7.7796239, 110.40378869999999], "distance_matrix": {"destination_addresses": ["Jl. Laksda Adisucipto Jl. Tempel No.320, Tempel, Caturtunggal, Kec. Depok, Kota Yogyakarta, Daerah Istimewa Yogyakarta 55281, Indonesia"], "origin_addresses": ["Jl. Pangurakan No.1, Ngupasan, Kec. Gondomanan, Kota Yogyakarta, Daerah Istimewa Yogyakarta 55122, Indonesia"], "rows": [{"elements": [{"distance": {"text": "6.4 km", "value": 6408}, "duration": {"text": "18 mins", "value": 1062}, "status": "OK"}]}], "status": "OK"}}, {"origin": [-7.8013966, 110.3647641], "destination": [-7.7903142999999995, 110.3632615], "distance_matrix": {"destination_addresses": ["Jl. Ps. Kembang No.49, Sosromenduran, Gedong Tengen, Kota Yogyakarta, Daerah Istimewa Yogyakarta 55271, Indonesia"], "origin_addresses": ["Jl. Pangurakan No.1, Ngupasan, Kec. Gondomanan, Kota Yogyakarta, Daerah Istimewa Yogyakarta 55122, Indonesia"], "rows": [{"elements": [{"distance": {"text": "2.4 km", "value": 2359}, "duration": {"text": "9 mins", "value": 542}, "status": "OK"}]}], "status": "OK"}}, {"origin": [-7.8013966, 110.3647641], "destination": [-7.8185351, 110.3729171], "distance_matrix": {"destination_addresses": ["Jl. Sisingamangaraja No.74, Brontokusuman, Kec. Mergangsan, Kota Yogyakarta, Daerah Istimewa Yogyakarta 55153, Indonesia"], "origin_addresses": ["Jl. Pangurakan No.1, Ngupasan, Kec. Gondomanan, Kota Yogyakarta, Daerah Istimewa Yogyakarta 55122, Indonesia"], "rows": [{"elements": [{"distance": {"text": "2.8 km", "value": 2840}, "duration": {"text": "7 mins", "value": 430}, "status": "OK"}]}], "status": "OK"}}, {"origin": [-7.8013966, 110.3647641], "destination": [-7.7933718999999995, 110.36297309999999], "distance_matrix": {"destination_addresses": ["Jl. Malioboro Jl. Dagen No.60, Sosromenduran, Gedong Tengen, Kota Yogyakarta, Daerah Istimewa Yogyakarta 55271, Indonesia"], "origin_addresses": ["Jl. Pangurakan No.1, Ngupasan, Kec. Gondomanan, Kota Yogyakarta, Daerah Istimewa Yogyakarta 55122, Indonesia"], "rows": [{"elements": [{"distance": {"text": "2.2 km", "value": 2214}, "duration": {"text": "8 mins", "value": 498}, "status": "OK"}]}], "status": "OK"}}, {"origin": [-7.8013966, 110.3647641], "destination": [-7.7917673999999995, 110.3651953], "distance_matrix": {"destination_addresses": ["6958+73W, Jl. Sosrowijayan, Sosromenduran, Gedong Tengen, Kota Yogyakarta, Daerah Istimewa Yogyakarta 55271, Indonesia"], "origin_addresses": ["Jl. Pangurakan No.1, Ngupasan, Kec. Gondomanan, Kota Yogyakarta, Daerah Istimewa Yogyakarta 55122, Indonesia"], "rows": [{"elements": [{"distance": {"text": "2.3 km", "value": 2262}, "duration": {"text": "8 mins", "value": 465}, "status": "OK"}]}], "status": "OK"}}, {"origin": [-7.8013966, 110.3647641], "destination": [-7.8167503, 110.3695223], "distance_matrix": {"destination_addresses": ["Timuran Jl. Parangtritis No.103, Brontokusuman, Kec. Mergangsan, Kota Yogyakarta, Daerah Istimewa Yogyakarta 55153, Indonesia"], "origin_addresses": ["Jl. Pangurakan No.1, Ngupasan, Kec. Gondomanan, Kota Yogyakarta, Daerah Istimewa Yogyakarta 55122, Indonesia"], "rows": [{"elements": [{"distance": {"text": "2.6 km", "value": 2573}, "duration": {"text": "8 mins", "value": 471}, "status": "OK"}]}], "status": "OK"}}, {"origin": [-7.8013966, 110.3647641], "destination": [-7.819400699999999, 110.37123989999999], "distance_matrix": {"destination_addresses": ["Jl. Prawirotaman No.28, Brontokusuman, Kec. Mergangsan, Kota Yogyakarta, Daerah Istimewa Yogyakarta 55153, Indonesia"], "origin_addresses": ["Jl. Pangurakan No.1, Ngupasan, Kec. Gondomanan, Kota Yogyakarta, Daerah Istimewa Yogyakarta 55122, Indonesia"], "rows": [{"elements": [{"distance": {"text": "2.8 km", "value": 2812}, "duration": {"text": "8 mins", "value": 454}, "status": "OK"}]}], "status": "OK"}}, {"origin": [-7.8013966, 110.3647641], "destination": [-7.8135292, 110.40140749999999], "distance_matrix": {"destination_addresses": ["Jl. Gedongkuning No.118, Rejowinangun, Kec. Kotagede, Kota Yogyakarta, Daerah Istimewa Yogyakarta 55171, Indonesia"], "origin_addresses": ["Jl. Pangurakan No.1, Ngupasan, Kec. Gondomanan, Kota Yogyakarta, Daerah Istimewa Yogyakarta 55122, Indonesia"], "rows": [{"elements": [{"distance": {"text": "6.5 km", "value": 6479}, "duration": {"text": "16 mins", "value": 932}, "status": "OK"}]}], "status": "OK"}}, {"origin": [-7.8013966, 110.3647641], "destination": [-7.7912164, 110.35327199999999], "distance_matrix": {"destination_addresses": ["Jl. HOS Cokroaminoto No.145, Tegalrejo, Kec. Tegalrejo, Kota Yogyakarta, Daerah Istimewa Yogyakarta 55244, Indonesia"], "origin_addresses": ["Jl. Pangurakan No.1, Ngupasan, Kec. Gondomanan, Kota Yogyakarta, Daerah Istimewa Yogyakarta 55122, Indonesia"], "rows": [{"elements": [{"distance": {"text": "2.6 km", "value": 2568}, "duration": {"text": "7 mins", "value": 428}, "status": "OK"}]}], "status": "OK"}}, {"origin": [-7.8013966, 110.3647641], "destination": [-7.7658154999999995, 110.4108134], "distance_matrix": {"destination_addresses": ["Jl. Seturan Raya No.4b, Kledokan, Caturtunggal, Kec. Depok, Kabupaten Sleman, Daerah Istimewa Yogyakarta 55281, Indonesia"], "origin_addresses": ["Jl. Pangurakan No.1, Ngupasan, Kec. Gondomanan, Kota Yogyakarta, Daerah Istimewa Yogyakarta 55122, Indonesia"], "rows": [{"elements": [{"distance": {"text": "8.5 km", "value": 8493}, "duration": {"text": "22 mins", "value": 1324}, "status": "OK"}]}], "status": "OK"}}, {"origin": [-7.8013966, 110.3647641], "destination": [-7.817778, 110.3599488], "distance_matrix": {"destination_addresses": ["Jl. Suryodiningratan No.26, Suryodiningratan, Kec. Mantrijeron, Kota Yogyakarta, Daerah Istimewa Yogyakarta 55141, Indonesia"], "origin_addresses": ["Jl. Pangurakan No.1, Ngupasan, Kec. Gondomanan, Kota Yogyakarta, Daerah Istimewa Yogyakarta 55122, Indonesia"], "rows": [{"elements": [{"distance": {"text": "3.3 km", "value": 3337}, "duration": {"text": "9 mins", "value": 534}, "status": "OK"}]}], "status": "OK"}}, {"origin": [-7.8013966, 110.3647641], "destination": [-7.7836064, 110.42206499999999], "distance_matrix": {"destination_addresses": ["Jl. Raya Solo - Yogyakarta No.8, Kalongan, Maguwoharjo, Kec. Depok, Kabupaten Sleman, Daerah Istimewa Yogyakarta 55282, Indonesia"], "origin_addresses": ["Jl. Pangurakan No.1, Ngupasan, Kec. Gondomanan, Kota Yogyakarta, Daerah Istimewa Yogyakarta 55122, Indonesia"], "rows": [{"elements": [{"distance": {"text": "9.5 km", "value": 9529}, "duration": {"text": "22 mins", "value": 1344}, "status": "OK"}]}], "status": "OK"}}, {"origin": [-7.8013966, 110.3647641], "destination": [-7.810461999999999, 110.37723799999999], "distance_matrix": {"destination_addresses": ["Jl. Taman Siswa No.91, Wirogunan, Kec. Mergangsan, Kota Yogyakarta, Daerah Istimewa Yogyakarta 55151, Indonesia"], "origin_addresses": ["Jl. Pangurakan No.1, Ngupasan, Kec. Gondomanan, Kota Yogyakarta, Daerah Istimewa Yogyakarta 55122, Indonesia"], "rows": [{"elements": [{"distance": {"text": "2.4 km", "value": 2413}, "duration": {"text": "8 mins", "value": 451}, "status": "OK"}]}], "status": "OK"}}, {"origin": [-7.8013966, 110.3647641], "destination": [-7.7907481999999995, 110.3620009], "distance_matrix": {"destination_addresses": ["Jl. Gandekan No.92, Sosromenduran, Gedong Tengen, Kota Yogyakarta, Daerah Istimewa Yogyakarta 55272, Indonesia"], "origin_addresses": ["Jl. Pangurakan No.1, Ngupasan, Kec. Gondomanan, Kota Yogyakarta, Daerah Istimewa Yogyakarta 55122, Indonesia"], "rows": [{"elements": [{"distance": {"text": "1.5 km", "value": 1532}, "duration": {"text": "4 mins", "value": 255}, "status": "OK"}]}], "status": "OK"}}, {"origin": [-7.8013966, 110.3647641], "destination": [-7.7985481, 110.3927832], "distance_matrix": {"destination_addresses": ["Jl. Ipda Tut Harsono No.24, Muja Muju, Kec. Umbulharjo, Kota Yogyakarta, Daerah Istimewa Yogyakarta 55165, Indonesia"], "origin_addresses": ["Jl. Pangurakan No.1, Ngupasan, Kec. Gondomanan, Kota Yogyakarta, Daerah Istimewa Yogyakarta 55122, Indonesia"], "rows": [{"elements": [{"distance": {"text": "3.5 km", "value": 3475}, "duration": {"text": "11 mins", "value": 677}, "status": "OK"}]}], "status": "OK"}}, {"origin": [-7.8013966, 110.3647641], "destination": [-7.7907481999999995, 110.3620009], "distance_matrix": {"destination_addresses": ["Jl. Gandekan No.92, Sosromenduran, Gedong Tengen, Kota Yogyakarta, Daerah Istimewa Yogyakarta 55272, Indonesia"], "origin_addresses": ["Jl. Pangurakan No.1, Ngupasan, Kec. Gondomanan, Kota Yogyakarta, Daerah Istimewa Yogyakarta 55122, Indonesia"], "rows": [{"elements": [{"distance": {"text": "1.5 km", "value": 1532}, "duration": {"text": "4 mins", "value": 255}, "status": "OK"}]}], "status": "OK"}}, {"origin": [-7.8013966, 110.3647641], "destination": [-7.7922148, 110.3601348], "distance_matrix": {"destination_addresses": ["Jl. Kemetiran No.21, Pringgokusuman, Gedong Tengen, Kota Yogyakarta, Daerah Istimewa Yogyakarta 55272, Indonesia"], "origin_addresses": ["Jl. Pangurakan No.1, Ngupasan, Kec. Gondomanan, Kota Yogyakarta, Daerah Istimewa Yogyakarta 55122, Indonesia"], "rows": [{"elements": [{"distance": {"text": "1.7 km", "value": 1663}, "duration": {"text": "5 mins", "value": 289}, "status": "OK"}]}], "status": "OK"}}, {"origin": [-7.8013966, 110.3647641], "destination": [-7.7813117, 110.367661], "distance_matrix": {"destination_addresses": ["Jl. A.M. Sangaji No.20, Cokrodiningratan, Kec. Jetis, Kota Yogyakarta, Daerah Istimewa Yogyakarta 55233, Indonesia"], "origin_addresses": ["Jl. Pangurakan No.1, Ngupasan, Kec. Gondomanan, Kota Yogyakarta, Daerah Istimewa Yogyakarta 55122, Indonesia"], "rows": [{"elements": [{"distance": {"text": "4.0 km", "value": 4045}, "duration": {"text": "12 mins", "value": 737}, "status": "OK"}]}], "status": "OK"}}, {"origin": [-7.8013966, 110.3647641], "destination": [-7.8035485, 110.368612], "distance_matrix": {"destination_addresses": ["Jl. Ibu Ruswo No.57, Prawirodirjan, Kec. Gondomanan, Kota Yogyakarta, Daerah Istimewa Yogyakarta 55121, Indonesia"], "origin_addresses": ["Jl. Pangurakan No.1, Ngupasan, Kec. Gondomanan, Kota Yogyakarta, Daerah Istimewa Yogyakarta 55122, Indonesia"], "rows": [{"elements": [{"distance": {"text": "0.6 km", "value": 636}, "duration": {"text": "2 mins", "value": 122}, "status": "OK"}]}], "status": "OK"}}, {"origin": [-7.8013966, 110.3647641], "destination": [-7.7589596, 110.3959946], "distance_matrix": {"destination_addresses": ["Jl. Affandi No.3, Gejayan, Condongcatur, Kec. Depok, Kabupaten Sleman, Daerah Istimewa Yogyakarta 55281, Indonesia"], "origin_addresses": ["Jl. Pangurakan No.1, Ngupasan, Kec. Gondomanan, Kota Yogyakarta, Daerah Istimewa Yogyakarta 55122, Indonesia"], "rows": [{"elements": [{"distance": {"text": "8.3 km", "value": 8331}, "duration": {"text": "22 mins", "value": 1311}, "status": "OK"}]}], "status": "OK"}}, {"origin": [-7.8013966, 110.3647641], "destination": [-7.795883099999999, 110.39088679999999], "distance_matrix": {"destination_addresses": ["Jl. Timoho No.31-37, Muja Muju, Kec. Umbulharjo, Kota Yogyakarta, Daerah Istimewa Yogyakarta 55165, Indonesia"], "origin_addresses": ["Jl. Pangurakan No.1, Ngupasan, Kec. Gondomanan, Kota Yogyakarta, Daerah Istimewa Yogyakarta 55122, Indonesia"], "rows": [{"elements": [{"distance": {"text": "3.9 km", "value": 3873}, "duration": {"text": "12 mins", "value": 733}, "status": "OK"}]}], "status": "OK"}}, {"origin": [-7.8013966, 110.3647641], "destination": [-7.8072349, 110.3773569], "distance_matrix": {"destination_addresses": ["Jl. Taman Siswa No.56, Wirogunan, Kec. Mergangsan, Kota Yogyakarta, Daerah Istimewa Yogyakarta 55151, Indonesia"], "origin_addresses": ["Jl. Pangurakan No.1, Ngupasan, Kec. Gondomanan, Kota Yogyakarta, Daerah Istimewa Yogyakarta 55122, Indonesia"], "rows": [{"elements": [{"distance": {"text": "2.1 km", "value": 2057}, "duration": {"text": "7 mins", "value": 404}, "status": "OK"}]}], "status": "OK"}}, {"origin": [-7.8013966, 110.3647641], "destination": [-7.7970350999999996, 110.3704515], "distance_matrix": {"destination_addresses": ["Jl. Jagalan - Beji Jl. Beji No.61, Purwokinanti, Pakualaman, Kota Yogyakarta, Daerah Istimewa Yogyakarta 55166, Indonesia"], "origin_addresses": ["Jl. Pangurakan No.1, Ngupasan, Kec. Gondomanan, Kota Yogyakarta, Daerah Istimewa Yogyakarta 55122, Indonesia"], "rows": [{"elements": [{"distance": {"text": "1.2 km", "value": 1153}, "duration": {"text": "3 mins", "value": 195}, "status": "OK"}]}], "status": "OK"}}, {"origin": [-7.8013966, 110.3647641], "destination": [-7.790546699999999, 110.3654284], "distance_matrix": {"destination_addresses": ["Jl. Ps. Kembang Gg. 1 No.102, Sosromenduran, Gedong Tengen, Kota Yogyakarta, Daerah Istimewa Yogyakarta 55271, Indonesia"], "origin_addresses": ["Jl. Pangurakan No.1, Ngupasan, Kec. Gondomanan, Kota Yogyakarta, Daerah Istimewa Yogyakarta 55122, Indonesia"], "rows": [{"elements": [{"distance": {"text": "2.1 km", "value": 2060}, "duration": {"text": "6 mins", "value": 387}, "status": "OK"}]}], "status": "OK"}}, {"origin": [-7.8013966, 110.3647641], "destination": [-7.8180361, 110.3699946], "distance_matrix": {"destination_addresses": ["Gg. Batik Gringsing No.509, Brontokusuman, Kec. Mergangsan, Kota Yogyakarta, Daerah Istimewa Yogyakarta 55153, Indonesia"], "origin_addresses": ["Jl. Pangurakan No.1, Ngupasan, Kec. Gondomanan, Kota Yogyakarta, Daerah Istimewa Yogyakarta 55122, Indonesia"], "rows": [{"elements": [{"distance": {"text": "2.6 km", "value": 2567}, "duration": {"text": "8 mins", "value": 459}, "status": "OK"}]}], "status": "OK"}}, {"origin": [-7.8013966, 110.3647641], "destination": [-7.7829118, 110.3853717], "distance_matrix": {"destination_addresses": ["Jl. Urip Sumoharjo No.64, Klitren, Kec. Gondokusuman, Kota Yogyakarta, Daerah Istimewa Yogyakarta 55222, Indonesia"], "origin_addresses": ["Jl. Pangurakan No.1, Ngupasan, Kec. Gondomanan, Kota Yogyakarta, Daerah Istimewa Yogyakarta 55122, Indonesia"], "rows": [{"elements": [{"distance": {"text": "4.5 km", "value": 4515}, "duration": {"text": "13 mins", "value": 797}, "status": "OK"}]}], "status": "OK"}}, {"origin": [-7.8013966, 110.3647641], "destination": [-7.7908228, 110.3604696], "distance_matrix": {"destination_addresses": ["Jl. Jlagran Lor No.10, Pringgokusuman, Gedong Tengen, Kota Yogyakarta, Daerah Istimewa Yogyakarta 55272, Indonesia"], "origin_addresses": ["Jl. Pangurakan No.1, Ngupasan, Kec. Gondomanan, Kota Yogyakarta, Daerah Istimewa Yogyakarta 55122, Indonesia"], "rows": [{"elements": [{"distance": {"text": "2.0 km", "value": 1964}, "duration": {"text": "6 mins", "value": 343}, "status": "OK"}]}], "status": "OK"}}, {"origin": [-7.8013966, 110.3647641], "destination": [-7.781765, 110.3790782], "distance_matrix": {"destination_addresses": ["Jl. Prof. Herman Yohanes No.1, Terban, Kec. Gondokusuman, Kota Yogyakarta, Daerah Istimewa Yogyakarta 55223, Indonesia"], "origin_addresses": ["Jl. Pangurakan No.1, Ngupasan, Kec. Gondomanan, Kota Yogyakarta, Daerah Istimewa Yogyakarta 55122, Indonesia"], "rows": [{"elements": [{"distance": {"text": "3.6 km", "value": 3627}, "duration": {"text": "11 mins", "value": 684}, "status": "OK"}]}], "status": "OK"}}, {"origin": [-7.8013966, 110.3647641], "destination": [-7.7918185, 110.3642496], "distance_matrix": {"destination_addresses": ["Jl. Sosrowijayan No.23 - 25, Sosromenduran, Gedong Tengen, Kota Yogyakarta, Daerah Istimewa Yogyakarta 55271, Indonesia"], "origin_addresses": ["Jl. Pangurakan No.1, Ngupasan, Kec. Gondomanan, Kota Yogyakarta, Daerah Istimewa Yogyakarta 55122, Indonesia"], "rows": [{"elements": [{"distance": {"text": "2.4 km", "value": 2379}, "duration": {"text": "8 mins", "value": 509}, "status": "OK"}]}], "status": "OK"}}, {"origin": [-7.8013966, 110.3647641], "destination": [-7.7954415, 110.3535053], "distance_matrix": {"destination_addresses": ["Jl. HOS Cokroaminoto No.60, Pakuncen, Wirobrajan, Kota Yogyakarta, Daerah Istimewa Yogyakarta 55253, Indonesia"], "origin_addresses": ["Jl. Pangurakan No.1, Ngupasan, Kec. Gondomanan, Kota Yogyakarta, Daerah Istimewa Yogyakarta 55122, Indonesia"], "rows": [{"elements": [{"distance": {"text": "3.3 km", "value": 3319}, "duration": {"text": "10 mins", "value": 582}, "status": "OK"}]}], "status": "OK"}}, {"origin": [-7.8013966, 110.3647641], "destination": [-7.795443799999999, 110.3621311], "distance_matrix": {"destination_addresses": ["Jl. Jogonegaran Jl. Sosrowijayan GT I No.993, Sosromenduran, Gedong Tengen, Kota Yogyakarta, Daerah Istimewa Yogyakarta 55271, Indonesia"], "origin_addresses": ["Jl. Pangurakan No.1, Ngupasan, Kec. Gondomanan, Kota Yogyakarta, Daerah Istimewa Yogyakarta 55122, Indonesia"], "rows": [{"elements": [{"distance": {"text": "1.0 km", "value": 964}, "duration": {"text": "3 mins", "value": 203}, "status": "OK"}]}], "status": "OK"}}, {"origin": [-7.8013966, 110.3647641], "destination": [-7.7669396, 110.39149909999999], "distance_matrix": {"destination_addresses": ["Jl. Affandi No.37, Karang Gayam, Caturtunggal, Kec. Depok, Kabupaten Sleman, Daerah Istimewa Yogyakarta 55281, Indonesia"], "origin_addresses": ["Jl. Pangurakan No.1, Ngupasan, Kec. Gondomanan, Kota Yogyakarta, Daerah Istimewa Yogyakarta 55122, Indonesia"], "rows": [{"elements": [{"distance": {"text": "6.2 km", "value": 6160}, "duration": {"text": "18 mins", "value": 1050}, "status": "OK"}]}], "status": "OK"}}, {"origin": [-7.8013966, 110.3647641], "destination": [-7.7913443, 110.3622759], "distance_matrix": {"destination_addresses": ["Jl. Sosrowijayan No.242, Sosromenduran, Gedong Tengen, Kota Yogyakarta, Daerah Istimewa Yogyakarta 55271, Indonesia"], "origin_addresses": ["Jl. Pangurakan No.1, Ngupasan, Kec. Gondomanan, Kota Yogyakarta, Daerah Istimewa Yogyakarta 55122, Indonesia"], "rows": [{"elements": [{"distance": {"text": "2.6 km", "value": 2585}, "duration": {"text": "10 mins", "value": 583}, "status": "OK"}]}], "status": "OK"}}, {"origin": [-7.8013966, 110.3647641], "destination": [-7.7801399, 110.36065669999999], "distance_matrix": {"destination_addresses": ["Jl. Magelang No.31, Bumijo, Kec. Jetis, Kota Yogyakarta, Daerah Istimewa Yogyakarta 55231, Indonesia"], "origin_addresses": ["Jl. Pangurakan No.1, Ngupasan, Kec. Gondomanan, Kota Yogyakarta, Daerah Istimewa Yogyakarta 55122, Indonesia"], "rows": [{"elements": [{"distance": {"text": "3.4 km", "value": 3359}, "duration": {"text": "10 mins", "value": 603}, "status": "OK"}]}], "status": "OK"}}], [{"origin": [-7.8022995, 110.3643835], "destination": [-7.7738153, 110.3684775], "distance_matrix": {"destination_addresses": ["Jl. P. Mangkubumi No.72a, Cokrodiningratan, Kec. Jetis, Kota Yogyakarta, Daerah Istimewa Yogyakarta 55233, Indonesia"], "origin_addresses": ["Jl. Pangurakan No.6, Ngupasan, Kec. Gondomanan, Kota Yogyakarta, Daerah Istimewa Yogyakarta 55122, Indonesia"], "rows": [{"elements": [{"distance": {"text": "5.0 km", "value": 4985}, "duration": {"text": "15 mins", "value": 917}, "status": "OK"}]}], "status": "OK"}}, {"origin": [-7.8022995, 110.3643835], "destination": [-7.782622699999999, 110.36850659999999], "distance_matrix": {"destination_addresses": ["Jl. Jend. Sudirman No.9, Cokrodiningratan, Kec. Jetis, Kota Yogyakarta, Daerah Istimewa Yogyakarta 55233, Indonesia"], "origin_addresses": ["Jl. Pangurakan No.6, Ngupasan, Kec. Gondomanan, Kota Yogyakarta, Daerah Istimewa Yogyakarta 55122, Indonesia"], "rows": [{"elements": [{"distance": {"text": "3.6 km", "value": 3566}, "duration": {"text": "11 mins", "value": 674}, "status": "OK"}]}], "status": "OK"}}, {"origin": [-7.8022995, 110.3643835], "destination": [-7.7931709, 110.36656289999999], "distance_matrix": {"destination_addresses": ["Jl. Malioboro No.52-58, Suryatmajan, Kec. Danurejan, Kota Yogyakarta, Daerah Istimewa Yogyakarta 55213, Indonesia"], "origin_addresses": ["Jl. Pangurakan No.6, Ngupasan, Kec. Gondomanan, Kota Yogyakarta, Daerah Istimewa Yogyakarta 55122, Indonesia"], "rows": [{"elements": [{"distance": {"text": "1.8 km", "value": 1775}, "duration": {"text": "6 mins", "value": 337}, "status": "OK"}]}], "status": "OK"}}, {"origin": [-7.8022995, 110.3643835], "destination": [-7.7615123, 110.3984402], "distance_matrix": {"destination_addresses": ["69QX+C8C, Jl. Kaliwaru, Kaliwaru, Condongcatur, Kec. Depok, Kabupaten Sleman, Daerah Istimewa Yogyakarta 55281, Indonesia"], "origin_addresses": ["Jl. Pangurakan No.6, Ngupasan, Kec. Gondomanan, Kota Yogyakarta, Daerah Istimewa Yogyakarta 55122, Indonesia"], "rows": [{"elements": [{"distance": {"text": "8.1 km", "value": 8142}, "duration": {"text": "25 mins", "value": 1483}, "status": "OK"}]}], "status": "OK"}}, {"origin": [-7.8022995, 110.3643835], "destination": [-7.7973538, 110.3689898], "distance_matrix": {"destination_addresses": ["Jl. Mayor Suryotomo No.31, Ngupasan, Kec. Gondomanan, Kota Yogyakarta, Daerah Istimewa Yogyakarta 55122, Indonesia"], "origin_addresses": ["Jl. Pangurakan No.6, Ngupasan, Kec. Gondomanan, Kota Yogyakarta, Daerah Istimewa Yogyakarta 55122, Indonesia"], "rows": [{"elements": [{"distance": {"text": "1.1 km", "value": 1067}, "duration": {"text": "3 mins", "value": 206}, "status": "OK"}]}], "status": "OK"}}, {"origin": [-7.8022995, 110.3643835], "destination": [-7.7938589, 110.3649049], "distance_matrix": {"destination_addresses": ["Jl. Dagen No.6, Sosromenduran, Gedong Tengen, Kota Yogyakarta, Daerah Istimewa Yogyakarta 55271, Indonesia"], "origin_addresses": ["Jl. Pangurakan No.6, Ngupasan, Kec. Gondomanan, Kota Yogyakarta, Daerah Istimewa Yogyakarta 55122, Indonesia"], "rows": [{"elements": [{"distance": {"text": "2.1 km", "value": 2101}, "duration": {"text": "8 mins", "value": 459}, "status": "OK"}]}], "status": "OK"}}, {"origin": [-7.8022995, 110.3643835], "destination": [-7.782607499999999, 110.37423779999999], "distance_matrix": {"destination_addresses": ["Jl. Jend. Sudirman No.69, Terban, Kec. Gondokusuman, Kota Yogyakarta, Daerah Istimewa Yogyakarta 55224, Indonesia"], "origin_addresses": ["Jl. Pangurakan No.6, Ngupasan, Kec. Gondomanan, Kota Yogyakarta, Daerah Istimewa Yogyakarta 55122, Indonesia"], "rows": [{"elements": [{"distance": {"text": "3.4 km", "value": 3368}, "duration": {"text": "10 mins", "value": 619}, "status": "OK"}]}], "status": "OK"}}, {"origin": [-7.8022995, 110.3643835], "destination": [-7.7938902, 110.36581659999999], "distance_matrix": {"destination_addresses": ["Jl. Malioboro No.42, Suryatmajan, Kec. Danurejan, Kota Yogyakarta, Daerah Istimewa Yogyakarta 55271, Indonesia"], "origin_addresses": ["Jl. Pangurakan No.6, Ngupasan, Kec. Gondomanan, Kota Yogyakarta, Daerah Istimewa Yogyakarta 55122, Indonesia"], "rows": [{"elements": [{"distance": {"text": "2.0 km", "value": 1996}, "duration": {"text": "7 mins", "value": 413}, "status": "OK"}]}], "status": "OK"}}, {"origin": [-7.8022995, 110.3643835], "destination": [-7.7989469, 110.3929241], "distance_matrix": {"destination_addresses": ["Jl. Ipda Tut Harsono No.16, Muja Muju, Kec. Umbulharjo, Kota Yogyakarta, Daerah Istimewa Yogyakarta 55165, Indonesia"], "origin_addresses": ["Jl. Pangurakan No.6, Ngupasan, Kec. Gondomanan, Kota Yogyakarta, Daerah Istimewa Yogyakarta 55122, Indonesia"], "rows": [{"elements": [{"distance": {"text": "3.5 km", "value": 3499}, "duration": {"text": "12 mins", "value": 701}, "status": "OK"}]}], "status": "OK"}}, {"origin": [-7.8022995, 110.3643835], "destination": [-7.7837159, 110.3923981], "distance_matrix": {"destination_addresses": ["Ambarrukmo Plaza (Inside Urban Icon Store 1st Floor, Unit #B46-49, Jl. Laksda Adisucipto No.80, Demangan Baru, Caturtunggal, Kec. Depok, Kabupaten Sleman, Daerah Istimewa Yogyakarta 55281, Indonesia"], "origin_addresses": ["Jl. Pangurakan No.6, Ngupasan, Kec. Gondomanan, Kota Yogyakarta, Daerah Istimewa Yogyakarta 55122, Indonesia"], "rows": [{"elements": [{"distance": {"text": "5.2 km", "value": 5154}, "duration": {"text": "15 mins", "value": 897}, "status": "OK"}]}], "status": "OK"}}, {"origin": [-7.8022995, 110.3643835], "destination": [-7.790049, 110.36519], "distance_matrix": {"destination_addresses": ["Jl. Ps. Kembang No.9, Sosromenduran, Gedong Tengen, Kota Yogyakarta, Daerah Istimewa Yogyakarta 55271, Indonesia"], "origin_addresses": ["Jl. Pangurakan No.6, Ngupasan, Kec. Gondomanan, Kota Yogyakarta, Daerah Istimewa Yogyakarta 55122, Indonesia"], "rows": [{"elements": [{"distance": {"text": "2.2 km", "value": 2209}, "duration": {"text": "7 mins", "value": 433}, "status": "OK"}]}], "status": "OK"}}, {"origin": [-7.8022995, 110.3643835], "destination": [-7.787678, 110.36669839999999], "distance_matrix": {"destination_addresses": ["Jl. Margo Utomo No.30, Gowongan, Kec. Jetis, Kota Yogyakarta, Daerah Istimewa Yogyakarta 55233, Indonesia"], "origin_addresses": ["Jl. Pangurakan No.6, Ngupasan, Kec. Gondomanan, Kota Yogyakarta, Daerah Istimewa Yogyakarta 55122, Indonesia"], "rows": [{"elements": [{"distance": {"text": "4.1 km", "value": 4089}, "duration": {"text": "11 mins", "value": 671}, "status": "OK"}]}], "status": "OK"}}, {"origin": [-7.8022995, 110.3643835], "destination": [-7.782889399999999, 110.38191619999999], "distance_matrix": {"destination_addresses": ["Jl. Urip Sumoharjo No.37, Klitren, Kec. Gondokusuman, Kota Yogyakarta, Daerah Istimewa Yogyakarta 55222, Indonesia"], "origin_addresses": ["Jl. Pangurakan No.6, Ngupasan, Kec. Gondomanan, Kota Yogyakarta, Daerah Istimewa Yogyakarta 55122, Indonesia"], "rows": [{"elements": [{"distance": {"text": "4.2 km", "value": 4227}, "duration": {"text": "14 mins", "value": 818}, "status": "OK"}]}], "status": "OK"}}, {"origin": [-7.8022995, 110.3643835], "destination": [-7.824458699999999, 110.36685349999999], "distance_matrix": {"destination_addresses": ["Jl. Jogokaryan No.82, Mantrijeron, Kec. Mantrijeron, Kota Yogyakarta, Daerah Istimewa Yogyakarta 55143, Indonesia"], "origin_addresses": ["Jl. Pangurakan No.6, Ngupasan, Kec. Gondomanan, Kota Yogyakarta, Daerah Istimewa Yogyakarta 55122, Indonesia"], "rows": [{"elements": [{"distance": {"text": "3.0 km", "value": 3025}, "duration": {"text": "9 mins", "value": 515}, "status": "OK"}]}], "status": "OK"}}, {"origin": [-7.8022995, 110.3643835], "destination": [-7.8152832, 110.36558529999999], "distance_matrix": {"destination_addresses": ["Jl. Mayjend Sutoyo No.52, Mantrijeron, Kec. Mantrijeron, Kota Yogyakarta, Daerah Istimewa Yogyakarta 55143, Indonesia"], "origin_addresses": ["Jl. Pangurakan No.6, Ngupasan, Kec. Gondomanan, Kota Yogyakarta, Daerah Istimewa Yogyakarta 55122, Indonesia"], "rows": [{"elements": [{"distance": {"text": "2.2 km", "value": 2242}, "duration": {"text": "6 mins", "value": 371}, "status": "OK"}]}], "status": "OK"}}, {"origin": [-7.8022995, 110.3643835], "destination": [-7.774500499999999, 110.38917359999999], "distance_matrix": {"destination_addresses": ["Jl. Affandi No.35, Santren, Caturtunggal, Kec. Depok, Kabupaten Sleman, Daerah Istimewa Yogyakarta 55281, Indonesia"], "origin_addresses": ["Jl. Pangurakan No.6, Ngupasan, Kec. Gondomanan, Kota Yogyakarta, Daerah Istimewa Yogyakarta 55122, Indonesia"], "rows": [{"elements": [{"distance": {"text": "5.4 km", "value": 5373}, "duration": {"text": "16 mins", "value": 936}, "status": "OK"}]}], "status": "OK"}}, {"origin": [-7.8022995, 110.3643835], "destination": [-7.7841438, 110.3667813], "distance_matrix": {"destination_addresses": ["Jl. Pangeran Mangkubumi No.101, Gowongan, Kec. Jetis, Kota Yogyakarta, Daerah Istimewa Yogyakarta 55224, Indonesia"], "origin_addresses": ["Jl. Pangurakan No.6, Ngupasan, Kec. Gondomanan, Kota Yogyakarta, Daerah Istimewa Yogyakarta 55122, Indonesia"], "rows": [{"elements": [{"distance": {"text": "3.7 km", "value": 3698}, "duration": {"text": "10 mins", "value": 621}, "status": "OK"}]}], "status": "OK"}}, {"origin": [-7.8022995, 110.3643835], "destination": [-7.7917305, 110.3637213], "distance_matrix": {"destination_addresses": ["Jl. Sosrowijayan No.35, Sosromenduran, Gedong Tengen, Kota Yogyakarta, Daerah Istimewa Yogyakarta 55271, Indonesia"], "origin_addresses": ["Jl. Pangurakan No.6, Ngupasan, Kec. Gondomanan, Kota Yogyakarta, Daerah Istimewa Yogyakarta 55122, Indonesia"], "rows": [{"elements": [{"distance": {"text": "2.5 km", "value": 2529}, "duration": {"text": "9 mins", "value": 563}, "status": "OK"}]}], "status": "OK"}}, {"origin": [-7.8022995, 110.3643835], "destination": [-7.801747199999999, 110.37002779999999], "distance_matrix": {"destination_addresses": ["Jl. Panembahan Senopati No.40, Prawirodirjan, Kec. Gondomanan, Kota Yogyakarta, Daerah Istimewa Yogyakarta 55121, Indonesia"], "origin_addresses": ["Jl. Pangurakan No.6, Ngupasan, Kec. Gondomanan, Kota Yogyakarta, Daerah Istimewa Yogyakarta 55122, Indonesia"], "rows": [{"elements": [{"distance": {"text": "0.7 km", "value": 697}, "duration": {"text": "3 mins", "value": 178}, "status": "OK"}]}], "status": "OK"}}, {"origin": [-7.8022995, 110.3643835], "destination": [-7.7824228, 110.3697363], "distance_matrix": {"destination_addresses": ["Jl. Jend. Sudirman No.19, Cokrodiningratan, Kec. Jetis, Kota Yogyakarta, Daerah Istimewa Yogyakarta 55233, Indonesia"], "origin_addresses": ["Jl. Pangurakan No.6, Ngupasan, Kec. Gondomanan, Kota Yogyakarta, Daerah Istimewa Yogyakarta 55122, Indonesia"], "rows": [{"elements": [{"distance": {"text": "3.3 km", "value": 3332}, "duration": {"text": "10 mins", "value": 591}, "status": "OK"}]}], "status": "OK"}}, {"origin": [-7.8022995, 110.3643835], "destination": [-7.801747199999999, 110.37002779999999], "distance_matrix": {"destination_addresses": ["Jl. Panembahan Senopati No.40, Prawirodirjan, Kec. Gondomanan, Kota Yogyakarta, Daerah Istimewa Yogyakarta 55121, Indonesia"], "origin_addresses": ["Jl. Pangurakan No.6, Ngupasan, Kec. Gondomanan, Kota Yogyakarta, Daerah Istimewa Yogyakarta 55122, Indonesia"], "rows": [{"elements": [{"distance": {"text": "0.7 km", "value": 697}, "duration": {"text": "3 mins", "value": 178}, "status": "OK"}]}], "status": "OK"}}, {"origin": [-7.8022995, 110.3643835], "destination": [-7.784761199999999, 110.36722999999999], "distance_matrix": {"destination_addresses": ["Jl. Margo Utomo No.52, Gowongan, Kec. Jetis, Kota Yogyakarta, Daerah Istimewa Yogyakarta 55233, Indonesia"], "origin_addresses": ["Jl. Pangurakan No.6, Ngupasan, Kec. Gondomanan, Kota Yogyakarta, Daerah Istimewa Yogyakarta 55122, Indonesia"], "rows": [{"elements": [{"distance": {"text": "3.8 km", "value": 3805}, "duration": {"text": "11 mins", "value": 686}, "status": "OK"}]}], "status": "OK"}}, {"origin": [-7.8022995, 110.3643835], "destination": [-7.783555, 110.391437], "distance_matrix": {"destination_addresses": ["Jl. Laksda Adisucipto No.38, Demangan, Kec. Gondokusuman, Kota Yogyakarta, Daerah Istimewa Yogyakarta 55221, Indonesia"], "origin_addresses": ["Jl. Pangurakan No.6, Ngupasan, Kec. Gondomanan, Kota Yogyakarta, Daerah Istimewa Yogyakarta 55122, Indonesia"], "rows": [{"elements": [{"distance": {"text": "5.3 km", "value": 5289}, "duration": {"text": "15 mins", "value": 896}, "status": "OK"}]}], "status": "OK"}}, {"origin": [-7.8022995, 110.3643835], "destination": [-7.8224427, 110.3673455], "distance_matrix": {"destination_addresses": ["Jl. Parangtritis No.120, Mantrijeron, Kec. Mantrijeron, Kota Yogyakarta, Daerah Istimewa Yogyakarta 55143, Indonesia"], "origin_addresses": ["Jl. Pangurakan No.6, Ngupasan, Kec. Gondomanan, Kota Yogyakarta, Daerah Istimewa Yogyakarta 55122, Indonesia"], "rows": [{"elements": [{"distance": {"text": "2.8 km", "value": 2828}, "duration": {"text": "8 mins", "value": 464}, "status": "OK"}]}], "status": "OK"}}, {"origin": [-7.8022995, 110.3643835], "destination": [-7.7899967, 110.3622553], "distance_matrix": {"destination_addresses": ["Jl. Ps. Kembang No.53, Sosromenduran, Gedong Tengen, Kota Yogyakarta, Daerah Istimewa Yogyakarta 55271, Indonesia"], "origin_addresses": ["Jl. Pangurakan No.6, Ngupasan, Kec. Gondomanan, Kota Yogyakarta, Daerah Istimewa Yogyakarta 55122, Indonesia"], "rows": [{"elements": [{"distance": {"text": "1.7 km", "value": 1719}, "duration": {"text": "5 mins", "value": 289}, "status": "OK"}]}], "status": "OK"}}, {"origin": [-7.8022995, 110.3643835], "destination": [-7.787678, 110.36669839999999], "distance_matrix": {"destination_addresses": ["Jl. Margo Utomo No.30, Gowongan, Kec. Jetis, Kota Yogyakarta, Daerah Istimewa Yogyakarta 55233, Indonesia"], "origin_addresses": ["Jl. Pangurakan No.6, Ngupasan, Kec. Gondomanan, Kota Yogyakarta, Daerah Istimewa Yogyakarta 55122, Indonesia"], "rows": [{"elements": [{"distance": {"text": "4.1 km", "value": 4089}, "duration": {"text": "11 mins", "value": 671}, "status": "OK"}]}], "status": "OK"}}, {"origin": [-7.8022995, 110.3643835], "destination": [-7.7938979999999995, 110.3614602], "distance_matrix": {"destination_addresses": ["Jl. Dagen No.109, Sosromenduran, Gedong Tengen, Kota Yogyakarta, Daerah Istimewa Yogyakarta 55271, Indonesia"], "origin_addresses": ["Jl. Pangu
[truncated: 5,150,001 more chars]
