# Supplementary material for: KomoTrip: a multi-day travel itinerary recommendation method based on the discrete komodo mlipir algorithm
Source: PeerJ Comput Sci. 2025 Nov 12;11:e3350. doi: 10.7717/peerj-cs.3350 (PMC12704617; doi:10.7717/peerj-cs.3350)
Supplement: Supplemental Information 4 [file peerj-cs-11-3350-s004.zip › travel-itinerary-recommendation-main/raw_data/tour.json]

[
    {
        "data_id": "0x2e7a5742a17e8c33:0xf92dc9a55003beb0",
        "place_id": "ChIJM4x-oUJXei4RsL4DUKXJLfk",
        "place_name": "MALIOBORO JOGJAKARTA",
        "rating": 4.8,
        "operating_hours": {
            "friday": [
                [
                    0,
                    1
                ],
                [
                    24,
                    0
                ]
            ],
            "saturday": [
                [
                    0,
                    1
                ],
                [
                    24,
                    0
                ]
            ],
            "sunday": [
                [
                    0,
                    1
                ],
                [
                    24,
                    0
                ]
            ],
            "monday": [
                [
                    0,
                    1
                ],
                [
                    24,
                    0
                ]
            ],
            "tuesday": [
                [
                    0,
                    1
                ],
                [
                    24,
                    0
                ]
            ],
            "wednesday": [
                [
                    0,
                    1
                ],
                [
                    24,
                    0
                ]
            ],
            "thursday": [
                [
                    0,
                    1
                ],
                [
                    24,
                    0
                ]
            ]
        },
        "reviews": 39786.0,
        "address": "Jl. Malioboro, Sosromenduran, Gedong Tengen, Kota Yogyakarta, Daerah Istimewa Yogyakarta 55271, Indonesia",
        "phone": "+62 856-5506-2240",
        "website": "https://malioborojogja.com/",
        "reviews_link": "https://serpapi.com/search.json?data_id=0x2e7a5742a17e8c33%3A0xf92dc9a55003beb0&engine=google_maps_reviews&hl=en",
        "photos_link": "https://serpapi.com/search.json?data_id=0x2e7a5742a17e8c33%3A0xf92dc9a55003beb0&engine=google_maps_photos&hl=en",
        "gps_coordinates": {
            "latitude": -7.7925764,
            "longitude": 110.365843
        },
        "thumbnail": "https://lh5.googleusercontent.com/p/AF1QipPu2EnS2TdjipvNFanV-ytYXtwgOmHRFPSGjKUN=w135-h92-k-no",
        "time_spent": 5400,
        "tarif_weekday": 0,
        "tarif_weekend": 0
    },
    {
        "data_id": "0x2e7a578819c338f1:0x72aa3ad97ecccfb6",
        "place_id": "ChIJ8TjDGYhXei4Rts_Mftk6qnI",
        "place_name": "Tourism Zone Malioboro",
        "rating": 4.7,
        "operating_hours": {
            "friday": [
                [
                    0,
                    1
                ],
                [
                    24,
                    0
                ]
            ],
            "saturday": [
                [
                    0,
                    1
                ],
                [
                    24,
                    0
                ]
            ],
            "sunday": [
                [
                    0,
                    1
                ],
                [
                    24,
                    0
                ]
            ],
            "monday": [
                [
                    0,
                    1
                ],
                [
                    24,
                    0
                ]
            ],
            "tuesday": [
                [
                    0,
                    1
                ],
                [
                    24,
                    0
                ]
            ],
            "wednesday": [
                [
                    0,
                    1
                ],
                [
                    24,
                    0
                ]
            ],
            "thursday": [
                [
                    0,
                    1
                ],
                [
                    24,
                    0
                ]
            ]
        },
        "reviews": 4967.0,
        "address": "Jl. Margo Mulyo Jl. Jend. Ahmad Yani No.106, Ngupasan, Gondomanan, Yogyakarta City, Special Region of Yogyakarta 55122, Indonesia",
        "phone": null,
        "website": null,
        "reviews_link": "https://serpapi.com/search.json?data_id=0x2e7a578819c338f1%3A0x72aa3ad97ecccfb6&engine=google_maps_reviews&hl=en",
        "photos_link": "https://serpapi.com/search.json?data_id=0x2e7a578819c338f1%3A0x72aa3ad97ecccfb6&engine=google_maps_photos&hl=en",
        "gps_coordinates": {
            "latitude": -7.7982487,
            "longitude": 110.3652793
        },
        "thumbnail": "https://lh5.googleusercontent.com/p/AF1QipMmOCetRdOtfeTSjcG3_YTZROg6JUJn4yyK44fE=w80-h133-k-no",
        "time_spent": 3600,
        "tarif_weekday": 0,
        "tarif_weekend": 0
    },
    {
        "data_id": "0x2e7a5796f097cf41:0x89fc8d46097f458b",
        "place_id": "ChIJQc-X8JZXei4Ri0V_CUaN_Ik",
        "place_name": "Plengkung Gading",
        "rating": 4.6,
        "operating_hours": {
            "friday": [
                [
                    0,
                    1
                ],
                [
                    24,
                    0
                ]
            ],
            "saturday": [
                [
                    0,
                    1
                ],
                [
                    24,
                    0
                ]
            ],
            "sunday": [
                [
                    0,
                    1
                ],
                [
                    24,
                    0
                ]
            ],
            "monday": [
                [
                    0,
                    1
                ],
                [
                    24,
                    0
                ]
            ],
            "tuesday": [
                [
                    0,
                    1
                ],
                [
                    24,
                    0
                ]
            ],
            "wednesday": [
                [
                    0,
                    1
                ],
                [
                    24,
                    0
                ]
            ],
            "thursday": [
                [
                    0,
                    1
                ],
                [
                    24,
                    0
                ]
            ]
        },
        "reviews": 2854.0,
        "address": "Jl. Patehan Kidul No.4, Patehan, Kraton, Yogyakarta City, Special Region of Yogyakarta 55133, Indonesia",
        "phone": null,
        "website": null,
        "reviews_link": "https://serpapi.com/search.json?data_id=0x2e7a5796f097cf41%3A0x89fc8d46097f458b&engine=google_maps_reviews&hl=en",
        "photos_link": "https://serpapi.com/search.json?data_id=0x2e7a5796f097cf41%3A0x89fc8d46097f458b&engine=google_maps_photos&hl=en",
        "gps_coordinates": {
            "latitude": -7.8137278,
            "longitude": 110.3629074
        },
        "thumbnail": "https://lh5.googleusercontent.com/p/AF1QipNfXmSFMvhvX_wx3XCMgogi4Iq4W1Bz4LyjD7ge=w138-h92-k-no",
        "time_spent": 1800,
        "tarif_weekday": 0,
        "tarif_weekend": 0
    },
    {
        "data_id": "0x2e7a5796d474c38b:0xa29ec3628bcfcdc0",
        "place_id": "ChIJi8N01JZXei4RwM3Pi2LDnqI",
        "place_name": "Bringin Kembar Yogyakarta",
        "rating": 4.6,
        "operating_hours": {
            "friday": [
                [
                    0,
                    1
                ],
                [
                    24,
                    0
                ]
            ],
            "saturday": [
                [
                    0,
                    1
                ],
                [
                    24,
                    0
                ]
            ],
            "sunday": [
                [
                    0,
                    1
                ],
                [
                    24,
                    0
                ]
            ],
            "monday": [
                [
                    0,
                    1
                ],
                [
                    24,
                    0
                ]
            ],
            "tuesday": [
                [
                    0,
                    1
                ],
                [
                    24,
                    0
                ]
            ],
            "wednesday": [
                [
                    0,
                    1
                ],
                [
                    24,
                    0
                ]
            ],
            "thursday": [
                [
                    0,
                    1
                ],
                [
                    24,
                    0
                ]
            ]
        },
        "reviews": 373.0,
        "address": "59Q7+67G, Patehan, Kraton, Yogyakarta City, Special Region of Yogyakarta 55133, Indonesia",
        "phone": null,
        "website": null,
        "reviews_link": "https://serpapi.com/search.json?data_id=0x2e7a5796d474c38b%3A0xa29ec3628bcfcdc0&engine=google_maps_reviews&hl=en",
        "photos_link": "https://serpapi.com/search.json?data_id=0x2e7a5796d474c38b%3A0xa29ec3628bcfcdc0&engine=google_maps_photos&hl=en",
        "gps_coordinates": {
            "latitude": -7.8119357,
            "longitude": 110.363194
        },
        "thumbnail": "https://lh5.googleusercontent.com/p/AF1QipM3LI0yHyTjTCad-YdhMdJC4LQW_WcU5q4yqANE=w122-h92-k-no",
        "time_spent": 5400,
        "tarif_weekday": 0,
        "tarif_weekend": 0
    },
    {
        "data_id": "0x2e7a59a8c1161f4d:0xaca66c8a28a3d11c",
        "place_id": "ChIJTR8WwahZei4RHNGjKIpspqw",
        "place_name": "Rumah Hantu Malioboro",
        "rating": 4.5,
        "operating_hours": {
            "friday": [
                [
                    16,
                    0
                ],
                [
                    18,
                    0
                ]
            ],
            "saturday": [
                [
                    16,
                    0
                ],
                [
                    18,
                    0
                ]
            ],
            "sunday": [
                [
                    16,
                    0
                ],
                [
                    18,
                    0
                ]
            ],
            "monday": [
                [
                    16,
                    0
                ],
                [
                    18,
                    0
                ]
            ],
            "tuesday": [
                [
                    16,
                    0
                ],
                [
                    18,
                    0
                ]
            ],
            "wednesday": [
                [
                    16,
                    0
                ],
                [
                    18,
                    0
                ]
            ],
            "thursday": [
                [
                    16,
                    0
                ],
                [
                    18,
                    0
                ]
            ]
        },
        "reviews": 573.0,
        "address": "6938+P4X, Jl. Malioboro, Sosromenduran, Gedong Tengen, Yogyakarta City, Special Region of Yogyakarta, Indonesia",
        "phone": null,
        "website": "http://www.instagram.com/rumahhantumalioboro",
        "reviews_link": "https://serpapi.com/search.json?data_id=0x2e7a59a8c1161f4d%3A0xaca66c8a28a3d11c&engine=google_maps_reviews&hl=en",
        "photos_link": "https://serpapi.com/search.json?data_id=0x2e7a59a8c1161f4d%3A0xaca66c8a28a3d11c&engine=google_maps_photos&hl=en",
        "gps_coordinates": {
            "latitude": -7.7956378,
            "longitude": 110.3653538
        },
        "thumbnail": "https://lh5.googleusercontent.com/p/AF1QipPQR5qZQhkTI0RKtf0IkC19HQtwofr5wbLFhJdi=w80-h106-k-no",
        "time_spent": 2700,
        "tarif_weekday": 25000,
        "tarif_weekend": 35000
    },
    {
        "data_id": "0x2e7a5788c0b3eecf:0xb9611ce0232a9ff8",
        "place_id": "ChIJz-6zwIhXei4R-J8qI-AcYbk",
        "place_name": "Fort Vredeburg Museum",
        "rating": 4.6,
        "operating_hours": {
            "friday": [
                [
                    8,
                    0
                ],
                [
                    15,
                    0
                ]
            ],
            "saturday": [
                [
                    8,
                    0
                ],
                [
                    15,
                    0
                ]
            ],
            "sunday": [
                [
                    8,
                    0
                ],
                [
                    15,
                    0
                ]
            ],
            "monday": [
                "Closed"
            ],
            "tuesday": [
                [
                    8,
                    0
                ],
                [
                    15,
                    0
                ]
            ],
            "wednesday": [
                [
                    8,
                    0
                ],
                [
                    15,
                    0
                ]
            ],
            "thursday": [
                [
                    8,
                    0
                ],
                [
                    15,
                    0
                ]
            ]
        },
        "reviews": 16537.0,
        "address": "Jl. Margo Mulyo No.6, Ngupasan, Gondomanan, Yogyakarta City, Special Region of Yogyakarta 55122, Indonesia",
        "phone": "+62 274 586934",
        "website": "http://vredeburg.id/",
        "reviews_link": "https://serpapi.com/search.json?data_id=0x2e7a5788c0b3eecf%3A0xb9611ce0232a9ff8&engine=google_maps_reviews&hl=en",
        "photos_link": "https://serpapi.com/search.json?data_id=0x2e7a5788c0b3eecf%3A0xb9611ce0232a9ff8&engine=google_maps_photos&hl=en",
        "gps_coordinates": {
            "latitude": -7.800293,
            "longitude": 110.3661642
        },
        "thumbnail": "https://lh5.googleusercontent.com/p/AF1QipNB10gtVGajDc8G2tKA-HPPufRqDd_8Zxu6A73u=w163-h92-k-no",
        "time_spent": 7200,
        "tarif_weekday": 3000,
        "tarif_weekend": 3000
    },
    {
        "data_id": "0x2e7a57599a1f9397:0xebbf28ee280ce10f",
        "place_id": "ChIJl5MfmllXei4RD-EMKO4ov-s",
        "place_name": "Titik Nol Km Yogyakarta",
        "rating": 4.8,
        "operating_hours": {
            "friday": [
                [
                    0,
                    1
                ],
                [
                    24,
                    0
                ]
            ],
            "saturday": [
                [
                    0,
                    1
                ],
                [
                    24,
                    0
                ]
            ],
            "sunday": [
                [
                    0,
                    1
                ],
                [
                    24,
                    0
                ]
            ],
            "monday": [
                [
                    0,
                    1
                ],
                [
                    24,
                    0
                ]
            ],
            "tuesday": [
                [
                    0,
                    1
                ],
                [
                    24,
                    0
                ]
            ],
            "wednesday": [
                [
                    0,
                    1
                ],
                [
                    24,
                    0
                ]
            ],
            "thursday": [
                [
                    0,
                    1
                ],
                [
                    24,
                    0
                ]
            ]
        },
        "reviews": 33909.0,
        "address": "Jl. Pangurakan No.1, Ngupasan, Gondomanan, Yogyakarta City, Special Region of Yogyakarta 55122, Indonesia",
        "phone": null,
        "website": "http://www.jogjakartadriver.com/",
        "reviews_link": "https://serpapi.com/search.json?data_id=0x2e7a57599a1f9397%3A0xebbf28ee280ce10f&engine=google_maps_reviews&hl=en",
        "photos_link": "https://serpapi.com/search.json?data_id=0x2e7a57599a1f9397%3A0xebbf28ee280ce10f&engine=google_maps_photos&hl=en",
        "gps_coordinates": {
            "latitude": -7.8013966,
            "longitude": 110.3647641
        },
        "thumbnail": "https://lh5.googleusercontent.com/p/AF1QipOKUrBZMdWfUraBP8E9QPdcTGLQsAdlAtALG3eG=w122-h92-k-no",
        "time_spent": 3600,
        "tarif_weekday": 0,
        "tarif_weekend": 0
    },
    {
        "data_id": "0x2e7a578f83070a4f:0x9d10431ac43ec5ee",
        "place_id": "ChIJTwoHg49Xei4R7sU-xBpDEJ0",
        "place_name": "Museum Sonobudoyo Unit I",
        "rating": 4.7,
        "operating_hours": {
            "friday": [
                [
                    8,
                    0
                ],
                [
                    14,
                    30
                ]
            ],
            "saturday": [
                [
                    8,
                    0
                ],
                [
                    16,
                    0
                ]
            ],
            "sunday": [
                [
                    8,
                    0
                ],
                [
                    16,
                    0
                ]
            ],
            "monday": [
                "Closed"
            ],
            "tuesday": [
                [
                    8,
                    0
                ],
                [
                    16,
                    0
                ]
            ],
            "wednesday": [
                [
                    8,
                    0
                ],
                [
                    16,
                    0
                ]
            ],
            "thursday": [
                [
                    8,
                    0
                ],
                [
                    16,
                    0
                ]
            ]
        },
        "reviews": 2625.0,
        "address": "Jl. Pangurakan No.6, Ngupasan, Gondomanan, Yogyakarta City, Special Region of Yogyakarta 55122, Indonesia",
        "phone": "+62 274 385664",
        "website": "http://www.sonobudoyo.com/id",
        "reviews_link": "https://serpapi.com/search.json?data_id=0x2e7a578f83070a4f%3A0x9d10431ac43ec5ee&engine=google_maps_reviews&hl=en",
        "photos_link": "https://serpapi.com/search.json?data_id=0x2e7a578f83070a4f%3A0x9d10431ac43ec5ee&engine=google_maps_photos&hl=en",
        "gps_coordinates": {
            "latitude": -7.8022995,
            "longitude": 110.3643835
        },
        "thumbnail": "https://lh5.googleusercontent.com/p/AF1QipN1M_9MP-SQ0DXVwi0MqM5V1-LV1dlS1WWjj_CZ=w122-h92-k-no",
        "time_spent": 7200,
        "tarif_weekday": 3000,
        "tarif_weekend": 3000
    },
    {
        "data_id": "0x2e7a57857fe29537:0x54d25418549f2062",
        "place_id": "ChIJN5Xif4VXei4RYiCfVBhU0lQ",
        "place_name": "Tarunasura Wijilan Gate",
        "rating": 4.7,
        "operating_hours": {
            "friday": [
                [
                    0,
                    1
                ],
                [
                    24,
                    0
                ]
            ],
            "saturday": [
                [
                    0,
                    1
                ],
                [
                    24,
                    0
                ]
            ],
            "sunday": [
                [
                    0,
                    1
                ],
                [
                    24,
                    0
                ]
            ],
            "monday": [
                [
                    0,
                    1
                ],
                [
                    24,
                    0
                ]
            ],
            "tuesday": [
                [
                    0,
                    1
                ],
                [
                    24,
                    0
                ]
            ],
            "wednesday": [
                [
                    0,
                    1
                ],
                [
                    24,
                    0
                ]
            ],
            "thursday": [
                [
                    0,
                    1
                ],
                [
                    24,
                    0
                ]
            ]
        },
        "reviews": 427.0,
        "address": "59W8+FJH, Jl. Wijilan, Panembahan, Kraton, Yogyakarta City, Special Region of Yogyakarta 55131, Indonesia",
        "phone": null,
        "website": "http://www.kratonjogja.id/",
        "reviews_link": "https://serpapi.com/search.json?data_id=0x2e7a57857fe29537%3A0x54d25418549f2062&engine=google_maps_reviews&hl=en",
        "photos_link": "https://serpapi.com/search.json?data_id=0x2e7a57857fe29537%3A0x54d25418549f2062&engine=google_maps_photos&hl=en",
        "gps_coordinates": {
            "latitude": -7.8038148,
            "longitude": 110.3666102
        },
        "thumbnail": "https://lh5.googleusercontent.com/p/AF1QipO-U9W9wvifDjWDv0ropvD1AfpaQl1IhTsqmPlH=w92-h92-k-no",
        "time_spent": 1800,
        "tarif_weekday": 0,
        "tarif_weekend": 0
    },
    {
        "data_id": "0x2e7a578eff189057:0xfa69e0635f45b96d",
        "place_id": "ChIJV5AY_45Xei4RbblFX2Pgafo",
        "place_name": "Yogyakarta Northern Square",
        "rating": 4.6,
        "operating_hours": {
            "friday": [
                [
                    0,
                    1
                ],
                [
                    24,
                    0
                ]
            ],
            "saturday": [
                [
                    0,
                    1
                ],
                [
                    24,
                    0
                ]
            ],
            "sunday": [
                [
                    0,
                    1
                ],
                [
                    24,
                    0
                ]
            ],
            "monday": [
                [
                    0,
                    1
                ],
                [
                    24,
                    0
                ]
            ],
            "tuesday": [
                [
                    0,
                    1
                ],
                [
                    24,
                    0
                ]
            ],
            "wednesday": [
                [
                    0,
                    1
                ],
                [
                    24,
                    0
                ]
            ],
            "thursday": [
                [
                    0,
                    1
                ],
                [
                    24,
                    0
                ]
            ]
        },
        "reviews": 5183.0,
        "address": "59W7+CQV, Alun-Alun Utara St, Ngupasan, Gondomanan, Yogyakarta City, Special Region of Yogyakarta 55122, Indonesia",
        "phone": null,
        "website": "http://www.kratonjogja.id/",
        "reviews_link": "https://serpapi.com/search.json?data_id=0x2e7a578eff189057%3A0xfa69e0635f45b96d&engine=google_maps_reviews&hl=en",
        "photos_link": "https://serpapi.com/search.json?data_id=0x2e7a578eff189057%3A0xfa69e0635f45b96d&engine=google_maps_photos&hl=en",
        "gps_coordinates": {
            "latitude": -7.8038975,
            "longitude": 110.3644232
        },
        "thumbnail": "https://lh5.googleusercontent.com/p/AF1QipMsN4wspxs1OVqC5TUqTfQ8ShwHj0m9woVJqAKU=w92-h92-k-no",
        "time_spent": 3600,
        "tarif_weekday": 0,
        "tarif_weekend": 0
    },
    {
        "data_id": "0x2e7a5792252f4e3f:0x36fbd296a07c1da7",
        "place_id": "ChIJP04vJZJXei4Rpx18oJbS-zY",
        "place_name": "Pasar Ngasem",
        "rating": 4.5,
        "operating_hours": {
            "friday": [
                [
                    5,
                    0
                ],
                [
                    16,
                    0
                ]
            ],
            "saturday": [
                [
                    5,
                    0
                ],
                [
                    16,
                    0
                ]
            ],
            "sunday": [
                [
                    5,
                    0
                ],
                [
                    16,
                    0
                ]
            ],
            "monday": [
                [
                    5,
                    0
                ],
                [
                    16,
                    0
                ]
            ],
            "tuesday": [
                [
                    5,
                    0
                ],
                [
                    16,
                    0
                ]
            ],
            "wednesday": [
                [
                    5,
                    0
                ],
                [
                    16,
                    0
                ]
            ],
            "thursday": [
                [
                    5,
                    0
                ],
                [
                    16,
                    0
                ]
            ]
        },
        "reviews": 6207.0,
        "address": "Jl. Polowijan No.11, Patehan, Kraton, Yogyakarta City, Special Region of Yogyakarta 55133, Indonesia",
        "phone": null,
        "website": null,
        "reviews_link": "https://serpapi.com/search.json?data_id=0x2e7a5792252f4e3f%3A0x36fbd296a07c1da7&engine=google_maps_reviews&hl=en",
        "photos_link": "https://serpapi.com/search.json?data_id=0x2e7a5792252f4e3f%3A0x36fbd296a07c1da7&engine=google_maps_photos&hl=en",
        "gps_coordinates": {
            "latitude": -7.8082845,
            "longitude": 110.3602155
        },
        "thumbnail": "https://lh5.googleusercontent.com/p/AF1QipNHt_4h1JjyTfYeE__9FTxfpds8VagJtWIokTON=w122-h92-k-no",
        "time_spent": 2700,
        "tarif_weekday": 0,
        "tarif_weekend": 0
    },
    {
        "data_id": "0x2e7a582e758eb1fb:0x149a142e1131425d",
        "place_id": "ChIJ-7GOdS5Yei4RXUIxES4UmhQ",
        "place_name": "Museum Sandi",
        "rating": 4.7,
        "operating_hours": {
            "friday": [
                [
                    9,
                    0
                ],
                [
                    15,
                    0
                ]
            ],
            "saturday": [
                [
                    9,
                    0
                ],
                [
                    15,
                    0
                ]
            ],
            "sunday": [
                [
                    9,
                    0
                ],
                [
                    15,
                    0
                ]
            ],
            "monday": [
                "Closed"
            ],
            "tuesday": [
                [
                    9,
                    0
                ],
                [
                    15,
                    0
                ]
            ],
            "wednesday": [
                [
                    9,
                    0
                ],
                [
                    15,
                    0
                ]
            ],
            "thursday": [
                [
                    9,
                    0
                ],
                [
                    15,
                    0
                ]
            ]
        },
        "reviews": 1339.0,
        "address": "Jl. Faridan M Noto No.21, Kotabaru, Gondokusuman, Yogyakarta City, Special Region of Yogyakarta 55224, Indonesia",
        "phone": "+62 274 556921",
        "website": null,
        "reviews_link": "https://serpapi.com/search.json?data_id=0x2e7a582e758eb1fb%3A0x149a142e1131425d&engine=google_maps_reviews&hl=en",
        "photos_link": "https://serpapi.com/search.json?data_id=0x2e7a582e758eb1fb%3A0x149a142e1131425d&engine=google_maps_photos&hl=en",
        "gps_coordinates": {
            "latitude": -7.7845549,
            "longitude": 110.3711548
        },
        "thumbnail": "https://lh5.googleusercontent.com/p/AF1QipOkA1-cGPyXNhJ8n1hE1Tsxrkz41nZBMedmpPXo=w122-h92-k-no",
        "time_spent": 5400,
        "tarif_weekday": 3000,
        "tarif_weekend": 3000
    },
    {
        "data_id": "0x2e7a591a4d553bd5:0xc0f964003add568b",
        "place_id": "ChIJ1TtVTRpZei4Ri1bdOgBk-cA",
        "place_name": "Tugu",
        "rating": 4.8,
        "operating_hours": {
            "friday": [
                [
                    0,
                    1
                ],
                [
                    24,
                    0
                ]
            ],
            "saturday": [
                [
                    0,
                    1
                ],
                [
                    24,
                    0
                ]
            ],
            "sunday": [
                [
                    0,
                    1
                ],
                [
                    24,
                    0
                ]
            ],
            "monday": [
                [
                    0,
                    1
                ],
                [
                    24,
                    0
                ]
            ],
            "tuesday": [
                [
                    0,
                    1
                ],
                [
                    24,
                    0
                ]
            ],
            "wednesday": [
                [
                    0,
                    1
                ],
                [
                    24,
                    0
                ]
            ],
            "thursday": [
                [
                    0,
                    1
                ],
                [
                    24,
                    0
                ]
            ]
        },
        "reviews": 27918.0,
        "address": "Jl. Jend. Sudirman, Gowongan, Jetis, Yogyakarta City, Special Region of Yogyakarta 55233, Indonesia",
        "phone": "+62 858-2400-0060",
        "website": "https://www.jogjalagi.com/",
        "reviews_link": "https://serpapi.com/search.json?data_id=0x2e7a591a4d553bd5%3A0xc0f964003add568b&engine=google_maps_reviews&hl=en",
        "photos_link": "https://serpapi.com/search.json?data_id=0x2e7a591a4d553bd5%3A0xc0f964003add568b&engine=google_maps_photos&hl=en",
        "gps_coordinates": {
            "latitude": -7.7829218,
            "longitude": 110.3670757
        },
        "thumbnail": "https://lh5.googleusercontent.com/p/AF1QipO2S7APWtMQ9nO-jmRRZfTTuLfTEeq4UhMMnL-8=w80-h106-k-no",
        "time_spent": 3600,
        "tarif_weekday": 0,
        "tarif_weekend": 0
    },
    {
        "data_id": "0x2e7a562ec443e609:0xdd8f6df4e1b97dfc",
        "place_id": "ChIJCeZDxC5Wei4R_H254fRtj90",
        "place_name": "Desa Wisata Gerabah Kasongan Yogyakarta",
        "rating": 4.5,
        "operating_hours": {
            "friday": [
                [
                    8,
                    0
                ],
                [
                    16,
                    0
                ]
            ],
            "saturday": [
                [
                    8,
                    0
                ],
                [
                    16,
                    0
                ]
            ],
            "sunday": [
                [
                    9,
                    0
                ],
                [
                    16,
                    0
                ]
            ],
            "monday": [
                [
                    8,
                    0
                ],
                [
                    16,
                    0
                ]
            ],
            "tuesday": [
                [
                    8,
                    0
                ],
                [
                    16,
                    0
                ]
            ],
            "wednesday": [
                [
                    8,
                    0
                ],
                [
                    16,
                    0
                ]
            ],
            "thursday": [
                [
                    8,
                    0
                ],
                [
                    16,
                    0
                ]
            ]
        },
        "reviews": 881.0,
        "address": "Jl. Kasongan No.3, Kajen, Bangunjiwo, Kec. Kasihan, Kabupaten Bantul, Daerah Istimewa Yogyakarta 55184, Indonesia",
        "phone": "+62 895-3631-71116",
        "website": "https://linktr.ee/mrajakkeramikkasongan",
        "reviews_link": "https://serpapi.com/search.json?data_id=0x2e7a562ec443e609%3A0xdd8f6df4e1b97dfc&engine=google_maps_reviews&hl=en",
        "photos_link": "https://serpapi.com/search.json?data_id=0x2e7a562ec443e609%3A0xdd8f6df4e1b97dfc&engine=google_maps_photos&hl=en",
        "gps_coordinates": {
            "latitude": -7.8455358,
            "longitude": 110.3379568
        },
        "thumbnail": "https://lh5.googleusercontent.com/p/AF1QipNSFyvSvL5IrkwB-kze8ojz_I5NQWpGq8akE_42=w164-h92-k-no",
        "time_spent": 1800,
        "tarif_weekday": 0,
        "tarif_weekend": 0
    },
    {
        "data_id": "0x2e7a579845ca4fd7:0x10d0c2e0005c889d",
        "place_id": "ChIJ10_KRZhXei4RnYhcAODC0BA",
        "place_name": "Pojok Benteng Wetan",
        "rating": 4.5,
        "operating_hours": {
            "friday": [
                [
                    0,
                    1
                ],
                [
                    24,
                    0
                ]
            ],
            "saturday": [
                [
                    0,
                    1
                ],
                [
                    24,
                    0
                ]
            ],
            "sunday": [
                [
                    0,
                    1
                ],
                [
                    24,
                    0
                ]
            ],
            "monday": [
                [
                    0,
                    1
                ],
                [
                    24,
                    0
                ]
            ],
            "tuesday": [
                [
                    0,
                    1
                ],
                [
                    24,
                    0
                ]
            ],
            "wednesday": [
                [
                    0,
                    1
                ],
                [
                    24,
                    0
                ]
            ],
            "thursday": [
                [
                    0,
                    1
                ],
                [
                    24,
                    0
                ]
            ]
        },
        "reviews": 1088.0,
        "address": "59P9+49Q, Jl. Sisingamangaraja, Keparakan, Kec. Mergangsan, Kota Yogyakarta, Daerah Istimewa Yogyakarta 55131, Indonesia",
        "phone": null,
        "website": "http://www.kratonjogja.id/",
        "reviews_link": "https://serpapi.com/search.json?data_id=0x2e7a579845ca4fd7%3A0x10d0c2e0005c889d&engine=google_maps_reviews&hl=en",
        "photos_link": "https://serpapi.com/search.json?data_id=0x2e7a579845ca4fd7%3A0x10d0c2e0005c889d&engine=google_maps_photos&hl=en",
        "gps_coordinates": {
            "latitude": -7.8146508,
            "longitude": 110.3684854
        },
        "thumbnail": "https://lh5.googleusercontent.com/p/AF1QipN_u3CWImIm1JWHZctQHg3-1927zQa3iJ1MvvZv=w80-h107-k-no",
        "time_spent": 1800,
        "tarif_weekday": 0,
        "tarif_weekend": 0
    },
    {
        "data_id": "0x2e7a575aa22b5239:0xeda16bab0d845217",
        "place_id": "ChIJOVIrolpXei4RF1KEDatroe0",
        "place_name": "Situs Gua Seluman",
        "rating": 4.4,
        "operating_hours": {
            "friday": [
                [
                    8,
                    0
                ],
                [
                    17,
                    0
                ]
            ],
            "saturday": [
                [
                    8,
                    0
                ],
                [
                    17,
                    0
                ]
            ],
            "sunday": [
                [
                    8,
                    0
                ],
                [
                    17,
                    0
                ]
            ],
            "monday": [
                [
                    8,
                    0
                ],
                [
                    17,
                    0
                ]
            ],
            "tuesday": [
                [
                    8,
                    0
                ],
                [
                    17,
                    0
                ]
            ],
            "wednesday": [
                [
                    8,
                    0
                ],
                [
                    17,
                    0
                ]
            ],
            "thursday": [
                [
                    8,
                    0
                ],
                [
                    17,
                    0
                ]
            ]
        },
        "reviews": 158.0,
        "address": "Jl. Wonocatur No.26, Karang Bendo, Banguntapan, Kec. Banguntapan, Kabupaten Bantul, Daerah Istimewa Yogyakarta 55198, Indonesia",
        "phone": null,
        "website": null,
        "reviews_link": "https://serpapi.com/search.json?data_id=0x2e7a575aa22b5239%3A0xeda16bab0d845217&engine=google_maps_reviews&hl=en",
        "photos_link": "https://serpapi.com/search.json?data_id=0x2e7a575aa22b5239%3A0xeda16bab0d845217&engine=google_maps_photos&hl=en",
        "gps_coordinates": {
            "latitude": -7.802813,
            "longitude": 110.413899
        },
        "thumbnail": "https://lh5.googleusercontent.com/p/AF1QipN5Bwwt1qVjFGjXh6Qxqw4wRVBvWQAopM-FPmeh=w80-h106-k-no",
        "time_spent": 3600,
        "tarif_weekday": 0,
        "tarif_weekend": 0
    },
    {
        "data_id": "0x2e7a5794bdc7e00f:0x8292915ace4a3dcc",
        "place_id": "ChIJD-DHvZRXei4RzD1KzlqRkoI",
        "place_name": "Pojok Benteng Kulon",
        "rating": 4.5,
        "operating_hours": {
            "friday": [
                [
                    6,
                    0
                ],
                [
                    18,
                    0
                ]
            ],
            "saturday": [
                [
                    6,
                    0
                ],
                [
                    18,
                    0
                ]
            ],
            "sunday": [
                [
                    6,
                    0
                ],
                [
                    18,
                    0
                ]
            ],
            "monday": [
                [
                    6,
                    0
                ],
                [
                    18,
                    0
                ]
            ],
            "tuesday": [
                [
                    6,
                    0
                ],
                [
                    18,
                    0
                ]
            ],
            "wednesday": [
                [
                    6,
                    0
                ],
                [
                    18,
                    0
                ]
            ],
            "thursday": [
                [
                    6,
                    0
                ],
                [
                    18,
                    0
                ]
            ]
        },
        "reviews": 1731.0,
        "address": "59P4+VC9, Mantrijeron, Jl. Suryowijayan, Patehan, Kecamatan Kraton, Kota Yogyakarta, Daerah Istimewa Yogyakarta 55142, Indonesia",
        "phone": null,
        "website": "http://www.kratonjogja.id/",
        "reviews_link": "https://serpapi.com/search.json?data_id=0x2e7a5794bdc7e00f%3A0x8292915ace4a3dcc&engine=google_maps_reviews&hl=en",
        "photos_link": "https://serpapi.com/search.json?data_id=0x2e7a5794bdc7e00f%3A0x8292915ace4a3dcc&engine=google_maps_photos&hl=en",
        "gps_coordinates": {
            "latitude": -7.8128408,
            "longitude": 110.356113
        },
        "thumbnail": "https://lh5.googleusercontent.com/p/AF1QipOBQsm_m-s70rtoETPm5LuNmKbW7-h5ZBCJODAb=w80-h142-k-no",
        "time_spent": 2700,
        "tarif_weekday": 0,
        "tarif_weekend": 0
    },
    {
        "data_id": "0x2e7a57816aaaaaab:0x9272496ec2b6f1f9",
        "place_id": "ChIJq6qqaoFXei4R-fG2wm5JcpI",
        "place_name": "Pakualaman Palace",
        "rating": 4.5,
        "operating_hours": {
            "friday": [
                [
                    9,
                    0
                ],
                [
                    17,
                    0
                ]
            ],
            "saturday": [
                [
                    9,
                    0
                ],
                [
                    17,
                    0
                ]
            ],
            "sunday": [
                [
                    9,
                    0
                ],
                [
                    17,
                    0
                ]
            ],
            "monday": [
                [
                    9,
                    0
                ],
                [
                    17,
                    0
                ]
            ],
            "tuesday": [
                [
                    9,
                    0
                ],
                [
                    17,
                    0
                ]
            ],
            "wednesday": [
                [
                    9,
                    0
                ],
                [
                    17,
                    0
                ]
            ],
            "thursday": [
                [
                    9,
                    0
                ],
                [
                    17,
                    0
                ]
            ]
        },
        "reviews": 130.0,
        "address": "692G+4F4, Purwokinanti, Pakualaman, Kota Yogyakarta, Daerah Istimewa Yogyakarta 55166, Indonesia",
        "phone": null,
        "website": null,
        "reviews_link": "https://serpapi.com/search.json?data_id=0x2e7a57816aaaaaab%3A0x9272496ec2b6f1f9&engine=google_maps_reviews&hl=en",
        "photos_link": "https://serpapi.com/search.json?data_id=0x2e7a57816aaaaaab%3A0x9272496ec2b6f1f9&engine=google_maps_photos&hl=en",
        "gps_coordinates": {
            "latitude": -7.7997354,
            "longitude": 110.3762182
        },
        "thumbnail": "https://lh5.googleusercontent.com/p/AF1QipMqOaRpy_CF8yyrzAS6WlFnxKmxwbT1KKz2_5Rs=w151-h92-k-no",
        "time_spent": 3600,
        "tarif_weekday": 0,
        "tarif_weekend": 0
    },
    {
        "data_id": "0x2e7a5798b77b074f:0x6c69556d4022dc2c",
        "place_id": "ChIJTwd7t5hXei4RLNwiQG1VaWw",
        "place_name": "Museum Perjuangan",
        "rating": 4.5,
        "operating_hours": {
            "friday": [
                [
                    7,
                    30
                ],
                [
                    16,
                    0
                ]
            ],
            "saturday": [
                "Closed"
            ],
            "sunday": [
                "Closed"
            ],
            "monday": [
                [
                    7,
                    30
                ],
                [
                    16,
                    0
                ]
            ],
            "tuesday": [
                [
                    7,
                    30
                ],
                [
                    16,
                    0
                ]
            ],
            "wednesday": [
                [
                    7,
                    30
                ],
                [
                    16,
                    0
                ]
            ],
            "thursday": [
                [
                    7,
                    30
                ],
                [
                    16,
                    0
                ]
            ]
        },
        "reviews": 1007.0,
        "address": "Jl. Kolonel Sugiyono No.24, Brontokusuman, Mergangsan, Yogyakarta City, Special Region of Yogyakarta 55153, Indonesia",
        "phone": "+62 274 387576",
        "website": null,
        "reviews_link": "https://serpapi.com/search.json?data_id=0x2e7a5798b77b074f%3A0x6c69556d4022dc2c&engine=google_maps_reviews&hl=en",
        "photos_link": "https://serpapi.com/search.json?data_id=0x2e7a5798b77b074f%3A0x6c69556d4022dc2c&engine=google_maps_photos&hl=en",
        "gps_coordinates": {
            "latitude": -7.8164905,
            "longitude": 110.3718611
        },
        "thumbnail": "https://lh5.googleusercontent.com/p/AF1QipOAQk2dK6vAmGUrOTTCD32X2pT-Vj6EWjsAHXgf=w92-h92-k-no",
        "time_spent": 5400,
        "tarif_weekday": 10000,
        "tarif_weekend": 10000
    },
    {
        "data_id": "0x2e7a571415555555:0x298e76cc357e1d99",
        "place_id": "ChIJVVVVFRRXei4RmR1-Ncx2jik",
        "place_name": "Omah UGM Kotagede Yogyakarta",
        "rating": 4.7,
        "operating_hours": {
            "friday": [
                [
                    9,
                    0
                ],
                [
                    17,
                    0
                ]
            ],
            "saturday": [
                [
                    9,
                    0
                ],
                [
                    17,
                    0
                ]
            ],
            "sunday": [
                [
                    9,
                    0
                ],
                [
                    17,
                    0
                ]
            ],
            "monday": [
                [
                    9,
                    0
                ],
                [
                    17,
                    0
                ]
            ],
            "tuesday": [
                [
                    9,
                    0
                ],
                [
                    17,
                    0
                ]
            ],
            "wednesday": [
                [
                    9,
                    0
                ],
                [
                    17,
                    0
                ]
            ],
            "thursday": [
                [
                    9,
                    0
                ],
                [
                    17,
                    0
                ]
            ]
        },
        "reviews": 202.0,
        "address": "Bodon, Jagalan, Kotagede, Yogyakarta City, Special Region of Yogyakarta 55192, Indonesia",
        "phone": "+62 816-521-879",
        "website": null,
        "reviews_link": "https://serpapi.com/search.json?data_id=0x2e7a571415555555%3A0x298e76cc357e1d99&engine=google_maps_reviews&hl=en",
        "photos_link": "https://serpapi.com/search.json?data_id=0x2e7a571415555555%3A0x298e76cc357e1d99&engine=google_maps_photos&hl=en",
        "gps_coordinates": {
            "latitude": -7.8293112,
            "longitude": 110.3956256
        },
        "thumbnail": "https://lh5.googleusercontent.com/p/AF1QipN3Q4y6cDX_ArCfvYlEsoGPAap_B_qqxjjNJ5LL=w122-h92-k-no",
        "time_spent": 5400,
        "tarif_weekday": 10000,
        "tarif_weekend": 10000
    },
    {
        "data_id": "0x2e7a5718fb6c5bf7:0x8bea519e87424677",
        "place_id": "ChIJ91ts-xhXei4Rd0ZCh55R6os",
        "place_name": "Pasar Kotagede",
        "rating": 4.6,
        "operating_hours": {
            "friday": [
                [
                    0,
                    1
                ],
                [
                    24,
                    0
                ]
            ],
            "saturday": [
                [
                    0,
                    1
                ],
                [
                    24,
                    0
                ]
            ],
            "sunday": [
                [
                    0,
                    1
                ],
                [
                    24,
                    0
                ]
            ],
            "monday": [
                [
                    0,
                    1
                ],
                [
                    24,
                    0
                ]
            ],
            "tuesday": [
                [
                    0,
                    1
                ],
                [
                    24,
                    0
                ]
            ],
            "wednesday": [
                [
                    0,
                    1
                ],
                [
                    24,
                    0
                ]
            ],
            "thursday": [
                [
                    0,
                    1
                ],
                [
                    24,
                    0
                ]
            ]
        },
        "reviews": 13837.0,
        "address": "59CX+MW7, Jl. Mentaok Raya, Purbayan, Kotagede, Yogyakarta City, Special Region of Yogyakarta 55173, Indonesia",
        "phone": null,
        "website": null,
        "reviews_link": "https://serpapi.com/search.json?data_id=0x2e7a5718fb6c5bf7%3A0x8bea519e87424677&engine=google_maps_reviews&hl=en",
        "photos_link": "https://serpapi.com/search.json?data_id=0x2e7a5718fb6c5bf7%3A0x8bea519e87424677&engine=google_maps_photos&hl=en",
        "gps_coordinates": {
            "latitude": -7.8283312,
            "longitude": 110.3997949
        },
        "thumbnail": "https://lh5.googleusercontent.com/p/AF1QipNsK1_Cf8Z9KxepnTzrtME18y-U3HHxZ84NsY2G=w122-h92-k-no",
        "time_spent": 900,
        "tarif_weekday": 0,
        "tarif_weekend": 0
    },
    {
        "data_id": "0x2e7a583243c99907:0x1f679cc2cf3c3e82",
        "place_id": "ChIJB5nJQzJYei4Rgj48z8KcZx8",
        "place_name": "Bentara Budaya Yogyakarta (BBY)",
        "rating": 4.5,
        "operating_hours": {
            "friday": [
                [
                    9,
                    0
                ],
                [
                    21,
                    0
                ]
            ],
            "saturday": [
                [
                    9,
                    0
                ],
                [
                    21,
                    0
                ]
            ],
            "sunday": [
                [
                    9,
                    0
                ],
                [
                    21,
                    0
                ]
            ],
            "monday": [
                [
                    9,
                    0
                ],
                [
                    21,
                    0
                ]
            ],
            "tuesday": [
                [
                    9,
                    0
                ],
                [
                    21,
                    0
                ]
            ],
            "wednesday": [
                [
                    9,
                    0
                ],
                [
                    21,
                    0
                ]
            ],
            "thursday": [
                [
                    9,
                    0
                ],
                [
                    21,
                    0
                ]
            ]
        },
        "reviews": 872.0,
        "address": "Jl. Suroto No.2, Kotabaru, Gondokusuman, Yogyakarta City, Special Region of Yogyakarta 55224, Indonesia",
        "phone": "+62 274 560404",
        "website": "http://www.bentarabudaya.com/",
        "reviews_link": "https://serpapi.com/search.json?data_id=0x2e7a583243c99907%3A0x1f679cc2cf3c3e82&engine=google_maps_reviews&hl=en",
        "photos_link": "https://serpapi.com/search.json?data_id=0x2e7a583243c99907%3A0x1f679cc2cf3c3e82&engine=google_maps_photos&hl=en",
        "gps_coordinates": {
            "latitude": -7.7857242,
            "longitude": 110.3746954
        },
        "thumbnail": "https://lh5.googleusercontent.com/p/AF1QipPYBmL0CYQjzPcS2nKzxeIWYFAepyc8HeAeAVP5=w172-h92-k-no",
        "time_spent": 5400,
        "tarif_weekday": 0,
        "tarif_weekend": 0
    },
    {
        "data_id": "0x2e7a57b753031cad:0xec9485ff1320ab71",
        "place_id": "ChIJrRwDU7dXei4RcasgE_-FlOw",
        "place_name": "Panggung Krapyak (Kandang Menjangan)",
        "rating": 4.6,
        "operating_hours": {
            "friday": [
                [
                    0,
                    1
                ],
                [
                    24,
                    0
                ]
            ],
            "saturday": [
                [
                    0,
                    1
                ],
                [
                    24,
                    0
                ]
            ],
            "sunday": [
                [
                    0,
                    1
                ],
                [
                    24,
                    0
                ]
            ],
            "monday": [
                [
                    0,
                    1
                ],
                [
                    24,
                    0
                ]
            ],
            "tuesday": [
                [
                    0,
                    1
                ],
                [
                    24,
                    0
                ]
            ],
            "wednesday": [
                [
                    0,
                    1
                ],
                [
                    24,
                    0
                ]
            ],
            "thursday": [
                [
                    0,
                    1
                ],
                [
                    24,
                    0
                ]
            ]
        },
        "reviews": 2591.0,
        "address": "59C6+W6X, Jl. KH. Ali Maksum, Krapyak Kulon, Panggungharjo, Kec. Sewon, Kabupaten Bantul, Daerah Istimewa Yogyakarta 55188, Indonesia",
        "phone": null,
        "website": "http://www.kerajaannusantara.com/",
        "reviews_link": "https://serpapi.com/search.json?data_id=0x2e7a57b753031cad%3A0xec9485ff1320ab71&engine=google_maps_reviews&hl=en",
        "photos_link": "https://serpapi.com/search.json?data_id=0x2e7a57b753031cad%3A0xec9485ff1320ab71&engine=google_maps_photos&hl=en",
        "gps_coordinates": {
            "latitude": -7.8276355,
            "longitude": 110.3606071
        },
        "thumbnail": "https://lh5.googleusercontent.com/p/AF1QipP1qbtuUwXUVxvhQj6LALaBfMbfm0CbjtN2Ytci=w163-h92-k-no",
        "time_spent": 1800,
        "tarif_weekday": 0,
        "tarif_weekend": 0
    },
    {
        "data_id": "0x2e7af7af0994e42f:0xbefac8d73ce6a2a5",
        "place_id": "ChIJL-SUCa_3ei4RpaLmPNfI-r4",
        "place_name": "Pusat Kuliner Belut Godean",
        "rating": 4.4,
        "operating_hours": {
            "friday": [
                [
                    8,
                    0
                ],
                [
                    21,
                    0
                ]
            ],
            "saturday": [
                [
                    8,
                    0
                ],
                [
                    21,
                    0
                ]
            ],
            "sunday": [
                [
                    8,
                    0
                ],
                [
                    21,
                    0
                ]
            ],
            "monday": [
                [
                    8,
                    0
                ],
                [
                    21,
                    0
                ]
            ],
            "tuesday": [
                [
                    8,
                    0
                ],
                [
                    21,
                    0
                ]
            ],
            "wednesday": [
                [
                    8,
                    0
                ],
                [
                    21,
                    0
                ]
            ],
            "thursday": [
                [
                    8,
                    0
                ],
                [
                    21,
                    0
                ]
            ]
        },
        "reviews": 1258.0,
        "address": "Pasar Kuliner Belut Godean, Jl. Ngapak - Kentheng No.km.10, Sidoagung, Kec. Godean, Kabupaten Sleman, Daerah Istimewa Yogyakarta 55264, Indonesia",
        "phone": null,
        "website": "http://pusatkulinerbelut.blogspot.com/",
        "reviews_link": "https://serpapi.com/search.json?data_id=0x2e7af7af0994e42f%3A0xbefac8d73ce6a2a5&engine=google_maps_reviews&hl=en",
        "photos_link": "https://serpapi.com/search.json?data_id=0x2e7af7af0994e42f%3A0xbefac8d73ce6a2a5&engine=google_maps_photos&hl=en",
        "gps_coordinates": {
            "latitude": -7.7676636,
            "longitude": 110.2934028
        },
        "thumbnail": "https://lh5.googleusercontent.com/p/AF1QipOES1kE3k9_AqGeHiLV5NaMflEfggG3LwfWceEj=w138-h92-k-no",
        "time_spent": 1200,
        "tarif_weekday": 0,
        "tarif_weekend": 0
    },
    {
        "data_id": "0x2e7a59cfed4fe2cd:0x3859230a6aed9664",
        "place_id": "ChIJzeJP7c9Zei4RZJbtagojWTg",
        "place_name": "Kekayon Museum",
        "rating": 4.2,
        "operating_hours": {
            "friday": [
                [
                    8,
                    30
                ],
                [
                    14,
                    0
                ]
            ],
            "saturday": [
                [
                    8,
                    30
                ],
                [
                    24,
                    0
                ]
            ],
            "sunday": [
                "Closed"
            ],
            "monday": [
                [
                    8,
                    30
                ],
                [
                    14,
                    0
                ]
            ],
            "tuesday": [
                [
                    8,
                    30
                ],
                [
                    14,
                    0
                ]
            ],
            "wednesday": [
                [
                    8,
                    30
                ],
                [
                    14,
                    0
                ]
            ],
            "thursday": [
                [
                    8,
                    30
                ],
                [
                    14,
                    0
                ]
            ]
        },
        "reviews": 543.0,
        "address": "Jl. Jogja-Wonosari Km 7 No 277, Kalangan, Baturetno, Banguntapan, Bantul Regency, Special Region of Yogyakarta 55197, Indonesia",
        "phone": "+62 274 379058",
        "website": null,
        "reviews_link": "https://serpapi.com/search.json?data_id=0x2e7a59cfed4fe2cd%3A0x3859230a6aed9664&engine=google_maps_reviews&hl=en",
        "photos_link": "https://serpapi.com/search.json?data_id=0x2e7a59cfed4fe2cd%3A0x3859230a6aed9664&engine=google_maps_photos&hl=en",
        "gps_coordinates": {
            "latitude": -7.8145939,
            "longitude": 110.4130604
        },
        "thumbnail": "//lh4.googleusercontent.com/proxy/fZYSETI1tUPflrbApocZ7-AqFHLBPpgsPnE3EQn82D8C2-izzvOAjmdxrUFPqQ5Zt0Xk5IawX9ns9SDdf49g734RDrcsYmFZufUB9D-5lSwNNegmgSPhKGNaxDTWVyHd4fXb6I0JX6UJ2PImpS4o1JUisGQ8vT4AgDqyNDiAbVqu=w122-h92-k-no",
        "time_spent": 5400,
        "tarif_weekday": 7000,
        "tarif_weekend": 7000
    },
    {
        "data_id": "0x2e7a5948c32a00f1:0x893a134c3d2923db",
        "place_id": "ChIJ8QAqw0hZei4R2yMpPUwTOok",
        "place_name": "Dewi Rawe",
        "rating": 4.5,
        "operating_hours": {
            "friday": [
                [
                    0,
                    1
                ],
                [
                    24,
                    0
                ]
            ],
            "saturday": [
                [
                    0,
                    1
                ],
                [
                    24,
                    0
                ]
            ],
            "sunday": [
                [
                    0,
                    1
                ],
                [
                    24,
                    0
                ]
            ],
            "monday": [
                [
                    0,
                    1
                ],
                [
                    24,
                    0
                ]
            ],
            "tuesday": [
                [
                    0,
                    1
                ],
                [
                    24,
                    0
                ]
            ],
            "wednesday": [
                [
                    0,
                    1
                ],
                [
                    24,
                    0
                ]
            ],
            "thursday": [
                [
                    0,
                    1
                ],
                [
                    24,
                    0
                ]
            ]
        },
        "reviews": 110.0,
        "address": "68XP+C42, Jl. Rajek Lor-Rajek Wetan, Rajeg Wetan, Tirtoadi, Kec. Mlati, Kabupaten Sleman, Daerah Istimewa Yogyakarta 55287, Indonesia",
        "phone": "+62 818-0266-6155",
        "website": null,
        "reviews_link": "https://serpapi.com/search.json?data_id=0x2e7a5948c32a00f1%3A0x893a134c3d2923db&engine=google_maps_reviews&hl=en",
        "photos_link": "https://serpapi.com/search.json?data_id=0x2e7a5948c32a00f1%3A0x893a134c3d2923db&engine=google_maps_photos&hl=en",
        "gps_coordinates": {
            "latitude": -7.7514803,
            "longitude": 110.3352759
        },
        "thumbnail": "https://lh5.googleusercontent.com/p/AF1QipMDdvqtTBKoeZ5Oa16DDvKZAQeX_iTiaHVBVMJz=w186-h92-k-no",
        "time_spent": 7200,
        "tarif_weekday": 0,
        "tarif_weekend": 0
    },
    {
        "data_id": "0x2e7bacb24995d023:0x95aec26c5e9774a2",
        "place_id": "ChIJI9CVSbKsey4RonSXXmzCrpU",
        "place_name": "Bukit Panguk Kediwung",
        "rating": 4.5,
        "operating_hours": {
            "friday": [
                [
                    0,
                    1
                ],
                [
                    24,
                    0
                ]
            ],
            "saturday": [
                [
                    0,
                    1
                ],
                [
                    24,
                    0
                ]
            ],
            "sunday": [
                [
                    0,
                    1
                ],
                [
                    24,
                    0
                ]
            ],
            "monday": [
                [
                    0,
                    1
                ],
                [
                    24,
                    0
                ]
            ],
            "tuesday": [
                [
                    0,
                    1
                ],
                [
                    24,
                    0
                ]
            ],
            "wednesday": [
                [
                    0,
                    1
                ],
                [
                    24,
                    0
                ]
            ],
            "thursday": [
                [
                    0,
                    1
                ],
                [
                    24,
                    0
                ]
            ]
        },
        "reviews": 3525.0,
        "address": "Kediwung, Mangunan, Dlingo, Bantul Regency, Special Region of Yogyakarta 55783, Indonesia",
        "phone": "+62 821-1214-0699",
        "website": "http://www.zettawisata.com/",
        "reviews_link": "https://serpapi.com/search.json?data_id=0x2e7bacb24995d023%3A0x95aec26c5e9774a2&engine=google_maps_reviews&hl=en",
        "photos_link": "https://serpapi.com/search.json?data_id=0x2e7bacb24995d023%3A0x95aec26c5e9774a2&engine=google_maps_photos&hl=en",
        "gps_coordinates": {
            "latitude": -7.9583695,
            "longitude": 110.4407622
        },
        "thumbnail": "https://lh5.googleusercontent.com/p/AF1QipNAdGWB71kiwAvQeFkN0-wFjdKYGE99pcDld0C6=w122-h92-k-no",
        "time_spent": 5400,
        "tarif_weekday": 3000,
        "tarif_weekend": 3000
    },
    {
        "data_id": "0x2e7a5833b3ea4029:0x5b5f4a5f0908065b",
        "place_id": "ChIJKUDqszNYei4RWwYICV9KX1s",
        "place_name": "Kids Fun",
        "rating": 4.4,
        "operating_hours": {
            "friday": [
                [
                    10,
                    0
                ],
                [
                    21,
                    0
                ]
            ],
            "saturday": [
                [
                    10,
                    0
                ],
                [
                    21,
                    0
                ]
            ],
            "sunday": [
                [
                    10,
                    0
                ],
                [
                    21,
                    0
                ]
            ],
            "monday": [
                [
                    10,
                    0
                ],
                [
                    21,
                    0
                ]
            ],
            "tuesday": [
                [
                    10,
                    0
                ],
                [
                    21,
                    0
                ]
            ],
            "wednesday": [
                [
                    10,
                    0
                ],
                [
                    21,
                    0
                ]
            ],
            "thursday": [
                [
                    10,
                    0
                ],
                [
                    21,
                    0
                ]
            ]
        },
        "reviews": 1749.0,
        "address": "Galeria Mall, Jl. Jend. Sudirman No.99 - 101, Terban, Gondokusuman, Yogyakarta City, Special Region of Yogyakarta 55223, Indonesia",
        "phone": "+62 815-8527-9019",
        "website": "https://produkrekreasi.com/outlets",
        "reviews_link": "https://serpapi.com/search.json?data_id=0x2e7a5833b3ea4029%3A0x5b5f4a5f0908065b&engine=google_maps_reviews&hl=en",
        "photos_link": "https://serpapi.com/search.json?data_id=0x2e7a5833b3ea4029%3A0x5b5f4a5f0908065b&engine=google_maps_photos&hl=en",
        "gps_coordinates": {
            "latitude": -7.7823797,
            "longitude": 110.3791605
        },
        "thumbnail": "https://lh5.googleusercontent.com/p/AF1QipPfZvhc0tr6o94LolYIUw8sLRbL-jo0mpX-K90b=w122-h92-k-no",
        "time_spent": 9000,
        "tarif_weekday": 115000,
        "tarif_weekend": 115000
    },
    {
        "data_id": "0x2e7a5d9bed435109:0x284f5fe8b2b683c9",
        "place_id": "ChIJCVFD7Ztdei4RyYO2suhfTyg",
        "place_name": "The Lost World Castle",
        "rating": 4.3,
        "operating_hours": {
            "friday": [
                [
                    7,
                    0
                ],
                [
                    18,
                    0
                ]
            ],
            "saturday": [
                [
                    7,
                    0
                ],
                [
                    18,
                    0
                ]
            ],
            "sunday": [
                [
                    7,
                    0
                ],
                [
                    18,
                    0
                ]
            ],
            "monday": [
                [
                    7,
                    0
                ],
                [
                    18,
                    0
                ]
            ],
            "tuesday": [
                [
                    7,
                    0
                ],
                [
                    18,
                    0
                ]
            ],
            "wednesday": [
                [
                    7,
                    0
                ],
                [
                    18,
                    0
                ]
            ],
            "thursday": [
                [
                    7,
                    0
                ],
                [
                    18,
                    0
                ]
            ]
        },
        "reviews": 19518.0,
        "address": "Jl. Petung Merapi, Petung, Kepuharjo, Cangkringan, Sleman Regency, Special Region of Yogyakarta 55583, Indonesia",
        "phone": null,
        "website": null,
        "reviews_link": "https://serpapi.com/search.json?data_id=0x2e7a5d9bed435109%3A0x284f5fe8b2b683c9&engine=google_maps_reviews&hl=en",
        "photos_link": "https://serpapi.com/search.json?data_id=0x2e7a5d9bed435109%3A0x284f5fe8b2b683c9&engine=google_maps_photos&hl=en",
        "gps_coordinates": {
            "latitude": -7.6041648,
            "longitude": 110.4510042
        },
        "thumbnail": "https://lh5.googleusercontent.com/p/AF1QipNtATmVUeWSbxoADS4O9UzwMw1EOEezecwd_xqR=w138-h92-k-no",
        "time_spent": 5400,
        "tarif_weekday": 30000,
        "tarif_weekend": 30000
    },
    {
        "data_id": "0x2e7a589d799a3e27:0xc5b6ee322dbf3041",
        "place_id": "ChIJJz6aeZ1Yei4RQTC_LTLutsU",
        "place_name": "Embung Ketingan",
        "rating": 3.9,
        "operating_hours": {
            "friday": [
                [
                    0,
                    1
                ],
                [
                    24,
                    0
                ]
            ],
            "saturday": [
                [
                    0,
                    1
                ],
                [
                    24,
                    0
                ]
            ],
            "sunday": [
                [
                    0,
                    1
                ],
                [
                    24,
                    0
                ]
            ],
            "monday": [
                [
                    0,
                    1
                ],
                [
                    24,
                    0
                ]
            ],
            "tuesday": [
                [
                    0,
                    1
                ],
                [
                    24,
                    0
                ]
            ],
            "wednesday": [
                [
                    0,
                    1
                ],
                [
                    24,
                    0
                ]
            ],
            "thursday": [
                [
                    0,
                    1
                ],
                [
                    24,
                    0
                ]
            ]
        },
        "reviews": 314.0,
        "address": "784J+7G8, Ketingan, Tirtoadi, Mlati, Sleman Regency, Special Region of Yogyakarta 55287, Indonesia",
        "phone": null,
        "website": null,
        "reviews_link": "https://serpapi.com/search.json?data_id=0x2e7a589d799a3e27%3A0xc5b6ee322dbf3041&engine=google_maps_reviews&hl=en",
        "photos_link": "https://serpapi.com/search.json?data_id=0x2e7a589d799a3e27%3A0xc5b6ee322dbf3041&engine=google_maps_photos&hl=en",
        "gps_coordinates": {
            "latitude": -7.7443285,
            "longitude": 110.3313177
        },
        "thumbnail": "https://lh5.googleusercontent.com/p/AF1QipOxF8rTKwBXoppGq3jc8aLDKAfxigQqwKcHkkVI=w122-h92-k-no",
        "time_spent": 7200,
        "tarif_weekday": 20000,
        "tarif_weekend": 20000
    },
    {
        "data_id": "0x2e7a60adba455a61:0xf555018e07c5177a",
        "place_id": "ChIJYVpFuq1gei4RehfFB44BVfU",
        "place_name": "Merapi Park Yogyakarta",
        "rating": 4.3,
        "operating_hours": {
            "friday": [
                [
                    9,
                    0
                ],
                [
                    17,
                    0
                ]
            ],
            "saturday": [
                [
                    9,
                    0
                ],
                [
                    17,
                    0
                ]
            ],
            "sunday": [
                [
                    9,
                    0
                ],
                [
                    17,
                    0
                ]
            ],
            "monday": [
                [
                    9,
                    0
                ],
                [
                    17,
                    0
                ]
            ],
            "tuesday": [
                [
                    9,
                    0
                ],
                [
                    17,
                    0
                ]
            ],
            "wednesday": [
                [
                    9,
                    0
                ],
                [
                    17,
                    0
                ]
            ],
            "thursday": [
                [
                    9,
                    0
                ],
                [
                    17,
                    0
                ]
            ]
        },
        "reviews": 17433.0,
        "address": "Jl. Kaliurang No.KM. 22.5, Banteng, Hargobinangun, Pakem, Sleman Regency, Special Region of Yogyakarta 55582, Indonesia",
        "phone": "+62 877-0079-9000",
        "website": "http://www.merapipark.com/",
        "reviews_link": "https://serpapi.com/search.json?data_id=0x2e7a60adba455a61%3A0xf555018e07c5177a&engine=google_maps_reviews&hl=en",
        "photos_link": "https://serpapi.com/search.json?data_id=0x2e7a60adba455a61%3A0xf555018e07c5177a&engine=google_maps_photos&hl=en",
        "gps_coordinates": {
            "latitude": -7.6209046,
            "longitude": 110.4216275
        },
        "thumbnail": "https://lh5.googleusercontent.com/p/AF1QipNIbzBzRI7b6jq4sqZJxY3F1KuQzMDnMHAGk3z-=w122-h92-k-no",
        "time_spent": 7200,
        "tarif_weekday": 20000,
        "tarif_weekend": 20000
    },
    {
        "data_id": "0x2e7af7fe02ca3761:0x39ebbc4df90b410c",
        "place_id": "ChIJYTfKAv73ei4RDEEL-U286zk",
        "place_name": "Pasar Beringharjo",
        "rating": 4.5,
        "operating_hours": {
            "friday": [
                [
                    8,
                    30
                ],
                [
                    21,
                    0
                ]
            ],
            "saturday": [
                [
                    8,
                    30
                ],
                [
                    21,
                    0
                ]
            ],
            "sunday": [
                [
                    8,
                    30
                ],
                [
                    21,
                    0
                ]
            ],
            "monday": [
                [
                    8,
                    30
                ],
                [
                    21,
                    0
                ]
            ],
            "tuesday": [
                [
                    8,
                    30
                ],
                [
                    21,
                    0
                ]
            ],
            "wednesday": [
                [
                    8,
                    30
                ],
                [
                    21,
                    0
                ]
            ],
            "thursday": [
                [
                    8,
                    30
                ],
                [
                    21,
                    0
                ]
            ]
        },
        "reviews": 77033.0,
        "address": "Pasar Beringharjo timur Lt. 3, dekat parkiran, Jl. Margo Mulyo No.16, Ngupasan, Kec. Gondomanan, Kota Yogyakarta, Daerah Istimewa Yogyakarta 55122, Indonesia",
        "phone": null,
        "website": "https://www.grebegumkmdiy.com/semar",
        "reviews_link": "https://serpapi.com/search.json?data_id=0x2e7af7fe02ca3761%3A0x39ebbc4df90b410c&engine=google_maps_reviews&hl=en",
        "photos_link": "https://serpapi.com/search.json?data_id=0x2e7af7fe02ca3761%3A0x39ebbc4df90b410c&engine=google_maps_photos&hl=en",
        "gps_coordinates": {
            "latitude": -7.798812,
            "longitude": 110.3657371
        },
        "thumbnail": null,
        "time_spent": 5400,
        "tarif_weekday": 0,
        "tarif_weekend": 0
    },
    {
        "data_id": "0x2e7a59d12057f9b1:0x83fc2342553d4c50",
        "place_id": "ChIJsflXINFZei4RUEw9VUIj_IM",
        "place_name": "Taman Kehati",
        "rating": 4.6,
        "operating_hours": {
            "friday": [
                [
                    0,
                    1
                ],
                [
                    24,
                    0
                ]
            ],
            "saturday": [
                [
                    0,
                    1
                ],
                [
                    24,
                    0
                ]
            ],
            "sunday": [
                [
                    0,
                    1
                ],
                [
                    24,
                    0
                ]
            ],
            "monday": [
                [
                    0,
                    1
                ],
                [
                    24,
                    0
                ]
            ],
            "tuesday": [
                [
                    0,
                    1
                ],
                [
                    24,
                    0
                ]
            ],
            "wednesday": [
                [
                    0,
                    1
                ],
                [
                    24,
                    0
                ]
            ],
            "thursday": [
                [
                    0,
                    1
                ],
                [
                    24,
                    0
                ]
            ]
        },
        "reviews": 36.0,
        "address": "696P+GW8, Demangan, Kec. Gondokusuman, Kota Yogyakarta, Daerah Istimewa Yogyakarta 55221, Indonesia",
        "phone": null,
        "website": null,
        "reviews_link": "https://serpapi.com/search.json?data_id=0x2e7a59d12057f9b1%3A0x83fc2342553d4c50&engine=google_maps_reviews&hl=en",
        "photos_link": "https://serpapi.com/search.json?data_id=0x2e7a59d12057f9b1%3A0x83fc2342553d4c50&engine=google_maps_photos&hl=en",
        "gps_coordinates": {
            "latitude": -7.7887054,
            "longitude": 110.3873403
        },
        "thumbnail": null,
        "time_spent": 5400,
        "tarif_weekday": 10000,
        "tarif_weekend": 10000
    },
    {
        "data_id": "0x2e7a61a211fa698d:0x1582552d652e1c6f",
        "place_id": "ChIJjWn6EaJhei4RbxwuZS1VghU",
        "place_name": "Grojogan Watu Purbo Gate",
        "rating": 4.5,
        "operating_hours": {
            "friday": [
                [
                    7,
                    0
                ],
                [
                    17,
                    0
                ]
            ],
            "saturday": [
                [
                    7,
                    0
                ],
                [
                    17,
                    30
                ]
            ],
            "sunday": [
                [
                    7,
                    0
                ],
                [
                    17,
                    30
                ]
            ],
            "monday": [
                [
                    7,
                    0
                ],
                [
                    17,
                    0
                ]
            ],
            "tuesday": [
                [
                    7,
                    0
                ],
                [
                    17,
                    0
                ]
            ],
            "wednesday": [
                [
                    7,
                    0
                ],
                [
                    17,
                    0
                ]
            ],
            "thursday": [
                [
                    7,
                    0
                ],
                [
                    17,
                    0
                ]
            ]
        },
        "reviews": 2588.0,
        "address": "Bangunrejo, RT.02/RW.27, Merdikorejo, Kec. Tempel, Kabupaten Sleman, Daerah Istimewa Yogyakarta 55552, Indonesia",
        "phone": "+62 896-4476-1141",
        "website": "https://www.watupurbo.wordpress.com/",
        "reviews_link": "https://serpapi.com/search.json?data_id=0x2e7a61a211fa698d%3A0x1582552d652e1c6f&engine=google_maps_reviews&hl=en",
        "photos_link": "https://serpapi.com/search.json?data_id=0x2e7a61a211fa698d%3A0x1582552d652e1c6f&engine=google_maps_photos&hl=en",
        "gps_coordinates": {
            "latitude": -7.6309566,
            "longitude": 110.3404834
        },
        "thumbnail": null,
        "time_spent": 5400,
        "tarif_weekday": 0,
        "tarif_weekend": 0
    },
    {
        "data_id": "0x2e7a57bda73273ab:0x271163afd1cac6e4",
        "place_id": "ChIJq3Myp71Xei4R5MbK0a9jESc",
        "place_name": "House of Chocolate Monggo & Gelato Tirtodipuran",
        "rating": 4.6,
        "operating_hours": {
            "friday": [
                [
                    11,
                    0
                ],
                [
                    21,
                    0
                ]
            ],
            "saturday": [
                [
                    11,
                    0
                ],
                [
                    21,
                    0
                ]
            ],
            "sunday": [
                [
                    11,
                    0
                ],
                [
                    21,
                    0
                ]
            ],
            "monday": [
                [
                    11,
                    0
                ],
                [
                    21,
                    0
                ]
            ],
            "tuesday": [
                [
                    11,
                    0
                ],
                [
                    21,
                    0
                ]
            ],
            "wednesday": [
                [
                    11,
                    0
                ],
                [
                    21,
                    0
                ]
            ],
            "thursday": [
                [
                    11,
                    0
                ],
                [
                    21,
                    0
                ]
            ]
        },
        "reviews": 1084.0,
        "address": "Tirtodipuran St No.10, Mantrijeron, Yogyakarta City, Special Region of Yogyakarta 55143, Indonesia",
        "phone": "+62 274 373192",
        "website": null,
        "reviews_link": "https://serpapi.com/search.json?data_id=0x2e7a57bda73273ab%3A0x271163afd1cac6e4&engine=google_maps_reviews&hl=en",
        "photos_link": "https://serpapi.com/search.json?data_id=0x2e7a57bda73273ab%3A0x271163afd1cac6e4&engine=google_maps_photos&hl=en",
        "gps_coordinates": {
            "latitude": -7.8184611,
            "longitude": 110.3635327
        },
        "thumbnail": null,
        "time_spent": 3600,
        "tarif_weekday": 10000,
        "tarif_weekend": 10000
    },
    {
        "data_id": "0x2e7a577c60341ad7:0x3764df37dbb3f80d",
        "place_id": "ChIJ1xo0YHxXei4RDfiz2zffZDc",
        "place_name": "Dagadu Alun-Alun Utara",
        "rating": 4.5,
        "operating_hours": {
            "friday": [
                [
                    9,
                    0
                ],
                [
                    22,
                    0
                ]
            ],
            "saturday": [
                [
                    9,
                    0
                ],
                [
                    22,
                    0
                ]
            ],
            "sunday": [
                [
                    9,
                    0
                ],
                [
                    22,
                    0
                ]
            ],
            "monday": [
                [
                    9,
                    0
                ],
                [
                    21,
                    0
                ]
            ],
            "tuesday": [
                [
                    9,
                    0
                ],
                [
                    21,
                    0
                ]
            ],
            "wednesday": [
                [
                    9,
                    0
                ],
                [
                    21,
                    0
                ]
            ],
            "thursday": [
                [
                    9,
                    0
                ],
                [
                    21,
                    0
                ]
            ]
        },
        "reviews": 1563.0,
        "address": "Jl. Pekapalan Timur No.7, Prawirodirjan, Gondomanan, Yogyakarta City, Special Region of Yogyakarta 55132, Indonesia",
        "phone": "+62 274 412021",
        "website": "http://belanja.dagadu.co.id/",
        "reviews_link": "https://serpapi.com/search.json?data_id=0x2e7a577c60341ad7%3A0x3764df37dbb3f80d&engine=google_maps_reviews&hl=en",
        "photos_link": "https://serpapi.com/search.json?data_id=0x2e7a577c60341ad7%3A0x3764df37dbb3f80d&engine=google_maps_photos&hl=en",
        "gps_coordinates": {
            "latitude": -7.8031874,
            "longitude": 110.3657633
        },
        "thumbnail": null,
        "time_spent": 1500,
        "tarif_weekday": 0,
        "tarif_weekend": 0
    },
    {
        "data_id": "0x2e7a671410281621:0xe6909eeca2a0786e",
        "place_id": "ChIJIRYoEBRnei4RbnigouyekOY",
        "place_name": "Lava Merapi and Alien Stone",
        "rating": 4.5,
        "operating_hours": {
            "friday": [
                [
                    0,
                    1
                ],
                [
                    24,
                    0
                ]
            ],
            "saturday": [
                [
                    0,
                    1
                ],
                [
                    24,
                    0
                ]
            ],
            "sunday": [
                [
                    0,
                    1
                ],
                [
                    24,
                    0
                ]
            ],
            "monday": [
                [
                    0,
                    1
                ],
                [
                    24,
                    0
                ]
            ],
            "tuesday": [
                [
                    0,
                    1
                ],
                [
                    24,
                    0
                ]
            ],
            "wednesday": [
                [
                    0,
                    1
                ],
                [
                    24,
                    0
                ]
            ],
            "thursday": [
                [
                    0,
                    1
                ],
                [
                    24,
                    0
                ]
            ]
        },
        "reviews": 9214.0,
        "address": "9FX4+346, Jambu, Kepuharjo, Cangkringan, Sleman Regency, Special Region of Yogyakarta 55583, Indonesia",
        "phone": null,
        "website": null,
        "reviews_link": "https://serpapi.com/search.json?data_id=0x2e7a671410281621%3A0xe6909eeca2a0786e&engine=google_maps_reviews&hl=en",
        "photos_link": "https://serpapi.com/search.json?data_id=0x2e7a671410281621%3A0xe6909eeca2a0786e&engine=google_maps_photos&hl=en",
        "gps_coordinates": {
            "latitude": -7.6023375,
            "longitude": 110.4552585
        },
        "thumbnail": null,
        "time_spent": 1500,
        "tarif_weekday": 5000,
        "tarif_weekend": 5000
    },
    {
        "data_id": "0x2e7a672c010222af:0x10de1247ec632e8c",
        "place_id": "ChIJryICASxnei4RjC5j7EcS3hA",
        "place_name": "Tlogo Muncar National Garden",
        "rating": 4.4,
        "operating_hours": {
            "friday": [
                [
                    9,
                    0
                ],
                [
                    15,
                    0
                ]
            ],
            "saturday": [
                [
                    9,
                    0
                ],
                [
                    15,
                    0
                ]
            ],
            "sunday": [
                [
                    9,
                    0
                ],
                [
                    15,
                    0
                ]
            ],
            "monday": [
                "Closed"
            ],
            "tuesday": [
                [
                    9,
                    0
                ],
                [
                    15,
                    0
                ]
            ],
            "wednesday": [
                [
                    9,
                    0
                ],
                [
                    15,
                    0
                ]
            ],
            "thursday": [
                [
                    9,
                    0
                ],
                [
                    15,
                    0
                ]
            ]
        },
        "reviews": 530.0,
        "address": "CC5M+8HH, Jl. Tlogo Putri, Area Hutan, Hargobinangun, Pakem, Sleman Regency, Special Region of Yogyakarta 55582, Indonesia",
        "phone": null,
        "website": null,
        "reviews_link": "https://serpapi.com/search.json?data_id=0x2e7a672c010222af%3A0x10de1247ec632e8c&engine=google_maps_reviews&hl=en",
        "photos_link": "https://serpapi.com/search.json?data_id=0x2e7a672c010222af%3A0x10de1247ec632e8c&engine=google_maps_photos&hl=en",
        "gps_coordinates": {
            "latitude": -7.5916872,
            "longitude": 110.4339755
        },
        "thumbnail": "https://lh5.googleusercontent.com/p/AF1QipMBVoyv8DcVlOkLJw4aiG0QmgWdjWXxousO8sEQ=w80-h142-k-no",
        "time_spent": 5400,
        "tarif_weekday": 8000,
        "tarif_weekend": 8000
    },
    {
        "data_id": "0x2e7ae546c09d6447:0x354974ef66a3a787",
        "place_id": "ChIJR2SdwEblei4Rh6ejZu90STU",
        "place_name": "Sermo Reservoir Dam",
        "rating": 4.6,
        "operating_hours": {
            "friday": [
                [
                    7,
                    0
                ],
                [
                    16,
                    0
                ]
            ],
            "saturday": [
                [
                    7,
                    0
                ],
                [
                    16,
                    0
                ]
            ],
            "sunday": [
                [
                    7,
                    0
                ],
                [
                    16,
                    0
                ]
            ],
            "monday": [
                [
                    7,
                    0
                ],
                [
                    16,
                    0
                ]
            ],
            "tuesday": [
                [
                    7,
                    0
                ],
                [
                    16,
                    0
                ]
            ],
            "wednesday": [
                [
                    7,
                    0
                ],
                [
                    16,
                    0
                ]
            ],
            "thursday": [
                [
                    7,
                    0
                ],
                [
                    16,
                    0
                ]
            ]
        },
        "reviews": 1631.0,
        "address": "54GF+3FC, Jl. Lkr. Sermo, Sremo Lor, Hargowilis, Kokap, Kulon Progo Regency, Special Region of Yogyakarta 55653, Indonesia",
        "phone": null,
        "website": "http://waduksermo.com/",
        "reviews_link": "https://serpapi.com/search.json?data_id=0x2e7ae546c09d6447%3A0x354974ef66a3a787&engine=google_maps_reviews&hl=en",
        "photos_link": "https://serpapi.com/search.json?data_id=0x2e7ae546c09d6447%3A0x354974ef66a3a787&engine=google_maps_photos&hl=en",
        "gps_coordinates": {
            "latitude": -7.8248171,
            "longitude": 110.1236396
        },
        "thumbnail": "https://lh5.googleusercontent.com/p/AF1QipPyNB5ocfr4PwIuB7hYJtudhgHLEWDVRCmhxzhP=w122-h92-k-no",
        "time_spent": 3600,
        "tarif_weekday": 6000,
        "tarif_weekend": 6000
    },
    {
        "data_id": "0x2e7a587d2d5e6651:0x7e699a49a9b90165",
        "place_id": "ChIJUWZeLX1Yei4RZQG5qUmaaX4",
        "place_name": "Jogja T-Shirt Jethe",
        "rating": 4.3,
        "operating_hours": {
            "friday": [
                [
                    8,
                    0
                ],
                [
                    21,
                    0
                ]
            ],
            "saturday": [
                [
                    8,
                    0
                ],
                [
                    22,
                    0
                ]
            ],
            "sunday": [
                [
                    8,
                    0
                ],
                [
                    22,
                    0
                ]
            ],
            "monday": [
                [
                    8,
                    0
                ],
                [
                    21,
                    0
                ]
            ],
            "tuesday": [
                [
                    8,
                    0
                ],
                [
                    21,
                    0
                ]
            ],
            "wednesday": [
                [
                    8,
                    0
                ],
                [
                    21,
                    0
                ]
            ],
            "thursday": [
                [
                    8,
                    0
                ],
                [
                    21,
                    0
                ]
            ]
        },
        "reviews": 3451.0,
        "address": "Jl. Jambon, Biru, Trihanggo, Gamping, Sleman Regency, Special Region of Yogyakarta 55291, Indonesia",
        "phone": "+62 878-0287-7000",
        "website": "https://linktr.ee/omahoblongjogja",
        "reviews_link": "https://serpapi.com/search.json?data_id=0x2e7a587d2d5e6651%3A0x7e699a49a9b90165&engine=google_maps_reviews&hl=en",
        "photos_link": "https://serpapi.com/search.json?data_id=0x2e7a587d2d5e6651%3A0x7e699a49a9b90165&engine=google_maps_photos&hl=en",
        "gps_coordinates": {
            "latitude": -7.7624289,
            "longitude": 110.348049
        },
        "thumbnail": "https://lh5.googleusercontent.com/p/AF1QipP-DYqtvsHPJ1moQAC2j9aneJwh2LoDO6E0mh8l=w163-h92-k-no",
        "time_spent": 2700,
        "tarif_weekday": 0,
        "tarif_weekend": 0
    },
    {
        "data_id": "0x2e7a5e02fd790ab9:0xa3fe6035b0792671",
        "place_id": "ChIJuQp5_QJeei4RcSZ5sDVg_qM",
        "place_name": "Museum Ullen Sentalu",
        "rating": 4.7,
        "operating_hours": {
            "friday": [
                [
                    8,
                    30
                ],
                [
                    15,
                    0
                ]
            ],
            "saturday": [
                [
                    8,
                    30
                ],
                [
                    15,
                    0
                ]
            ],
            "sunday": [
                [
                    8,
                    30
                ],
                [
                    15,
                    0
                ]
            ],
            "monday": [
                "Closed"
            ],
            "tuesday": [
                [
                    8,
                    30
                ],
                [
                    15,
                    0
                ]
            ],
            "wednesday": [
                [
                    8,
                    30
                ],
                [
                    15,
                    0
                ]
            ],
            "thursday": [
                [
                    8,
                    30
                ],
                [
                    15,
                    0
                ]
            ]
        },
        "reviews": 8037.0,
        "address": "Jl. Boyong No.KM 25, Kaliurang, Hargobinangun, Pakem, Sleman Regency, Special Region of Yogyakarta 55582, Indonesia",
        "phone": "+62 274 880158",
        "website": "http://ullensentalu.com/",
        "reviews_link": "https://serpapi.com/search.json?data_id=0x2e7a5e02fd790ab9%3A0xa3fe6035b0792671&engine=google_maps_reviews&hl=en",
        "photos_link": "https://serpapi.com/search.json?data_id=0x2e7a5e02fd790ab9%3A0xa3fe6035b0792671&engine=google_maps_photos&hl=en",
        "gps_coordinates": {
            "latitude": -7.5978656,
            "longitude": 110.4233959
        },
        "thumbnail": "https://lh5.googleusercontent.com/p/AF1QipMEPFJjAF-oF7qz3y1vh5rad9y5nMVZgO1Pdfl3=w163-h92-k-no",
        "time_spent": 7200,
        "tarif_weekday": 50000,
        "tarif_weekend": 50000
    },
    {
        "data_id": "0x2e7a512d80f3246d:0xf671a280cf1b6f55",
        "place_id": "ChIJbSTzgC1Rei4RVW8bz4CicfY",
        "place_name": "HeHa Sky View",
        "rating": 4.4,
        "operating_hours": {
            "friday": [
                [
                    10,
                    0
                ],
                [
                    21,
                    0
                ]
            ],
            "saturday": [
                [
                    8,
                    0
                ],
                [
                    21,
                    0
                ]
            ],
            "sunday": [
                [
                    8,
                    0
                ],
                [
                    21,
                    0
                ]
            ],
            "monday": [
                [
                    10,
                    0
                ],
                [
                    21,
                    0
                ]
            ],
            "tuesday": [
                [
                    10,
                    0
                ],
                [
                    21,
                    0
                ]
            ],
            "wednesday": [
                [
                    10,
                    0
                ],
                [
                    21,
                    0
                ]
            ],
            "thursday": [
                [
                    10,
                    0
                ],
                [
                    21,
                    0
                ]
            ]
        },
        "reviews": 25415.0,
        "address": "Jl. Dlingo-Patuk No.2, Patuk, Bukit, Patuk, Gunung Kidul Regency, Special Region of Yogyakarta 55862, Indonesia",
        "phone": "+62 274 4357999",
        "website": "http://hehaskyview.com/",
        "reviews_link": "https://serpapi.com/search.json?data_id=0x2e7a512d80f3246d%3A0xf671a280cf1b6f55&engine=google_maps_reviews&hl=en",
        "photos_link": "https://serpapi.com/search.json?data_id=0x2e7a512d80f3246d%3A0xf671a280cf1b6f55&engine=google_maps_photos&hl=en",
        "gps_coordinates": {
            "latitude": -7.8496144,
            "longitude": 110.478324
        },
        "thumbnail": "https://lh5.googleusercontent.com/p/AF1QipM6Czupw03k2nXqco99_niheEEqPMraEWR1rwfG=w80-h106-k-no",
        "time_spent": 7200,
        "tarif_weekday": 20000,
        "tarif_weekend": 20000
    },
    {
        "data_id": "0x2e7a57889294e623:0xbc443b8ba7b436d6",
        "place_id": "ChIJI-aUkohXei4R1ja0p4s7RLw",
        "place_name": "Pasar Sore Malioboro",
        "rating": 4.6,
        "operating_hours": {
            "friday": [
                [
                    17,
                    0
                ],
                [
                    24,
                    0
                ]
            ],
            "saturday": [
                [
                    17,
                    0
                ],
                [
                    24,
                    0
                ]
            ],
            "sunday": [
                [
                    17,
                    0
                ],
                [
                    24,
                    0
                ]
            ],
            "monday": [
                [
                    17,
                    0
                ],
                [
                    24,
                    0
                ]
            ],
            "tuesday": [
                [
                    17,
                    0
                ],
                [
                    24,
                    0
                ]
            ],
            "wednesday": [
                [
                    17,
                    0
                ],
                [
                    24,
                    0
                ]
            ],
            "thursday": [
                [
                    17,
                    0
                ],
                [
                    24,
                    0
                ]
            ]
        },
        "reviews": null,
        "address": null,
        "phone": null,
        "website": null,
        "reviews_link": null,
        "photos_link": null,
        "gps_coordinates": {
            "latitude": -7.94136080262228,
            "longitude": 110.4247377097752
        },
        "thumbnail": null,
        "time_spent": 3600,
        "tarif_weekday": 0,
        "tarif_weekend": 0
    },
    {
        "data_id": "0x2e7a572ddc55f7ed:0x2e252dee9cc97a23",
        "place_id": "ChIJ7fdV3C1Xei4RI3rJnO4tJS4",
        "place_name": "Kotagede Heritage Trail",
        "rating": 4.7,
        "operating_hours": {
            "friday": [
                [
                    8,
                    0
                ],
                [
                    17,
                    0
                ]
            ],
            "saturday": [
                [
                    8,
                    0
                ],
                [
                    17,
                    0
                ]
            ],
            "sunday": [
                [
                    7,
                    0
                ],
                [
                    17,
                    0
                ]
            ],
            "monday": [
                [
                    13,
                    0
                ],
                [
                    17,
                    0
                ]
            ],
            "tuesday": [
                [
                    8,
                    0
                ],
                [
                    17,
                    0
                ]
            ],
            "wednesday": [
                [
                    8,
                    0
                ],
                [
                    17,
                    0
                ]
            ],
            "thursday": [
                [
                    8,
                    0
                ],
                [
                    17,
                    0
                ]
            ]
        },
        "reviews": 6.0,
        "address": "Kampung Trunojayan KG II/881, Prenggan, Kec. Kotagede, Kota Yogyakarta, Daerah Istimewa Yogyakarta 55172, Indonesia",
        "phone": "+62 819-0406-7292",
        "website": "http://instagram.com/kotagedeheritagetrail",
        "reviews_link": "https://serpapi.com/search.json?data_id=0x2e7a572ddc55f7ed%3A0x2e252dee9cc97a23&engine=google_maps_reviews&hl=en",
        "photos_link": "https://serpapi.com/search.json?data_id=0x2e7a572ddc55f7ed%3A0x2e252dee9cc97a23&engine=google_maps_photos&hl=en",
        "gps_coordinates": {
            "latitude": -7.8263088,
            "longitude": 110.398512
        },
        "thumbnail": "https://lh5.googleusercontent.com/p/AF1QipPDClLcMwkwe-j8fAQYH5B9U41xIdGnVU1bY8Nn=w163-h92-k-no",
        "time_spent": 3600,
        "tarif_weekday": 0,
        "tarif_weekend": 0
    },
    {
        "data_id": "0x2e7a55d9cab1c61f:0x6ec992c838576531",
        "place_id": "ChIJH8axytlVei4RMWVXOMiSyW4",
        "place_name": "Wisata Mangunan",
        "rating": 4.7,
        "operating_hours": {
            "friday": [
                [
                    9,
                    0
                ],
                [
                    17,
                    0
                ]
            ],
            "saturday": [
                [
                    9,
                    0
                ],
                [
                    17,
                    0
                ]
            ],
            "sunday": [
                [
                    9,
                    0
                ],
                [
                    17,
                    0
                ]
            ],
            "monday": [
                [
                    9,
                    0
                ],
                [
                    17,
                    0
                ]
            ],
            "tuesday": [
                [
                    9,
                    0
                ],
                [
                    17,
                    0
                ]
            ],
            "wednesday": [
                [
                    9,
                    0
                ],
                [
                    17,
                    0
                ]
            ],
            "thursday": [
                [
                    9,
                    0
                ],
                [
                    17,
                    0
                ]
            ]
        },
        "reviews": 26.0,
        "address": "3C5F+CQ2, Unnamed Road, Mangunan, Kec. Dlingo, Kabupaten Bantul, Daerah Istimewa Yogyakarta 55783, Indonesia",
        "phone": null,
        "website": null,
        "reviews_link": "https://serpapi.com/search.json?data_id=0x2e7a55d9cab1c61f%3A0x6ec992c838576531&engine=google_maps_reviews&hl=en",
        "photos_link": "https://serpapi.com/search.json?data_id=0x2e7a55d9cab1c61f%3A0x6ec992c838576531&engine=google_maps_photos&hl=en",
        "gps_coordinates": {
            "latitude": -7.9414886,
            "longitude": 110.4243856
        },
        "thumbnail": "https://lh5.googleusercontent.com/p/AF1QipOMNRPcR5bume8VgCbPbb3pMrG717Pghg2gdCsa=w163-h92-k-no",
        "time_spent": 3600,
        "tarif_weekday": 7000,
        "tarif_weekend": 8000
    },
    {
        "data_id": "0x2e7a598466f45ea9:0xf067f1d7a7737e69",
        "place_id": "ChIJqV70ZoRZei4RaX5zp9fxZ_A",
        "place_name": "ALUN ALUN KIDUL YOGYAKARTA",
        "rating": 5.0,
        "operating_hours": {
            "friday": [
                [
                    0,
                    1
                ],
                [
                    24,
                    0
                ]
            ],
            "saturday": [
                [
                    0,
                    1
                ],
                [
                    24,
                    0
                ]
            ],
            "sunday": [
                [
                    0,
                    1
                ],
                [
                    24,
                    0
                ]
            ],
            "monday": [
                [
                    0,
                    1
                ],
                [
                    24,
                    0
                ]
            ],
            "tuesday": [
                [
                    0,
                    1
                ],
                [
                    24,
                    0
                ]
            ],
            "wednesday": [
                [
                    0,
                    1
                ],
                [
                    24,
                    0
                ]
            ],
            "thursday": [
                [
                    0,
                    1
                ],
                [
                    24,
                    0
                ]
            ]
        },
        "reviews": 1.0,
        "address": "6939+QQ9, Suryatmajan, Kec. Danurejan, Kota Yogyakarta, Daerah Istimewa Yogyakarta, Indonesia",
        "phone": null,
        "website": null,
        "reviews_link": "https://serpapi.com/search.json?data_id=0x2e7a598466f45ea9%3A0xf067f1d7a7737e69&engine=google_maps_reviews&hl=en",
        "photos_link": "https://serpapi.com/search.json?data_id=0x2e7a598466f45ea9%3A0xf067f1d7a7737e69&engine=google_maps_photos&hl=en",
        "gps_coordinates": {
            "latitude": -7.7955798,
            "longitude": 110.3694896
        },
        "thumbnail": "https://lh5.googleusercontent.com/p/AF1QipNkfPKuC7ptjF14VUYi3t8LdelGbhqDvr3ANeNC=w92-h92-k-no",
        "time_spent": 5400,
        "tarif_weekday": 0,
        "tarif_weekend": 0
    },
    {
        "data_id": "0x2e7a578494560fd1:0xbb760e257e20903d",
        "place_id": "ChIJ0Q9WlIRXei4RPZAgfiUOdrs",
        "place_name": "Paintball Jupiter Jogja",
        "rating": 4.5,
        "operating_hours": {
            "friday": [
                [
                    8,
                    0
                ],
                [
                    17,
                    0
                ]
            ],
            "saturday": [
                [
                    8,
                    0
                ],
                [
                    17,
                    0
                ]
            ],
            "sunday": [
                [
                    8,
                    0
                ],
                [
                    17,
                    0
                ]
            ],
            "monday": [
                "Closed"
            ],
            "tuesday": [
                [
                    8,
                    0
                ],
                [
                    17,
                    0
                ]
            ],
            "wednesday": [
                [
                    8,
                    0
                ],
                [
                    17,
                    0
                ]
            ],
            "thursday": [
                [
                    8,
                    0
                ],
                [
                    17,
                    0
                ]
            ]
        },
        "reviews": 580.0,
        "address": "Jogja Adventure Zone, Aero Wisata Skadik 104, Jl. Maguwo, Banguntapan, Kec. Banguntapan, Kabupaten Bantul, Daerah Istimewa Yogyakarta 55198, Indonesia",
        "phone": "+62 812-2728-9989",
        "website": null,
        "reviews_link": "https://serpapi.com/search.json?data_id=0x2e7a578494560fd1%3A0xbb760e257e20903d&engine=google_maps_reviews&hl=en",
        "photos_link": "https://serpapi.com/search.json?data_id=0x2e7a578494560fd1%3A0xbb760e257e20903d&engine=google_maps_photos&hl=en",
        "gps_coordinates": {
            "latitude": -7.798217999999999,
            "longitude": 110.4200702
        },
        "thumbnail": "https://lh5.googleusercontent.com/p/AF1QipMw77KTaLPsw--Ap-eSdpESclyqhbIwySUbuGij=w162-h92-k-no",
        "time_spent": 7200,
        "tarif_weekday": 100000,
        "tarif_weekend": 100000
    },
    {
        "data_id": "0x2e7a575929f54059:0xbf33eab67707cf2",
        "place_id": "ChIJWUD1KVlXei4R8nxwZ6s-8ws",
        "place_name": "History Of Java Museum (HOJM)",
        "rating": 4.5,
        "operating_hours": {
            "friday": [
                [
                    9,
                    0
                ],
                [
                    18,
                    0
                ]
            ],
            "saturday": [
                [
                    9,
                    0
                ],
                [
                    18,
                    0
                ]
            ],
            "sunday": [
                [
                    9,
                    0
                ],
                [
                    18,
                    0
                ]
            ],
            "monday": [
                [
                    9,
                    0
                ],
                [
                    18,
                    0
                ]
            ],
            "tuesday": [
                [
                    9,
                    0
                ],
                [
                    18,
                    0
                ]
            ],
            "wednesday": [
                [
                    9,
                    0
                ],
                [
                    18,
                    0
                ]
            ],
            "thursday": [
                [
                    9,
                    0
                ],
                [
                    18,
                    0
                ]
            ]
        },
        "reviews": 431.0,
        "address": "Jl. Parangtritis Km 5.5 ( Pyramid Cafe) Tarudan Bangunharjo Sewon Bantul Regency Special Region of Yogyakarta Tarudan, Tarudan, Bangunharjo, Sewon, Bantul Regency, Special Region of Yogyakarta 55188, Indonesia",
        "phone": "+62 857-4822-8300",
        "website": "https://historyofjavamuseum.com/",
        "reviews_link": "https://serpapi.com/search.json?data_id=0x2e7a575929f54059%3A0xbf33eab67707cf2&engine=google_maps_reviews&hl=en",
        "photos_link": "https://serpapi.com/search.json?data_id=0x2e7a575929f54059%3A0xbf33eab67707cf2&engine=google_maps_photos&hl=en",
        "gps_coordinates": {
            "latitude": -7.8439029,
            "longitude": 110.36226099999999
        },
        "thumbnail": "https://lh5.googleusercontent.com/p/AF1QipODYXySBUjSBRnJRmvUB2XvDB2R2AwAVuZv1Zff=w164-h92-k-no",
        "time_spent": 3600,
        "tarif_weekday": 30000,
        "tarif_weekend": 30000
    },
    {
        "data_id": "0x2e7a5102a31980a1:0xcefccd05527de85d",
        "place_id": "ChIJoYAZowJRei4RXeh9UgXN_M4",
        "place_name": "Pokdarwis Jurug taman sari",
        "rating": 4.0,
        "operating_hours": {
            "friday": [
                [
                    0,
                    1
                ],
                [
                    24,
                    0
                ]
            ],
            "saturday": [
                [
                    0,
                    1
                ],
                [
                    24,
                    0
                ]
            ],
            "sunday": [
                [
                    0,
                    1
                ],
                [
                    24,
                    0
                ]
            ],
            "monday": [
                [
                    0,
                    1
                ],
                [
                    24,
                    0
                ]
            ],
            "tuesday": [
                [
                    0,
                    1
                ],
                [
                    24,
                    0
                ]
            ],
            "wednesday": [
                [
                    0,
                    1
                ],
                [
                    24,
                    0
                ]
            ],
            "thursday": [
                [
                    0,
                    1
                ],
                [
                    24,
                    0
                ]
            ]
        },
        "reviews": 52.0,
        "address": "wonosari Rt 02, Semoyo, Patuk, Bantaran Kulon, Srimulyo, Kec. Piyungan, Kabupaten Gunung Kidul, Daerah Istimewa Yogyakarta 55792, Indonesia",
        "phone": "+62 812-2709-668",
        "website": null,
        "reviews_link": "https://serpapi.com/search.json?data_id=0x2e7a5102a31980a1%3A0xcefccd05527de85d&engine=google_maps_reviews&hl=en",
        "photos_link": "https://serpapi.com/search.json?data_id=0x2e7a5102a31980a1%3A0xcefccd05527de85d&engine=google_maps_photos&hl=en",
        "gps_coordinates": {
            "latitude": -7.8290343,
            "longitude": 110.453198
        },
        "thumbnail": "https://lh5.googleusercontent.com/p/AF1QipPj2DGNENgECUm-KFAb_K7iIl6vKRJbfxNs5bm3=w122-h92-k-no",
        "time_spent": 3600,
        "tarif_weekday": 0,
        "tarif_weekend": 0
    },
    {
        "data_id": "0x2e7a5785cd0c5085:0x23aed5d4c2a2a56f",
        "place_id": "ChIJhVAMzYVXei4Rb6WiwtTVriM",
        "place_name": "Vihara Buddha Prabha",
        "rating": 4.8,
        "operating_hours": {
            "friday": [
                [
                    6,
                    0
                ],
                [
                    21,
                    0
                ]
            ],
            "saturday": [
                [
                    6,
                    0
                ],
                [
                    21,
                    0
                ]
            ],
            "sunday": [
                [
                    6,
                    0
                ],
                [
                    21,
                    0
                ]
            ],
            "monday": [
                [
                    6,
                    0
                ],
                [
                    21,
                    0
                ]
            ],
            "tuesday": [
                [
                    6,
                    0
                ],
                [
                    21,
                    0
                ]
            ],
            "wednesday": [
                [
                    6,
                    0
                ],
                [
                    21,
                    0
                ]
            ],
            "thursday": [
                [
                    6,
                    0
                ],
                [
                    21,
                    0
                ]
            ]
        },
        "reviews": 194.0,
        "address": "Jl. Brigjen Katamso No.3, Prawirodirjan, Gondomanan, Yogyakarta City, Special Region of Yogyakarta 55121, Indonesia",
        "phone": "+62 274 378084",
        "website": null,
        "reviews_link": "https://serpapi.com/search.json?data_id=0x2e7a5785cd0c5085%3A0x23aed5d4c2a2a56f&engine=google_maps_reviews&hl=en",
        "photos_link": "https://serpapi.com/search.json?data_id=0x2e7a5785cd0c5085%3A0x23aed5d4c2a2a56f&engine=google_maps_photos&hl=en",
        "gps_coordinates": {
            "latitude": -7.8018746,
            "longitude": 110.3694664
        },
        "thumbnail": "https://lh5.googleusercontent.com/p/AF1QipN4Tx2eBGti-Yr312f8RSQS2kbYy5717TUQGJZa=w122-h92-k-no",
        "time_spent": 3600,
        "tarif_weekday": 0,
        "tarif_weekend": 0
    },
    {
        "data_id": "0x2e7a5de3a525c159:0xf67c163f17bf42f9",
        "place_id": "ChIJWcElpeNdei4R-UK_Fz8WfPY",
        "place_name": "Desa Wisata Pentingsari",
        "rating": 4.5,
        "operating_hours": {
            "friday": [
                [
                    0,
                    1
                ],
                [
                    24,
                    0
                ]
            ],
            "saturday": [
                [
                    0,
                    1
                ],
                [
                    24,
                    0
                ]
            ],
            "sunday": [
                [
                    0,
                    1
                ],
                [
                    24,
                    0
                ]
            ],
            "monday": [
                [
                    0,
                    1
                ],
                [
                    24,
                    0
                ]
            ],
            "tuesday": [
                [
                    0,
                    1
                ],
                [
                    24,
                    0
                ]
            ],
            "wednesday": [
                [
                    0,
                    1
                ],
                [
                    24,
                    0
                ]
            ],
            "thursday": [
                [
                    0,
                    1
                ],
                [
                    24,
                    0
                ]
            ]
        },
        "reviews": 1027.0,
        "address": "Pentingsari, Umbulharjo, Cangkringan, Sleman Regency, Special Region of Yogyakarta, Indonesia",
        "phone": "+62 856-4253-6786",
        "website": "https://desawisatapentingsari.com/",
        "reviews_link": "https://serpapi.com/search.json?data_id=0x2e7a5de3a525c159%3A0xf67c163f17bf42f9&engine=google_maps_reviews&hl=en",
        "photos_link": "https://serpapi.com/search.json?data_id=0x2e7a5de3a525c159%3A0xf67c163f17bf42f9&engine=google_maps_photos&hl=en",
        "gps_coordinates": {
            "latitude": -7.6428597,
            "longitude": 110.42957539999999
        },
        "thumbnail": null,
        "time_spent": 7200,
        "tarif_weekday": 7500,
        "tarif_weekend": 7500
    },
    {
        "data_id": "0x2e7a57c512053acf:0xf0937a7b18e8acbe",
        "place_id": "ChIJzzoFEsVXei4RvqzoGHt6k_A",
        "place_name": "Miniature Baiturrahman Grand Mosque Aceh Yogyakarta",
        "rating": 4.8,
        "operating_hours": {
            "friday": [
                [
                    0,
                    1
                ],
                [
                    24,
                    0
                ]
            ],
            "saturday": [
                [
                    0,
                    1
                ],
                [
                    24,
                    0
                ]
            ],
            "sunday": [
                [
                    0,
                    1
                ],
                [
                    24,
                    0
                ]
            ],
            "monday": [
                [
                    0,
                    1
                ],
                [
                    24,
                    0
                ]
            ],
            "tuesday": [
                [
                    0,
                    1
                ],
                [
                    24,
                    0
                ]
            ],
            "wednesday": [
                [
                    0,
                    1
                ],
                [
                    24,
                    0
                ]
            ],
            "thursday": [
                [
                    0,
                    1
                ],
                [
                    24,
                    0
                ]
            ]
        },
        "reviews": 1578.0,
        "address": "58FV+GX8, Jl. Ringroad Selatan Jalan Plurugan, Pluragan, Tirtonirmolo, Kasihan, Bantul Regency, Special Region of Yogyakarta 55181, Indonesia",
        "phone": "+62 274 8213176",
        "website": null,
        "reviews_link": "https://serpapi.com/search.json?data_id=0x2e7a57c512053acf%3A0xf0937a7b18e8acbe&engine=google_maps_reviews&hl=en",
        "photos_link": "https://serpapi.com/search.json?data_id=0x2e7a57c512053acf%3A0xf0937a7b18e8acbe&engine=google_maps_photos&hl=en",
        "gps_coordinates": {
            "latitude": -7.8262101,
            "longitude": 110.3449539
        },
        "thumbnail": null,
        "time_spent": 1800,
        "tarif_weekday": 0,
        "tarif_weekend": 0
    },
    {
        "data_id": "0x2e7a59fd571f26b9:0xffc8175499cd4cc3",
        "place_id": "ChIJuSYfV_1Zei4Rw0zNmVQXyP8",
        "place_name": "GOLDEN BIOSKOP VIRTUAL REALITY",
        "rating": 5.0,
        "operating_hours": {
            "friday": [
                [
                    12,
                    0
                ],
                [
                    22,
                    0
                ]
            ],
            "saturday": [
                [
                    12,
                    0
                ],
                [
                    22,
                    0
                ]
            ],
            "sunday": [
                [
                    12,
                    0
                ],
                [
                    22,
                    0
                ]
            ],
            "monday": [
                [
                    12,
                    0
                ],
                [
                    22,
                    0
                ]
            ],
            "tuesday": [
                [
                    12,
                    0
                ],
                [
                    22,
                    0
                ]
            ],
            "wednesday": [
                [
                    12,
                    0
                ],
                [
                    22,
                    0
                ]
            ],
            "thursday": [
                [
                    12,
                    0
                ],
                [
                    22,
                    0
                ]
            ]
        },
        "reviews": 1.0,
        "address": "Jl. Malioboro No.25, Sosromenduran, Gedong Tengen, Kota Yogyakarta, Daerah Istimewa Yogyakarta 55271, Indonesia",
        "phone": "+62 838-4917-8040",
        "website": null,
        "reviews_link": "https://serpapi.com/search.json?data_id=0x2e7a59fd571f26b9%3A0xffc8175499cd4cc3&engine=google_maps_reviews&hl=en",
        "photos_link": "https://serpapi.com/search.json?data_id=0x2e7a59fd571f26b9%3A0xffc8175499cd4cc3&engine=google_maps_photos&hl=en",
        "gps_coordinates": {
            "latitude": -7.7955032,
            "longitude": 110.365309
        },
        "thumbnail": null,
        "time_spent": 7200,
        "tarif_weekday": 25000,
        "tarif_weekend": 25000
    },
    {
        "data_id": "0x2e7a512f707fa321:0xcef65e9419f70ed6",
        "place_id": "ChIJIaN_cC9Rei4R1g73GZRe9s4",
        "place_name": "Bukit Pangol",
        "rating": 3.7,
        "operating_hours": {
            "friday": [
                "Closed"
            ],
            "saturday": [
                [
                    8,
                    0
                ],
                [
                    17,
                    0
                ]
            ],
            "sunday": [
                [
                    8,
                    0
                ],
                [
                    17,
                    0
                ]
            ],
            "monday": [
                "Closed"
            ],
            "tuesday": [
                "Closed"
            ],
            "wednesday": [
                "Closed"
            ],
            "thursday": [
                "Closed"
            ]
        },
        "reviews": 7.0,
        "address": "5F75+VHG, Pangol, Jl. Payak Tengah, Jombor, Srimulyo, Piyungan, Bantul Regency, Special Region of Yogyakarta 55792, Indonesia",
        "phone": null,
        "website": null,
        "reviews_link": "https://serpapi.com/search.json?data_id=0x2e7a512f707fa321%3A0xcef65e9419f70ed6&engine=google_maps_reviews&hl=en",
        "photos_link": "https://serpapi.com/search.json?data_id=0x2e7a512f707fa321%3A0xcef65e9419f70ed6&engine=google_maps_photos&hl=en",
        "gps_coordinates": {
            "latitude": -7.8353074,
            "longitude": 110.45896599999999
        },
        "thumbnail": "https://lh5.googleusercontent.com/p/AF1QipNLx-sVGFC8SfzHWnC8nuZ-iMed7pJHVwqLs-Iu=w122-h92-k-no",
        "time_spent": 3600,
        "tarif_weekday": 0,
        "tarif_weekend": 0
    },
    {
        "data_id": "0x2e7a5b6cbfffffff:0xf2f393c49bd04045",
        "place_id": "ChIJ____v2xbei4RRUDQm8ST8_I",
        "place_name": "Plaosan Temple",
        "rating": 4.6,
        "operating_hours": {
            "friday": [
                [
                    8,
                    0
                ],
                [
                    16,
                    0
                ]
            ],
            "saturday": [
                [
                    7,
                    30
                ],
                [
                    16,
                    30
                ]
            ],
            "sunday": [
                [
                    7,
                    30
                ],
                [
                    16,
                    30
                ]
            ],
            "monday": [
                [
                    7,
                    30
                ],
                [
                    16,
                    30
                ]
            ],
            "tuesday": [
                [
                    7,
                    30
                ],
                [
                    16,
                    30
                ]
            ],
            "wednesday": [
                [
                    7,
                    30
                ],
                [
                    16,
                    30
                ]
            ],
            "thursday": [
                [
                    7,
                    30
                ],
                [
                    16,
                    30
                ]
            ]
        },
        "reviews": 9480.0,
        "address": "Jl. Candi Plaosan, Plaosan Lor, Bugisan, Prambanan, Klaten Regency, Central Java 57454, Indonesia",
        "phone": null,
        "website": "http://candi.perpusnas.go.id/temples/deskripsi-jawa_tengah-candi_plaosan",
        "reviews_link": "https://serpapi.com/search.json?data_id=0x2e7a5b6cbfffffff%3A0xf2f393c49bd04045&engine=google_maps_reviews&hl=en",
        "photos_link": "https://serpapi.com/search.json?data_id=0x2e7a5b6cbfffffff%3A0xf2f393c49bd04045&engine=google_maps_photos&hl=en",
        "gps_coordinates": {
            "latitude": -7.740780699999999,
            "longitude": 110.50467719999999
        },
        "thumbnail": "https://lh5.googleusercontent.com/p/AF1QipNa8BItlArjq0box73VDyhli_27Qb2YhlMPZfli=w149-h92-k-no",
        "time_spent": 3600,
        "tarif_weekday": 5000,
        "tarif_weekend": 5000
    },
    {
        "data_id": "0x2e7a5f26420ab553:0x249a760d05db76f3",
        "place_id": "ChIJU7UKQiZfei4R83bbBQ12miQ",
        "place_name": "Desa Wisata Brayut",
        "rating": 4.5,
        "operating_hours": {
            "friday": [
                [
                    8,
                    0
                ],
                [
                    21,
                    0
                ]
            ],
            "saturday": [
                "Closed"
            ],
            "sunday": [
                "Closed"
            ],
            "monday": [
                [
                    8,
                    0
                ],
                [
                    21,
                    0
                ]
            ],
            "tuesday": [
                [
                    8,
                    0
                ],
                [
                    21,
                    0
                ]
            ],
            "wednesday": [
                [
                    8,
                    0
                ],
                [
                    21,
                    0
                ]
            ],
            "thursday": [
                [
                    8,
                    0
                ],
                [
                    21,
                    0
                ]
            ]
        },
        "reviews": 454.0,
        "address": "Brayut, Pandowoharjo, Kec. Sleman, Kabupaten Sleman, Daerah Istimewa Yogyakarta 55512, Indonesia",
        "phone": "+62 815-7879-3014",
        "website": null,
        "reviews_link": "https://serpapi.com/search.json?data_id=0x2e7a5f26420ab553%3A0x249a760d05db76f3&engine=google_maps_reviews&hl=en",
        "photos_link": "https://serpapi.com/search.json?data_id=0x2e7a5f26420ab553%3A0x249a760d05db76f3&engine=google_maps_photos&hl=en",
        "gps_coordinates": {
            "latitude": -7.701492,
            "longitude": 110.37390599999999
        },
        "thumbnail": "https://lh5.googleusercontent.com/p/AF1QipP2w8DJxS28Bryw5P_a8M9wTrLuW7GIQW6S-HDQ=w122-h92-k-no",
        "time_spent": 3600,
        "tarif_weekday": 0,
        "tarif_weekend": 0
    },
    {
        "data_id": "0x2e7a578c9dd2208f:0x73e16dc9542b08f6",
        "place_id": "ChIJjyDSnYxXei4R9ggrVMlt4XM",
        "place_name": "Omah Oblong",
        "rating": 4.5,
        "operating_hours": {
            "friday": [
                [
                    8,
                    0
                ],
                [
                    21,
                    0
                ]
            ],
            "saturday": [
                [
                    8,
                    0
                ],
                [
                    22,
                    0
                ]
            ],
            "sunday": [
                [
                    8,
                    0
                ],
                [
                    22,
                    0
                ]
            ],
            "monday": [
                [
                    8,
                    0
                ],
                [
                    21,
                    0
                ]
            ],
            "tuesday": [
                [
                    8,
                    0
                ],
                [
                    21,
                    0
                ]
            ],
            "wednesday": [
                [
                    8,
                    0
                ],
                [
                    21,
                    0
                ]
            ],
            "thursday": [
                [
                    8,
                    0
                ],
                [
                    21,
                    0
                ]
            ]
        },
        "reviews": 448.0,
        "address": "68QX+276, Jl. Jambon, Biru, Trihanggo, Gamping, Sleman Regency, Special Region of Yogyakarta 55291, Indonesia",
        "phone": "+62 274 6412982",
        "website": "https://linktr.ee/omah.oblong",
        "reviews_link": "https://serpapi.com/search.json?data_id=0x2e7a578c9dd2208f%3A0x73e16dc9542b08f6&engine=google_maps_reviews&hl=en",
        "photos_link": "https://serpapi.com/search.json?data_id=0x2e7a578c9dd2208f%3A0x73e16dc9542b08f6&engine=google_maps_photos&hl=en",
        "gps_coordinates": {
            "latitude": -7.7624571,
            "longitude": 110.3481492
        },
        "thumbnail": "https://lh5.googleusercontent.com/p/AF1QipM2A245rgV972xeCxg4RGDJfXl2dbYAhFyLSrIN=w122-h92-k-no",
        "time_spent": 3600,
        "tarif_weekday": 0,
        "tarif_weekend": 0
    },
    {
        "data_id": "0x2e7bb36265782cf3:0x25efcb5e3a28afa8",
        "place_id": "ChIJ8yx4ZWKzey4RqK8oOl7L7yU",
        "place_name": "Timang Beach",
        "rating": 4.5,
        "operating_hours": {
            "friday": [
                [
                    8,
                    0
                ],
                [
                    17,
                    0
                ]
            ],
            "saturday": [
                [
                    8,
                    0
                ],
                [
                    17,
                    0
                ]
            ],
            "sunday": [
                [
                    8,
                    0
                ],
                [
                    17,
                    0
                ]
            ],
            "monday": [
                [
                    8,
                    0
                ],
                [
                    17,
                    0
                ]
            ],
            "tuesday": [
                [
                    8,
                    0
                ],
                [
                    17,
                    0
                ]
            ],
            "wednesday": [
                [
                    8,
                    0
                ],
                [
                    17,
                    0
                ]
            ],
            "thursday": [
                [
                    8,
                    0
                ],
                [
                    17,
                    0
                ]
            ]
        },
        "reviews": 2993.0,
        "address": "Jl. Pantai Sel. Jawa, Pantai, Purwodadi, Tepus, Gunung Kidul Regency, Special Region of Yogyakarta 55881, Indonesia",
        "phone": null,
        "website": "https://www.pantaitimang.com/",
        "reviews_link": "https://serpapi.com/search.json?data_id=0x2e7bb36265782cf3%3A0x25efcb5e3a28afa8&engine=google_maps_reviews&hl=en",
        "photos_link": "https://serpapi.com/search.json?data_id=0x2e7bb36265782cf3%3A0x25efcb5e3a28afa8&engine=google_maps_photos&hl=en",
        "gps_coordinates": {
            "latitude": -8.1759266,
            "longitude": 110.66241959999999
        },
        "thumbnail": "https://lh5.googleusercontent.com/p/AF1QipMizTJOlWxnVQaKu8UrfN6WlAB0tSqz7vnegUnV=w122-h92-k-no",
        "time_spent": 3600,
        "tarif_weekday": 10000,
        "tarif_weekend": 10000
    },
    {
        "data_id": "0x2e7a51c5d3a0eff5:0xf2ab1fea11f250c7",
        "place_id": "ChIJ9e-g08VRei4Rx1DyEeofq_I",
        "place_name": "Paradiso Jogja View",
        "rating": 4.6,
        "operating_hours": {
            "friday": [
                [
                    3,
                    15
                ],
                [
                    23,
                    30
                ]
            ],
            "saturday": [
                [
                    5,
                    0
                ],
                [
                    23,
                    30
                ]
            ],
            "sunday": [
                [
                    5,
                    0
                ],
                [
                    23,
                    30
                ]
            ],
            "monday": [
                [
                    3,
                    15
                ],
                [
                    23,
                    30
                ]
            ],
            "tuesday": [
                [
                    3,
                    15
                ],
                [
                    23,
                    30
                ]
            ],
            "wednesday": [
                [
                    3,
                    15
                ],
                [
                    23,
                    30
                ]
            ],
            "thursday": [
                [
                    3,
                    15
                ],
                [
                    23,
                    30
                ]
            ]
        },
        "reviews": 5.0,
        "address": "5F75+PP4, Pangol payak tengah, Jombor, Srimulyo, Kec. Piyungan, Kabupaten Bantul, Daerah Istimewa Yogyakarta 55792, Indonesia",
        "phone": "+62 838-2018-8342",
        "website": null,
        "reviews_link": "https://serpapi.com/search.json?data_id=0x2e7a51c5d3a0eff5%3A0xf2ab1fea11f250c7&engine=google_maps_reviews&hl=en",
        "photos_link": "https://serpapi.com/search.json?data_id=0x2e7a51c5d3a0eff5%3A0xf2ab1fea11f250c7&engine=google_maps_photos&hl=en",
        "gps_coordinates": {
            "latitude": -7.8357465,
            "longitude": 110.4593415
        },
        "thumbnail": "https://lh5.googleusercontent.com/p/AF1QipPpJoPXA5fT_o57o90vuhN3DRFHUEBKVxCq-TYT=w204-h92-k-no",
        "time_spent": 3600,
        "tarif_weekday": 15000,
        "tarif_weekend": 20000
    },
    {
        "data_id": "0x2e7a578e39a1cabb:0x3fd2057b8163d7e6",
        "place_id": "ChIJu8qhOY5Xei4R5tdjgXsF0j8",
        "place_name": "Museum Kereta Karaton",
        "rating": 4.7,
        "operating_hours": {
            "friday": [
                [
                    8,
                    0
                ],
                [
                    16,
                    0
                ]
            ],
            "saturday": [
                [
                    8,
                    0
                ],
                [
                    16,
                    0
                ]
            ],
            "sunday": [
                [
                    8,
                    0
                ],
                [
                    16,
                    0
                ]
            ],
            "monday": [
                [
                    8,
                    0
                ],
                [
                    16,
                    0
                ]
            ],
            "tuesday": [
                [
                    8,
                    0
                ],
                [
                    16,
                    0
                ]
            ],
            "wednesday": [
                [
                    8,
                    0
                ],
                [
                    16,
                    0
                ]
            ],
            "thursday": [
                [
                    8,
                    0
                ],
                [
                    16,
                    0
                ]
            ]
        },
        "reviews": 916.0,
        "address": "59V7+R3H, Jalan Rotowijayan, Kadipaten, Kraton, Yogyakarta City, Special Region of Yogyakarta 55132, Indonesia",
        "phone": null,
        "website": "https://kratonjogja.id/",
        "reviews_link": "https://serpapi.com/search.json?data_id=0x2e7a578e39a1cabb%3A0x3fd2057b8163d7e6&engine=google_maps_reviews&hl=en",
        "photos_link": "https://serpapi.com/search.json?data_id=0x2e7a578e39a1cabb%3A0x3fd2057b8163d7e6&engine=google_maps_photos&hl=en",
        "gps_coordinates": {
            "latitude": -7.8054476,
            "longitude": 110.3627375
        },
        "thumbnail": "https://lh5.googleusercontent.com/p/AF1QipMLSWQLMZaV8KFt4DCsh126okOHdrRvpPgSQFEv=w122-h92-k-no",
        "time_spent": 3600,
        "tarif_weekday": 7000,
        "tarif_weekend": 7000
    },
    {
        "data_id": "0x2e7a57f5664d16f1:0x40c72b40294c7912",
        "place_id": "ChIJ8RZNZvVXei4REnlMKUArx0A",
        "place_name": "Klithikan Pakuncen Market",
        "rating": 4.3,
        "operating_hours": {
            "friday": [
                [
                    10,
                    0
                ],
                [
                    23,
                    0
                ]
            ],
            "saturday": [
                [
                    10,
                    0
                ],
                [
                    23,
                    0
                ]
            ],
            "sunday": [
                [
                    10,
                    0
                ],
                [
                    23,
                    0
                ]
            ],
            "monday": [
                [
                    10,
                    0
                ],
                [
                    23,
                    0
                ]
            ],
            "tuesday": [
                [
                    10,
                    0
                ],
                [
                    23,
                    0
                ]
            ],
            "wednesday": [
                [
                    10,
                    0
                ],
                [
                    23,
                    0
                ]
            ],
            "thursday": [
                [
                    10,
                    0
                ],
                [
                    23,
                    0
                ]
            ]
        },
        "reviews": 12574.0,
        "address": "Jl. HOS Cokroaminoto No.34, Pakuncen, Wirobrajan, Yogyakarta City, Special Region of Yogyakarta 55253, Indonesia",
        "phone": null,
        "website": "http://jogjakota.go.id/",
        "reviews_link": "https://serpapi.com/search.json?data_id=0x2e7a57f5664d16f1%3A0x40c72b40294c7912&engine=google_maps_reviews&hl=en",
        "photos_link": "https://serpapi.com/search.json?data_id=0x2e7a57f5664d16f1%3A0x40c72b40294c7912&engine=google_maps_photos&hl=en",
        "gps_coordinates": {
            "latitude": -7.7973552999999995,
            "longitude": 110.35349959999999
        },
        "thumbnail": "https://lh5.googleusercontent.com/p/AF1QipOYWWa_iUsiS4IhRdrwSFSgmKrPBSs4l-wZZIK7=w122-h92-k-no",
        "time_spent": 3600,
        "tarif_weekday": 0,
        "tarif_weekend": 0
    },
    {
        "data_id": "0x2e7a8cf009a7d697:0xdd34334744dc3cb",
        "place_id": "ChIJl9anCfCMei4Ry8NNdDRD0w0",
        "place_name": "Borobudur Temple",
        "rating": 4.7,
        "operating_hours": {
            "friday": [
                [
                    6,
                    30
                ],
                [
                    16,
                    30
                ]
            ],
            "saturday": [
                [
                    6,
                    30
                ],
                [
                    16,
                    30
                ]
            ],
            "sunday": [
                [
                    6,
                    30
                ],
                [
                    16,
                    30
                ]
            ],
            "monday": [
                [
                    6,
                    30
                ],
                [
                    16,
                    30
                ]
            ],
            "tuesday": [
                [
                    6,
                    30
                ],
                [
                    16,
                    30
                ]
            ],
            "wednesday": [
                [
                    6,
                    30
                ],
                [
                    16,
                    30
                ]
            ],
            "thursday": [
                [
                    6,
                    30
                ],
                [
                    16,
                    30
                ]
            ]
        },
        "reviews": 87375.0,
        "address": "Jl. Badrawati, Kw. Candi Borobudur, Borobudur, Magelang Regency, Central Java, Indonesia",
        "phone": "+62 293 788266",
        "website": "http://borobudurpark.com/temple/borobudur/",
        "reviews_link": "https://serpapi.com/search.json?data_id=0x2e7a8cf009a7d697%3A0xdd34334744dc3cb&engine=google_maps_reviews&hl=en",
        "photos_link": "https://serpapi.com/search.json?data_id=0x2e7a8cf009a7d697%3A0xdd34334744dc3cb&engine=google_maps_photos&hl=en",
        "gps_coordinates": {
            "latitude": -7.607873799999999,
            "longitude": 110.2037513
        },
        "thumbnail": "https://lh5.googleusercontent.com/p/AF1QipOTovyZ8c8XQCuAbmPnP3iRQjMMVE6GHryITxRL=w134-h92-k-no",
        "time_spent": 3600,
        "tarif_weekday": 50000,
        "tarif_weekend": 50000
    },
    {
        "data_id": "0x2e7a578614472d91:0x13cb03c951e9b2f8",
        "place_id": "ChIJkS1HFIZXei4R-LLpUckDyxM",
        "place_name": "Taman Budaya Yogyakarta",
        "rating": 4.6,
        "operating_hours": {
            "friday": [
                [
                    7,
                    30
                ],
                [
                    16,
                    0
                ]
            ],
            "saturday": [
                "Closed"
            ],
            "sunday": [
                "Closed"
            ],
            "monday": [
                [
                    7,
                    30
                ],
                [
                    16,
                    0
                ]
            ],
            "tuesday": [
                [
                    7,
                    30
                ],
                [
                    16,
                    0
                ]
            ],
            "wednesday": [
                [
                    7,
                    30
                ],
                [
                    16,
                    0
                ]
            ],
            "thursday": [
                [
                    7,
                    30
                ],
                [
                    16,
                    0
                ]
            ]
        },
        "reviews": 22583.0,
        "address": "Jl. Sriwedani No.1, Ngupasan, Kec. Gondomanan, Kota Yogyakarta, Daerah Istimewa Yogyakarta 55122, Indonesia",
        "phone": "+62 274 561914",
        "website": "http://tby.jogjaprov.go.id/",
        "reviews_link": "https://serpapi.com/search.json?data_id=0x2e7a578614472d91%3A0x13cb03c951e9b2f8&engine=google_maps_reviews&hl=en",
        "photos_link": "https://serpapi.com/search.json?data_id=0x2e7a578614472d91%3A0x13cb03c951e9b2f8&engine=google_maps_photos&hl=en",
        "gps_coordinates": {
            "latitude": -7.8001040999999995,
            "longitude": 110.3676579
        },
        "thumbnail": "https://lh5.googleusercontent.com/p/AF1QipOJX1SbARNfsLBNmG7vUalm_vF941w1OX4SVwtb=w122-h92-k-no",
        "time_spent": 3600,
        "tarif_weekday": 0,
        "tarif_weekend": 0
    },
    {
        "data_id": "0x2e7a8d0411951787:0x24751ba0cf5dde6b",
        "place_id": "ChIJhxeVEQSNei4Ra95dz6AbdSQ",
        "place_name": "Bukit Rhema Gereja Ayam",
        "rating": 4.7,
        "operating_hours": {
            "friday": [
                [
                    7,
                    0
                ],
                [
                    18,
                    0
                ]
            ],
            "saturday": [
                [
                    7,
                    0
                ],
                [
                    18,
                    0
                ]
            ],
            "sunday": [
                [
                    7,
                    0
                ],
                [
                    18,
                    0
                ]
            ],
            "monday": [
                [
                    7,
                    0
                ],
                [
                    18,
                    0
                ]
            ],
            "tuesday": [
                [
                    7,
                    0
                ],
                [
                    18,
                    0
                ]
            ],
            "wednesday": [
                [
                    7,
                    0
                ],
                [
                    18,
                    0
                ]
            ],
            "thursday": [
                [
                    7,
                    0
                ],
                [
                    18,
                    0
                ]
            ]
        },
        "reviews": 13344.0,
        "address": "Karangrejo Gombong, Kurahan, Kembanglimus, Kec. Borobudur, Kabupaten Magelang, Jawa Tengah 56553, Indonesia",
        "phone": "+62 857-2577-9520",
        "website": "https://www.bukitrhema.com/",
        "reviews_link": "https://serpapi.com/search.json?data_id=0x2e7a8d0411951787%3A0x24751ba0cf5dde6b&engine=google_maps_reviews&hl=en",
        "photos_link": "https://serpapi.com/search.json?data_id=0x2e7a8d0411951787%3A0x24751ba0cf5dde6b&engine=google_maps_photos&hl=en",
        "gps_coordinates": {
            "latitude": -7.6057093,
            "longitude": 110.18048399999999
        },
        "thumbnail": "https://lh5.googleusercontent.com/p/AF1QipPuWLPA1SGgLqIPvxKDJlvv1nosKeCFDFhNYxZJ=w122-h92-k-no",
        "time_spent": 3600,
        "tarif_weekday": 25000,
        "tarif_weekend": 25000
    },
    {
        "data_id": "0x2e7bba938e770d49:0x1a0648b6176c58d5",
        "place_id": "ChIJSQ13jpO6ey4R1VhsF7ZIBho",
        "place_name": "Pantai Krakal",
        "rating": 4.6,
        "operating_hours": {
            "friday": [
                [
                    8,
                    0
                ],
                [
                    17,
                    0
                ]
            ],
            "saturday": [
                [
                    8,
                    0
                ],
                [
                    17,
                    0
                ]
            ],
            "sunday": [
                [
                    8,
                    0
                ],
                [
                    17,
                    0
                ]
            ],
            "monday": [
                [
                    8,
                    0
                ],
                [
                    17,
                    0
                ]
            ],
            "tuesday": [
                [
                    8,
                    0
                ],
                [
                    17,
                    0
                ]
            ],
            "wednesday": [
                [
                    8,
                    0
                ],
                [
                    17,
                    0
                ]
            ],
            "thursday": [
                [
                    8,
                    0
                ],
                [
                    17,
                    0
                ]
            ]
        },
        "reviews": 243.0,
        "address": "VH3X+XG3, Rejosari, Kemadang, Kec. Tanjungsari, Kabupaten Gunung Kidul, Daerah Istimewa Yogyakarta 55881, Indonesia",
        "phone": null,
        "website": null,
        "reviews_link": "https://serpapi.com/search.json?data_id=0x2e7bba938e770d49%3A0x1a0648b6176c58d5&engine=google_maps_reviews&hl=en",
        "photos_link": "https://serpapi.com/search.json?data_id=0x2e7bba938e770d49%3A0x1a0648b6176c58d5&engine=google_maps_photos&hl=en",
        "gps_coordinates": {
            "latitude": -8.145102399999999,
            "longitude": 110.59880059999999
        },
        "thumbnail": "https://lh5.googleusercontent.com/p/AF1QipM6-0V3GsyNhZt586a6dkEdY4Vlb-bbcjGQns_f=w163-h92-k-no",
        "time_spent": 3600,
        "tarif_weekday": 10000,
        "tarif_weekend": 10000
    },
    {
        "data_id": "0x2e7a58f6765d4a33:0x39d891d2e8da95a9",
        "place_id": "ChIJM0pddvZYei4RqZXa6NKR2Dk",
        "place_name": "Jogja City Mall",
        "rating": 4.5,
        "operating_hours": {
            "friday": [
                [
                    10,
                    0
                ],
                [
                    22,
                    0
                ]
            ],
            "saturday": [
                [
                    10,
                    0
                ],
                [
                    22,
                    0
                ]
            ],
            "sunday": [
                [
                    10,
                    0
                ],
                [
                    22,
                    0
                ]
            ],
            "monday": [
                [
                    10,
                    0
                ],
                [
                    22,
                    0
                ]
            ],
            "tuesday": [
                [
                    10,
                    0
                ],
                [
                    22,
                    0
                ]
            ],
            "wednesday": [
                [
                    10,
                    0
                ],
                [
                    22,
                    0
                ]
            ],
            "thursday": [
                [
                    10,
                    0
                ],
                [
                    22,
                    0
                ]
            ]
        },
        "reviews": 44294.0,
        "address": "Magelang St 18 No.6, Kutu Patran, Sinduadi, Mlati, Sleman Regency, Special Region of Yogyakarta 55284, Indonesia",
        "phone": "+62 274 5305855",
        "website": "http://www.jogjacitymall.com/",
        "reviews_link": "https://serpapi.com/search.json?data_id=0x2e7a58f6765d4a33%3A0x39d891d2e8da95a9&engine=google_maps_reviews&hl=en",
        "photos_link": "https://serpapi.com/search.json?data_id=0x2e7a58f6765d4a33%3A0x39d891d2e8da95a9&engine=google_maps_photos&hl=en",
        "gps_coordinates": {
            "latitude": -7.7532423999999995,
            "longitude": 110.3609091
        },
        "thumbnail": "https://lh5.googleusercontent.com/p/AF1QipN56TLS-UajpBiOeSHkfjQZyv_rlZ7Iq3rpKOt4=w138-h92-k-no",
        "time_spent": 3600,
        "tarif_weekday": 0,
        "tarif_weekend": 0
    },
    {
        "data_id": "0x2e7a570cd99720e1:0x93c125605f67d153",
        "place_id": "ChIJ4SCX2QxXei4RU9FnX2AlwZM",
        "place_name": "De Mata Trick Eye Museum",
        "rating": 4.4,
        "operating_hours": {
            "friday": [
                [
                    9,
                    0
                ],
                [
                    16,
                    0
                ]
            ],
            "saturday": [
                [
                    9,
                    0
                ],
                [
                    16,
                    0
                ]
            ],
            "sunday": [
                [
                    9,
                    0
                ],
                [
                    16,
                    0
                ]
            ],
            "monday": [
                [
                    9,
                    0
                ],
                [
                    16,
                    0
                ]
            ],
            "tuesday": [
                [
                    9,
                    0
                ],
                [
                    16,
                    0
                ]
            ],
            "wednesday": [
                [
                    9,
                    0
                ],
                [
                    16,
                    0
                ]
            ],
            "thursday": [
                [
                    9,
                    0
                ],
                [
                    16,
                    0
                ]
            ]
        },
        "reviews": 7177.0,
        "address": "XT Square, Jl. Veteran No.150-151, Pandeyan, Kec. Umbulharjo, Kota Yogyakarta, Daerah Istimewa Yogyakarta 55161, Indonesia",
        "phone": "+62 274 380809",
        "website": null,
        "reviews_link": "https://serpapi.com/search.json?data_id=0x2e7a570cd99720e1%3A0x93c125605f67d153&engine=google_maps_reviews&hl=en",
        "photos_link": "https://serpapi.com/search.json?data_id=0x2e7a570cd99720e1%3A0x93c125605f67d153&engine=google_maps_photos&hl=en",
        "gps_coordinates": {
            "latitude": -7.816315599999999,
            "longitude": 110.3871442
        },
        "thumbnail": "https://lh5.googleusercontent.com/p/AF1QipMgeGKz_X4lCrlTzkJm13VJs2Exh88AbOf78ne6=w80-h106-k-no",
        "time_spent": 3600,
        "tarif_weekday": 30000,
        "tarif_weekend": 30000
    },
    {
        "data_id": "0x2e7a5793d0c2cf2b:0x276a21f8a01cbe13",
        "place_id": "ChIJK8_C0JNXei4RE74coPghaic",
        "place_name": "Taman Sari",
        "rating": 4.6,
        "operating_hours": {
            "friday": [
                [
                    9,
                    0
                ],
                [
                    15,
                    0
                ]
            ],
            "saturday": [
                [
                    9,
                    0
                ],
                [
                    15,
                    0
                ]
            ],
            "sunday": [
                [
                    9,
                    0
                ],
                [
                    15,
                    0
                ]
            ],
            "monday": [
                [
                    9,
                    0
                ],
                [
                    15,
                    0
                ]
            ],
            "tuesday": [
                [
                    9,
                    0
                ],
                [
                    15,
                    0
                ]
            ],
            "wednesday": [
                [
                    9,
                    0
                ],
                [
                    15,
                    0
                ]
            ],
            "thursday": [
                [
                    9,
                    0
                ],
                [
                    15,
                    0
                ]
            ]
        },
        "reviews": 34195.0,
        "address": "Patehan, Kraton, Yogyakarta City, Special Region of Yogyakarta 55133, Indonesia",
        "phone": null,
        "website": "http://jogjakota.go.id/",
        "reviews_link": "https://serpapi.com/search.json?data_id=0x2e7a5793d0c2cf2b%3A0x276a21f8a01cbe13&engine=google_maps_reviews&hl=en",
        "photos_link": "https://serpapi.com/search.json?data_id=0x2e7a5793d0c2cf2b%3A0x276a21f8a01cbe13&engine=google_maps_photos&hl=en",
        "gps_coordinates": {
            "latitude": -7.8100673,
            "longitude": 110.3594581
        },
        "thumbnail": "https://lh5.googleusercontent.com/p/AF1QipOo_VOFeCJYUVACeQyRWorGRyFujTePla1A-QfZ=w80-h106-k-no",
        "time_spent": 5400,
        "tarif_weekday": 5000,
        "tarif_weekend": 5000
    },
    {
        "data_id": "0x2e7a5796db06c7ef:0x395271cf052b276c",
        "place_id": "ChIJ78cG25ZXei4RbCcrBc9xUjk",
        "place_name": "The Palace of Yogyakarta",
        "rating": 4.6,
        "operating_hours": {
            "friday": [
                [
                    8,
                    30
                ],
                [
                    12,
                    0
                ]
            ],
            "saturday": [
                [
                    8,
                    30
                ],
                [
                    14,
                    0
                ]
            ],
            "sunday": [
                [
                    8,
                    30
                ],
                [
                    14,
                    0
                ]
            ],
            "monday": [
                [
                    8,
                    30
                ],
                [
                    14,
                    0
                ]
            ],
            "tuesday": [
                [
                    8,
                    30
                ],
                [
                    14,
                    0
                ]
            ],
            "wednesday": [
                [
                    8,
                    30
                ],
                [
                    14,
                    0
                ]
            ],
            "thursday": [
                [
                    8,
                    30
                ],
                [
                    14,
                    0
                ]
            ]
        },
        "reviews": 33016.0,
        "address": "Jl. Rotowijayan Blok No. 1, Panembahan, Kraton, Yogyakarta City, Special Region of Yogyakarta, Indonesia",
        "phone": "+62 274 373721",
        "website": "https://www.indonesia.travel/gb/en/destinations/java/yogyakarta/the-kraton",
        "reviews_link": "https://serpapi.com/search.json?data_id=0x2e7a5796db06c7ef%3A0x395271cf052b276c&engine=google_maps_reviews&hl=en",
        "photos_link": "https://serpapi.com/search.json?data_id=0x2e7a5796db06c7ef%3A0x395271cf052b276c&engine=google_maps_photos&hl=en",
        "gps_coordinates": {
            "latitude": -7.8052845,
            "longitude": 110.3642031
        },
        "thumbnail": "https://lh5.googleusercontent.com/p/AF1QipNzPWIS4M_roV6VKzJ3Witszh0BIoyRc_0CRe6_=w122-h92-k-no",
        "time_spent": 3600,
        "tarif_weekday": 8000,
        "tarif_weekend": 8000
    },
    {
        "data_id": "0x2e7a57860f2fb9af:0xa9f6007074b62dd8",
        "place_id": "ChIJr7kvD4ZXei4R2C22dHAA9qk",
        "place_name": "Taman Pintar Yogyakarta",
        "rating": 4.5,
        "operating_hours": {
            "friday": [
                [
                    8,
                    30
                ],
                [
                    16,
                    0
                ]
            ],
            "saturday": [
                [
                    8,
                    30
                ],
                [
                    16,
                    0
                ]
            ],
            "sunday": [
                [
                    8,
                    30
                ],
                [
                    16,
                    0
                ]
            ],
            "monday": [
                [
                    8,
                    30
                ],
                [
                    16,
                    0
                ]
            ],
            "tuesday": [
                [
                    8,
                    30
                ],
                [
                    16,
                    0
                ]
            ],
            "wednesday": [
                [
                    8,
                    30
                ],
                [
                    16,
                    0
                ]
            ],
            "thursday": [
                [
                    8,
                    30
                ],
                [
                    16,
                    0
                ]
            ]
        },
        "reviews": 6319.0,
        "address": "Jl. Panembahan Senopati No.1-3, Ngupasan, Gondomanan, Yogyakarta City, Special Region of Yogyakarta 55122, Indonesia",
        "phone": "+62 274 583631",
        "website": "https://www.tamanpintar.co.id/",
        "reviews_link": "https://serpapi.com/search.json?data_id=0x2e7a57860f2fb9af%3A0xa9f6007074b62dd8&engine=google_maps_reviews&hl=en",
        "photos_link": "https://serpapi.com/search.json?data_id=0x2e7a57860f2fb9af%3A0xa9f6007074b62dd8&engine=google_maps_photos&hl=en",
        "gps_coordinates": {
            "latitude": -7.8006715,
            "longitude": 110.3676551
        },
        "thumbnail": "https://lh5.googleusercontent.com/p/AF1QipPB16XyqiuNen1ODgHtmWGq67s0rNMt3471s30E=w138-h92-k-no",
        "time_spent": 9000,
        "tarif_weekday": 20000,
        "tarif_weekend": 20000
    },
    {
        "data_id": "0x2e7a53d8d54f0903:0xf33314fb0104fc60",
        "place_id": "ChIJAwlP1dhTei4RYPwEAfsUM_M",
        "place_name": "Hutan Pinus Pengger",
        "rating": 4.5,
        "operating_hours": {
            "friday": [
                [
                    8,
                    0
                ],
                [
                    21,
                    0
                ]
            ],
            "saturday": [
                [
                    8,
                    0
                ],
                [
                    21,
                    0
                ]
            ],
            "sunday": [
                [
                    8,
                    0
                ],
                [
                    21,
                    0
                ]
            ],
            "monday": [
                [
                    8,
                    0
                ],
                [
                    21,
                    0
                ]
            ],
            "tuesday": [
                [
                    8,
                    0
                ],
                [
                    21,
                    0
                ]
            ],
            "wednesday": [
                [
                    8,
                    0
                ],
                [
                    21,
                    0
                ]
            ],
            "thursday": [
                [
                    8,
                    0
                ],
                [
                    21,
                    0
                ]
            ]
        },
        "reviews": 23017.0,
        "address": "Jl. Dlingo-Patuk, Sendangsari, Terong, Dlingo, Bantul Regency, Special Region of Yogyakarta 55783, Indonesia",
        "phone": "+62 821-3575-3988",
        "website": null,
        "reviews_link": "https://serpapi.com/search.json?data_id=0x2e7a53d8d54f0903%3A0xf33314fb0104fc60&engine=google_maps_reviews&hl=en",
        "photos_link": "https://serpapi.com/search.json?data_id=0x2e7a53d8d54f0903%3A0xf33314fb0104fc60&engine=google_maps_photos&hl=en",
        "gps_coordinates": {
            "latitude": -7.8712041,
            "longitude": 110.45951439999999
        },
        "thumbnail": "https://lh5.googleusercontent.com/p/AF1QipPEDCfrODBZLVPTipp6NdOErpM3iE1FTXsSQCQt=w122-h92-k-no",
        "time_spent": 7200,
        "tarif_weekday": 5000,
        "tarif_weekend": 5000
    },
    {
        "data_id": "0x2e7a57196b21a901:0x77e3f6112577fb0f",
        "place_id": "ChIJAakhaxlXei4RD_t3JRH243c",
        "place_name": "Gembira Loka Zoo",
        "rating": 4.5,
        "operating_hours": {
            "friday": [
                [
                    9,
                    0
                ],
                [
                    15,
                    0
                ]
            ],
            "saturday": [
                [
                    8,
                    30
                ],
                [
                    16,
                    0
                ]
            ],
            "sunday": [
                [
                    8,
                    30
                ],
                [
                    16,
                    0
                ]
            ],
            "monday": [
                [
                    9,
                    0
                ],
                [
                    15,
                    0
                ]
            ],
            "tuesday": [
                [
                    9,
                    0
                ],
                [
                    15,
                    0
                ]
            ],
            "wednesday": [
                [
                    9,
                    0
                ],
                [
                    15,
                    0
                ]
            ],
            "thursday": [
                [
                    9,
                    0
                ],
                [
                    15,
                    0
                ]
            ]
        },
        "reviews": 40798.0,
        "address": "Jl. Kebun Raya No.2, Rejowinangun, Kec. Kotagede, Kota Yogyakarta, Daerah Istimewa Yogyakarta 55171, Indonesia",
        "phone": "+62 274 373861",
        "website": "http://www.gembiralokazoo.com/",
        "reviews_link": "https://serpapi.com/search.json?data_id=0x2e7a57196b21a901%3A0x77e3f6112577fb0f&engine=google_maps_reviews&hl=en",
        "photos_link": "https://serpapi.com/search.json?data_id=0x2e7a57196b21a901%3A0x77e3f6112577fb0f&engine=google_maps_photos&hl=en",
        "gps_coordinates": {
            "latitude": -7.8040164999999995,
            "longitude": 110.397994
        },
        "thumbnail": "https://lh5.googleusercontent.com/p/AF1QipPz7dzaoxYVRD6XxRGa4913ROsrCHXmAAL0g3U6=w122-h92-k-no",
        "time_spent": 5400,
        "tarif_weekday": 60000,
        "tarif_weekend": 75000
    },
    {
        "data_id": "0x2e7a57194101b0e3:0xa9b7000e9f24ae2f",
        "place_id": "ChIJ47ABQRlXei4RL64knw4At6k",
        "place_name": "Makam Panembahan Senopati",
        "rating": 4.8,
        "operating_hours": {
            "friday": [
                [
                    0,
                    1
                ],
                [
                    24,
                    0
                ]
            ],
            "saturday": [
                [
                    0,
                    1
                ],
                [
                    24,
                    0
                ]
            ],
            "sunday": [
                [
                    0,
                    1
                ],
                [
                    24,
                    0
                ]
            ],
            "monday": [
                [
                    0,
                    1
                ],
                [
                    24,
                    0
                ]
            ],
            "tuesday": [
                [
                    0,
                    1
                ],
                [
                    24,
                    0
                ]
            ],
            "wednesday": [
                [
                    0,
                    1
                ],
                [
                    24,
                    0
                ]
            ],
            "thursday": [
                [
                    0,
                    1
                ],
                [
                    24,
                    0
                ]
            ]
        },
        "reviews": 447.0,
        "address": "59CX+562, Sayangan, Jagalan, Kec. Kotagede, Bantul Regency, Special Region of Yogyakarta 55192, Indonesia",
        "phone": null,
        "website": null,
        "reviews_link": "https://serpapi.com/search.json?data_id=0x2e7a57194101b0e3%3A0xa9b7000e9f24ae2f&engine=google_maps_reviews&hl=en",
        "photos_link": "https://serpapi.com/search.json?data_id=0x2e7a57194101b0e3%3A0xa9b7000e9f24ae2f&engine=google_maps_photos&hl=en",
        "gps_coordinates": {
            "latitude": -7.8296224,
            "longitude": 110.3980162
        },
        "thumbnail": "https://lh5.googleusercontent.com/p/AF1QipNHDqy27tsDOUdzs_Sv6PyjA4lUlnxkqLGjLjJ7=w80-h106-k-no",
        "time_spent": 2700,
        "tarif_weekday": 0,
        "tarif_weekend": 0
    },
    {
        "data_id": "0x2e7a587f5353f419:0xf80c60c53487c21c",
        "place_id": "ChIJGfRTU39Yei4RHMKHNMVgDPg",
        "place_name": "Tourism Village Mlangi",
        "rating": 4.8,
        "operating_hours": {
            "friday": [
                [
                    0,
                    1
                ],
                [
                    24,
                    0
                ]
            ],
            "saturday": [
                [
                    0,
                    1
                ],
                [
                    24,
                    0
                ]
            ],
            "sunday": [
                [
                    0,
                    1
                ],
                [
                    24,
                    0
                ]
            ],
            "monday": [
                [
                    0,
                    1
                ],
                [
                    24,
                    0
                ]
            ],
            "tuesday": [
                [
                    0,
                    1
                ],
                [
                    24,
                    0
                ]
            ],
            "wednesday": [
                [
                    0,
                    1
                ],
                [
                    24,
                    0
                ]
            ],
            "thursday": [
                [
                    0,
                    1
                ],
                [
                    24,
                    0
                ]
            ]
        },
        "reviews": 166.0,
        "address": "Jl. Masjid Patok Negoro Mlangi, Mlangi, Nogotirto, Kec. Gamping, Kabupaten Sleman, Daerah Istimewa Yogyakarta 55592, Indonesia",
        "phone": null,
        "website": null,
        "reviews_link": "https://serpapi.com/search.json?data_id=0x2e7a587f5353f419%3A0xf80c60c53487c21c&engine=google_maps_reviews&hl=en",
        "photos_link": "https://serpapi.com/search.json?data_id=0x2e7a587f5353f419%3A0xf80c60c53487c21c&engine=google_maps_photos&hl=en",
        "gps_coordinates": {
            "latitude": -7.761608,
            "longitude": 110.3308855
        },
        "thumbnail": "https://lh5.googleusercontent.com/p/AF1QipPz4l0GvfsFRVgcS-zb-3laIkRdD764EMAWOFNa=w163-h92-k-no",
        "time_spent": 5400,
        "tarif_weekday": 0,
        "tarif_weekend": 0
    },
    {
        "data_id": "0x2e7a5ae3dbd859d1:0x19e7a03b25955a2d",
        "place_id": "ChIJ0VnY2-Naei4RLVqVJTug5xk",
        "place_name": "Prambanan Temple",
        "rating": 4.7,
        "operating_hours": {
            "friday": [
                [
                    6,
                    30
                ],
                [
                    17,
                    0
                ]
            ],
            "saturday": [
                [
                    6,
                    30
                ],
                [
                    17,
                    0
                ]
            ],
            "sunday": [
                [
                    6,
                    30
                ],
                [
                    17,
                    0
                ]
            ],
            "monday": [
                [
                    6,
                    30
                ],
                [
                    17,
                    0
                ]
            ],
            "tuesday": [
                [
                    6,
                    30
                ],
                [
                    17,
                    0
                ]
            ],
            "wednesday": [
                [
                    6,
                    30
                ],
                [
                    17,
                    0
                ]
            ],
            "thursday": [
                [
                    6,
                    30
                ],
                [
                    17,
                    0
                ]
            ]
        },
        "reviews": 80445.0,
        "address": "Jl. Raya Solo - Yogyakarta No.16, Kranggan, Bokoharjo, Prambanan, Sleman Regency, Special Region of Yogyakarta 55571, Indonesia",
        "phone": "+62 274 496401",
        "website": "https://borobudurpark.com/temple/prambanan/",
        "reviews_link": "https://serpapi.com/search.json?data_id=0x2e7a5ae3dbd859d1%3A0x19e7a03b25955a2d&engine=google_maps_reviews&hl=en",
        "photos_link": "https://serpapi.com/search.json?data_id=0x2e7a5ae3dbd859d1%3A0x19e7a03b25955a2d&engine=google_maps_photos&hl=en",
        "gps_coordinates": {
            "latitude": -7.7520206,
            "longitude": 110.49146739999999
        },
        "thumbnail": "https://lh5.googleusercontent.com/p/AF1QipMSAAqEwLb5n7efiOvYOV5XF2yeHhGF6NrsBfA=w122-h92-k-no",
        "time_spent": 7200,
        "tarif_weekday": 50000,
        "tarif_weekend": 50000
    },
    {
        "data_id": "0x2e7a583a6db35027:0x8fdad0a9d21bc2cc",
        "place_id": "ChIJJ1CzbTpYei4RzMIb0qnQ2o8",
        "place_name": "Klenteng Poncowinatan",
        "rating": 4.5,
        "operating_hours": {
            "friday": [
                [
                    7,
                    30
                ],
                [
                    16,
                    0
                ]
            ],
            "saturday": [
                [
                    7,
                    30
                ],
                [
                    16,
                    0
                ]
            ],
            "sunday": [
                [
                    7,
                    30
                ],
                [
                    16,
                    0
                ]
            ],
            "monday": [
                [
                    7,
                    30
                ],
                [
                    16,
                    0
                ]
            ],
            "tuesday": [
                [
                    7,
                    30
                ],
                [
                    16,
                    0
                ]
            ],
            "wednesday": [
                [
                    7,
                    30
                ],
                [
                    16,
                    0
                ]
            ],
            "thursday": [
                [
                    7,
                    30
                ],
                [
                    16,
                    0
                ]
            ]
        },
        "reviews": 226.0,
        "address": "Jl. Poncowinatan No.12-18, Gowongan, Kec. Jetis, Kota Yogyakarta, Daerah Istimewa Yogyakarta 55233, Indonesia",
        "phone": null,
        "website": null,
        "reviews_link": "https://serpapi.com/search.json?data_id=0x2e7a583a6db35027%3A0x8fdad0a9d21bc2cc&engine=google_maps_reviews&hl=en",
        "photos_link": "https://serpapi.com/search.json?data_id=0x2e7a583a6db35027%3A0x8fdad0a9d21bc2cc&engine=google_maps_photos&hl=en",
        "gps_coordinates": {
            "latitude": -7.781956399999999,
            "longitude": 110.3656838
        },
        "thumbnail": "https://lh5.googleusercontent.com/p/AF1QipO4Wf3JlNSw49bxcciAgNeC4wUS5wm-vK_Ib-u8=w122-h92-k-no",
        "time_spent": 2700,
        "tarif_weekday": 0,
        "tarif_weekend": 0
    },
    {
        "data_id": "0x2e7a5788bb4f4201:0xad1d99f62f5227c",
        "place_id": "ChIJAUJPu4hXei4RfCL1Yp_Z0Qo",
        "place_name": "Gedung Agung Yogyakarta",
        "rating": 4.6,
        "operating_hours": {
            "friday": [
                [
                    8,
                    0
                ],
                [
                    11,
                    0
                ]
            ],
            "saturday": [
                "Closed"
            ],
            "sunday": [
                "Closed"
            ],
            "monday": [
                [
                    8,
                    0
                ],
                [
                    14,
                    0
                ]
            ],
            "tuesday": [
                [
                    8,
                    0
                ],
                [
                    14,
                    0
                ]
            ],
            "wednesday": [
                [
                    8,
                    0
                ],
                [
                    14,
                    0
                ]
            ],
            "thursday": [
                [
                    8,
                    0
                ],
                [
                    14,
                    0
                ]
            ]
        },
        "reviews": 325.0,
        "address": "59X7+WHC, Jalan Ahmad Yani, Ngupasan, Kec. Gondomanan, Kota Yogyakarta, Daerah Istimewa Yogyakarta 55122, Indonesia",
        "phone": "+62 274 512005",
        "website": null,
        "reviews_link": "https://serpapi.com/search.json?data_id=0x2e7a5788bb4f4201%3A0xad1d99f62f5227c&engine=google_maps_reviews&hl=en",
        "photos_link": "https://serpapi.com/search.json?data_id=0x2e7a5788bb4f4201%3A0xad1d99f62f5227c&engine=google_maps_photos&hl=en",
        "gps_coordinates": {
            "latitude": -7.8001885,
            "longitude": 110.36387699999999
        },
        "thumbnail": "https://lh5.googleusercontent.com/p/AF1QipPIhjYQy3p9tO3lIK7kDRFM7lUrntbGoXZZO_dD=w154-h92-k-no",
        "time_spent": 3600,
        "tarif_weekday": 0,
        "tarif_weekend": 0
    },
    {
        "data_id": "0x2e7a59c49f681dbd:0x3e9d55bf26695d4a",
        "place_id": "ChIJvR1on8RZei4RSl1pJr9VnT4",
        "place_name": "Affandi Museum",
        "rating": 4.6,
        "operating_hours": {
            "friday": [
                [
                    9,
                    0
                ],
                [
                    16,
                    0
                ]
            ],
            "saturday": [
                [
                    9,
                    0
                ],
                [
                    16,
                    0
                ]
            ],
            "sunday": [
                "Closed"
            ],
            "monday": [
                [
                    9,
                    0
                ],
                [
                    16,
                    0
                ]
            ],
            "tuesday": [
                [
                    9,
                    0
                ],
                [
                    16,
                    0
                ]
            ],
            "wednesday": [
                [
                    9,
                    0
                ],
                [
                    16,
                    0
                ]
            ],
            "thursday": [
                [
                    9,
                    0
                ],
                [
                    16,
                    0
                ]
            ]
        },
        "reviews": 1973.0,
        "address": "Jl. Laksda Adisucipto No.167, Papringan, Caturtunggal, Kec. Depok, Kabupaten Sleman, Daerah Istimewa Yogyakarta 55281, Indonesia",
        "phone": "+62 274 562593",
        "website": "http://www.affandi.org/",
        "reviews_link": "https://serpapi.com/search.json?data_id=0x2e7a59c49f681dbd%3A0x3e9d55bf26695d4a&engine=google_maps_reviews&hl=en",
        "photos_link": "https://serpapi.com/search.json?data_id=0x2e7a59c49f681dbd%3A0x3e9d55bf26695d4a&engine=google_maps_photos&hl=en",
        "gps_coordinates": {
            "latitude": -7.782712999999999,
            "longitude": 110.396397
        },
        "thumbnail": "https://lh5.googleusercontent.com/p/AF1QipPW9awag1DiRnsj0pjJFV3c13ATFjC9olj4LjkO=w163-h92-k-no",
        "time_spent": 7200,
        "tarif_weekday": 25000,
        "tarif_weekend": 25000
    },
    {
        "data_id": "0x2e7a536355abb129:0x9fb567811ef62e4e",
        "place_id": "ChIJKbGrVWNTei4RTi72HoFntZ8",
        "place_name": "Hutan Pinus Mangunan Dlingo",
        "rating": 4.6,
        "operating_hours": {
            "friday": [
                [
                    6,
                    0
                ],
                [
                    18,
                    0
                ]
            ],
            "saturday": [
                [
                    6,
                    0
                ],
                [
                    18,
                    0
                ]
            ],
            "sunday": [
                [
                    6,
                    0
                ],
                [
                    18,
                    0
                ]
            ],
            "monday": [
                [
                    6,
                    0
                ],
                [
                    18,
                    0
                ]
            ],
            "tuesday": [
                [
                    6,
                    0
                ],
                [
                    18,
                    0
                ]
            ],
            "wednesday": [
                [
                    6,
                    0
                ],
                [
                    18,
                    0
                ]
            ],
            "thursday": [
                [
                    6,
                    0
                ],
                [
                    18,
                    0
                ]
            ]
        },
        "reviews": 22436.0,
        "address": "Sukorame, Mangunan, Kec. Dlingo, Kabupaten Bantul, Daerah Istimewa Yogyakarta 66783, Indonesia",
        "phone": null,
        "website": null,
        "reviews_link": "https://serpapi.com/search.json?data_id=0x2e7a536355abb129%3A0x9fb567811ef62e4e&engine=google_maps_reviews&hl=en",
        "photos_link": "https://serpapi.com/search.json?data_id=0x2e7a536355abb129%3A0x9fb567811ef62e4e&engine=google_maps_photos&hl=en",
        "gps_coordinates": {
            "latitude": -7.9267837,
            "longitude": 110.4319967
        },
        "thumbnail": "https://lh5.googleusercontent.com/p/AF1QipNpXu456_qJxHNXafJoCqnTvrrqt-O84CYq9lnr=w163-h92-k-no",
        "time_spent": 7200,
        "tarif_weekday": 3000,
        "tarif_weekend": 3000
    },
    {
        "data_id": "0x2e7a584281200f8b:0xeed0884f4b2272a8",
        "place_id": "ChIJiw8ggUJYei4RqHIiS0-I0O4",
        "place_name": "Sindu Kusuma Edupark (SKE)",
        "rating": 4.2,
        "operating_hours": {
            "friday": [
                [
                    9,
                    0
                ],
                [
                    17,
                    0
                ]
            ],
            "saturday": [
                [
                    8,
                    0
                ],
                [
                    18,
                    0
                ]
            ],
            "sunday": [
                [
                    8,
                    0
                ],
                [
                    18,
                    0
                ]
            ],
            "monday": [
                "Closed"
            ],
            "tuesday": [
                [
                    9,
                    0
                ],
                [
                    17,
                    0
                ]
            ],
            "wednesday": [
                [
                    9,
                    0
                ],
                [
                    17,
                    0
                ]
            ],
            "thursday": [
                [
                    9,
                    0
                ],
                [
                    17,
                    0
                ]
            ]
        },
        "reviews": 15548.0,
        "address": "Jl. Jambon, Kragilan, Sinduadi, Mlati, Sleman Regency, Special Region of Yogyakarta 55284, Indonesia",
        "phone": "+62 274 6429660",
        "website": null,
        "reviews_link": "https://serpapi.com/search.json?data_id=0x2e7a584281200f8b%3A0xeed0884f4b2272a8&engine=google_maps_reviews&hl=en",
        "photos_link": "https://serpapi.com/search.json?data_id=0x2e7a584281200f8b%3A0xeed0884f4b2272a8&engine=google_maps_photos&hl=en",
        "gps_coordinates": {
            "latitude": -7.7672973,
            "longitude": 110.35424859999999
        },
        "thumbnail": "https://lh5.googleusercontent.com/p/AF1QipNSV58dthGoLXojoIch399oz6Nc6jKXO3mLZdFI=w122-h92-k-no",
        "time_spent": 7200,
        "tarif_weekday": 25000,
        "tarif_weekend": 25000
    },
    {
        "data_id": "0x2e7a5788b5ba6d3b:0x6722b1744aec3f53",
        "place_id": "ChIJO226tYhXei4RUz_sSnSxImc",
        "place_name": "1 March 1949 General Offensive Monument",
        "rating": 4.6,
        "operating_hours": {
            "friday": [
                [
                    7,
                    30
                ],
                [
                    16,
                    0
                ]
            ],
            "saturday": [
                [
                    7,
                    30
                ],
                [
                    16,
                    0
                ]
            ],
            "sunday": [
                [
                    7,
                    30
                ],
                [
                    16,
                    0
                ]
            ],
            "monday": [
                "Closed"
            ],
            "tuesday": [
                [
                    7,
                    30
                ],
                [
                    16,
                    0
                ]
            ],
            "wednesday": [
                [
                    7,
                    30
                ],
                [
                    16,
                    0
                ]
            ],
            "thursday": [
                [
                    7,
                    30
                ],
                [
                    16,
                    0
                ]
            ]
        },
        "reviews": 2456.0,
        "address": "Jl. Margo Mulyo No.6, Ngupasan, Gondomanan, Yogyakarta City, Special Region of Yogyakarta 55122, Indonesia",
        "phone": null,
        "website": "http://jogjakota.go.id/",
        "reviews_link": "https://serpapi.com/search.json?data_id=0x2e7a5788b5ba6d3b%3A0x6722b1744aec3f53&engine=google_maps_reviews&hl=en",
        "photos_link": "https://serpapi.com/search.json?data_id=0x2e7a5788b5ba6d3b%3A0x6722b1744aec3f53&engine=google_maps_photos&hl=en",
        "gps_coordinates": {
            "latitude": -7.801012399999999,
            "longitude": 110.36533759999999
        },
        "thumbnail": "https://lh5.googleusercontent.com/p/AF1QipObS2oKcUTzzXlDJBecMDp-wKPlQeHjJxjftk1P=w127-h92-k-no",
        "time_spent": 2700,
        "tarif_weekday": 0,
        "tarif_weekend": 0
    },
    {
        "data_id": "0x2e7a5782a03a8acb:0x2a5963df355bef87",
        "place_id": "ChIJy4o6oIJXei4Rh-9bNd9jWSo",
        "place_name": "Museum of Dewantara Kirti Griya",
        "rating": 4.6,
        "operating_hours": {
            "friday": [
                [
                    8,
                    0
                ],
                [
                    11,
                    0
                ]
            ],
            "saturday": [
                [
                    8,
                    0
                ],
                [
                    13,
                    0
                ]
            ],
            "sunday": [
                "Closed"
            ],
            "monday": [
                [
                    8,
                    0
                ],
                [
                    13,
                    30
                ]
            ],
            "tuesday": [
                [
                    8,
                    0
                ],
                [
                    13,
                    30
                ]
            ],
            "wednesday": [
                [
                    8,
                    0
                ],
                [
                    13,
                    30
                ]
            ],
            "thursday": [
                [
                    8,
                    0
                ],
                [
                    13,
                    30
                ]
            ]
        },
        "reviews": 289.0,
        "address": "Jl. Taman Siswa No.31, Wirogunan, Mergangsan, Yogyakarta City, Special Region of Yogyakarta 55151, Indonesia",
        "phone": "+62 274 377120",
        "website": null,
        "reviews_link": "https://serpapi.com/search.json?data_id=0x2e7a5782a03a8acb%3A0x2a5963df355bef87&engine=google_maps_reviews&hl=en",
        "photos_link": "https://serpapi.com/search.json?data_id=0x2e7a5782a03a8acb%3A0x2a5963df355bef87&engine=google_maps_photos&hl=en",
        "gps_coordinates": {
            "latitude": -7.8054438,
            "longitude": 110.3784719
        },
        "thumbnail": "https://lh5.googleusercontent.com/p/AF1QipMyXH8EkSWTVzEVrDosuG9pIjyHOMg5dlIC-p-Y=w80-h142-k-no",
        "time_spent": 3600,
        "tarif_weekday": 5000,
        "tarif_weekend": 5000
    },
    {
        "data_id": "0x2e7a58f975c66097:0x99331d342ee5862d",
        "place_id": "ChIJl2DGdflYei4RLYblLjQdM5k",
        "place_name": "Taman Pelangi Jogja",
        "rating": 4.3,
        "operating_hours": {
            "friday": [
                [
                    16,
                    30
                ],
                [
                    23,
                    0
                ]
            ],
            "saturday": [
                [
                    16,
                    30
                ],
                [
                    23,
                    0
                ]
            ],
            "sunday": [
                [
                    16,
                    30
                ],
                [
                    23,
                    0
                ]
            ],
            "monday": [
                [
                    16,
                    30
                ],
                [
                    22,
                    0
                ]
            ],
            "tuesday": [
                [
                    16,
                    30
                ],
                [
                    22,
                    0
                ]
            ],
            "wednesday": [
                [
                    16,
                    30
                ],
                [
                    22,
                    0
                ]
            ],
            "thursday": [
                [
                    16,
                    30
                ],
                [
                    22,
                    0
                ]
            ]
        },
        "reviews": 5872.0,
        "address": "Jl. Ring Road Utara, Jongkang, Sariharjo, Ngaglik, Sleman Regency, Special Region of Yogyakarta 55284, Indonesia",
        "phone": "+62 878-6391-5151",
        "website": null,
        "reviews_link": "https://serpapi.com/search.json?data_id=0x2e7a58f975c66097%3A0x99331d342ee5862d&engine=google_maps_reviews&hl=en",
        "photos_link": "https://serpapi.com/search.json?data_id=0x2e7a58f975c66097%3A0x99331d342ee5862d&engine=google_maps_photos&hl=en",
        "gps_coordinates": {
            "latitude": -7.7503027,
            "longitude": 110.36949879999999
        },
        "thumbnail": "https://lh5.googleusercontent.com/p/AF1QipMsvMJobiks9fN4u_OhcTBX6x_ozbfLGIm_zE3u=w122-h92-k-no",
        "time_spent": 3600,
        "tarif_weekday": 15000,
        "tarif_weekend": 20000
    },
    {
        "data_id": "0x2e7a5b1eb13f5483:0xfe9d261ba0d2faac",
        "place_id": "ChIJg1Q_sR5bei4RrPrSoBsmnf4",
        "place_name": "Sewu Temple",
        "rating": 4.6,
        "operating_hours": {
            "friday": [
                [
                    6,
                    0
                ],
                [
                    17,
                    0
                ]
            ],
            "saturday": [
                [
                    6,
                    0
                ],
                [
                    17,
                    0
                ]
            ],
            "sunday": [
                [
                    6,
                    0
                ],
                [
                    17,
                    0
                ]
            ],
            "monday": [
                [
                    6,
                    0
                ],
                [
                    17,
                    0
                ]
            ],
            "tuesday": [
                [
                    6,
                    0
                ],
                [
                    17,
                    0
                ]
            ],
            "wednesday": [
                [
                    6,
                    0
                ],
                [
                    17,
                    0
                ]
            ],
            "thursday": [
                [
                    6,
                    0
                ],
                [
                    17,
                    0
                ]
            ]
        },
        "reviews": 3359.0,
        "address": "Jl. Raya Solo - Yogyakarta No.KM.16, Bugisan, Prambanan, Sleman Regency, Special Region of Yogyakarta, Indonesia",
        "phone": "+62 274 496413",
        "website": null,
        "reviews_link": "https://serpapi.com/search.json?data_id=0x2e7a5b1eb13f5483%3A0xfe9d261ba0d2faac&engine=google_maps_reviews&hl=en",
        "photos_link": "https://serpapi.com/search.json?data_id=0x2e7a5b1eb13f5483%3A0xfe9d261ba0d2faac&engine=google_maps_photos&hl=en",
        "gps_coordinates": {
            "latitude": -7.7439217,
            "longitude": 110.4929095
        },
        "thumbnail": "https://lh5.googleusercontent.com/p/AF1QipOAynVAXD-0w-Md7T66VKdPcYQyJ9aNzTVeOQzN=w138-h92-k-no",
        "time_spent": 5400,
        "tarif_weekday": 20000,
        "tarif_weekend": 20000
    },
    {
        "data_id": "0x2e7a570cc4bbd643:0x4e21846082fd8daa",
        "place_id": "ChIJQ9a7xAxXei4Rqo39gmCEIU4",
        "place_name": "XT Square",
        "rating": 4.4,
        "operating_hours": {
            "friday": [
                [
                    8,
                    0
                ],
                [
                    21,
                    0
                ]
            ],
            "saturday": [
                [
                    8,
                    0
                ],
                [
                    21,
                    0
                ]
            ],
            "sunday": [
                [
                    8,
                    0
                ],
                [
                    21,
                    0
                ]
            ],
            "monday": [
                [
                    8,
                    0
                ],
                [
                    21,
                    0
                ]
            ],
            "tuesday": [
                [
                    8,
                    0
                ],
                [
                    21,
                    0
                ]
            ],
            "wednesday": [
                [
                    8,
                    0
                ],
                [
                    21,
                    0
                ]
            ],
            "thursday": [
                [
                    8,
                    0
                ],
                [
                    21,
                    0
                ]
            ]
        },
        "reviews": 14860.0,
        "address": "Jl. Veteran No.150-151, Pandeyan, Umbulharjo, Yogyakarta City, Special Region of Yogyakarta 55161, Indonesia",
        "phone": "+62 274 388086",
        "website": "http://xtsquare.co.id/",
        "reviews_link": "https://serpapi.com/search.json?data_id=0x2e7a570cc4bbd643%3A0x4e21846082fd8daa&engine=google_maps_reviews&hl=en",
        "photos_link": "https://serpapi.com/search.json?data_id=0x2e7a570cc4bbd643%3A0x4e21846082fd8daa&engine=google_maps_photos&hl=en",
        "gps_coordinates": {
            "latitude": -7.816705499999999,
            "longitude": 110.3862889
        },
        "thumbnail": "https://lh5.googleusercontent.com/p/AF1QipM4XUDx-uNXqf83myGmCxu1GpWouWOf0g6IkSU3=w138-h92-k-no",
        "time_spent": 3600,
        "tarif_weekday": 15000,
        "tarif_weekend": 15000
    },
    {
        "data_id": "0x2e7a579ae1f9a68b:0x609fc9d5b639fff",
        "place_id": "ChIJi6b54ZpXei4R_59jW538CQY",
        "place_name": "Mandira Baruga",
        "rating": 4.4,
        "operating_hours": {
            "friday": [
                [
                    6,
                    0
                ],
                [
                    18,
                    0
                ]
            ],
            "saturday": [
                [
                    6,
                    0
                ],
                [
                    18,
                    0
                ]
            ],
            "sunday": [
                [
                    6,
                    0
                ],
                [
                    18,
                    0
                ]
            ],
            "monday": [
                [
                    6,
                    0
                ],
                [
                    18,
                    0
                ]
            ],
            "tuesday": [
                [
                    6,
                    0
                ],
                [
                    18,
                    0
                ]
            ],
            "wednesday": [
                [
                    6,
                    0
                ],
                [
                    18,
                    0
                ]
            ],
            "thursday": [
                [
                    6,
                    0
                ],
                [
                    18,
                    0
                ]
            ]
        },
        "reviews": 984.0,
        "address": "Jl. Brigjen Katamso Jl. Ireda, Keparakan, Mergangsan, Yogyakarta City, Special Region of Yogyakarta 55152, Indonesia",
        "phone": "+62 274 371333",
        "website": "http://www.ramayanapurawisata.com/",
        "reviews_link": "https://serpapi.com/search.json?data_id=0x2e7a579ae1f9a68b%3A0x609fc9d5b639fff&engine=google_maps_reviews&hl=en",
        "photos_link": "https://serpapi.com/search.json?data_id=0x2e7a579ae1f9a68b%3A0x609fc9d5b639fff&engine=google_maps_photos&hl=en",
        "gps_coordinates": {
            "latitude": -7.808978799999999,
            "longitude": 110.3707148
        },
        "thumbnail": "https://lh5.googleusercontent.com/p/AF1QipMi4aqJfwKRUkwzZSr6WE8_krjY0iPdxNOK9jFT=w144-h92-k-no",
        "time_spent": 3600,
        "tarif_weekday": 0,
        "tarif_weekend": 0
    },
    {
        "data_id": "0x2e7a5816fab20a51:0xd56cacb8434acfa2",
        "place_id": "ChIJUQqy-hZYei4Ros9KQ7isbNU",
        "place_name": "Sasana Wiratama Monument Museum of Prince Diponegoro",
        "rating": 4.4,
        "operating_hours": {
            "friday": [
                [
                    8,
                    30
                ],
                [
                    13,
                    30
                ]
            ],
            "saturday": [
                "Closed"
            ],
            "sunday": [
                "Closed"
            ],
            "monday": [
                [
                    8,
                    30
                ],
                [
                    15,
                    30
                ]
            ],
            "tuesday": [
                [
                    8,
                    30
                ],
                [
                    15,
                    30
                ]
            ],
            "wednesday": [
                [
                    8,
                    30
                ],
                [
                    15,
                    30
                ]
            ],
            "thursday": [
                [
                    8,
                    30
                ],
                [
                    15,
                    30
                ]
            ]
        },
        "reviews": 1932.0,
        "address": "Jl. HOS Cokroaminoto TR-III/430, Tegalrejo, Tegalrejo, Kec. Tegalrejo, Kota Yogyakarta, Daerah Istimewa Yogyakarta 55244, Indonesia",
        "phone": "+62 274 622668",
        "website": "https://museum-monumen-pangeran-diponegoro.business.site/",
        "reviews_link": "https://serpapi.com/search.json?data_id=0x2e7a5816fab20a51%3A0xd56cacb8434acfa2&engine=google_maps_reviews&hl=en",
        "photos_link": "https://serpapi.com/search.json?data_id=0x2e7a5816fab20a51%3A0xd56cacb8434acfa2&engine=google_maps_photos&hl=en",
        "gps_coordinates": {
            "latitude": -7.7865891,
            "longitude": 110.35144729999999
        },
        "thumbnail": "https://lh5.googleusercontent.com/p/AF1QipMfLLip_y7aKp72A7vWbrVvZi8uxSe997DyqWZ8=w163-h92-k-no",
        "time_spent": 2700,
        "tarif_weekday": 0,
        "tarif_weekend": 0
    },
    {
        "data_id": "0x2e7a57bb1d21a4a9:0xb2d559f492027ccf",
        "place_id": "ChIJqaQhHbtXei4Rz3wCkvRZ1bI",
        "place_name": "Jogokariyan Mosque",
        "rating": 4.8,
        "operating_hours": {
            "friday": [
                [
                    0,
                    1
                ],
                [
                    24,
                    0
                ]
            ],
            "saturday": [
                [
                    0,
                    1
                ],
                [
                    24,
                    0
                ]
            ],
            "sunday": [
                [
                    0,
                    1
                ],
                [
                    24,
                    0
                ]
            ],
            "monday": [
                [
                    0,
                    1
                ],
                [
                    24,
                    0
                ]
            ],
            "tuesday": [
                [
                    0,
                    1
                ],
                [
                    24,
                    0
                ]
            ],
            "wednesday": [
                [
                    0,
                    1
                ],
                [
                    24,
                    0
                ]
            ],
            "thursday": [
                [
                    0,
                    1
                ],
                [
                    24,
                    0
                ]
            ]
        },
        "reviews": 15318.0,
        "address": "Jl. Jogokaryan No.36, Mantrijeron, Yogyakarta City, Special Region of Yogyakarta 55143, Indonesia",
        "phone": null,
        "website": "http://masjidjogokariyan.com/",
        "reviews_link": "https://serpapi.com/search.json?data_id=0x2e7a57bb1d21a4a9%3A0xb2d559f492027ccf&engine=google_maps_reviews&hl=en",
        "photos_link": "https://serpapi.com/search.json?data_id=0x2e7a57bb1d21a4a9%3A0xb2d559f492027ccf&engine=google_maps_photos&hl=en",
        "gps_coordinates": {
            "latitude": -7.824260799999999,
            "longitude": 110.3644095
        },
        "thumbnail": "https://lh5.googleusercontent.com/p/AF1QipM72TaZUnUxHzmAzZPas5sexHJuCdzBhDXhU1ag=w122-h92-k-no",
        "time_spent": 3600,
        "tarif_weekday": 0,
        "tarif_weekend": 0
    },
    {
        "data_id": "0x2e7a5793d60be435:0xd6ad86ad6eb9e050",
        "place_id": "ChIJNeQL1pNXei4RUOC5bq2GrdY",
        "place_name": "Soko Tunggal Mosque",
        "rating": 4.8,
        "operating_hours": {
            "friday": [
                [
                    0,
                    1
                ],
                [
                    24,
                    0
                ]
            ],
            "saturday": [
                [
                    0,
                    1
                ],
                [
                    24,
                    0
                ]
            ],
            "sunday": [
                [
                    0,
                    1
                ],
                [
                    24,
                    0
                ]
            ],
            "monday": [
                [
                    0,
                    1
                ],
                [
                    24,
                    0
                ]
            ],
            "tuesday": [
                [
                    0,
                    1
                ],
                [
                    24,
                    0
                ]
            ],
            "wednesday": [
                [
                    0,
                    1
                ],
                [
                    24,
                    0
                ]
            ],
            "thursday": [
                [
                    0,
                    1
                ],
                [
                    24,
                    0
                ]
            ]
        },
        "reviews": 667.0,
        "address": "Jl. Taman 1 No.318, Patehan, Kraton, Yogyakarta City, Special Region of Yogyakarta 55133, Indonesia",
        "phone": null,
        "website": "http://jogjakota.go.id/",
        "reviews_link": "https://serpapi.com/search.json?data_id=0x2e7a5793d60be435%3A0xd6ad86ad6eb9e050&engine=google_maps_reviews&hl=en",
        "photos_link": "https://serpapi.com/search.json?data_id=0x2e7a5793d60be435%3A0xd6ad86ad6eb9e050&engine=google_maps_photos&hl=en",
        "gps_coordinates": {
            "latitude": -7.810374599999999,
            "longitude": 110.3606882
        },
        "thumbnail": "https://lh5.googleusercontent.com/p/AF1QipPkV4157D44i9rquxx5LDTPU7_ecuRTWCa-4VW9=w163-h92-k-no",
        "time_spent": 5400,
        "tarif_weekday": 0,
        "tarif_weekend": 0
    },
    {
        "data_id": "0x2e7a57f48f265911:0x4373216e201026a8",
        "place_id": "ChIJEVkmj_RXei4RqCYQIG4hc0M",
        "place_name": "Maritime Museum - Jogja",
        "rating": 4.4,
        "operating_hours": {
            "friday": [
                [
                    8,
                    30
                ],
                [
                    15,
                    30
                ]
            ],
            "saturday": [
                [
                    8,
                    30
                ],
                [
                    15,
                    30
                ]
            ],
            "sunday": [
                [
                    8,
                    30
                ],
                [
                    15,
                    30
                ]
            ],
            "monday": [
                "Closed"
            ],
            "tuesday": [
                [
                    8,
                    30
                ],
                [
                    15,
                    30
                ]
            ],
            "wednesday": [
                [
                    8,
                    30
                ],
                [
                    15,
                    30
                ]
            ],
            "thursday": [
                [
                    8,
                    30
                ],
                [
                    15,
                    30
                ]
            ]
        },
        "reviews": 211.0,
        "address": "Jl. R. E. Martadinata No.69, Wirobrajan, Bantul Regency, Special Region of Yogyakarta 55182, Indonesia",
        "phone": "+62 622 74376691",
        "website": null,
        "reviews_link": "https://serpapi.com/search.json?data_id=0x2e7a57f48f265911%3A0x4373216e201026a8&engine=google_maps_reviews&hl=en",
        "photos_link": "https://serpapi.com/search.json?data_id=0x2e7a57f48f265911%3A0x4373216e201026a8&engine=google_maps_photos&hl=en",
        "gps_coordinates": {
            "latitude": -7.801140599999999,
            "longitude": 110.3493008
        },
        "thumbnail": "https://lh5.googleusercontent.com/p/AF1QipMsc6WuCSpkExRoLT0JXlYDg5E8dmxGYxsxouV2=w122-h92-k-no",
        "time_spent": 3600,
        "tarif_weekday": 2000,
        "tarif_weekend": 2000
    },
    {
        "data_id": "0x2e7a59c9d2182ba5:0xd2e8ebbc8fb1d31c",
        "place_id": "ChIJpSsY0slZei4RHNOxj7zr6NI",
        "place_name": "Indonesian Education Museum",
        "rating": 4.6,
        "operating_hours": {
            "friday": [
                [
                    8,
                    0
                ],
                [
                    14,
                    0
                ]
            ],
            "saturday": [
                "Closed"
            ],
            "sunday": [
                "Closed"
            ],
            "monday": [
                [
                    8,
                    0
                ],
                [
                    15,
                    30
                ]
            ],
            "tuesday": [
                [
                    8,
                    0
                ],
                [
                    15,
                    30
                ]
            ],
            "wednesday": [
                [
                    8,
                    0
                ],
                [
                    15,
                    30
                ]
            ],
            "thursday": [
                [
                    8,
                    0
                ],
                [
                    15,
                    30
                ]
            ]
        },
        "reviews": 510.0,
        "address": "Kampus Pusat Universitas Negeri Yogyakarta, Jalan Colombo No. 1,, Caturtunggal,, Depok,, Karang Malang, Caturtunggal, Kec. Depok, Kabupaten Sleman, Daerah Istimewa Yogyakarta 55281, Indonesia",
        "phone": "+62 274 551259",
        "website": "http://mpi.uny.ac.id/",
        "reviews_link": "https://serpapi.com/search.json?data_id=0x2e7a59c9d2182ba5%3A0xd2e8ebbc8fb1d31c&engine=google_maps_reviews&hl=en",
        "photos_link": "https://serpapi.com/search.json?data_id=0x2e7a59c9d2182ba5%3A0xd2e8ebbc8fb1d31c&engine=google_maps_photos&hl=en",
        "gps_coordinates": {
            "latitude": -7.774809599999999,
            "longitude": 110.38720149999999
        },
        "thumbnail": "https://lh5.googleusercontent.com/p/AF1QipO11CwjN0n-j0nxudtGAM7DfcmI5nCfc6qix3M=w122-h92-k-no",
        "time_spent": 5400,
        "tarif_weekday": 2500,
        "tarif_weekend": 2500
    },
    {
        "data_id": "0x2e7a562eb5414509:0x4650c5c375db675f",
        "place_id": "ChIJCUVBtS5Wei4RX2fbdcPFUEY",
        "place_name": "KAMPOENG GERABAH KASONGAN",
        "rating": 4.5,
        "operating_hours": {
            "friday": [
                [
                    8,
                    0
                ],
                [
                    18,
                    0
                ]
            ],
            "saturday": [
                [
                    8,
                    0
                ],
                [
                    18,
                    0
                ]
            ],
            "sunday": [
                [
                    8,
                    0
                ],
                [
                    18,
                    0
                ]
            ],
            "monday": [
                [
                    8,
                    0
                ],
                [
                    18,
                    0
                ]
            ],
            "tuesday": [
                [
                    8,
                    0
                ],
                [
                    18,
                    0
                ]
            ],
            "wednesday": [
                [
                    8,
                    0
                ],
                [
                    18,
                    0
                ]
            ],
            "thursday": [
                [
                    8,
                    0
                ],
                [
                    18,
                    0
                ]
            ]
        },
        "reviews": 36.0,
        "address": "Jalan Raya Kasongan Sentanan RT.06, Kajen, Bangunjiwo, Kec. Kasihan, Kabupaten Bantul, Daerah Istimewa Yogyakarta 55184, Indonesia",
        "phone": null,
        "website": null,
        "reviews_link": "https://serpapi.com/search.json?data_id=0x2e7a562eb5414509%3A0x4650c5c375db675f&engine=google_maps_reviews&hl=en",
        "photos_link": "https://serpapi.com/search.json?data_id=0x2e7a562eb5414509%3A0x4650c5c375db675f&engine=google_maps_photos&hl=en",
        "gps_coordinates": {
            "latitude": -7.845220899999999,
            "longitude": 110.3374788
        },
        "thumbnail": "https://lh5.googleusercontent.com/p/AF1QipMaH7bZ5-pS4vKWcVOC2WV6WDbJgH-0pNI85ji6=w122-h92-k-no",
        "time_spent": 1800,
        "tarif_weekday": 0,
        "tarif_weekend": 0
    },
    {
        "data_id": "0x2e7a531be5da247f:0x51f131c4dc279d01",
        "place_id": "ChIJfyTa5RtTei4RAZ0n3MQx8VE",
        "place_name": "Seribu Batu Songgo Langit",
        "rating": 4.6,
        "operating_hours": {
            "friday": [
                [
                    6,
                    0
                ],
                [
                    21,
                    0
                ]
            ],
            "saturday": [
                [
                    6,
                    0
                ],
                [
                    21,
                    0
                ]
            ],
            "sunday": [
                [
                    6,
                    0
                ],
                [
                    21,
                    0
                ]
            ],
            "monday": [
                [
                    6,
                    0
                ],
                [
                    21,
                    0
                ]
            ],
            "tuesday": [
                [
                    6,
                    0
                ],
                [
                    21,
                    0
                ]
            ],
            "wednesday": [
                [
                    6,
                    0
                ],
                [
                    21,
                    0
                ]
            ],
            "thursday": [
                [
                    6,
                    0
                ],
                [
                    21,
                    0
                ]
            ]
        },
        "reviews": 5997.0,
        "address": "Jl. Hutan Pinus Nganjir, Sukorame, Mangunan, Dlingo, Bantul Regency, Special Region of Yogyakarta 55783, Indonesia",
        "phone": "+62 819-1130-4473",
        "website": null,
        "reviews_link": "https://serpapi.com/search.json?data_id=0x2e7a531be5da247f%3A0x51f131c4dc279d01&engine=google_maps_reviews&hl=en",
        "photos_link": "https://serpapi.com/search.json?data_id=0x2e7a531be5da247f%3A0x51f131c4dc279d01&engine=google_maps_photos&hl=en",
        "gps_coordinates": {
            "latitude": -7.9310984,
            "longitude": 110.43091899999999
        },
        "thumbnail": "https://lh5.googleusercontent.com/p/AF1QipNJ4P6Sv3w3lwVGc_dgGlmkFfvuRv6r0ui-HtSL=w80-h106-k-no",
        "time_spent": 7200,
        "tarif_weekday": 2500,
        "tarif_weekend": 2500
    },
    {
        "data_id": "0x2e7af667b2b6e245:0xb4395f84bab885f2",
        "place_id": "ChIJReK2smf2ei4R8oW4uoRfObQ",
        "place_name": "Grogol Tourism Village",
        "rating": 4.3,
        "operating_hours": {
            "friday": [
                [
                    6,
                    0
                ],
                [
                    18,
                    0
                ]
            ],
            "saturday": [
                [
                    6,
                    0
                ],
                [
                    18,
                    0
                ]
            ],
            "sunday": [
                [
                    6,
                    0
                ],
                [
                    18,
                    0
                ]
            ],
            "monday": [
                [
                    6,
                    0
                ],
                [
                    18,
                    0
                ]
            ],
            "tuesday": [
                [
                    6,
                    0
                ],
                [
                    18,
                    0
                ]
            ],
            "wednesday": [
                [
                    6,
                    0
                ],
                [
                    18,
                    0
                ]
            ],
            "thursday": [
                [
                    6,
                    0
                ],
                [
                    18,
                    0
                ]
            ]
        },
        "reviews": 806.0,
        "address": "Grogol, Kadipiro, Margodadi, Kec. Seyegan, Kabupaten Sleman, Daerah Istimewa Yogyakarta 55561, Indonesia",
        "phone": "+62 822-2005-1919",
        "website": "http://www.desawisatagrogol.com/",
        "reviews_link": "https://serpapi.com/search.json?data_id=0x2e7af667b2b6e245%3A0xb4395f84bab885f2&engine=google_maps_reviews&hl=en",
        "photos_link": "https://serpapi.com/search.json?data_id=0x2e7af667b2b6e245%3A0xb4395f84bab885f2&engine=google_maps_photos&hl=en",
        "gps_coordinates": {
            "latitude": -7.7399571,
            "longitude": 110.3024078
        },
        "thumbnail": "https://lh5.googleusercontent.com/p/AF1QipMvLIKd4yplazWn_iY9qVamiuw4DE6hhFX0oca-=w122-h92-k-no",
        "time_spent": 3600,
        "tarif_weekday": 0,
        "tarif_weekend": 0
    },
    {
        "data_id": "0x2e7a5717e66f25c9:0xc6314bc336c4b3e4",
        "place_id": "ChIJySVv5hdXei4R5LPENsNLMcY",
        "place_name": "Kampung Wisata Basen",
        "rating": 4.3,
        "operating_hours": {
            "friday": [
                [
                    8,
                    0
                ],
                [
                    18,
                    0
                ]
            ],
            "saturday": [
                [
                    8,
                    0
                ],
                [
                    18,
                    0
                ]
            ],
            "sunday": [
                [
                    8,
                    0
                ],
                [
                    18,
                    0
                ]
            ],
            "monday": [
                [
                    8,
                    0
                ],
                [
                    18,
                    0
                ]
            ],
            "tuesday": [
                [
                    8,
                    0
                ],
                [
                    18,
                    0
                ]
            ],
            "wednesday": [
                [
                    8,
                    0
                ],
                [
                    18,
                    0
                ]
            ],
            "thursday": [
                [
                    8,
                    0
                ],
                [
                    18,
                    0
                ]
            ]
        },
        "reviews": 245.0,
        "address": "Jl. Kemasan No.53, Purbayan, Kotagede, Yogyakarta City, Special Region of Yogyakarta 55173, Indonesia",
        "phone": null,
        "website": null,
        "reviews_link": "https://serpapi.com/search.json?data_id=0x2e7a5717e66f25c9%3A0xc6314bc336c4b3e4&engine=google_maps_reviews&hl=en",
        "photos_link": "https://serpapi.com/search.json?data_id=0x2e7a5717e66f25c9%3A0xc6314bc336c4b3e4&engine=google_maps_photos&hl=en",
        "gps_coordinates": {
            "latitude": -7.824373899999999,
            "longitude": 110.40049049999999
        },
        "thumbnail": "https://lh5.googleusercontent.com/p/AF1QipO6u71C5MSsLS3inepak9e3zghlO1ESqClMnMc=w92-h92-k-no",
        "time_spent": 2700,
        "tarif_weekday": 0,
        "tarif_weekend": 0
    },
    {
        "data_id": "0x2e7a5796ef87e2f9:0xe1c66b49da06029d",
        "place_id": "ChIJ-eKH75ZXei4RnQIG2klrxuE",
        "place_name": "Yogyakarta Southern Square",
        "rating": 4.7,
        "operating_hours": {
            "friday": [
                [
                    0,
                    1
                ],
                [
                    24,
                    0
                ]
            ],
            "saturday": [
                [
                    0,
                    1
                ],
                [
                    24,
                    0
                ]
            ],
            "sunday": [
                [
                    0,
                    1
                ],
                [
                    24,
                    0
                ]
            ],
            "monday": [
                [
                    0,
                    1
                ],
                [
                    24,
                    0
                ]
            ],
            "tuesday": [
                [
                    0,
                    1
                ],
                [
                    24,
                    0
                ]
            ],
            "wednesday": [
                [
                    0,
                    1
                ],
                [
                    24,
                    0
                ]
            ],
            "thursday": [
                [
                    0,
                    1
                ],
                [
                    24,
                    0
                ]
            ]
        },
        "reviews": 2253.0,
        "address": "59Q7+87Q, Jl. Gading, Patehan, Kraton, Yogyakarta City, Special Region of Yogyakarta 55133, Indonesia",
        "phone": null,
        "website": "http://www.kratonjogja.id/",
        "reviews_link": "https://serpapi.com/search.json?data_id=0x2e7a5796ef87e2f9%3A0xe1c66b49da06029d&engine=google_maps_reviews&hl=en",
        "photos_link": "https://serpapi.com/search.json?data_id=0x2e7a5796ef87e2f9%3A0xe1c66b49da06029d&engine=google_maps_photos&hl=en",
        "gps_coordinates": {
            "latitude": -7.8116718999999994,
            "longitude": 110.363238
        },
        "thumbnail": "https://lh5.googleusercontent.com/p/AF1QipPCu_ad8uWYgPMJF4XvdDwtbtP3sMTr3p7ioXX8=w122-h92-k-no",
        "time_spent": 7200,
        "tarif_weekday": 0,
        "tarif_weekend": 0
    },
    {
        "data_id": "0x2e7af83332b75f9f:0xbd35ada67229d3ed",
        "place_id": "ChIJn1-3MjP4ei4R7dMpcqatNb0",
        "place_name": "CitraGrand Mutiara Waterpark Yogyakarta",
        "rating": 4.3,
        "operating_hours": {
            "friday": [
                [
                    14,
                    0
                ],
                [
                    18,
                    0
                ]
            ],
            "saturday": [
                [
                    8,
                    30
                ],
                [
                    18,
                    0
                ]
            ],
            "sunday": [
                [
                    8,
                    30
                ],
                [
                    18,
                    0
                ]
            ],
            "monday": [
                "Closed"
            ],
            "tuesday": [
                [
                    14,
                    0
                ],
                [
                    18,
                    0
                ]
            ],
            "wednesday": [
                [
                    14,
                    0
                ],
                [
                    18,
                    0
                ]
            ],
            "thursday": [
                [
                    14,
                    0
                ],
                [
                    18,
                    0
                ]
            ]
        },
        "reviews": 2430.0,
        "address": "Perumahan Citra Grand Mutiara, Jl. Wates, Perengdawe, Balecatur, Kec. Gamping, Kabupaten Sleman, Daerah Istimewa Yogyakarta 55752, Indonesia",
        "phone": "+62 274 2820788",
        "website": null,
        "reviews_link": "https://serpapi.com/search.json?data_id=0x2e7af83332b75f9f%3A0xbd35ada67229d3ed&engine=google_maps_reviews&hl=en",
        "photos_link": "https://serpapi.com/search.json?data_id=0x2e7af83332b75f9f%3A0xbd35ada67229d3ed&engine=google_maps_photos&hl=en",
        "gps_coordinates": {
            "latitude": -7.813734299999999,
            "longitude": 110.28318379999999
        },
        "thumbnail": "https://lh5.googleusercontent.com/p/AF1QipO0Uz1NeMKdtv8mi6MTVek8-Y5xAVQtNxwkZjAw=w122-h92-k-no",
        "time_spent": 5400,
        "tarif_weekday": 35000,
        "tarif_weekend": 55000
    },
    {
        "data_id": "0x2e7a57bd92e2ae31:0xdc67cc53091bd2bf",
        "place_id": "ChIJMa7ikr1Xei4Rv9IbCVPMZ9w",
        "place_name": "Cemeti - Institute for Art and Society",
        "rating": 4.6,
        "operating_hours": {
            "friday": [
                [
                    10,
                    0
                ],
                [
                    17,
                    0
                ]
            ],
            "saturday": [
                [
                    10,
                    0
                ],
                [
                    17,
                    0
                ]
            ],
            "sunday": [
                "Closed"
            ],
            "monday": [
                "Closed"
            ],
            "tuesday": [
                [
                    10,
                    0
                ],
                [
                    17,
                    0
                ]
            ],
            "wednesday": [
                [
                    10,
                    0
                ],
                [
                    17,
                    0
                ]
            ],
            "thursday": [
                [
                    10,
                    0
                ],
                [
                    17,
                    0
                ]
            ]
        },
        "reviews": 188.0,
        "address": "Jl. DI Panjaitan No.41, Mantrijeron, Yogyakarta City, Special Region of Yogyakarta 55143, Indonesia",
        "phone": "+62 274 371015",
        "website": "http://www.cemeti.art/",
        "reviews_link": "https://serpapi.com/search.json?data_id=0x2e7a57bd92e2ae31%3A0xdc67cc53091bd2bf&engine=google_maps_reviews&hl=en",
        "photos_link": "https://serpapi.com/search.json?data_id=0x2e7a57bd92e2ae31%3A0xdc67cc53091bd2bf&engine=google_maps_photos&hl=en",
        "gps_coordinates": {
            "latitude": -7.817791799999999,
            "longitude": 110.3623492
        },
        "thumbnail": "https://lh5.googleusercontent.com/p/AF1QipPX2p8O7BaotAymQgq713HxItqV3cqz8b5c0b1L=w163-h92-k-no",
        "time_spent": 3600,
        "tarif_weekday": 0,
        "tarif_weekend": 0
    },
    {
        "data_id": "0x2e7a570cc4a4ee63:0xb3d0282c115ce2e9",
        "place_id": "ChIJY-6kxAxXei4R6eJcESwo0LM",
        "place_name": "Selfie Park Jogja",
        "rating": 4.4,
        "operating_hours": {
            "friday": [
                [
                    9,
                    0
                ],
                [
                    16,
                    30
                ]
            ],
            "saturday": [
                [
                    9,
                    0
                ],
                [
                    16,
                    30
                ]
            ],
            "sunday": [
                [
                    9,
                    0
                ],
                [
                    16,
                    30
                ]
            ],
            "monday": [
                [
                    9,
                    0
                ],
                [
                    16,
                    30
                ]
            ],
            "tuesday": [
                [
                    9,
                    0
                ],
                [
                    16,
                    30
                ]
            ],
            "wednesday": [
                [
                    9,
                    0
                ],
                [
                    16,
                    30
                ]
            ],
            "thursday": [
                [
                    9,
                    0
                ],
                [
                    16,
                    30
                ]
            ]
        },
        "reviews": 1004.0,
        "address": "Jl. Veteran No.150-151, Pandeyan, Umbulharjo, Yogyakarta City, Special Region of Yogyakarta 55161, Indonesia",
        "phone": "+62 274 388086",
        "website": "http://www.xtsquare.co.id/selfiepark",
        "reviews_link": "https://serpapi.com/search.json?data_id=0x2e7a570cc4a4ee63%3A0xb3d0282c115ce2e9&engine=google_maps_reviews&hl=en",
        "photos_link": "https://serpapi.com/search.json?data_id=0x2e7a570cc4a4ee63%3A0xb3d0282c115ce2e9&engine=google_maps_photos&hl=en",
        "gps_coordinates": {
            "latitude": -7.816513499999999,
            "longitude": 110.38660619999999
        },
        "thumbnail": "https://lh5.googleusercontent.com/p/AF1QipOlqK_PIx7mpYi8bctpxzXkkCUiPrtSLEOTdEvI=w122-h92-k-no",
        "time_spent": 5400,
        "tarif_weekday": 10000,
        "tarif_weekend": 10000
    }
]
